# Supplementary material for: RNA-mediated condensation of TFE3 oncofusions facilitates transcriptional hub formation to promote translocation renal cell carcinoma
Source: Nat Commun. 2025 Sep 30;16:8712. doi: 10.1038/s41467-025-63761-z (PMC12484640; doi:10.1038/s41467-025-63761-z)
Supplement: Supplementary file 3 — Supplementary Data 1 [file 41467_2025_63761_MOESM3_ESM.xlsx]

## Sheet: BED CUT&TAG NONO-TFE3
BED CUT&TAG: 9271 Peaks of 5011 genes (match to Figure 1H)
chr	start	end	gene
chr1	834972	835797	LINC01128
chr1	910408	913245	NA
chr1	937839	940225	SAMD11
chr1	1069206	1070866	RNF223
chr1	1130119	1131042	LINC01342
chr1	1155670	1157222	MIR200B
chr1	1164533	1166857	MIR200B
chr1	1207895	1209313	TNFRSF18
chr1	1264516	1266076	UBE2J2
chr1	1270725	1271344	UBE2J2
chr1	1290302	1292248	ACAP3
chr1	1359490	1361412	MXRA8
chr1	1740521	1741598	SLC35E2A
chr1	1757925	1760112	NADK
chr1	1804231	1805607	GNB1
chr1	1826304	1827703	GNB1
chr1	1832532	1834827	GNB1
chr1	1896786	1898818	NA
chr1	1959402	1960552	CFAP74
chr1	1976380	1978651	CFAP74
chr1	1988728	1989917	CFAP74
chr1	2008783	2010293	CFAP74
chr1	2193317	2194285	FAAP20
chr1	2242797	2243881	SKI
chr1	2279441	2280200	SKI
chr1	2451381	2453451	PLCH2
chr1	2480095	2482702	PLCH2
chr1	2545839	2549425	NA
chr1	2577870	2578883	NA
chr1	3136435	3138136	NA
chr1	3312282	3313834	NA
chr1	3452739	3455064	ARHGEF16
chr1	3459364	3461397	ARHGEF16
chr1	3470141	3472528	ARHGEF16
chr1	3494904	3497151	MEGF6
chr1	3503052	3505804	MEGF6
chr1	3515544	3517071	MEGF6
chr1	3577094	3578991	MIR551A
chr1	3612897	3614548	MEGF6
chr1	3720459	3722107	TP73
chr1	3774465	3776860	SMIM1
chr1	3868765	3870631	DFFB
chr1	4644508	4646334	AJAP1
chr1	4649998	4651111	AJAP1
chr1	5959126	5960673	KCNAB2
chr1	6058692	6060697	KCNAB2
chr1	6156653	6158333	CHD5
chr1	6224388	6225942	ICMT
chr1	6284785	6286220	ACOT7
chr1	6384966	6386726	ACOT7
chr1	6415463	6417195	HES2
chr1	6429638	6430755	MIR4252
chr1	6437054	6438660	ESPN
chr1	6598765	6602822	KLHL21
chr1	6653148	6654443	DNAJC11
chr1	6697109	6698280	DNAJC11
chr1	7172329	7173642	RNU1-8P
chr1	7265771	7268245	RNU1-8P
chr1	7528597	7530251	CAMTA1-AS1
chr1	7551407	7553838	CAMTA1-AS1
chr1	7607852	7609507	NA
chr1	7620692	7622175	NA
chr1	8004151	8005993	NA
chr1	8211315	8213288	LINC01714
chr1	8343116	8344330	RERE
chr1	8358747	8359869	RERE
chr1	8373511	8374996	RERE
chr1	8401824	8403042	RERE
chr1	8419391	8420983	RERE
chr1	8808633	8809330	NA
chr1	8825662	8826830	RPL23AP19
chr1	8902440	8903406	NA
chr1	8973913	8975198	RN7SL451P
chr1	9162166	9164562	MIR34A
chr1	9268945	9270157	H6PD
chr1	9274929	9276227	H6PD
chr1	9280286	9281629	SPSB1
chr1	9289809	9290997	SPSB1
chr1	9302640	9303981	SPSB1
chr1	9314924	9316666	SPSB1
chr1	9321013	9322390	SPSB1
chr1	9341750	9342738	SPSB1
chr1	9411750	9414052	NA
chr1	9437979	9439636	RNA5SP40
chr1	9476480	9478706	NA
chr1	9500622	9501872	NA
chr1	9588319	9590735	TMEM201
chr1	9671026	9672110	NA
chr1	9717996	9720145	PIK3CD
chr1	9796505	9797523	MZT1P1
chr1	9808657	9809874	CLSTN1
chr1	9824069	9826057	CLSTN1
chr1	9835015	9836822	NA
chr1	10507195	10509264	PEX14
chr1	10514549	10516742	PEX14
chr1	10925204	10926713	C1orf127
chr1	10975389	10976481	C1orf127
chr1	11649984	11652301	FBXO2
chr1	11692611	11694404	DRAXIN
chr1	11706821	11708953	DRAXIN
chr1	11728971	11730775	AGTRAP
chr1	11795488	11797326	MTHFR
chr1	11901316	11902114	NA
chr1	11989988	11991639	MFN2
chr1	12039730	12041110	RN7SL649P
chr1	12177974	12179223	TNFRSF1B
chr1	12453785	12455531	VPS13D
chr1	12477654	12479327	VPS13D
chr1	12572445	12574466	RNU6ATAC18P
chr1	12587977	12589220	DHRS3
chr1	12597352	12598634	DHRS3
chr1	12635567	12637261	AADACL4
chr1	12851455	12852676	HNRNPCL1
chr1	14296368	14297504	NA
chr1	14333691	14335632	KAZN-AS1
chr1	14439813	14441535	KAZN-AS1
chr1	14764947	14766694	NA
chr1	14880035	14881302	KAZN
chr1	14909471	14911352	KAZN
chr1	14976100	14978355	KAZN
chr1	14995782	14997134	KAZN
chr1	15178788	15180652	C1orf195
chr1	15189254	15190713	MFFP1
chr1	15199849	15201136	MFFP1
chr1	15355992	15357280	FHAD1
chr1	15616884	15619172	DDI2
chr1	15679773	15681779	NA
chr1	15703020	15704301	PLEKHM2
chr1	15763870	15765163	FBLIM1
chr1	15788106	15788965	RPL12P14
chr1	15799044	15801323	RPL12P14
chr1	15834424	15836392	SPEN
chr1	16122043	16123483	EPHA2
chr1	16137884	16140281	EPHA2
chr1	16144276	16147012	EPHA2
chr1	16158000	16159577	NA
chr1	16164208	16166007	NA
chr1	16173227	16174672	NA
chr1	16181476	16182797	ARHGEF19-AS1
chr1	16236030	16237354	CPLANE2
chr1	16512624	16514557	RNU1-1
chr1	16534205	16535424	RNU1-6P
chr1	16545010	16545562	PDE4DIPP8
chr1	16677372	16678370	EIF1AXP1
chr1	16716936	16717950	ESPNP
chr1	16727265	16728286	ESPNP
chr1	16872655	16873580	NA
chr1	16896056	16897628	RNU1-2
chr1	16904213	16906315	NA
chr1	16913002	16914589	CROCC
chr1	17061491	17062614	SDHB
chr1	17127695	17129125	PADI2
chr1	17167706	17168906	LINC02783
chr1	17189457	17190976	LINC02783
chr1	17198473	17199746	NA
chr1	17232265	17234254	PADI1
chr1	17258153	17259585	PADI3
chr1	17501976	17503333	ARHGEF10L
chr1	17550464	17552542	ARHGEF10L
chr1	17559199	17561874	ARHGEF10L
chr1	17569162	17570362	ARHGEF10L
chr1	17579729	17581303	ARHGEF10L
chr1	17590958	17592686	ARHGEF10L
chr1	17599060	17600503	ARHGEF10L
chr1	17623881	17626123	ARHGEF10L
chr1	18148502	18149725	IGSF21-AS1
chr1	18182214	18183870	IGSF21-AS1
chr1	18341155	18341708	IGSF21
chr1	18726784	18729170	PAX7
chr1	18881618	18883296	MIR4695
chr1	19009597	19011655	IFFO2
chr1	19013543	19014885	IFFO2
chr1	19051923	19054689	NA
chr1	19109776	19111595	UBR4
chr1	19439293	19441353	RN7SL277P
chr1	19447701	19449668	RN7SL277P
chr1	19733747	19735175	TMCO4
chr1	19819349	19820127	RNF186
chr1	20367076	20368094	VWA5B1
chr1	20612131	20614477	PINK1
chr1	21238128	21240154	ECE1
chr1	21251829	21252694	ECE1
chr1	21324097	21325727	ECE1
chr1	21349709	21350831	ECE1
chr1	21586203	21588137	LINC02596
chr1	21623109	21624841	RAP1GAP
chr1	21638344	21640003	RAP1GAP
chr1	21659126	21660052	RAP1GAP
chr1	21753983	21755509	USP48
chr1	21920550	21923030	NA
chr1	21956000	21957770	NA
chr1	22005301	22007864	CELA3A
chr1	22262456	22264543	MIR4418
chr1	22412330	22413728	ZBTB40
chr1	22418050	22419347	ZBTB40
chr1	22526626	22528146	ZBTB40-IT1
chr1	22689175	22690243	EPHB2
chr1	22750098	22751471	EPHB2
chr1	22872696	22873796	EPHB2
chr1	23099890	23100736	NA
chr1	23187728	23189827	LUZP1
chr1	23196687	23197688	LUZP1
chr1	23343355	23345331	HNRNPR
chr1	23402472	23404318	NA
chr1	23477687	23479506	ASAP3
chr1	23548468	23549661	NA
chr1	23864754	23866114	FUCA1
chr1	23951007	23952336	H3P1
chr1	24107408	24109237	MYOM3
chr1	24126004	24126974	MYOM3
chr1	24257207	24258496	LINC02800
chr1	24266183	24267477	GRHL3
chr1	24289640	24290950	GRHL3
chr1	24458691	24460413	NIPAL3
chr1	24515501	24516212	RCAN3
chr1	24605580	24606568	NCMAP
chr1	24683190	24684522	SRRM1
chr1	25139754	25141034	IFITM3P7
chr1	25727097	25728577	MAN1C1
chr1	25735912	25737974	MAN1C1
chr1	25771026	25772480	MAN1C1
chr1	26035012	26037215	EXTL1
chr1	26049369	26050247	NA
chr1	26064075	26065505	TRIM63
chr1	26288534	26291033	UBXN11
chr1	26510187	26511322	DPPA2P2
chr1	26637584	26638685	NA
chr1	26676471	26678305	ARID1A
chr1	26848755	26850766	ZDHHC18
chr1	26907199	26908345	NR0B2
chr1	26913260	26914669	NR0B2
chr1	26990369	26992248	TRNP1
chr1	27009365	27011607	TENT5B
chr1	27030989	27032094	TENT5B
chr1	27073679	27074776	SLC9A1
chr1	27111747	27112875	SLC9A1
chr1	27541969	27543404	AHDC1
chr1	27650236	27651376	NA
chr1	27862634	27863846	THEMIS2
chr1	27874736	27875859	THEMIS2
chr1	27934596	27936357	SMPDL3B
chr1	28078330	28079848	EYA3
chr1	28087766	28089079	EYA3
chr1	28098711	28100109	SPCS2P4
chr1	28128700	28130204	NA
chr1	28196001	28198292	PTAFR
chr1	28326746	28328030	MED18
chr1	28347670	28348752	MED18
chr1	28353601	28354671	PHACTR4
chr1	28437092	28438446	PHACTR4
chr1	28601310	28602710	RAB42
chr1	28642529	28644034	TAF12
chr1	28648104	28650097	NA
chr1	28762486	28763670	YTHDF2
chr1	28859216	28861541	NA
chr1	28865643	28866786	NA
chr1	28883893	28885828	EPB41
chr1	28906104	28907184	EPB41
chr1	28965422	28967273	NA
chr1	28971807	28973020	NA
chr1	29443665	29445657	NA
chr1	29569863	29571192	NA
chr1	29639117	29640832	NA
chr1	29984530	29985942	LINC01648
chr1	30412033	30413158	NA
chr1	30525678	30526703	NA
chr1	30700479	30701729	MATN1
chr1	30728541	30731011	NA
chr1	30747954	30749903	LAPTM5
chr1	30756386	30757396	LAPTM5
chr1	30761577	30762668	LAPTM5
chr1	30805322	30807183	NA
chr1	30815906	30817599	NA
chr1	30823148	30824861	LINC01778
chr1	30898611	30900529	SDC3
chr1	31013146	31014943	PUM1
chr1	31065165	31066346	PUM1
chr1	31170442	31171423	NKAIN1
chr1	31470743	31472039	NA
chr1	31482530	31484363	NA
chr1	31523037	31524669	LINC01226
chr1	31562532	31564552	NA
chr1	31567923	31569873	NA
chr1	31583659	31585323	TINAGL1
chr1	31590761	31592653	TINAGL1
chr1	31769299	31770579	ADGRB2
chr1	31854830	31855733	NA
chr1	31938314	31939354	PTP4A2
chr1	31939561	31940320	PTP4A2
chr1	31954454	31955429	PTP4A2
chr1	32115476	32116941	KPNA6
chr1	32198763	32201506	CCDC28B
chr1	32249675	32251728	LCK
chr1	32308543	32309746	HDAC1
chr1	32875017	32875797	FNDC5
chr1	33025684	33027898	Metazoa_SRP
chr1	33055250	33056222	AK2
chr1	33098968	33100312	AZIN2
chr1	33322507	33324433	NA
chr1	33341103	33342999	RN7SKP16
chr1	33349226	33350710	PHC2
chr1	33365406	33366847	PHC2
chr1	34589806	34590866	MIR552
chr1	36350313	36352481	STK40
chr1	36373831	36375466	STK40
chr1	36384769	36387839	STK40
chr1	38087748	38089141	MIR3659
chr1	38138203	38140718	LINC02786
chr1	38152079	38153411	NA
chr1	38190327	38191477	NA
chr1	38745002	38746342	NA
chr1	38783493	38785003	NA
chr1	39094772	39095373	MACF1
chr1	39178143	39179967	MACF1
chr1	39183618	39184637	MACF1
chr1	39397995	39399976	MACF1
chr1	39407700	39409722	MACF1
chr1	39652745	39654212	HEYL
chr1	39815938	39818750	LINC02811
chr1	39845345	39846560	TRIT1
chr1	39900547	39902763	MYCL
chr1	39926207	39927459	Y_RNA
chr1	39933857	39935155	Y_RNA
chr1	40782384	40785630	KCNQ4
chr1	40798461	40799726	RN7SL326P
chr1	40877097	40878539	NA
chr1	40967354	40968748	CTPS1
chr1	41014941	41016617	SLFNL1-AS1
chr1	41484189	41487323	EDN2
chr1	41498186	41499826	EDN2
chr1	41671546	41673209	HIVEP3
chr1	41712098	41713556	HIVEP3
chr1	41772692	41774107	HIVEP3
chr1	42529211	42530446	CCDC30
chr1	42931933	42933293	SLC2A1
chr1	42940836	42942135	SLC2A1
chr1	42960655	42962133	NA
chr1	42966550	42968137	NA
chr1	42972900	42973871	NA
chr1	43206661	43207886	CFAP57
chr1	43241020	43242475	EBNA1BP2
chr1	43366874	43369432	ELOVL1
chr1	43580673	43583331	PTPRF
chr1	44207683	44208838	DMAP1
chr1	44293398	44294431	ERI3
chr1	44327296	44329217	ERI3
chr1	44720306	44722428	RNU5F-1
chr1	44732057	44732818	RNU5D-1
chr1	44799699	44800575	PLK3
chr1	44806903	44808598	DYNLT4
chr1	44818987	44820752	RNU5E-6P
chr1	45521400	45523235	PRDX1
chr1	45735505	45736286	IPP
chr1	45802427	45804503	MAST2
chr1	46476137	46477574	DMBX1
chr1	46488086	46489998	DMBX1
chr1	46519888	46521171	DMBX1
chr1	47183326	47184344	PDZK1IP1
chr1	47347252	47348480	CMPK1
chr1	47587736	47589646	ATP6V0E1P4
chr1	47650065	47652032	LINC01738
chr1	47779330	47781460	NA
chr1	47871359	47872524	NA
chr1	47875658	47876736	NA
chr1	47941552	47942627	TRABD2B
chr1	48038919	48040339	LINC02794
chr1	48686451	48688343	AGBL4
chr1	51234612	51237237	RNF11
chr1	51304805	51306348	TTC39A
chr1	51313329	51315221	TTC39A
chr1	51517745	51519443	EPS15
chr1	51611541	51613093	OSBPL9
chr1	51622178	51623388	OSBPL9
chr1	51636294	51637750	OSBPL9
chr1	51647885	51648849	OSBPL9
chr1	52702839	52703858	COA7
chr1	53145371	53146896	SLC1A7
chr1	53155026	53156496	SLC1A7
chr1	53507442	53510043	DMRTB1
chr1	53541075	53543097	DMRTB1
chr1	53572178	53573675	DMRTB1
chr1	53581681	53583475	RNU7-95P
chr1	53631537	53633339	RNU7-95P
chr1	53684289	53686573	RNU7-95P
chr1	53896366	53897790	DIO1
chr1	53945368	53946817	HSPB11
chr1	54227112	54230136	SSBP3
chr1	54272573	54274584	NA
chr1	54558668	54560960	ACOT11
chr1	54600393	54602360	ACOT11
chr1	54693083	54694212	MROH7
chr1	54794338	54795688	NA
chr1	54849800	54852621	NA
chr1	54857818	54858556	NA
chr1	54864938	54866209	NA
chr1	54904101	54905150	DHCR24-DT
chr1	55428380	55430060	RNU6-830P
chr1	55443072	55444611	Y_RNA
chr1	56424910	56425863	LINC01767
chr1	58783807	58785969	JUN
chr1	58814703	58816590	NA
chr1	58848442	58849778	NA
chr1	58857867	58859064	NA
chr1	58881096	58882111	LINC02777
chr1	58903149	58904377	LINC02777
chr1	58971326	58972773	PHBP3
chr1	59043655	59044564	NA
chr1	59139302	59140256	FGGY-DT
chr1	59150729	59151904	FGGY-DT
chr1	59296221	59297648	FGGY
chr1	59426846	59428079	FGGY
chr1	59593809	59595163	FGGY
chr1	62045293	62046558	LAMTOR5P1
chr1	63592859	63594736	PGM1
chr1	64038939	64040099	RNU6-809P
chr1	64897627	64898952	NA
chr1	64915419	64916209	NA
chr1	64917245	64918020	NA
chr1	65172836	65174800	AK4
chr1	65434450	65435568	LEPROT
chr1	65467349	65468330	NA
chr1	66505430	66506819	SGIP1
chr1	66540804	66541872	SGIP1
chr1	66944521	66945806	MIER1
chr1	67137152	67137970	IL23R
chr1	67224686	67226627	IL23R
chr1	67399648	67401288	RNU6-387P
chr1	67430014	67431615	SERBP1
chr1	67551326	67553123	NA
chr1	67684775	67686943	GADD45A
chr1	67735878	67737022	RNU7-80P
chr1	67831868	67833725	GNG12
chr1	77538735	77541328	AK5
chr1	77604669	77606542	RNA5SP20
chr1	77770393	77771639	ACTG1P21
chr1	79079586	79080801	PSAT1P3
chr1	80509635	80510534	NA
chr1	84505393	84506955	SPATA1
chr1	84620239	84621221	NA
chr1	84634096	84635659	LINC01555
chr1	85200080	85202180	SYDE2
chr1	85297509	85298889	NA
chr1	85328535	85329501	NA
chr1	85464088	85466149	DDAH1
chr1	85598709	85599802	NA
chr1	85605727	85607887	NA
chr1	85611635	85613428	NA
chr1	85707620	85709086	ZNHIT6
chr1	89515846	89516514	LRRC8B
chr1	91584442	91586693	NA
chr1	91650372	91651832	HSP90B3P
chr1	91731009	91733147	TGFBR3
chr1	93275143	93276356	CCDC18-AS1
chr1	93344983	93347160	DR1
chr1	93351262	93352311	DR1
chr1	93446854	93449648	FNBP1L
chr1	93454820	93455537	FNBP1L
chr1	93566395	93568179	BCAR3
chr1	93591315	93593439	BCAR3-AS1
chr1	93616755	93618376	BCAR3
chr1	93661427	93663560	BCAR3
chr1	93692147	93695412	BCAR3
chr1	93700930	93703264	BCAR3
chr1	96560048	96560800	RN7SL831P
chr1	99495714	99496957	LINC01708
chr1	99684853	99686495	PALMD
chr1	99730242	99731204	FRRS1
chr1	100188302	100189840	RPL23AP90
chr1	106619424	106621345	NA
chr1	107682997	107683980	VAV3
chr1	108000094	108001479	VAV3
chr1	109425886	109427490	PSMA5
chr1	109663078	109664012	GSTM2
chr1	109722996	109724101	NA
chr1	109731519	109733044	GSTM3
chr1	109877025	109878276	NA
chr1	109953531	109954981	AHCYL1
chr1	109959283	109960945	AHCYL1
chr1	109980782	109982655	AHCYL1
chr1	110003693	110004763	AHCYL1
chr1	110105419	110107123	UBL4B
chr1	110394038	110394850	SLC16A4
chr1	110406342	110408302	LAMTOR5
chr1	110433369	110435286	LAMTOR5-AS1
chr1	111274605	111275750	CHIAP2
chr1	112862848	112863864	LINC01356
chr1	112955302	112957983	SLC16A1
chr1	114250487	114252062	NA
chr1	114516865	114518080	TRIM33
chr1	114779990	114781027	SIKE1
chr1	114802635	114803741	SIKE1
chr1	115056321	115057682	TSPAN2
chr1	115113677	115115815	LINC01765
chr1	115178809	115180135	LINC01765
chr1	115455898	115457237	NA
chr1	115475461	115477338	NA
chr1	115491057	115492169	NA
chr1	115545234	115546577	ELOCP20
chr1	115782003	115783544	CASQ2
chr1	116114599	116116353	MAB21L3
chr1	116122649	116123940	MAB21L3
chr1	116474896	116476545	LINC01762
chr1	116642433	116644509	IGSF3
chr1	117035574	117036900	CD101
chr1	118049195	118050599	SPAG17
chr1	119646777	119648629	PHGDH
chr1	119782143	119783711	HMGCS2
chr1	143905364	143906108	NA
chr1	144412145	144413392	RNVU1-15
chr1	144418747	144419338	NA
chr1	144550507	144552342	RNVU1-2A
chr1	145280679	145282486	RNVU1-14
chr1	145465164	145465825	RNVU1-31
chr1	145711146	145712291	PDZK1
chr1	146369792	146370346	RNVU1-29
chr1	146376785	146377562	RNVU1-29
chr1	146377808	146378332	RNVU1-29
chr1	146387151	146388298	NA
chr1	146409509	146410834	RNVU1-25
chr1	147651280	147653159	ACP6
chr1	148038341	148039125	RNVU1-7
chr1	148387884	148389072	RNVU1-2
chr1	148522107	148523862	RNVU1-27
chr1	150515025	150516619	FALEC
chr1	150535678	150536406	ADAMTSL4
chr1	151596352	151597756	SNX27
chr1	151605930	151607407	SNX27
chr1	151690854	151692182	NA
chr1	151830365	151833399	RORC
chr1	151909093	151910323	THEM4
chr1	151941213	151941819	NA
chr1	152047513	152048963	S100A11
chr1	152167353	152169033	FLG-AS1
chr1	152328428	152329952	FLG-AS1
chr1	153506362	153507604	RN7SL44P
chr1	153533295	153534552	NA
chr1	153565348	153567211	S100A2
chr1	153608133	153609630	S100A16
chr1	153626373	153628859	S100A1
chr1	153696744	153698132	RN7SL372P
chr1	153741850	153743344	INTS3
chr1	153752298	153753335	NA
chr1	153967005	153968191	SLC39A1
chr1	154386318	154387514	NA
chr1	154404658	154406870	IL6R
chr1	154417876	154419120	PSMD8P1
chr1	154431219	154433647	IL6R
chr1	154439378	154440264	IL6R
chr1	154483734	154484938	SHE
chr1	154807951	154810740	KCNN3
chr1	154865100	154866369	KCNN3
chr1	154936107	154937734	PMVK
chr1	155124732	155128120	EFNA1
chr1	155134633	155136554	SLC50A1
chr1	155223923	155225521	GBAP1
chr1	155961489	155963184	ARHGEF2
chr1	156049838	156051274	UBQLN4
chr1	156150739	156153265	SEMA4A
chr1	156181189	156182478	SEMA4A
chr1	156551110	156553301	IQGAP3
chr1	156750832	156752447	HDGF
chr1	156896165	156898013	PEAR1
chr1	157957968	157959139	NA
chr1	158037684	158038676	KIRREL1-IT1
chr1	159780587	159782052	DUSP23
chr1	159845816	159847265	SNHG28
chr1	159853818	159855475	SNHG28
chr1	159868701	159870402	NA
chr1	159881438	159882864	CFAP45
chr1	160100944	160103597	IGSF8
chr1	160123329	160125716	ATP1A2
chr1	160488941	160490523	SLAMF6
chr1	160723707	160724502	CD48
chr1	160932802	160934736	NA
chr1	160948650	160950481	ITLN2
chr1	161114999	161116102	PFDN2
chr1	161319380	161320062	SDHC
chr1	161411760	161413477	NA
chr1	161481113	161482464	NA
chr1	162074256	162075557	NOS1AP
chr1	162904378	162905904	CCDC190
chr1	165827402	165829332	UCK2
chr1	165856785	165858826	UCK2
chr1	165898348	165901268	NA
chr1	166838815	166840461	POGK
chr1	167796300	167797888	MPZL1
chr1	167819951	167821730	NA
chr1	168081132	168082675	GPR161
chr1	168582775	168584440	NA
chr1	171313357	171314474	FMO4
chr1	171459936	171461008	CYCSP53
chr1	171471615	171473081	PRRC2C
chr1	172358591	172359298	RNU6-157P
chr1	172715868	172717011	SLC25A38P1
chr1	173189960	173191520	TNFSF4
chr1	174158988	174160585	RABGAP1L
chr1	174161290	174162013	RABGAP1L-DT
chr1	174796625	174797991	RABGAP1L
chr1	174799260	174800685	RABGAP1L
chr1	174901693	174902944	RABGAP1L-IT1
chr1	175514064	175515692	TNR-IT1
chr1	176514983	176515963	PAPPA2
chr1	176517348	176518291	PAPPA2
chr1	176695614	176696575	PTP4A1P7
chr1	177009650	177010979	MIR488
chr1	177077222	177078562	ASTN1
chr1	177208867	177209982	BRINP2
chr1	177255238	177256868	BRINP2
chr1	177969609	177970673	SEC16B
chr1	178541735	178543587	C1orf220
chr1	178683436	178684917	MIR4424
chr1	179025503	179027009	FAM20B
chr1	179062117	179063581	TOR3A
chr1	179080788	179083078	TOR3A
chr1	179091080	179092405	TOR3A
chr1	179293246	179294868	SOAT1
chr1	179550753	179552339	AXDND1
chr1	179813924	179816434	NA
chr1	179831111	179832681	LINC02818
chr1	179881793	179883999	TOR1AIP1
chr1	180167503	180169130	QSOX1
chr1	180229386	180232415	LHX4
chr1	180244387	180245546	LHX4
chr1	182120141	182121576	NA
chr1	182143358	182144868	NA
chr1	182235474	182237248	LINC01344
chr1	182391070	182392582	GLUL
chr1	182614633	182615882	LINC01686
chr1	183003899	183004949	LAMC1
chr1	183021956	183024454	LAMC1
chr1	183185684	183186577	LAMC2
chr1	183198257	183198895	LAMC2
chr1	183223052	183224099	LAMC2
chr1	183234069	183235465	LAMC2
chr1	183470753	183473368	SMG7
chr1	183493214	183494157	SMG7
chr1	183566660	183568452	NCF2
chr1	183942538	183943998	COLGALT2
chr1	183988472	183989739	COLGALT2
chr1	183996151	183997190	COLGALT2
chr1	184020504	184022025	COLGALT2
chr1	184050811	184052470	TSEN15
chr1	185315810	185318278	IVNS1ABP
chr1	185483591	185484959	NA
chr1	185570253	185571460	NA
chr1	186058952	186060174	HMCN1
chr1	187841932	187843588	NA
chr1	191290009	191292055	LINC01680
chr1	191371520	191372449	LINC01680
chr1	193421328	193422378	NA
chr1	198598101	198600284	NA
chr1	200483248	200484557	NA
chr1	200738398	200740450	CAMSAP2
chr1	200894276	200897405	INAVA
chr1	201170120	201171764	TMEM9
chr1	201183565	201185707	IGFN1
chr1	201396563	201398302	LAD1
chr1	201404881	201406155	LAD1
chr1	201406581	201407729	LAD1
chr1	201435381	201436691	TNNI1
chr1	201444906	201445931	TNNI1
chr1	201460832	201462528	NA
chr1	201538279	201540707	RPS10P7
chr1	201545527	201546721	RPS10P7
chr1	201605149	201606453	NAV1
chr1	201702918	201704432	MIR5191
chr1	201713290	201715081	MIR5191
chr1	201954821	201955933	TIMM17A
chr1	201965748	201966801	TIMM17A
chr1	202009460	202011449	ELF3
chr1	202017688	202019649	ELF3
chr1	202034248	202035276	NA
chr1	202042502	202043951	NA
chr1	202056065	202058817	Y_RNA
chr1	202105177	202108661	CRIP1P3
chr1	202122501	202123483	GPR37L1
chr1	202235023	202237268	LGR6
chr1	202588961	202590277	NA
chr1	202684248	202685347	SYT2
chr1	202696691	202698868	SYT2
chr1	203151999	203154650	ADORA1
chr1	203196352	203198485	CHI3L1
chr1	203272653	203273999	CHIT1
chr1	203282055	203283935	LINC01353
chr1	203291041	203291949	LINC01353
chr1	203326783	203328153	RNU6-487P
chr1	203328563	203329494	RNU6-487P
chr1	203440056	203441924	PRELP
chr1	203465375	203467167	PRELP
chr1	203511971	203514870	OPTC
chr1	203555680	203557723	OPTC
chr1	203564460	203565861	ATP2B4
chr1	203569566	203571254	ATP2B4
chr1	203692400	203694000	ATP2B4
chr1	204040964	204042243	LINC00303
chr1	204213334	204214633	GOLT1A
chr1	204253776	204254680	PLEKHA6
chr1	204286339	204288735	PLEKHA6
chr1	204345039	204346713	NA
chr1	204479671	204482454	PIK3C2B
chr1	204515801	204517023	MDM4
chr1	204572997	204574191	RNA5SP74
chr1	204622876	204624696	LRRN2
chr1	205273388	205275890	TMCC2
chr1	205283779	205285407	TMCC2
chr1	205300787	205302058	NUAK2
chr1	205324558	205325668	NUAK2
chr1	205332045	205332899	KLHDC8A
chr1	205441004	205443126	MIR135B
chr1	205504290	205506594	CDK18
chr1	205631009	205632574	ELK4
chr1	205765646	205767047	RAB29
chr1	205782676	205784699	NA
chr1	206041076	206042349	NA
chr1	206052467	206054063	RHEX
chr1	206469513	206471908	IKBKE
chr1	206498247	206499275	C1orf147
chr1	206693197	206695707	NA
chr1	206722716	206724422	MAPKAPK2
chr1	206914564	206915795	FCMR
chr1	207026908	207027946	C1orf116
chr1	207811562	207812837	MIR29B2
chr1	209388957	209389971	LINC01698
chr1	209390485	209391578	LINC01698
chr1	209400255	209401333	MIR205HG
chr1	209415452	209416726	MIR205HG
chr1	209625065	209628063	MIR4260
chr1	209863792	209864924	UTP25
chr1	209895462	209896868	SYT14
chr1	210257456	210259247	ST13P19
chr1	210342351	210344240	HHAT
chr1	210371960	210374468	RNU5A-8P
chr1	210437924	210440081	HHAT
chr1	210446007	210448464	HHAT
chr1	210456514	210458031	BPNT2P1
chr1	210463525	210465301	BPNT2P1
chr1	210689473	210690355	KCNH1
chr1	210777572	210778415	IPO8P1
chr1	210904954	210906892	IPO8P1
chr1	210978064	210979332	KCNH1
chr1	211133261	211135017	KCNH1
chr1	211578875	211580312	SLC30A1
chr1	211642924	211644211	NA
chr1	211735114	211737342	NA
chr1	211951365	211952505	INTS7
chr1	212087605	212089040	DTL
chr1	212218249	212220423	LINC02608
chr1	212234527	212235367	LINC02608
chr1	212284177	212286292	PPP2R5A
chr1	212482462	212483593	LINC02771
chr1	212485357	212486615	LINC02771
chr1	212512932	212514685	NA
chr1	212518196	212519172	NA
chr1	212607797	212609687	ATF3
chr1	212667273	212668094	LINC02773
chr1	212857453	212859083	FLVCR1
chr1	212969386	212970761	VASH2
chr1	213415032	213416896	RPL31P13
chr1	214261349	214262505	SMYD2
chr1	218344563	218346288	TGFB2
chr1	218366368	218368021	TGFB2
chr1	218380106	218381024	TGFB2
chr1	218585597	218586602	U3
chr1	218674033	218674936	U3
chr1	218705552	218707022	U3
chr1	220299836	220301071	XRCC6P3
chr1	221439217	221441095	NA
chr1	221741764	221743795	DUSP10
chr1	221816541	221817554	RNU6-403P
chr1	221839406	221841221	LINC01655
chr1	221886676	221888355	LINC02257
chr1	222465007	222465964	CICP13
chr1	223006642	223007878	NDUFB1P2
chr1	223611473	223612618	CAPN8
chr1	223700395	223701775	CAPN2
chr1	223706293	223708213	CAPN2
chr1	223738362	223739677	CAPN2
chr1	223899817	223900420	ACTBP11
chr1	224182446	224184228	DEGS1
chr1	224202907	224204380	NA
chr1	224456361	224457477	WDR26
chr1	224579354	224580143	AKR1B1P1
chr1	225454029	225455534	NA
chr1	225459733	225462303	NA
chr1	225652559	225654049	ENAH
chr1	225699805	225701218	NA
chr1	225735237	225736937	NA
chr1	225746594	225748095	RNU6-1304P
chr1	225809784	225812395	EPHX1
chr1	225934477	225935619	NA
chr1	226082871	226084318	LINC01703
chr1	226109576	226111563	NA
chr1	226661926	226663752	ITPKB-IT1
chr1	226777885	226779861	RPS27P5
chr1	226813800	226816039	NA
chr1	227761752	227763008	SNAP47
chr1	227778291	227779788	NA
chr1	227945761	227947442	WNT9A
chr1	228087554	228088927	ARF1
chr1	228107405	228109870	MRPL55
chr1	228139902	228142617	GUK1
chr1	228165197	228166818	IBA57
chr1	228226939	228228027	OBSCN
chr1	228428557	228430199	H3-4
chr1	228457073	228459470	H2AW
chr1	228490140	228491262	RNF187
chr1	228767568	228768958	NA
chr1	228809602	228810849	NA
chr1	228860983	228862227	NA
chr1	228902897	228904328	NA
chr1	228989013	228991185	LINC02815
chr1	229217344	229218321	NA
chr1	229229085	229229987	NA
chr1	229557639	229559703	ABCB10
chr1	229624736	229626873	URB2
chr1	230066584	230068557	GALNT2
chr1	230083955	230085629	GALNT2
chr1	230104236	230106988	GALNT2
chr1	230129832	230131320	GALNT2
chr1	230157836	230159920	GALNT2
chr1	230307282	230308829	NA
chr1	231134055	231135285	NA
chr1	231139655	231141319	TRIM67
chr1	231157940	231158677	TRIM67
chr1	231161866	231163476	TRIM67
chr1	232415140	232416824	SIPA1L2
chr1	232445031	232446496	SIPA1L2
chr1	232507932	232509885	SIPA1L2
chr1	232537655	232539535	SIPA1L2
chr1	232764984	232767944	LINC01744
chr1	233111908	233113891	PCNX2
chr1	233342674	233344099	MAP3K21
chr1	233367604	233369657	MAP3K21
chr1	233904479	233906085	SLC35F3
chr1	233944563	233946352	NA
chr1	234067281	234068535	RAC1P7
chr1	234599321	234601183	NA
chr1	234610086	234611430	IRF2BP2
chr1	234699655	234700826	NA
chr1	234723249	234725120	LINC01132
chr1	234865689	234867074	RNY4P16
chr1	234874238	234875099	RN7SL668P
chr1	234925376	234926498	NA
chr1	234980120	234981229	NA
chr1	234987141	234988142	NA
chr1	235011357	235012523	NA
chr1	235067363	235068759	LINC01348
chr1	235069677	235070676	LINC01348
chr1	235082906	235084323	LINC01348
chr1	235402197	235404370	TBCE
chr1	235882122	235884097	LYST
chr1	236420534	236421925	EDARADD
chr1	236480521	236481772	ENO1P1
chr1	236502103	236503785	LGALS8
chr1	237864203	237865655	NA
chr1	238061911	238063943	YWHAQP9
chr1	241590762	241592127	OPN3
chr1	241988436	241990415	CFL1P4
chr1	241998155	241999575	MAP1LC3C
chr1	244103763	244105552	RN7SL148P
chr1	244341273	244342517	C1orf100
chr1	244450962	244452432	ADSS2
chr1	244460698	244461928	CATSPERE
chr1	244834490	244836467	COX20
chr1	244969650	244971374	EFCAB2
chr1	244988983	244991255	EFCAB2
chr1	245091080	245092768	EFCAB2
chr1	245259638	245261062	DNAJC19P8
chr1	245261362	245262348	DNAJC19P8
chr1	245297911	245299245	DNAJC19P8
chr1	245567231	245569044	NA
chr1	245582918	245584491	NA
chr1	246428087	246429545	Y_RNA
chr1	246607457	246609710	NA
chr1	246632257	246633709	NA
chr10	111790	113012	ZMYND11
chr10	306525	307816	DIP2C
chr10	337485	339171	DIP2C
chr10	372771	374628	DIP2C
chr10	505774	507763	DIP2C
chr10	540816	542641	DIP2C
chr10	557847	558806	NA
chr10	597815	599603	NA
chr10	609727	611363	NA
chr10	623744	626271	NA
chr10	788920	790662	LARP4B
chr10	1035629	1037867	IDI2-AS1
chr10	1048340	1050060	WDR37
chr10	1055845	1057541	WDR37
chr10	1064230	1065213	WDR37
chr10	1150160	1152013	LINC00200
chr10	1464319	1466289	ADARB2-AS1
chr10	1472033	1473305	ADARB2-AS1
chr10	1638557	1639843	ADARB2
chr10	1715733	1716435	ADARB2
chr10	2079222	2080948	MIR6072
chr10	2111841	2112887	RNU6-889P
chr10	2626454	2627477	NA
chr10	2671632	2672917	NA
chr10	2949548	2951325	NA
chr10	2980291	2981985	NA
chr10	3045630	3047255	NA
chr10	3107038	3108310	PFKP
chr10	3197080	3198481	NA
chr10	3262940	3265442	NA
chr10	3525683	3526514	NA
chr10	3532525	3533385	NA
chr10	3739714	3740892	NA
chr10	3748823	3751349	NA
chr10	3786486	3787115	KLF6
chr10	3809429	3810441	NA
chr10	3860750	3862425	LINC02639
chr10	3886787	3888511	LINC02660
chr10	3894777	3895702	LINC02660
chr10	4661732	4663866	LINC00705
chr10	5446104	5447280	NET1
chr10	5545738	5547097	NA
chr10	5631922	5633111	LASTR
chr10	5659170	5660787	ASB13
chr10	5683985	5686129	TASOR2
chr10	5964641	5966436	IL15RA
chr10	5976431	5978291	IL15RA
chr10	6053054	6054982	IL2RA
chr10	6126577	6128558	RBM17
chr10	6274584	6275903	LINC02649
chr10	6363040	6364403	LINC02656
chr10	6399068	6400577	LINC02656
chr10	7540927	7542402	NA
chr10	7557454	7559110	ITIH5
chr10	7696146	7697493	ITIH2
chr10	9243584	9245170	LINC00709
chr10	9254471	9255777	LINC00709
chr10	11164826	11166705	CELF2
chr10	11373258	11374547	NA
chr10	11792966	11795543	PROSER2
chr10	11874663	11876590	PROSER2-AS1
chr10	11880817	11882563	PROSER2-AS1
chr10	13219814	13220945	RNU6-6P
chr10	13562752	13564876	PRPF18
chr10	13717756	13718826	NA
chr10	13765325	13766867	FRMD4A
chr10	14259786	14260888	FRMD4A
chr10	14380914	14382866	MIR4293
chr10	14395899	14397628	Metazoa_SRP
chr10	14522619	14524185	FAM107B
chr10	14531919	14534279	FAM107B
chr10	14554027	14555039	FAM107B
chr10	14601543	14602553	FAM107B
chr10	14608323	14610446	FAM107B
chr10	16381003	16381840	PTER
chr10	19930692	19932394	PLXDC2
chr10	20001620	20003146	PLXDC2
chr10	21083537	21085502	NEBL
chr10	21172895	21174941	NEBL
chr10	21285315	21286573	NEBL
chr10	21291290	21291884	NEBL
chr10	21292717	21293349	NEBL
chr10	21327121	21328556	RNU6-15P
chr10	21336002	21337343	RNU6-15P
chr10	21400847	21402388	RNMTL1P1
chr10	21495339	21497387	MIR1915HG
chr10	21533348	21535504	MLLT10
chr10	21550807	21551366	RNU6-306P
chr10	21753599	21755039	RN7SKP219
chr10	22562078	22563330	PIP4K2A
chr10	22606051	22606807	PIP4K2A
chr10	22620152	22621176	PIP4K2A
chr10	22648375	22650286	PIP4K2A
chr10	22682433	22684136	PIP4K2A
chr10	22737692	22739046	PIP4K2A
chr10	22778235	22780790	RNU6-413P
chr10	22804808	22806846	RNU6-413P
chr10	22816003	22817844	RNU6-413P
chr10	22822963	22824393	RNU6-413P
chr10	22874742	22876165	ARMC3
chr10	23157160	23158550	NA
chr10	24893691	24895031	RN7SKP241
chr10	24993004	24994749	ENKUR
chr10	25061683	25063428	ENKUR
chr10	26486415	26487918	RNA5SP307
chr10	29658633	29660136	SVIL
chr10	29679592	29681433	SVIL
chr10	29757252	29758787	SVIL
chr10	29862297	29863853	NA
chr10	29946714	29948251	NA
chr10	29957380	29958500	JCAD
chr10	30736264	30737387	LINC02644
chr10	31754123	31755592	Y_RNA
chr10	31962378	31964008	RPL34P19
chr10	32213172	32214666	RPS24P13
chr10	32264112	32265577	NA
chr10	32332087	32333237	NA
chr10	32957392	32958882	ITGB1
chr10	32980409	32981381	ITGB1-DT
chr10	32983137	32983844	ITGB1-DT
chr10	33004726	33006115	ITGB1
chr10	33015549	33016545	MTND4LP11
chr10	33133414	33134964	IATPR
chr10	33155594	33156549	NRP1
chr10	33237604	33239315	NRP1
chr10	33263918	33265353	NRP1
chr10	33334797	33337550	NRP1
chr10	34694662	34695989	RPS12P16
chr10	35007380	35008448	LINC02635
chr10	35126358	35128123	CREM
chr10	35144784	35146138	CREM
chr10	37951520	37953155	ZNF25
chr10	37976004	37976930	ZNF25
chr10	38010281	38011724	ZNF33A
chr10	38025181	38027091	ZNF33A
chr10	42637773	42638931	ZNF33B
chr10	42872403	42873583	LINC02623
chr10	43336465	43338758	RNU6ATAC11P
chr10	43380891	43382177	FXYD4
chr10	43420087	43421397	NA
chr10	43863116	43864844	LINC00840
chr10	44300054	44302257	NA
chr10	44752614	44754037	EIF2AP4
chr10	44827052	44828180	EIF2AP4
chr10	44881317	44882997	TMEM72-AS1
chr10	44963182	44964830	RASSF4
chr10	44981425	44982822	RASSF4
chr10	45159713	45161282	MIR3156-1
chr10	45418512	45419899	ALOX5
chr10	45425698	45426772	ALOX5
chr10	46022113	46023799	NCOA4
chr10	46091173	46092572	AGAP7P
chr10	46265888	46267042	ANTXRLP1
chr10	46299350	46300686	ANTXRL
chr10	47353442	47354841	RBP3
chr10	47366956	47369190	ZNF488
chr10	47408978	47410308	ZNF488
chr10	48186814	48189931	FRMPD2
chr10	48206051	48207084	FRMPD2
chr10	48250930	48252493	FRMPD2
chr10	48377172	48378616	MAPK8
chr10	48439563	48440416	NA
chr10	48603826	48605609	ARHGAP22
chr10	48655169	48657146	ARHGAP22
chr10	48820668	48822743	WDFY4
chr10	49519005	49520614	ERCC6
chr10	49830901	49832233	PARG
chr10	52864178	52865762	Y_RNA
chr10	58435156	58435769	TFAM
chr10	58464918	58466105	BICC1
chr10	58856136	58857400	RN7SKP196
chr10	58919578	58920714	RN7SKP196
chr10	59905237	59907345	CCDC6
chr10	60480821	60482574	ANK3
chr10	62242948	62243912	RTKN2
chr10	62250653	62251468	RTKN2
chr10	62258739	62260164	RTKN2
chr10	62681269	62682610	NA
chr10	63596512	63597725	REEP3
chr10	63711934	63712888	NA
chr10	67818400	67820513	RN7SL394P
chr10	69060952	69062625	SRGN
chr10	69221750	69223155	HKDC1
chr10	69382574	69384383	HK1
chr10	69640295	69642168	FAM241B
chr10	69658853	69660515	LINC02651
chr10	69838552	69840657	COL13A1
chr10	69845570	69847068	COL13A1
chr10	69899575	69900391	COL13A1
chr10	70331546	70332812	LRRC20
chr10	70349887	70351305	LRRC20
chr10	70377385	70378594	LRRC20
chr10	70489618	70491538	YY1P1
chr10	70672031	70674452	ADAMTS14
chr10	70753247	70755544	TBATA
chr10	70866166	70867553	SGPL1
chr10	70930825	70932293	NA
chr10	71348948	71350115	SLC29A3
chr10	71511681	71513583	CDH23
chr10	71526367	71528065	CDH23
chr10	71811434	71813446	PSAP
chr10	71835680	71836855	PSAP
chr10	71859799	71861229	PSAP
chr10	71867779	71868969	NA
chr10	71871191	71871969	NA
chr10	71880379	71881792	NA
chr10	71887923	71890646	NA
chr10	71927038	71928470	CHST3
chr10	71997919	71999438	CHST3
chr10	72108828	72110447	SPOCK2
chr10	72272778	72275314	DDIT4
chr10	72297327	72299603	DDIT4
chr10	72319220	72321287	DNAJB12
chr10	72330946	72332495	DNAJB12
chr10	72334492	72336223	DNAJB12
chr10	73826605	73828347	CAMK2G
chr10	73887457	73890109	CAMK2G
chr10	73898870	73900175	PLAU
chr10	73906430	73907486	PLAU
chr10	73965415	73966870	VCL
chr10	73997483	73999686	VCL
chr10	75214388	75215150	VDAC2
chr10	75250513	75251601	ZNF503-AS1
chr10	76257426	76258472	RNU6-673P
chr10	76297052	76298891	LRMDA
chr10	77001014	77001945	KCNMA1
chr10	77029470	77030789	KCNMA1
chr10	77163349	77164740	KCNMA1-AS2
chr10	77415441	77417920	KCNMA1
chr10	77503981	77506237	KCNMA1
chr10	77513399	77514860	KCNMA1
chr10	77530562	77532540	KCNMA1
chr10	77873067	77874532	DLG5
chr10	77889204	77890041	DLG5
chr10	77905092	77906190	RN7SL284P
chr10	78175113	78176949	NA
chr10	78416081	78417373	NA
chr10	78756211	78758171	NA
chr10	78964546	78966304	ZMIZ1-AS1
chr10	78972220	78974120	ZMIZ1-AS1
chr10	79002302	79004617	NA
chr10	79083650	79085958	ZMIZ1
chr10	79096693	79097786	ZMIZ1
chr10	79101379	79103111	ZMIZ1
chr10	79116105	79117616	ZMIZ1
chr10	79126393	79128210	ZMIZ1
chr10	79149563	79152231	ZMIZ1
chr10	79157127	79159562	ZMIZ1
chr10	79162012	79163718	ZMIZ1
chr10	79178028	79179853	ZMIZ1
chr10	79238172	79240217	ZMIZ1
chr10	79298651	79300686	ZMIZ1
chr10	79328153	79329767	PPIF
chr10	79331124	79332020	PPIF
chr10	79337380	79338270	PPIF
chr10	79412971	79414064	ZCCHC24
chr10	79444742	79446559	ZCCHC24
chr10	79487461	79489549	TPRX1P1
chr10	79524960	79525516	NA
chr10	80158170	80160624	ANXA11
chr10	80195568	80197477	ANXA11
chr10	80203231	80205937	ANXA11
chr10	84139342	84140686	GHITM
chr10	84171189	84173413	CERNA2
chr10	84310186	84311327	CCSER2
chr10	85635365	85636324	NA
chr10	85926611	85929323	RNA5SP322
chr10	86102475	86105762	RNA5SP322
chr10	86129196	86130876	RNA5SP322
chr10	86162837	86164895	MIR346
chr10	86345581	86346515	GRID1
chr10	86399944	86401804	NA
chr10	86439234	86440059	WAPL
chr10	86451042	86452190	WAPL
chr10	86663473	86665241	LDB3
chr10	86755386	86757241	BMPR1A
chr10	86920612	86921636	MMRN2
chr10	87018969	87020558	FAM25A
chr10	87817626	87819167	ATAD1
chr10	88989618	88991749	FAS
chr10	89239018	89240147	LIPA
chr10	89251054	89252453	LIPA
chr10	89350352	89352734	LIPA
chr10	89644008	89646183	PANK1
chr10	89652917	89654178	NA
chr10	90921001	90922019	ANKRD1
chr10	92643853	92645296	RN7SL644P
chr10	93198395	93199956	XRCC6P1
chr10	93420386	93421796	MYOF
chr10	93436744	93438383	MYOF
chr10	93445217	93446448	MYOF
chr10	93458427	93459598	MYOF
chr10	93465561	93466920	MYOF
chr10	93746563	93747494	LGI1
chr10	95228805	95230094	NA
chr10	95393832	95394690	SORBS1
chr10	95395649	95397194	SORBS1
chr10	95406528	95407841	SORBS1
chr10	95431347	95432510	SORBS1
chr10	95693437	95695281	TCTN3
chr10	96244195	96244906	BLNK
chr10	96297835	96298963	DNTT
chr10	96415918	96416867	TLL2
chr10	96508898	96509822	TLL2
chr10	96719395	96721479	PIK3AP1
chr10	97411145	97411998	Y_RNA
chr10	97491164	97492296	MMS19
chr10	97538565	97541225	ANKRD2
chr10	97560615	97561864	ANKRD2
chr10	97571842	97573492	ANKRD2
chr10	97574266	97575368	ANKRD2
chr10	97583598	97585802	HOGA1
chr10	97860858	97862330	GOLGA7B
chr10	97868905	97870268	GOLGA7B
chr10	97881575	97883406	CRTAC1
chr10	98039590	98040893	CRTAC1
chr10	98150321	98151806	R3HCC1L
chr10	98268967	98270223	LOXL4
chr10	98293300	98294789	LOXL4
chr10	98322605	98324185	LOXL4
chr10	98414372	98415952	PYROXD2
chr10	98430484	98431724	HPS1
chr10	98444180	98445774	HPS1
chr10	99731504	99733121	COX15
chr10	99905416	99907209	DNMBP
chr10	99953330	99954492	DNMBP
chr10	100345272	100347617	SCD
chr10	100364656	100365570	OLMALINC
chr10	100370417	100371560	OLMALINC
chr10	100372922	100374538	OLMALINC
chr10	100730606	100732564	PAX2
chr10	100912119	100913542	SLF2
chr10	101014235	101016101	LZTS2
chr10	101031048	101033178	SFXN3
chr10	101829941	101831581	KCNIP2
chr10	102117330	102120828	LDB1
chr10	102449358	102451552	C10orf95
chr10	102643959	102645847	TRIM8
chr10	102665352	102666958	TRIM8
chr10	102675240	102676489	TRIM8
chr10	102758153	102759633	WBP1L
chr10	102771934	102773025	WBP1L
chr10	102813371	102816221	RNU6-1231P
chr10	102836766	102838373	CYP17A1
chr10	102853952	102854720	BORCS7
chr10	102855583	102856352	NA
chr10	103053412	103055101	CNNM2
chr10	103101644	103102847	NT5C2
chr10	103240993	103242598	RPEL1
chr10	103490849	103492804	NEURL1
chr10	103504036	103504954	NEURL1
chr10	103527004	103528513	NEURL1-AS1
chr10	103757857	103760064	SH3PXD2A-AS1
chr10	103765449	103768294	SH3PXD2A-AS1
chr10	103907903	103909022	STN1
chr10	104327154	104328559	ITPRIP
chr10	104937269	104938240	SORCS3
chr10	109852010	109853373	RNU4-5P
chr10	109922455	109923866	XPNPEP1
chr10	110036693	110037807	ADD3
chr10	110225625	110227839	MXI1
chr10	110272905	110274459	MXI1
chr10	110358818	110359855	SMNDC1
chr10	110361046	110361661	SMNDC1
chr10	110407207	110408518	HMGB3P5
chr10	110414143	110415267	HMGB3P5
chr10	110425532	110427174	HMGB3P5
chr10	110486855	110488604	DUSP5-DT
chr10	110495800	110496822	DUSP5-DT
chr10	110636625	110637904	Y_RNA
chr10	110763723	110765621	RNA5SP327
chr10	112147453	112148965	GPAM
chr10	112688662	112689952	NA
chr10	113072982	113074879	TCF7L2
chr10	113106914	113107727	TCF7L2
chr10	113551590	113553840	HABP2
chr10	114306393	114307433	AFAP1L2
chr10	114412394	114413721	AFAP1L2
chr10	114507042	114508260	NA
chr10	114624854	114625716	ABLIM1
chr10	114631494	114633905	ABLIM1
chr10	114638553	114640162	ABLIM1
chr10	114681005	114682293	ABLIM1
chr10	114696284	114697753	PPIAP19
chr10	116098181	116099562	GFRA1
chr10	116682516	116684476	HSPA12A
chr10	116688121	116689323	HSPA12A
chr10	116693907	116695253	HSPA12A
chr10	116704846	116706317	HSPA12A
chr10	116721603	116723944	HSPA12A
chr10	116752692	116754298	RPL5P27
chr10	116765736	116767648	RPL5P27
chr10	116887688	116889166	ENO4
chr10	118264843	118266121	NA
chr10	118697724	118699408	NA
chr10	118763163	118764448	CACUL1
chr10	118947111	118948343	LDHAP5
chr10	119206432	119208237	GRK5
chr10	119236042	119237689	RN7SL749P
chr10	119271067	119272736	RN7SL749P
chr10	119305576	119307000	NA
chr10	119315181	119318634	NA
chr10	119460567	119462205	GRK5
chr10	119496105	119497487	RGS10
chr10	119499091	119499948	RGS10
chr10	119619512	119620918	RAD1P1
chr10	119657604	119660446	BAG3
chr10	119665940	119666737	BAG3
chr10	119667462	119668687	BAG3
chr10	119681687	119682870	TXNP1
chr10	120580299	120581708	PLPP4
chr10	120978650	120980863	NA
chr10	121096650	121097619	RPL19P16
chr10	121308821	121310863	RN7SKP167
chr10	121357242	121358128	RN7SKP167
chr10	121448281	121450423	FGFR2
chr10	121509686	121511715	FGFR2
chr10	121519776	121521131	FGFR2
chr10	121527074	121528282	FGFR2
chr10	121597200	121599065	FGFR2
chr10	122112179	122114015	TACC2
chr10	122119882	122121919	TACC2
chr10	122140496	122141880	NA
chr10	122164277	122166087	TACC2
chr10	122182912	122184356	TACC2
chr10	122257874	122259409	TACC2
chr10	122281884	122283295	BTBD16
chr10	122504130	122505640	HTRA1
chr10	123911267	123912978	NA
chr10	123994324	123996287	YBX2P1
chr10	124075410	124076933	CHST15
chr10	124151881	124154393	CHST15
chr10	124298832	124299636	OAT
chr10	124306851	124309060	OAT
chr10	124319553	124320926	OAT
chr10	124529407	124531207	LHPP
chr10	124683527	124684491	FAM53B-AS1
chr10	124692860	124694768	FAM53B-AS1
chr10	124717440	124718935	FAM53B-AS1
chr10	124735560	124737602	FAM53B
chr10	124743280	124744880	FAM53B
chr10	124863992	124865069	NPM1P31
chr10	124975643	124976674	ZRANB1
chr10	125045479	125046413	MIR4296
chr10	125064413	125065274	MIR4296
chr10	125083385	125085722	MIR4296
chr10	125122859	125124311	CTBP2
chr10	125146360	125147764	CTBP2
chr10	125160310	125162448	CTBP2
chr10	125200380	125202825	MRPS21P6
chr10	125607166	125608498	TEX36-AS1
chr10	125786248	125787348	UROS
chr10	125794550	125795724	UROS
chr10	126017875	126018701	FANK1
chr10	126061955	126063805	ADAM12
chr10	126090474	126091713	ADAM12
chr10	126247264	126248515	SAR1AP2
chr10	126350179	126351933	ADAM12
chr10	126397906	126398432	NA
chr10	126459884	126461194	C10orf90
chr10	126844334	126845116	C10orf90
chr10	126902131	126902850	DOCK1
chr10	126959656	126960719	NA
chr10	127012043	127013968	NA
chr10	127141644	127143422	DOCK1
chr10	127276874	127279701	DOCK1
chr10	127440935	127442568	NPS
chr10	127484910	127486441	NPS
chr10	127740154	127741190	FOXI2
chr10	127922394	127923934	NA
chr10	127944829	127946172	NA
chr10	127961452	127963378	PTPRE
chr10	127990071	127992549	PTPRE
chr10	128157011	128158374	LINC01163
chr10	129329459	129330588	NA
chr10	130202765	130203989	LINC02646
chr10	131846000	131847444	NA
chr10	131903709	131906110	PPP2R2D
chr10	131971935	131973837	NA
chr10	132161945	132163900	JAKMIP3
chr10	132170082	132171425	JAKMIP3
chr10	132396675	132400522	PWWP2B
chr10	132420203	132422618	NA
chr10	132516229	132518311	NA
chr10	132574808	132576367	INPP5A
chr10	132667207	132668462	INPP5A
chr10	132684317	132686223	INPP5A
chr10	132703907	132705675	INPP5A
chr10	132916263	132917660	CFAP46
chr10	133109523	133110958	ADGRA1
chr10	133130758	133133251	RPL5P28
chr10	133150773	133152543	RPL5P28
chr10	133258263	133260392	NA
chr10	133371980	133374050	ECHS1
chr11	319329	320951	IFITM3
chr11	354371	356423	B4GALNT4
chr11	409225	410519	SIGIRR
chr11	447854	448835	PTDSS2
chr11	492342	494796	PTDSS2
chr11	505855	507643	RNH1
chr11	586806	588539	PHRF1
chr11	654901	656614	DEAF1
chr11	695077	698213	DEAF1
chr11	706498	708605	DEAF1
chr11	727177	728946	NA
chr11	762196	763291	TALDO1
chr11	818992	821841	PNPLA2
chr11	831397	833215	CD151
chr11	834393	835209	CD151
chr11	843327	846194	TSPAN4
chr11	882850	884911	CHID1
chr11	944376	945782	AP2A2
chr11	951989	953236	RNU6-1025P
chr11	1151782	1154581	MUC5AC
chr11	1530553	1532471	DUSP8
chr11	1541364	1542966	DUSP8
chr11	1547742	1549607	DUSP8
chr11	1566608	1568267	DUSP8
chr11	1661577	1662400	NA
chr11	1772033	1773780	NA
chr11	1780563	1783504	NA
chr11	1830127	1831386	SYT8
chr11	1849903	1852017	LSP1
chr11	1862724	1863809	LSP1
chr11	2178054	2179960	MIR4686
chr11	2290042	2290936	C11orf21
chr11	2301717	2303376	TSPAN32
chr11	2359547	2361199	Y_RNA
chr11	2374661	2377242	CD81
chr11	2774742	2775856	KCNQ1
chr11	2884529	2885968	CDKN1C
chr11	2911119	2913669	SLC22A18
chr11	2932699	2934236	PHLDA2
chr11	2940096	2942457	NAP1L4
chr11	3034977	3036336	CARS1
chr11	3042685	3044208	CARS1
chr11	3077089	3078688	NA
chr11	3430800	3432256	FAM86GP
chr11	6319017	6321097	CAVIN3
chr11	6389542	6391690	SMPD1
chr11	6556471	6557571	DNHD1
chr11	7511025	7514477	PPFIBP2
chr11	7524418	7525989	PPFIBP2
chr11	7597095	7598046	PPFIBP2
chr11	7604319	7606367	PPFIBP2
chr11	7611980	7613853	PPFIBP2
chr11	8067770	8069519	TUB-AS1
chr11	8832280	8833952	DENND2B
chr11	9052348	9054499	SCUBE2
chr11	9384366	9385682	IPO7
chr11	9509796	9510776	ZNF143
chr11	9565877	9566616	WEE1
chr11	10351334	10352606	AMPD3
chr11	10454605	10456823	AMPD3
chr11	10490062	10491598	AMPD3
chr11	10540594	10541904	RNF141
chr11	10750596	10752058	CTR9
chr11	11416002	11417218	CSNK2A3
chr11	11448670	11450084	CSNK2A3
chr11	11607691	11609609	GALNT18
chr11	11618885	11622526	GALNT18
chr11	12044036	12045316	LINC02547
chr11	12065965	12067995	NA
chr11	12088054	12089275	NA
chr11	12103402	12104679	MICAL2
chr11	12119511	12121549	MICAL2
chr11	12138001	12139813	MICAL2
chr11	12182302	12183835	MICAL2
chr11	12235173	12236709	MICAL2
chr11	12286747	12288777	MICAL2
chr11	12397772	12398504	PARVA
chr11	12581580	12582927	NA
chr11	12696408	12698001	TEAD1
chr11	12723738	12725138	TEAD1
chr11	12744735	12745309	TEAD1
chr11	13134560	13136130	NA
chr11	13873135	13874057	LINC02545
chr11	14380655	14381876	RRAS2
chr11	14421533	14423690	NA
chr11	14643698	14645054	PDE3B
chr11	14861429	14862716	CYP2R1
chr11	14890740	14892559	CYP2R1
chr11	15411490	15413021	NA
chr11	15493123	15495118	NA
chr11	16924470	16926768	PLEKHA7
chr11	16995775	16996975	PLEKHA7
chr11	17012855	17015790	PLEKHA7
chr11	17405158	17406601	ABCC8
chr11	17423096	17424663	ABCC8
chr11	17562948	17564337	OTOG
chr11	17683227	17684229	NA
chr11	17839238	17840858	SERGEF
chr11	17846003	17847791	SERGEF
chr11	18246278	18247466	SAA2
chr11	18267605	18268933	RNA5SP334
chr11	18383148	18384727	MIR3159
chr11	18393956	18396489	LDHA
chr11	18530501	18531442	TSG101
chr11	18558284	18559261	Metazoa_SRP
chr11	18768327	18770462	NA
chr11	19258009	19259128	PCNAP4
chr11	19380024	19380984	NAV2-IT1
chr11	19679679	19681005	NAV2-AS6
chr11	20030871	20032085	NAV2
chr11	20111004	20113505	NAV2
chr11	27381042	27381997	LGR4
chr11	27753520	27754806	BDNF
chr11	32194595	32196236	NA
chr11	33703257	33704365	C11orf91
chr11	34153619	34155212	NAT10
chr11	34160995	34163018	NAT10
chr11	34203383	34205480	Y_RNA
chr11	34214597	34215773	Y_RNA
chr11	34241862	34243139	ABTB2
chr11	34301857	34303452	MMADHCP2
chr11	34307957	34309688	MMADHCP2
chr11	34344476	34346010	MMADHCP2
chr11	34356482	34359451	ABTB2
chr11	34371163	34372399	ABTB2
chr11	34548483	34550279	NA
chr11	34653450	34654987	EHF
chr11	34685106	34686027	NA
chr11	35162636	35164259	CD44
chr11	35166456	35167177	CD44
chr11	35623441	35624399	FJX1
chr11	35943402	35945154	LDLRAD3
chr11	36019501	36020757	MIR3973
chr11	36036031	36038042	MIR3973
chr11	36278167	36279514	COMMD9
chr11	36361720	36363802	PRR5L
chr11	36376075	36378297	PRR5L
chr11	36454961	36456824	PRR5L
chr11	43830344	43831437	HSD17B12
chr11	43920352	43921322	ALKBH3-AS1
chr11	44300922	44302735	ALX4
chr11	44308430	44310235	ALX4
chr11	44857201	44858353	TSPAN18
chr11	44861637	44863161	TSPAN18
chr11	45607596	45609079	NA
chr11	45880450	45882415	MAPK8IP1
chr11	46275431	46276827	CREB3L1
chr11	46357105	46358069	DGKZ
chr11	46361535	46364610	DGKZ
chr11	46369028	46370124	DGKZ
chr11	46557442	46558380	AMBRA1
chr11	46692548	46694856	ARHGAP1
chr11	46710584	46711733	F2
chr11	47360805	47361883	MYBPC3
chr11	47375618	47377950	SPI1
chr11	47407852	47410051	SLC39A13
chr11	47426055	47427413	PSMC3
chr11	47853555	47854663	NUP160
chr11	47917607	47918674	NA
chr11	47923736	47925104	NA
chr11	47930854	47931763	NA
chr11	47937241	47938378	NA
chr11	47946661	47947804	PTPRJ
chr11	47965576	47967110	PTPRJ
chr11	47971255	47972392	PTPRJ
chr11	47973646	47974977	PTPRJ
chr11	47979675	47982361	PTPRJ
chr11	47990252	47991878	PTPRJ
chr11	47998177	48000082	PTPRJ-AS1
chr11	48012815	48014282	PTPRJ-AS1
chr11	48055263	48056189	PTPRJ
chr11	48060913	48061983	PTPRJ
chr11	48087703	48088960	MIR3161
chr11	48109071	48110285	MIR3161
chr11	57269173	57270288	TNKS1BP1
chr11	57310260	57312208	TNKS1BP1
chr11	57324041	57326071	TNKS1BP1
chr11	57405360	57407299	NA
chr11	57903485	57904890	OR5AZ1P
chr11	59172721	59175400	DTX4
chr11	59706612	59707598	RN7SKP192
chr11	59777515	59778601	FABP5P7
chr11	60168545	60169995	LINC02705
chr11	60871608	60874181	ZP1
chr11	60923526	60925688	TMEM132A
chr11	61193469	61196313	PGA3
chr11	61293914	61295175	VWCE
chr11	61361648	61362950	TMEM138
chr11	61369314	61370346	TMEM138
chr11	61528827	61530853	NA
chr11	61602666	61603919	RPLP0P2
chr11	61681525	61683559	DAGLA
chr11	61696006	61697640	DAGLA
chr11	61728408	61730904	MYRF-AS1
chr11	61814823	61817435	FADS2
chr11	61826835	61829176	FADS2
chr11	61888065	61888737	FADS3
chr11	61961534	61963718	FTH1
chr11	62012441	62013969	NA
chr11	62025052	62026154	NA
chr11	62041784	62042683	NA
chr11	62208227	62209605	SCGB2A1
chr11	62325699	62327227	NPM1P35
chr11	62426109	62427986	NA
chr11	62432570	62434586	NA
chr11	62621412	62623086	B3GAT3
chr11	63566918	63568074	PLAAT2
chr11	63612994	63614957	PLAAT3
chr11	63621810	63623527	PLAAT3
chr11	64044594	64045955	NA
chr11	64173331	64174433	MACROD1
chr11	64316802	64318534	PRDX5
chr11	64334587	64335975	CCDC88B
chr11	64341959	64343718	CCDC88B
chr11	64545385	64547652	SLC22A11
chr11	64554757	64556563	SLC22A11
chr11	64558210	64559054	SLC22A11
chr11	64648458	64650022	NRXN2-AS1
chr11	64674945	64676532	NRXN2
chr11	64762121	64763765	PYGM
chr11	64854804	64857321	EHD1
chr11	64876657	64879339	EHD1
chr11	64965119	64966662	MAJIN
chr11	65006411	65007467	ARL2
chr11	65133880	65135540	SYVN1
chr11	65149936	65151437	RNU2-23P
chr11	65316354	65317667	CDC42EP2
chr11	65370361	65371824	NA
chr11	65381614	65383039	SLC25A45
chr11	65470882	65472788	LINC02736
chr11	65487588	65490086	LINC02736
chr11	65521064	65523598	SCYL1
chr11	65872989	65874374	EFEMP2
chr11	65901997	65903572	FOSL1
chr11	65914770	65917982	C11orf68
chr11	66051793	66053213	SF3B2
chr11	66099932	66101545	PACS1
chr11	66171708	66173023	PACS1
chr11	66335557	66337696	RIN1
chr11	66569961	66570802	CTSF
chr11	66882763	66884279	PC
chr11	66949984	66951770	PC
chr11	67031742	67034056	SYT12
chr11	67054803	67057035	RHOD
chr11	67061959	67063363	RHOD
chr11	67373732	67375500	CLCF1
chr11	68010047	68010912	ALDH3B1
chr11	68027356	68028650	NA
chr11	68120310	68122595	CHKA
chr11	68144909	68147516	NA
chr11	68352968	68355906	LRP5
chr11	69008476	69011151	MRGPRF-AS1
chr11	69079786	69081643	MIR3164
chr11	69088159	69090007	MIR3164
chr11	69121476	69123879	NA
chr11	69135062	69136579	SMIM38
chr11	69280196	69281772	MYEOV
chr11	69436213	69437949	NA
chr11	69447373	69449725	NA
chr11	69496654	69497910	LINC01488
chr11	69541281	69543487	LINC01488
chr11	69643993	69644986	CCND1
chr11	69654149	69656472	LTO1
chr11	69667471	69669073	LTO1
chr11	69674043	69675859	LTO1
chr11	69682020	69683354	LTO1
chr11	69816943	69818607	FGF3
chr11	70247083	70248386	PPFIA1
chr11	70312314	70315148	NA
chr11	70389395	70390627	NA
chr11	70397607	70398925	CTTN
chr11	70414489	70415889	CTTN
chr11	70442270	70444444	CTTN
chr11	71118537	71119549	SHANK2
chr11	71196855	71198038	SHANK2
chr11	71240383	71241990	SHANK2
chr11	71251545	71253718	SHANK2
chr11	71286580	71287962	SHANK2
chr11	71298793	71300085	SHANK2
chr11	71500083	71501431	NADSYN1
chr11	71786489	71788211	FAM86C1P
chr11	71793993	71795437	FAM86C1P
chr11	71821318	71822381	ZNF705E
chr11	72330073	72330770	CLPB
chr11	72338099	72339305	CLPB
chr11	72740923	72742610	ARAP1
chr11	72766049	72767214	Y_RNA
chr11	73194150	73195820	NA
chr11	73759751	73761691	RAB6A
chr11	73865930	73867161	COA4
chr11	73876435	73877633	PAAF1
chr11	73907267	73907841	PAAF1
chr11	74492831	74494366	POLD3
chr11	74672639	74673899	RN7SKP297
chr11	74767626	74769003	RNF169
chr11	75021787	75023760	NEU3
chr11	75031007	75032644	OR2AT2P
chr11	75262831	75264961	NA
chr11	75310002	75311421	ARRB1
chr11	75328195	75329810	MIR326
chr11	75350555	75352702	ARRB1
chr11	75354615	75355673	ARRB1
chr11	75378096	75379345	RPS3
chr11	75527743	75529249	GDPD5
chr11	75575970	75577792	SERPINH1
chr11	75582935	75585916	NA
chr11	76291331	76293177	THAP12
chr11	76576668	76578114	NA
chr11	76674046	76675498	NA
chr11	76768019	76771649	NA
chr11	76782899	76785070	TSKU
chr11	76807123	76807831	NA
chr11	77106949	77108605	CAPN5
chr11	77299357	77300485	GDPD4
chr11	78040744	78043050	KCTD14
chr11	79045063	79046782	TENM4
chr11	79080954	79082548	TENM4
chr11	79212202	79213566	TENM4
chr11	79412863	79413796	MIR5579
chr11	85718456	85719630	SYTL2
chr11	86459543	86461074	NA
chr11	86586860	86587604	ME3
chr11	86592088	86593594	ME3
chr11	86632289	86633500	ME3
chr11	86635910	86636882	ME3
chr11	86671194	86672842	ME3
chr11	86742596	86744031	NA
chr11	86799270	86801750	PRSS23
chr11	88103290	88104652	Y_RNA
chr11	88174246	88176123	RAB38
chr11	88507898	88509891	GRM5-AS1
chr11	93279412	93280534	NA
chr11	93493185	93495479	SMCO4
chr11	93541548	93543179	SMCO4
chr11	94128301	94130344	PANX1
chr11	94144004	94145308	PANX1
chr11	94151664	94152892	PANX1
chr11	94200638	94201706	NA
chr11	94308191	94310513	IZUMO1R
chr11	94602479	94603642	PIWIL4
chr11	94776156	94777199	AMOTL1
chr11	94876518	94877422	AMOTL1
chr11	96012129	96012678	RPL32P25
chr11	96155633	96157429	MAML2
chr11	96168716	96171011	MAML2
chr11	96179531	96181472	MAML2
chr11	100686683	100688298	ARHGAP42
chr11	100788970	100789935	ARHGAP42
chr11	100810799	100812103	ARHGAP42
chr11	101135407	101136747	PGR
chr11	102225593	102226874	YAP1
chr11	102239647	102241722	NA
chr11	102317117	102318334	BIRC3
chr11	102598819	102600772	NA
chr11	103095806	103096635	DCUN1D5
chr11	103109069	103110283	DYNC2H1
chr11	103804745	103806358	MIR4693
chr11	103923141	103924393	NA
chr11	105609406	105611196	GRIA4
chr11	105718228	105719896	HSPD1P13
chr11	107839835	107841500	SLC35F2
chr11	110068884	110069844	NA
chr11	110086912	110088719	ZC3H12C
chr11	110091912	110094006	ZC3H12C
chr11	110157508	110159393	ZC3H12C
chr11	110195888	110197387	RDX
chr11	110778465	110779532	HNRNPA1P60
chr11	111416443	111418195	NA
chr11	111734454	111736435	PPP2R1B
chr11	111878298	111879975	C11orf1
chr11	111910263	111913858	CRYAB
chr11	111960479	111961603	NA
chr11	112194796	112196342	BCO2
chr11	112321543	112322645	LINC02762
chr11	112342812	112344478	RNU6-44P
chr11	112795755	112797333	NA
chr11	113974730	113975790	HTR3A
chr11	114158944	114160438	ZBTB16
chr11	114167948	114168688	NA
chr11	114171095	114172382	ZBTB16
chr11	114294899	114295844	NNMT
chr11	115217446	115218650	CADM1
chr11	115226239	115226938	CADM1
chr11	115502822	115505028	CADM1
chr11	115605132	115607134	NA
chr11	115919211	115921499	LINC02703
chr11	115929324	115931410	LINC02703
chr11	115965084	115966591	NA
chr11	116603382	116604615	NA
chr11	116835562	116837184	APOA1-AS
chr11	117130254	117131611	NA
chr11	117473460	117474665	CEP164
chr11	117511110	117514294	NA
chr11	117518821	117520562	NA
chr11	117742592	117744125	DSCAML1
chr11	117833097	117834218	NA
chr11	118060049	118061720	RN7SL828P
chr11	118194128	118196031	JAML
chr11	118619590	118621553	PHLDB1
chr11	118640608	118642923	PHLDB1
chr11	118714053	118716115	NA
chr11	118869969	118871250	CXCR5
chr11	118927643	118930280	RN7SL688P
chr11	118938227	118939255	RN7SL688P
chr11	119029108	119031311	SLC37A4
chr11	119056270	119058160	HYOU1
chr11	119166044	119167540	NLRX1
chr11	119361075	119362880	USP2
chr11	119380621	119382359	USP2
chr11	119431990	119433717	THY1
chr11	119474646	119475794	DUXAP5
chr11	119864923	119866917	NA
chr11	120546569	120549339	GRIK4
chr11	120806406	120809080	GRIK4
chr11	121465584	121467350	NA
chr11	122127003	122128315	BLID
chr11	122724060	122725085	NA
chr11	123184517	123186507	NA
chr11	123237760	123239357	CLMP
chr11	123589981	123591267	GRAMD1B
chr11	126185311	126187247	NA
chr11	126197108	126198458	RPUSD4
chr11	126394031	126395675	ST3GAL4
chr11	128453276	128454133	ETS1
chr11	128466782	128468713	ETS1
chr11	128496620	128497900	ETS1
chr11	128502611	128504308	ETS1
chr11	128521711	128523112	ETS1
chr11	128582606	128583411	ETS1
chr11	129991940	129992695	PRDM10
chr11	130036981	130038199	NA
chr11	130146042	130147343	APLP2
chr11	130179224	130182245	ST14
chr11	130314064	130315775	ZBTB44-DT
chr11	130368770	130369851	ZBTB44-DT
chr11	130383205	130384556	ZBTB44-DT
chr11	130415513	130417149	ADAMTS8
chr11	130477576	130479426	ADAMTS15
chr11	130521794	130523645	NA
chr11	130527656	130529096	NA
chr11	130636563	130637885	MIR8052
chr11	130772119	130773479	NA
chr11	130801140	130802492	PPP1R10P1
chr11	130814866	130817741	PPP1R10P1
chr11	130827343	130828366	LINC02551
chr11	130881292	130883068	SNX19
chr11	131032831	131033809	RN7SL167P
chr11	131694275	131695279	NTM-AS1
chr11	131937893	131938912	NTM
chr11	131973105	131973969	NA
chr11	132064232	132065788	NTM
chr12	152992	155111	NA
chr12	163549	165420	NA
chr12	179799	181033	NA
chr12	212777	214927	SLC6A12
chr12	252337	254175	NA
chr12	464194	465810	B4GALNT3
chr12	508358	510345	B4GALNT3
chr12	609827	610693	NINJ2
chr12	631794	632983	NINJ2-AS1
chr12	913983	915125	RAD52
chr12	915820	917236	RAD52
chr12	935718	937354	RAD52
chr12	989598	992149	RAD52
chr12	1473525	1475162	LINC00942
chr12	1475777	1476412	LINC00942
chr12	1592549	1594155	FBXL14
chr12	1604754	1607251	WNT5B
chr12	1827606	1829665	LRTM2
chr12	1836116	1838340	LRTM2
chr12	2243142	2244928	CACNA1C-AS4
chr12	2267770	2269816	CACNA1C-IT3
chr12	2294413	2296679	CACNA1C-IT3
chr12	2382607	2383984	NA
chr12	2613259	2614447	CACNA1C
chr12	2958216	2961119	TEAD4
chr12	3046272	3047373	NA
chr12	3097241	3098518	TSPAN9
chr12	3167558	3169646	NA
chr12	3188350	3190653	TSPAN9
chr12	3205349	3207139	TSPAN9
chr12	3224709	3226201	TSPAN9
chr12	3241597	3242976	TSPAN9
chr12	3397801	3399496	PRMT8
chr12	3751664	3753639	CRACR2A
chr12	4010712	4012243	NA
chr12	4026915	4027847	NA
chr12	4030802	4032167	NA
chr12	4307760	4308668	TIGAR
chr12	4848977	4850686	NA
chr12	4881241	4882438	NA
chr12	5085659	5086588	NA
chr12	5088111	5089504	NA
chr12	5379439	5380907	NA
chr12	5441349	5442636	NTF3
chr12	5655649	5657139	ANO2
chr12	5665363	5666439	ANO2
chr12	5805995	5807340	ANO2
chr12	6047327	6048429	VWF
chr12	6083770	6085335	RN7SL69P
chr12	6092454	6094025	RN7SL69P
chr12	6195515	6196430	CD9
chr12	6215717	6216662	CD9
chr12	6272515	6274148	ATP5MFP5
chr12	6312413	6313809	PLEKHG6
chr12	6335113	6337212	TNFRSF1A
chr12	6361242	6362509	SCNN1A
chr12	6363366	6364254	SCNN1A
chr12	6370540	6371711	SCNN1A
chr12	6425728	6427502	SRP14P1
chr12	6446364	6447395	CD27-AS1
chr12	6532057	6535048	GAPDH
chr12	6538882	6541099	NA
chr12	6688215	6689751	ZNF384
chr12	6880366	6881789	SPSB2
chr12	6885783	6886998	DSTNP2
chr12	6936849	6938528	ATN1
chr12	6997854	6999391	C1S
chr12	8226862	8228289	FAM90A1
chr12	8234991	8236414	LINC02449
chr12	8242136	8244045	FAM86FP
chr12	8541748	8542523	CLEC4E
chr12	8617753	8619926	AICDA
chr12	8629045	8630179	NA
chr12	8697112	8698947	RIMKLB
chr12	8784075	8785263	NA
chr12	9647456	9648871	NA
chr12	9673090	9674482	CLEC2D
chr12	9745233	9746149	CLECL1
chr12	11745526	11747228	ETV6
chr12	11821398	11822736	ETV6
chr12	11881938	11883215	ETV6
chr12	12265902	12268269	LRP6
chr12	12323340	12324570	MANSC1
chr12	12723998	12726126	APOLD1
chr12	12802603	12804816	DDX47
chr12	12819750	12820694	DDX47
chr12	12871828	12873499	RPL13AP20
chr12	12890335	12892242	GPRC5A
chr12	12899649	12901974	GPRC5A
chr12	12910106	12911029	GPRC5A
chr12	12921444	12922925	GPRC5D-AS1
chr12	12926539	12928033	GPRC5D-AS1
chr12	13135093	13136236	GSG1
chr12	13195873	13196891	EMP1
chr12	14260387	14261511	GNAI2P1
chr12	15757495	15758951	NA
chr12	19139550	19141647	NA
chr12	19191132	19192176	PLEKHA5
chr12	19221456	19223208	PLEKHA5
chr12	19273445	19274786	PLEKHA5
chr12	21644854	21646049	LDHB
chr12	22466890	22467931	NA
chr12	22542580	22544919	C2CD5
chr12	22624578	22626135	ETNK1
chr12	24909268	24910350	BCAT1
chr12	24910725	24911906	BCAT1
chr12	26124485	26126754	BHLHE41
chr12	26177198	26178633	NA
chr12	26195193	26196812	SSPN
chr12	26274536	26275366	NA
chr12	26472855	26473973	ITPR2
chr12	26493439	26494753	ITPR2
chr12	26691121	26692349	ITPR2
chr12	28779698	28781302	NA
chr12	31215111	31216416	NA
chr12	31309222	31310585	NA
chr12	31323674	31326344	SINHCAF
chr12	31589831	31592013	DENND5B
chr12	31658739	31659966	ETFBKMT
chr12	31728445	31729605	AMN1
chr12	31748761	31750123	NA
chr12	31756554	31758219	IFITM3P2
chr12	32083728	32084913	NA
chr12	32106120	32107826	BICD1
chr12	32217246	32218463	NA
chr12	32287512	32288486	BICD1
chr12	32295696	32297602	BICD1
chr12	32470798	32472692	RNU6-494P
chr12	32895614	32897469	PKP2
chr12	38056336	38057801	AK6P2
chr12	38135588	38136572	NA
chr12	38144138	38145240	NA
chr12	38149147	38150637	NA
chr12	38416768	38417699	ALG10B
chr12	38904604	38907042	CPNE8
chr12	39441993	39444142	KIF21A
chr12	42012025	42013327	NA
chr12	42138562	42139261	GXYLT1
chr12	42143997	42145458	GXYLT1
chr12	42237312	42239033	YAF2
chr12	42448680	42449736	Y_RNA
chr12	42756582	42757967	LINC02450
chr12	43789754	43790561	TWF1
chr12	43835248	43836793	TMEM117
chr12	45415337	45415890	NA
chr12	46100893	46102171	SLC38A1
chr12	46160082	46161709	SLC38A1
chr12	46266538	46269936	SLC38A1
chr12	47082613	47083823	AMIGO2
chr12	47084653	47085513	AMIGO2
chr12	47094513	47095411	AMIGO2
chr12	47303254	47304192	NA
chr12	47753022	47754073	SLC48A1
chr12	47762782	47764458	SLC48A1
chr12	47825346	47827259	LINC02354
chr12	47934633	47935827	VDR
chr12	47941731	47943327	VDR
chr12	49314784	49316501	TROAP
chr12	49344646	49346026	DNAJC22
chr12	49346936	49348409	DNAJC22
chr12	49580150	49581115	PRPF40B
chr12	50055860	50057964	ASIC1
chr12	50110153	50112888	COX14
chr12	50246643	50248231	LIMA1
chr12	51371217	51372758	GALNT6
chr12	51389080	51391680	SLC4A8
chr12	51831294	51832633	NA
chr12	51837967	51839865	FIGNL2-DT
chr12	51849039	51851688	FIGNL2
chr12	51855785	51856773	FIGNL2
chr12	51885659	51886505	ANKRD33
chr12	51976581	51979409	ACVR1B
chr12	52018589	52019729	NR4A1
chr12	52024816	52026604	NR4A1
chr12	52117926	52120324	OR7E47P
chr12	52146920	52149019	LINC00592
chr12	52190856	52193211	KRT80
chr12	52202311	52204347	LINC02874
[truncated: 7,273 more rows]

## Sheet: BED RIP-seq NONO-TFE3
BED RIP: 3666 genes (match to Figure 1H)
chr	start	end	strand	gene
chr1	916993	925721	-	SAMD11
chr1	940523	943919	-	SAMD11
chr1	965020	976688	-	PLEKHN1
chr1	995513	1000870	-	HES4
chr1	1017294	1021310	-	AGRN
chr1	1065943	1070507	-	NA
chr1	1106070	1113028	-	C1orf159
chr1	1113846	1116092	-	C1orf159
chr1	1158049	1163778	-	TTLL10-AS1
chr1	1218967	1223250	-	SDF4
chr1	1225005	1228021	-	SDF4
chr1	1245300	1256657	-	UBE2J2
chr1	1257587	1258935	-	UBE2J2
chr1	1259264	1260779	-	UBE2J2
chr1	1260880	1263293	-	UBE2J2
chr1	1267241	1273887	-	UBE2J2
chr1	1303259	1308333	-	ACAP3
chr1	1342486	1349463	-	DVL1
chr1	1545122	1546521	-	SSU72
chr1	1546924	1557783	-	SSU72
chr1	1558604	1565017	-	SSU72
chr1	1572893	1574919	-	SSU72
chr1	1677383	1679706	-	SLC35E2B
chr1	1682074	1686329	-	SLC35E2B
chr1	1686776	1689508	-	SLC35E2B
chr1	1691188	1693124	-	SLC35E2B
chr1	1744475	1745161	-	SLC35E2A
chr1	1756904	1761942	-	NADK
chr1	1777779	1781860	-	NADK
chr1	1858387	1859211	-	GNB1
chr1	1883975	1884878	-	GNB1
chr1	1886170	1891066	-	GNB1
chr1	1901904	1902256	-	GNB1
chr1	1903018	1903780	-	GNB1
chr1	1906618	1907226	-	TMEM52
chr1	1908277	1909146	-	TMEM52
chr1	2190215	2193222	-	FAAP20
chr1	2227417	2227675	-	FAAP20
chr1	2310190	2315145	-	NA
chr1	2325826	2333442	-	NA
chr1	2333943	2337460	-	NA
chr1	2339790	2341688	-	NA
chr1	2343804	2345597	-	NA
chr1	2347953	2348711	-	NA
chr1	2354154	2357422	-	NA
chr1	2374478	2385246	-	MORN1
chr1	2496780	2496996	-	NA
chr1	2499881	2500836	-	NA
chr1	2501152	2502481	-	NA
chr1	2502791	2507611	-	PANK4
chr1	2523193	2526648	-	PANK4
chr1	2541813	2557058	-	TNFRSF14
chr1	2582611	2586174	-	MMEL1
chr1	3503728	3505665	-	MEGF6
chr1	3509872	3513196	-	MEGF6
chr1	3514222	3531509	-	MEGF6
chr1	3640685	3641684	-	WRAP73
chr1	3646076	3646276	-	WRAP73
chr1	3648078	3653115	-	TP73
chr1	3727201	3735258	-	TP73
chr1	3779551	3780010	-	LRRC47
chr1	5855533	5862533	-	MIR4689
chr1	5880806	5887127	-	NPHP4
chr1	5938308	5938641	-	NPHP4
chr1	5986284	5992486	-	KCNAB2
chr1	6264994	6281085	-	GPR153
chr1	6287163	6287982	-	ACOT7
chr1	6344619	6345972	-	ACOT7
chr1	6347782	6348507	-	ACOT7
chr1	6349877	6362060	-	ACOT7
chr1	6363174	6364299	-	ACOT7
chr1	6365182	6370440	-	ACOT7
chr1	6378119	6378623	-	ACOT7
chr1	6384074	6387392	-	ACOT7
chr1	6391645	6393785	-	ACOT7
chr1	6477577	6479258	-	PLEKHG5
chr1	6481863	6496570	-	PLEKHG5
chr1	6586685	6588167	-	ZBTB48
chr1	6591090	6598989	-	KLHL21
chr1	6599259	6602906	-	KLHL21
chr1	6606418	6607712	-	KLHL21
chr1	6609264	6610073	-	KLHL21
chr1	6611740	6614126	-	PHF13
chr1	6661420	6661774	-	DNAJC11
chr1	6663567	6666402	-	DNAJC11
chr1	6701378	6701823	-	DNAJC11
chr1	7703772	7704047	-	NA
chr1	8021617	8026392	-	ERRFI1
chr1	8423226	8423465	-	RERE
chr1	8500401	8501231	-	NA
chr1	8502521	8503377	-	NA
chr1	9119071	9121300	-	GPR157
chr1	9126831	9129266	-	GPR157
chr1	9161282	9161541	-	MIR34A
chr1	9161707	9161940	-	MIR34A
chr1	9162334	9163099	-	MIR34A
chr1	9173268	9173474	-	MIR34AHG
chr1	9174380	9175530	-	MIR34AHG
chr1	9179088	9182406	-	MIR34AHG
chr1	9789156	9789409	-	CLSTN1
chr1	9792051	9792327	-	CLSTN1
chr1	9821797	9823998	-	CLSTN1
chr1	10665843	10693858	-	CASZ1
chr1	10695092	10700125	-	CASZ1
chr1	10701802	10705444	-	CASZ1
chr1	10722262	10722913	-	CASZ1
chr1	10734864	10738644	-	CASZ1
chr1	10739236	10740413	-	CASZ1
chr1	10743742	10750940	-	CASZ1
chr1	10751139	10760797	-	CASZ1
chr1	12585509	12589351	-	MIR6730
chr1	12590743	12605105	-	DHRS3
chr1	12606971	12610051	-	DHRS3
chr1	12613229	12617424	-	DHRS3
chr1	15834531	15835894	-	FLJ37453
chr1	16122380	16123379	-	EPHA2
chr1	16141243	16142608	-	EPHA2
chr1	16143158	16148080	-	EPHA2
chr1	16151014	16156133	-	EPHA2
chr1	16666372	16667027	-	RNU1-3
chr1	17429483	17430083	-	RCC2
chr1	17436388	17437707	-	RCC2
chr1	18478758	18482860	-	KLHDC7A
chr1	18880136	18880387	-	MIR4695
chr1	18904594	18905472	-	ALDH4A1
chr1	18905995	18906509	-	ALDH4A1
chr1	18906742	18908095	-	IFFO2
chr1	18921341	18942623	-	IFFO2
chr1	18943527	18956655	-	IFFO2
chr1	19339906	19344769	-	CAPZB
chr1	19345357	19354979	-	CAPZB
chr1	19357963	19361785	-	CAPZB
chr1	19364261	19365464	-	CAPZB
chr1	19366618	19377000	-	CAPZB
chr1	19392604	19394355	-	CAPZB
chr1	19394607	19396860	-	CAPZB
chr1	19398078	19398513	-	CAPZB
chr1	19439547	19440235	-	CAPZB
chr1	19452180	19452978	-	CAPZB
chr1	19456467	19456766	-	CAPZB
chr1	19480915	19485571	-	CAPZB
chr1	20725510	20728419	-	SH2D5
chr1	20728534	20733701	-	SH2D5
chr1	20785085	20787543	-	HP1BP3
chr1	21261160	21261662	-	ECE1
chr1	21317044	21320365	-	ECE1
chr1	21320464	21321326	-	ECE1
chr1	21324202	21324686	-	ECE1
chr1	21325104	21326308	-	ECE1
chr1	21334158	21336087	-	ECE1
chr1	21336253	21337607	-	ECE1
chr1	21337751	21346626	-	ECE1
chr1	21586865	21588252	-	RAP1GAP
chr1	21589165	21591725	-	RAP1GAP
chr1	21594838	21595153	-	RAP1GAP
chr1	21648171	21648717	-	RAP1GAP
chr1	21898200	21905539	-	HSPG2
chr1	21906008	21907954	-	HSPG2
chr1	21908824	21913828	-	HSPG2
chr1	21914387	21915685	-	HSPG2
chr1	21916795	21917935	-	HSPG2
chr1	21918805	21937285	-	HSPG2
chr1	23423204	23423927	-	TCEA3
chr1	23424256	23424800	-	TCEA3
chr1	23799489	23800730	-	GALE
chr1	25253299	25253950	-	RSRP1
chr1	25905989	25906210	-	STMN1
chr1	26287453	26292351	-	UBXN11
chr1	26467868	26472966	-	HMGN2
chr1	26696558	26697214	-	NA
chr1	27136440	27140225	-	SLC9A1
chr1	27143116	27144788	-	SLC9A1
chr1	27152548	27152816	-	SLC9A1
chr1	27341472	27343892	-	SYTL1
chr1	27344890	27345790	-	MAP3K6
chr1	27346216	27354254	-	SYTL1
chr1	27404437	27406446	-	CD164L2
chr1	27561211	27565999	-	AHDC1
chr1	27566249	27578032	-	AHDC1
chr1	27585524	27588421	-	AHDC1
chr1	27589726	27604177	-	AHDC1
chr1	29119078	29124766	-	TMEM200B
chr1	29179956	29181965	-	SRSF4
chr1	30878945	30884569	-	SDC3
chr1	30885328	30889686	-	SDC3
chr1	30890348	30894720	-	SDC3
chr1	30895017	30896210	-	SDC3
chr1	30897300	30908801	-	SDC3
chr1	31937988	31938413	-	PTP4A2
chr1	32197995	32202830	-	CCDC28B
chr1	32203663	32206258	-	IQCC
chr1	32740237	32742543	-	KIAA1522
chr1	33341941	33342764	-	RN7SKP16
chr1	33347506	33347887	-	PHC2
chr1	33348565	33349879	-	PHC2
chr1	36154486	36156613	-	TRAPPC3
chr1	36372481	36373480	-	STK40
chr1	36378707	36386625	-	STK40
chr1	36664971	36665257	-	NA
chr1	37485745	37486021	-	LINC01137
chr1	37930425	37931528	-	INPP5B
chr1	39778474	39778747	-	OXCT2
chr1	39779296	39779770	-	OXCT2
chr1	39786295	39788101	-	BMP8B
chr1	40778121	40784498	-	KCNQ4
chr1	42932681	42933430	-	SLC2A1
chr1	42934280	42939806	-	SLC2A1
chr1	42943662	42945174	-	SLC2A1
chr1	42946116	42951431	-	SLC2A1
chr1	42951602	42955204	-	SLC2A1
chr1	42956740	42958914	-	SLC2A1
chr1	44221859	44223118	-	ERI3-IT1
chr1	44240468	44243047	-	ERI3-IT1
chr1	44243833	44245563	-	ERI3-IT1
chr1	44806563	44807389	-	DYNLT4
chr1	45519503	45519892	-	PRDX1
chr1	45520509	45521948	-	PRDX1
chr1	45621312	45621876	-	CCDC17
chr1	45686127	45686695	-	GPBP1L1
chr1	46300562	46303126	-	LRRC41
chr1	47123462	47128377	-	MTND1P34
chr1	47415794	47416293	-	FOXE3
chr1	47433950	47435098	-	FOXD2-AS1
chr1	53291755	53328165	-	LRP8
chr1	53529384	53555312	-	NA
chr1	53557289	53562621	-	NA
chr1	53572278	53573390	-	RNU7-95P
chr1	53574079	53576134	-	RNU7-95P
chr1	53576430	53577046	-	RNU7-95P
chr1	53577760	53578025	-	RNU7-95P
chr1	53579141	53594341	-	RNU7-95P
chr1	53638681	53639383	-	RNU7-95P
chr1	53658530	53659020	-	RNU7-95P
chr1	53672999	53673639	-	RNU7-95P
chr1	53674879	53680898	-	RNU7-95P
chr1	53681657	53682860	-	RNU7-95P
chr1	53683814	53701949	-	RNU7-95P
chr1	53708534	53709011	-	RNU7-95P
chr1	53711968	53712244	-	GLIS1
chr1	53731523	53735686	-	GLIS1
chr1	53735854	53739141	-	GLIS1
chr1	54377071	54378985	-	SSBP3
chr1	54405083	54405731	-	SSBP3
chr1	63592957	63594406	-	PGM1
chr1	64202055	64202294	-	ROR1-AS1
chr1	65065500	65066505	-	JAK1
chr1	65066679	65067589	-	JAK1
chr1	67832482	67833262	-	GNG12
chr1	75614554	75618115	-	SLC44A5
chr1	77682419	77682983	-	ZZZ3
chr1	85574334	85578269	-	NA
chr1	85579452	85580353	-	NA
chr1	85616275	85616854	-	NA
chr1	88683642	88684132	-	PKN2-AS1
chr1	89819510	89821731	-	LRRC8D
chr1	93680777	93681587	-	BCAR3
chr1	93846002	93847259	-	BCAR3
chr1	94161815	94162204	-	ARHGAP29
chr1	94165411	94165625	-	ARHGAP29
chr1	94235688	94238354	-	ARHGAP29
chr1	94246672	94247767	-	ARHGAP29
chr1	94925431	94926740	-	CNN3
chr1	114756900	114757991	-	CSDE1
chr1	117837676	117837975	-	GDAP2
chr1	117840645	117841513	-	GDAP2
chr1	117842167	117843505	-	GDAP2
chr1	117854232	117854518	-	GDAP2
chr1	117855739	117857787	-	GDAP2
chr1	117864798	117865155	-	GDAP2
chr1	119630209	119633013	-	ZNF697
chr1	119646170	119648303	-	ZNF697
chr1	120850439	120851025	-	RNVU1-19
chr1	143638916	143639160	-	NBPF17P
chr1	144442527	144443197	-	PFN1P6
chr1	144560698	144560912	-	RNVU1-28
chr1	145214465	145215428	-	NA
chr1	145465661	145465889	-	RNVU1-31
chr1	145768018	145768580	-	RNF115
chr1	146228228	146229060	-	NOTCH2NLA
chr1	148130651	148131127	-	NBPF11
chr1	148146139	148152308	-	ABHD17AP1
chr1	148459053	148459729	-	NA
chr1	149086628	149086828	-	NBPF9
chr1	149103396	149103672	-	NBPF9
chr1	150233265	150235819	-	ANP32E
chr1	150546156	150563412	-	ADAMTSL4
chr1	150568611	150569173	-	RN7SL600P
chr1	150971967	150974787	-	CERS2
chr1	151443419	151443862	-	POGZ
chr1	151456413	151459072	-	POGZ
chr1	151818263	151820590	-	RORC
chr1	151821390	151826628	-	RORC
chr1	151992226	151993801	-	S100A10
chr1	153944210	153945065	-	DENND4B
chr1	154607162	154608848	-	ADAR
chr1	154609218	154609970	-	ADAR
chr1	154992881	154995169	-	LENEP
chr1	154996452	155003652	-	ZBTB7B
chr1	155126249	155127698	-	DPM3
chr1	155560437	155562843	-	ASH1L
chr1	155975316	155978806	-	ARHGEF2
chr1	156496466	156500785	-	MEF2D
chr1	156748496	156751621	-	PRCC
chr1	159924322	159925530	-	TAGLN2
chr1	168135611	168136721	-	GPR161
chr1	169484060	169485981	-	SLC19A2
chr1	175994881	175995758	-	SCARNA3
chr1	179100425	179101667	-	ABL2
chr1	179105056	179105881	-	ABL2
chr1	182389154	182391830	-	GLUL
chr1	184036708	184037062	-	COLGALT2
chr1	185313698	185317307	-	IVNS1ABP
chr1	197155207	197155837	-	ASPM
chr1	201538088	201539980	-	CSRP1
chr1	204347676	204349118	-	NA
chr1	204350325	204351800	-	NA
chr1	204353085	204356453	-	PLEKHA6
chr1	204356776	204364912	-	PLEKHA6
chr1	204478085	204483887	-	PIK3C2B
chr1	204488267	204488807	-	PIK3C2B
chr1	204491595	204492132	-	PIK3C2B
chr1	205448563	205448856	-	MIR135B
chr1	205608058	205616811	-	ELK4
chr1	205619011	205619265	-	ELK4
chr1	205619990	205621004	-	ELK4
chr1	205623704	205624061	-	ELK4
chr1	205630437	205632032	-	ELK4
chr1	205667925	205674184	-	SLC45A3
chr1	205678375	205680987	-	SLC45A3
chr1	205748838	205749555	-	NUCKS1
chr1	211258051	211259644	-	RCOR3
chr1	214352480	214353131	-	NA
chr1	214356840	214357245	-	NA
chr1	221742485	221742821	-	DUSP10
chr1	223844490	223845571	-	TP53BP2
chr1	223845700	223846000	-	TP53BP2
chr1	226654274	226654961	-	ITPKB-IT1
chr1	226655407	226656873	-	ITPKB-IT1
chr1	226657269	226660579	-	ITPKB-IT1
chr1	226713398	226713949	-	ITPKB
chr1	226719719	226720621	-	ITPKB
chr1	226721998	226726503	-	ITPKB
chr1	227924289	227929991	-	MIR5008
chr1	227936410	227948050	-	WNT9A
chr1	228072595	228074586	-	LINC02809
chr1	228075138	228077840	-	LINC02809
chr1	228079079	228083367	-	ARF1
chr1	228208270	228213053	-	OBSCN
chr1	228556590	228556986	-	RNA5SP162
chr1	228635389	228635810	-	RNA5S12
chr1	228646657	228647618	-	RNA5SP18
chr1	230387379	230389597	-	PGBD5
chr1	230389882	230391227	-	PGBD5
chr1	230391415	230394423	-	PGBD5
chr1	230396644	230402252	-	PGBD5
chr1	230422290	230426140	-	PGBD5
chr1	231038831	231040204	-	FAM89A
chr1	234607996	234610872	-	IRF2BP2
chr1	235644821	235645257	-	GNG4
chr1	235648117	235650058	-	GNG4
chr1	235865773	235866968	-	LYST
chr1	243843594	243844348	-	AKT3
chr1	243847246	243851071	-	AKT3
chr1	244394854	244396748	-	TGIF2P1
chr1	244451137	244451847	-	ADSS2
chr1	244834221	244837353	-	COX20
chr1	244862912	244863127	-	HNRNPU
chr1	245152841	245156602	-	KIF26B
chr1	246986065	246986427	-	ZNF695
chr1	247127798	247128292	-	C1orf229
chr1	248812350	248812607	-	SH3BP5L
chr10	133485	136360	-	ZMYND11
chr10	345257	345655	-	DIP2C
chr10	346386	348622	-	DIP2C
chr10	375142	376758	-	DIP2C
chr10	478525	488011	-	DIP2C
chr10	488302	489355	-	DIP2C
chr10	489995	491115	-	DIP2C
chr10	501738	539532	-	DIP2C
chr10	539934	568645	-	DIP2C
chr10	568899	569266	-	MIR5699
chr10	569735	573954	-	MIR5699
chr10	574492	577684	-	MIR5699
chr10	578417	578700	-	MIR5699
chr10	580890	584519	-	MIR5699
chr10	585049	587938	-	MIR5699
chr10	588315	608154	-	MIR5699
chr10	608817	646309	-	NA
chr10	650095	653070	-	MIR5699
chr10	654480	654744	-	MIR5699
chr10	665587	667521	-	DIP2C
chr10	671939	672338	-	DIP2C
chr10	677168	678552	-	DIP2C
chr10	679881	689803	-	DIP2C
chr10	802544	807892	-	LARP4B
chr10	929603	931788	-	LARP4B
chr10	973120	974403	-	NA
chr10	984333	985209	-	NA
chr10	987240	988360	-	NA
chr10	1048980	1049802	-	WDR37
chr10	3065689	3069305	-	PFKP
chr10	3782516	3783819	-	KLF6
chr10	4980116	4980325	-	U8
chr10	5614177	5614866	-	LASTR
chr10	5615268	5616257	-	LASTR
chr10	5619827	5621565	-	LASTR
chr10	5658432	5661382	-	ASB13
chr10	5663312	5666675	-	ASB13
chr10	5964661	5965013	-	IL15RA
chr10	5968291	5969039	-	IL15RA
chr10	5976123	5977657	-	IL15RA
chr10	13299152	13300347	-	PHYH
chr10	13345507	13348024	-	SEPHS1
chr10	14601082	14602860	-	FAM107B
chr10	14603210	14604413	-	FAM107B
chr10	15369975	15370565	-	FAM171A1
chr10	17226716	17228697	-	VIM
chr10	21491191	21497213	-	MIR1915
chr10	22710540	22711609	-	PIP4K2A
chr10	22711817	22714639	-	PIP4K2A
chr10	24722473	24724702	-	ARHGAP21
chr10	29697564	29697812	-	SVIL
chr10	29731986	29737063	-	SVIL
chr10	32345361	32347540	-	EPC1
chr10	32956947	32958274	-	ITGB1
chr10	34630214	34630644	-	RPL37P18
chr10	34631150	34631782	-	RPL37P18
chr10	34641908	34643429	-	RPL37P18
chr10	34806197	34807274	-	PARD3
chr10	34809178	34809650	-	PARD3
chr10	34810219	34815385	-	PARD3
chr10	43206923	43207953	-	RASGEF1A
chr10	43217157	43217870	-	RASGEF1A
chr10	43227059	43227967	-	RASGEF1A
chr10	43231406	43231820	-	RASGEF1A
chr10	43249125	43261046	-	RASGEF1A
chr10	43261214	43266537	-	RASGEF1A
chr10	43395681	43399328	-	HNRNPF
chr10	43401577	43409422	-	HNRNPF
chr10	44933239	44935932	-	TMEM72-AS1
chr10	44959244	44959608	-	RASSF4
chr10	46577249	46582750	-	SYT15
chr10	46583818	46584932	-	NA
chr10	46597887	46598167	-	NA
chr10	48462968	48471647	-	ARHGAP22
chr10	48505801	48506096	-	ARHGAP22-IT1
chr10	48521774	48522960	-	ARHGAP22
chr10	49758445	49762203	-	OGDHL
chr10	50621807	50624529	-	SGMS1
chr10	58511625	58513852	-	BICC1
chr10	62804385	62805989	-	ADO
chr10	63465293	63466001	-	JMJD1C
chr10	68330202	68332980	-	HNRNPH3
chr10	70142109	70146701	-	TYSND1
chr10	70325448	70325934	-	NPFFR1
chr10	70326365	70326881	-	NPFFR1
chr10	70330476	70332881	-	LRRC20
chr10	70334388	70338721	-	LRRC20
chr10	70379993	70382592	-	LRRC20
chr10	71807014	71809343	-	PSAP
chr10	71809555	71810987	-	PSAP
chr10	72074676	72075997	-	SPOCK2
chr10	72081061	72084667	-	SPOCK2
chr10	72084995	72085602	-	SPOCK2
chr10	72086253	72087184	-	SPOCK2
chr10	72092404	72092694	-	SPOCK2
chr10	72295492	72296455	-	DNAJB12
chr10	72297072	72297966	-	DNAJB12
chr10	72326741	72327249	-	DNAJB12
chr10	72331082	72332827	-	DNAJB12
chr10	72334866	72335691	-	DNAJB12
chr10	73731990	73732925	-	BMS1P4
chr10	75394570	75397849	-	NA
chr10	75398589	75401791	-	ZNF503
chr10	75407075	75407383	-	NA
chr10	77517564	77517826	-	KCNMA1
chr10	77590361	77590863	-	KCNMA1
chr10	77635384	77638017	-	KCNMA1
chr10	77864254	77864571	-	DLG5
chr10	77871975	77872492	-	DLG5
chr10	77873147	77875717	-	DLG5
chr10	77878160	77878909	-	DLG5
chr10	77889392	77890529	-	DLG5
chr10	77890742	77891207	-	DLG5
chr10	77921384	77921718	-	DLG5
chr10	77922505	77923517	-	DLG5
chr10	77923669	77927137	-	DLG5
chr10	78962546	78978020	-	ZMIZ1-AS1
chr10	79067872	79069374	-	ZMIZ1
chr10	79382809	79383031	-	ZCCHC24
chr10	79383929	79384716	-	ZCCHC24
chr10	79400714	79413072	-	ZCCHC24
chr10	79413216	79414195	-	ZCCHC24
chr10	79416209	79421416	-	ZCCHC24
chr10	79424263	79424955	-	ZCCHC24
chr10	79425198	79426280	-	ZCCHC24
chr10	79433338	79439949	-	ZCCHC24
chr10	79441690	79445616	-	ZCCHC24
chr10	80152430	80152965	-	ANXA11
chr10	80200962	80202408	-	ANXA11
chr10	80203073	80205115	-	ANXA11
chr10	86329224	86333377	-	GRID1
chr10	86336244	86336863	-	GRID1
chr10	86337071	86338795	-	GRID1
chr10	86345287	86347022	-	GRID1
chr10	86347357	86350594	-	GRID1
chr10	86350807	86357956	-	GRID1
chr10	86360813	86366770	-	GRID1
chr10	87216310	87217931	-	NA
chr10	87229086	87229731	-	NA
chr10	96508852	96509751	-	TLL2
chr10	96510754	96514125	-	TLL2
chr10	100345691	100347007	-	NA
chr10	100727840	100740157	-	PAX2
chr10	101829492	101830625	-	KCNIP2
chr10	101830903	101831825	-	KCNIP2
chr10	101838610	101841379	-	KCNIP2
chr10	101841919	101846178	-	KCNIP2
chr10	102115073	102116203	-	LDB1
chr10	102116481	102120468	-	LDB1
chr10	102642753	102644792	-	TRIM8
chr10	103130106	103130723	-	RPS15AP29
chr10	103191848	103193326	-	NT5C2
chr10	104327903	104328502	-	ITPRIP
chr10	110495570	110497775	-	DUSP5-DT
chr10	112950819	112951152	-	TCF7L2
chr10	114632587	114634038	-	ABLIM1
chr10	116685744	116688419	-	HSPA12A
chr10	116705732	116709100	-	HSPA12A
chr10	116710065	116710888	-	HSPA12A
chr10	116713499	116727570	-	HSPA12A
chr10	116730548	116731176	-	HSPA12A
chr10	116732167	116743115	-	HSPA12A
chr10	117281399	117282365	-	NA
chr10	117531047	117542729	-	EMX2
chr10	119504878	119505242	-	RGS10
chr10	119506161	119507089	-	RGS10
chr10	121594429	121598442	-	FGFR2
chr10	123991457	123993068	-	YBX2P1
chr10	123993638	123995332	-	NA
chr10	123995554	123996771	-	NA
chr10	124018868	124019797	-	NA
chr10	124029082	124031335	-	CHST15
chr10	124052229	124052649	-	CHST15
chr10	124053627	124060285	-	CHST15
chr10	124064394	124064901	-	CHST15
chr10	124066208	124078672	-	CHST15
chr10	124079260	124081897	-	CHST15
chr10	124083204	124093656	-	CHST15
chr10	124624682	124630566	-	FAM53B
chr10	124630722	124633103	-	FAM53B
chr10	124636050	124681436	-	FAM53B
chr10	124697027	124701171	-	FAM53B
chr10	124712043	124713438	-	FAM53B
chr10	124715370	124715665	-	FAM53B
chr10	124729203	124738700	-	FAM53B
chr10	124738875	124746495	-	FAM53B
chr10	124995578	124996248	-	NA
chr10	124996439	124997647	-	CTBP2
chr10	125003500	125029227	-	CTBP2
chr10	125029844	125034436	-	MIR4296
chr10	125034822	125036496	-	MIR4296
chr10	125036991	125039249	-	MIR4296
chr10	125042005	125045979	-	MIR4296
chr10	125047893	125067276	-	MIR4296
chr10	125067718	125069909	-	MIR4296
chr10	125070882	125071815	-	MIR4296
chr10	125074626	125075176	-	MIR4296
chr10	125076212	125078122	-	MIR4296
chr10	125078409	125078860	-	MIR4296
chr10	125079419	125081203	-	MIR4296
chr10	125081691	125086418	-	MIR4296
chr10	125087085	125088088	-	CTBP2
chr10	125092720	125093872	-	CTBP2
chr10	125098224	125098426	-	CTBP2
chr10	125101131	125104490	-	CTBP2
chr10	125104780	125107945	-	CTBP2
chr10	125109075	125110593	-	CTBP2
chr10	125111735	125128535	-	CTBP2
chr10	125130765	125161285	-	CTBP2
chr10	126904510	126906239	-	DOCK1
chr10	127194283	127196480	-	INSYN2A
chr10	131980883	131981705	-	BNIP3
chr10	132198319	132198741	-	NA
chr10	132199474	132209026	-	DPYSL4
chr10	132220316	132220924	-	STK32C
chr10	132228039	132262638	-	STK32C
chr10	132264525	132266233	-	STK32C
chr10	132269510	132273285	-	STK32C
chr10	132273980	132280058	-	STK32C
chr10	132280294	132285930	-	STK32C
chr10	132289176	132296496	-	STK32C
chr10	132296632	132298240	-	STK32C
chr10	132298848	132301162	-	STK32C
chr10	132302563	132310716	-	STK32C
chr10	132392822	132397845	-	PWWP2B
chr10	133277354	133277708	-	ADAM8
chr10	133305163	133308794	-	TUBGCP2
chr10	133349341	133355100	-	NA
chr11	234784	235315	-	SIRT3
chr11	235767	236941	-	SIRT3
chr11	437341	442077	-	ANO9
chr11	445768	446183	-	ANO9
chr11	446880	447361	-	ANO9
chr11	502581	506991	-	RNH1
chr11	559452	560812	-	RASSF7
chr11	627183	628143	-	SCT
chr11	629177	629856	-	SCT
chr11	630454	631553	-	SCT
chr11	632637	644199	-	DRD4
chr11	654377	658759	-	DEAF1
chr11	660536	661420	-	DEAF1
chr11	662348	663774	-	DEAF1
chr11	691939	692163	-	DEAF1
chr11	692768	707390	-	DEAF1
chr11	770455	771240	-	GATD1
chr11	775097	777140	-	GATD1
chr11	804678	806214	-	PIDD1
chr11	815951	834927	-	PNPLA2
chr11	840885	842406	-	POLR2L
chr11	860532	861176	-	NA
chr11	862162	864516	-	TSPAN4
chr11	864693	865649	-	CHID1
chr11	865856	868079	-	CHID1
chr11	868221	869152	-	CHID1
chr11	871181	881132	-	CHID1
chr11	882589	883118	-	CHID1
chr11	884230	885896	-	CHID1
chr11	886322	893599	-	CHID1
chr11	894121	896182	-	CHID1
chr11	896580	899267	-	CHID1
chr11	1256182	1263083	-	MUC5B
chr11	1269394	1269638	-	MUC5B-AS1
chr11	1277113	1282432	-	TOLLIP
chr11	1282929	1287415	-	TOLLIP
chr11	1287936	1290105	-	TOLLIP
chr11	1290767	1294438	-	TOLLIP
chr11	1295782	1309678	-	TOLLIP
chr11	1447745	1469300	-	BRSK2
chr11	1471782	1475394	-	MOB2
chr11	1476488	1490179	-	MOB2
chr11	1496452	1496736	-	MOB2
chr11	1497410	1537841	-	MOB2
chr11	1559168	1572967	-	DUSP8
chr11	1744004	1745753	-	IFITM10
chr11	1746127	1748234	-	IFITM10
chr11	1749959	1750265	-	IFITM10
chr11	1751583	1752491	-	IFITM10
chr11	1759682	1763909	-	CTSD
chr11	2364788	2370431	-	CD81-AS1
chr11	2660572	2669336	-	KCNQ1OT1
chr11	2671950	2675935	-	NA
chr11	2683699	2690450	-	KCNQ1OT1
chr11	2691212	2693909	-	KCNQ1OT1
chr11	2695161	2695914	-	KCNQ1OT1
chr11	2697377	2700044	-	KCNQ1OT1
chr11	2890501	2893657	-	SLC22A18AS
chr11	2895960	2900401	-	SLC22A18
chr11	2939095	2944613	-	NAP1L4
chr11	2950008	2950272	-	NAP1L4
chr11	3042279	3057415	-	CARS1
chr11	3129285	3131388	-	OSBPL5
chr11	3132149	3165458	-	OSBPL5
chr11	9757002	9759413	-	LINC02709
chr11	11619399	11621098	-	GALNT18
chr11	11980373	11981085	-	DKK3
chr11	11983380	11984195	-	DKK3
chr11	11995539	11995922	-	DKK3
chr11	12967817	12968046	-	LINC00958
chr11	12968600	12969081	-	LINC00958
chr11	14355811	14359244	-	RRAS2
chr11	16923572	16926252	-	PLEKHA7
chr11	16926782	16927165	-	PLEKHA7
chr11	17012947	17014351	-	PLEKHA7
chr11	17509371	17509612	-	USH1C
chr11	18010943	18012826	-	SERGEF
chr11	27471025	27472040	-	LGR4-AS1
chr11	27698767	27700517	-	BDNF
chr11	32428734	32434718	-	WT1
chr11	34173427	34174248	-	ABTB2
chr11	34174482	34175413	-	ABTB2
chr11	34180000	34180966	-	ABTB2
chr11	34181236	34182495	-	ABTB2
chr11	34182884	34183724	-	ABTB2
chr11	34184002	34185334	-	ABTB2
chr11	34185610	34186896	-	ABTB2
chr11	34191702	34196203	-	ABTB2
chr11	34267261	34267475	-	ABTB2
chr11	34281120	34281729	-	ABTB2
chr11	34314501	34315064	-	MMADHCP2
chr11	34355518	34357998	-	ABTB2
chr11	35609550	35612556	-	NA
chr11	35614602	35620498	-	FJX1
chr11	44277617	44281113	-	ALX4
chr11	44297621	44310186	-	ALX4
chr11	46388666	46392451	-	CHRM4
chr11	47185025	47186401	-	PACSIN3
chr11	47388887	47390518	-	NA
chr11	47390948	47391658	-	NA
chr11	47393029	47396521	-	NA
chr11	47398129	47398902	-	NA
chr11	47448171	47450599	-	RAPSN
chr11	61146026	61146408	-	NA
chr11	61291740	61296297	-	VWCE
chr11	61814686	61816919	-	FADS2
chr11	61882973	61886614	-	FADS3
chr11	61888025	61888862	-	FADS3
chr11	61889873	61891543	-	FADS3
chr11	62537251	62546912	-	AHNAK
chr11	63624107	63629481	-	PLAAT3
chr11	64054569	64055353	-	MACROD1
chr11	64055878	64059398	-	MACROD1
chr11	64059587	64060149	-	NA
chr11	64060299	64065665	-	NA
chr11	64066295	64067389	-	NA
chr11	64067839	64069402	-	NA
chr11	64069869	64072359	-	NA
chr11	64074267	64075403	-	NA
chr11	64076019	64106918	-	FLRT1
chr11	64110959	64112132	-	NA
chr11	64115073	64139445	-	MACROD1
chr11	64139676	64151535	-	MACROD1
chr11	64229069	64235427	-	DNAJC4
chr11	64250671	64251808	-	PLCB3
chr11	64343490	64344204	-	CCDC88B
chr11	64350977	64354686	-	CCDC88B
chr11	64776779	64778802	-	SF1
chr11	64862761	64865306	-	EHD1
chr11	64865616	64873622	-	EHD1
chr11	65411018	65412191	-	SLC25A45
chr11	65414869	65422447	-	SLC25A45
chr11	65474717	65475871	-	LINC02736
chr11	65476219	65477554	-	LINC02736
chr11	65856409	65857992	-	MUS81
chr11	65893882	65900513	-	FOSL1
chr11	66726198	66728000	-	SPTBN2
chr11	66853423	66863797	-	PC
chr11	66879748	66880235	-	PC
chr11	67285754	67286477	-	NA
chr11	67365915	67367814	-	NA
chr11	67368759	67374147	-	CLCF1
chr11	67404270	67414190	-	PPP1CA
chr11	67414877	67421143	-	CARNS1
chr11	68020842	68023247	-	ALDH3B1
chr11	68025421	68030502	-	NA
chr11	68054328	68055301	-	CHKA
chr11	68210691	68213037	-	KMT5B
chr11	68838658	68841733	-	CPT1A
chr11	69656897	69661349	-	LTO1
chr11	70506066	70506500	-	SHANK2
chr11	70521682	70524619	-	SHANK2
chr11	70526322	70530289	-	SHANK2
chr11	70534260	70537301	-	SHANK2
chr11	70537460	70542253	-	SHANK2
chr11	70542345	70542998	-	SHANK2
chr11	70544036	70546076	-	SHANK2
chr11	70546837	70547421	-	SHANK2
chr11	70549858	70550397	-	SHANK2
chr11	70555025	70555275	-	SHANK2
chr11	70557317	70558283	-	SHANK2
chr11	70558873	70560321	-	SHANK2
chr11	70572531	70586455	-	SHANK2
chr11	70601722	70609590	-	NA
chr11	70609969	70610719	-	SHANK2
chr11	70610949	70617700	-	SHANK2
chr11	70618492	70620183	-	SHANK2
chr11	70620675	70633051	-	SHANK2-AS1
chr11	70645465	70646845	-	SHANK2-AS2
chr11	70648549	70649675	-	SHANK2
chr11	70650337	70651470	-	SHANK2
chr11	70655747	70660042	-	SHANK2
chr11	70680743	70681799	-	SHANK2
chr11	70731921	70748899	-	SHANK2
chr11	70755202	70757291	-	SHANK2
chr11	70776032	70776277	-	SHANK2
chr11	70784845	70786200	-	SHANK2
chr11	70813831	70816154	-	SHANK2
chr11	70823563	70837887	-	SHANK2
chr11	70838506	70845585	-	SHANK2
chr11	70846239	70846843	-	SHANK2
chr11	70846999	70847770	-	SHANK2
chr11	70865662	70874874	-	SHANK2
chr11	70875870	70877692	-	SHANK2
chr11	70883517	70884994	-	SHANK2
chr11	70885207	70888782	-	NA
chr11	70892719	70896524	-	SHANK2
chr11	71156012	71156518	-	SHANK2
chr11	71183974	71194977	-	SHANK2
chr11	71196180	71196786	-	SHANK2
chr11	71197125	71207023	-	SHANK2
chr11	71207417	71211705	-	SHANK2
chr11	71211869	71216843	-	SHANK2
chr11	71218293	71219635	-	SHANK2
chr11	71220113	71225125	-	SHANK2
chr11	71233868	71234994	-	SHANK2
chr11	71235592	71238590	-	SHANK2
chr11	71241873	71247139	-	SHANK2
chr11	71247474	71253297	-	SHANK2
chr11	71785872	71786788	-	ALG1L9P
chr11	71792809	71793467	-	ALG1L9P
chr11	71888638	71888987	-	NA
chr11	71908366	71909188	-	NA
chr11	71909290	71911591	-	NA
chr11	72738310	72740435	-	ARAP1
chr11	72741278	72743393	-	ARAP1
chr11	72751273	72752437	-	ARAP1
chr11	73305439	73305825	-	NA
chr11	73306151	73307090	-	NA
chr11	73307246	73309338	-	ARHGEF17
chr11	75305423	75312824	-	ARRB1
chr11	75313557	75318071	-	ARRB1
chr11	75319190	75321267	-	ARRB1
chr11	75327946	75329745	-	MIR326
chr11	75333201	75336855	-	MIR326
chr11	75338988	75343043	-	MIR326
chr11	75343587	75351679	-	ARRB1
chr11	75521894	75522124	-	GDPD5
chr11	75522280	75522505	-	GDPD5
chr11	75523421	75523661	-	GDPD5
chr11	75582728	75583582	-	NA
chr11	76763067	76764768	-	NA
chr11	76764917	76766405	-	NA
chr11	78415963	78417534	-	GAB2
chr11	78417681	78419508	-	GAB2
chr11	78419880	78420575	-	GAB2
chr11	79403116	79404340	-	MIR708
chr11	79435662	79441043	-	TENM4
chr11	90194706	90195582	-	CHORDC1
chr11	90197363	90197922	-	CHORDC1
chr11	93540430	93543312	-	SMCO4
chr11	102110011	102111523	-	YAP1
chr11	103051660	103052220	-	NA
chr11	103053852	103054699	-	NA
chr11	108592179	108593653	-	EXPH5
chr11	115500841	115504421	-	CADM1
chr11	117482810	117483296	-	NA
chr11	117511258	117515089	-	NA
chr11	117515800	117516539	-	NA
chr11	117583828	117584534	-	NA
chr11	117585822	117589462	-	NA
chr11	117591558	117593320	-	NA
chr11	117599494	117601066	-	NA
chr11	117627101	117629066	-	NA
chr11	117640012	117640843	-	NA
chr11	117640990	117645718	-	NA
chr11	117646253	117649010	-	NA
chr11	117651888	117654023	-	NA
chr11	117654236	117656204	-	NA
chr11	117661499	117666791	-	NA
chr11	117667506	117668780	-	NA
chr11	117670605	117671752	-	NA
chr11	117672158	117674972	-	NA
chr11	117675295	117676741	-	NA
chr11	117679454	117683002	-	NA
chr11	117701528	117702590	-	NA
chr11	117703104	117703799	-	NA
chr11	117706015	117706440	-	DSCAML1
chr11	117712682	117713210	-	DSCAML1
chr11	117714370	117716671	-	DSCAML1
chr11	117717488	117718256	-	DSCAML1
chr11	117742897	117744207	-	DSCAML1
chr11	117745494	117745724	-	DSCAML1
chr11	117746461	117747537	-	DSCAML1
chr11	117748075	117750135	-	DSCAML1
chr11	117750861	117751721	-	DSCAML1
chr11	117758879	117759579	-	DSCAML1
chr11	117764795	117765034	-	DSCAML1
chr11	117769885	117770563	-	DSCAML1
chr11	117771164	117773582	-	DSCAML1
chr11	117773848	117777066	-	DSCAML1
chr11	117781411	117800528	-	DSCAML1
chr11	117802067	117819703	-	FXYD2
chr11	118908606	118926026	-	UPK2
chr11	124744680	124746668	-	NA
chr11	124757790	124764367	-	ESAM
chr11	126186343	126187414	-	NA
chr11	126345692	126346038	-	GSEC
chr11	129993396	129993671	-	PRDM10
chr11	129995160	129995379	-	PRDM10
chr11	129996354	129997464	-	PRDM10
chr11	129998235	130003022	-	PRDM10
chr11	130226911	130234459	-	ZBTB44
chr11	130236860	130237249	-	ZBTB44
chr11	130238481	130238761	-	ZBTB44
chr11	130239863	130240089	-	ZBTB44
chr11	130260964	130262015	-	ZBTB44
chr11	130314391	130314892	-	ZBTB44
chr12	167737	182954	-	IQSEC3
chr12	184386	190089	-	NA
chr12	209069	209311	-	SLC6A12
chr12	213421	213659	-	SLC6A12
chr12	2772268	2774713	-	NA
chr12	2792026	2796827	-	FKBP4
chr12	2958030	2960107	-	TEAD4
chr12	6613276	6613668	-	CHD4
chr12	6828066	6828285	-	CDCA3
chr12	8238693	8243041	-	FAM86FP
chr12	9403913	9405198	-	NA
chr12	12723555	12725339	-	NA
chr12	14769499	14770562	-	H4-16
chr12	24903238	24904013	-	BCAT1
chr12	24920400	24921144	-	BCAT1
chr12	31265504	31266032	-	MREGP1
chr12	31274355	31275991	-	NA
chr12	31279060	31279615	-	NA
chr12	31309803	31311989	-	NA
chr12	31312482	31313222	-	SINHCAF
chr12	31319068	31326165	-	SINHCAF
chr12	31587537	31591114	-	DENND5B
chr12	39440887	39441275	-	KIF21A
chr12	39441915	39443223	-	KIF21A
chr12	42083688	42084356	-	NA
chr12	42084725	42087196	-	NA
chr12	42226461	42228775	-	YAF2
chr12	42480900	42484608	-	PRICKLE1
chr12	42585342	42586439	-	PRICKLE1
chr12	42588055	42589730	-	PRICKLE1
chr12	46265160	46269021	-	SLC38A1
chr12	46371480	46372435	-	SLC38A2
chr12	47802621	47805542	-	HDAC7
chr12	47806833	47820765	-	HDAC7
chr12	48782688	48785775	-	ADCY6
chr12	48786119	48789030	-	ADCY6
chr12	49130079	49131270	-	TUBA1B
chr12	51216148	51217506	-	POU6F1
chr12	51809238	51830132	-	NA
chr12	51830756	51849335	-	FIGNL2-DT
chr12	53044292	53054087	-	TNS2
chr12	53216977	53226135	-	RARG
chr12	53492897	53493224	-	MAP3K12
chr12	53493372	53493849	-	MAP3K12
chr12	53499631	53501555	-	TARBP2
chr12	54158550	54161784	-	NA
chr12	54231093	54238091	-	MIR3198-2
chr12	54238621	54241993	-	MIR3198-2
chr12	56127793	56128454	-	ESYT1
chr12	57237813	57243759	-	NDUFA4L2
chr12	57843084	57846310	-	CTDSP2
chr12	65823449	65825033	-	HMGA2
chr12	76084225	76084516	-	NAP1L1
chr12	79552999	79554019	-	PAWR
chr12	84910535	84910970	-	SLC6A15
chr12	84911139	84912357	-	SLC6A15
chr12	89706449	89709323	-	ATP2B1
chr12	92927547	92929322	-	EEA1
chr12	94615127	94616687	-	TMCC3
chr12	94646848	94647072	-	TMCC3
chr12	94647417	94650643	-	TMCC3
chr12	95789193	95789987	-	NTN4
chr12	95790532	95790767	-	NTN4
chr12	106132604	106132855	-	NUAK1
chr12	107093223	107093815	-	CRY1
chr12	108727550	108728693	-	CORO1C
chr12	108728827	108732022	-	CORO1C
chr12	108826701	108827858	-	SSH1
chr12	108828538	108828793	-	SSH1
chr12	109816884	109819752	-	TRPV4
chr12	109825413	109826833	-	TRPV4
chr12	109830510	109833390	-	TRPV4
chr12	111435330	111440183	-	ATXN2
chr12	111443223	111443469	-	ATXN2
chr12	111444345	111451095	-	ATXN2
chr12	111581284	111581887	-	IFITM3P5
chr12	111595569	111599493	-	ATXN2
chr12	113130325	113131989	-	RASAL1
chr12	113132397	113135392	-	RASAL1
chr12	113825689	113826570	-	RBM19
chr12	113840280	113840732	-	RBM19
chr12	116719950	116720589	-	SPRING1
chr12	116737839	116738113	-	SPRING1
chr12	116877989	116881384	-	HRK
chr12	118060247	118060848	-	WSB2
chr12	118101745	118104561	-	VSIG10
chr12	120099147	120104086	-	RAB35
chr12	120112096	120113207	-	RAB35
chr12	120114073	120116843	-	RAB35
chr12	120227499	120239501	-	PXN
chr12	120239815	120241884	-	PXN
chr12	120262066	120265740	-	PXN
chr12	120948791	120951772	-	HNF1A-AS1
chr12	120954622	120956043	-	HNF1A-AS1
chr12	120977286	120980016	-	HNF1A
chr12	121465598	121466448	-	KDM2B
chr12	121534720	121540024	-	KDM2B
chr12	121785953	121793091	-	RHOF
chr12	121795408	121801986	-	RHOF
chr12	122226312	122227358	-	DIABLO
chr12	122420605	122422678	-	CLIP1
chr12	122835641	122836280	-	VPS37B
chr12	122864758	122865350	-	NA
chr12	123061938	123062984	-	PITPNM2
chr12	123063286	123068135	-	PITPNM2
chr12	123068353	123074628	-	PITPNM2
chr12	123075136	123080542	-	PITPNM2
chr12	123083621	123084704	-	PITPNM2
chr12	123094725	123095378	-	NA
chr12	123148960	123151598	-	PITPNM2
chr12	123153084	123154314	-	NA
chr12	123267379	123271890	-	CDK2AP1
chr12	123294144	123294377	-	RNA5SP375
chr12	123363261	123365522	-	SBNO1
chr12	123533325	123534063	-	RILPL1
chr12	123945011	123948832	-	CCDC92
chr12	123949820	123950044	-	CCDC92
chr12	124358463	124362099	-	NCOR2
chr12	124363851	124367178	-	NCOR2
chr12	124367389	124371894	-	NCOR2
chr12	124372934	124373313	-	NCOR2
chr12	124373905	124398804	-	NCOR2
chr12	124402812	124419515	-	NCOR2
chr12	124443925	124446727	-	NCOR2
chr12	124447693	124466075	-	NCOR2
chr12	124474534	124475643	-	NCOR2
chr12	124476314	124476622	-	NCOR2
chr12	124479733	124483270	-	NCOR2
chr12	124487022	124487586	-	NCOR2
chr12	124489650	124494862	-	NCOR2
chr12	124495305	124540853	-	NCOR2
chr12	124541322	124567672	-	NCOR2
chr12	124839528	124839728	-	SCARB1
chr12	124841427	124844833	-	SCARB1
chr12	124854736	124855150	-	SCARB1
chr12	124860294	124863958	-	SCARB1
chr12	128819545	128824016	-	SLC15A4
chr12	130837334	130837773	-	STX2
chr12	131821715	131822265	-	RNU6-1017P
chr12	131823790	131831390	-	MMP17
chr12	132243469	132244312	-	GALNT9
chr12	132245138	132245901	-	GALNT9
chr12	132246537	132248014	-	GALNT9
chr12	132263657	132286520	-	GALNT9
chr12	132326996	132327613	-	GALNT9
chr12	132685216	132686188	-	POLE
chr12	132758504	132761842	-	ANKLE2
chr12	132833717	132840387	-	RNU6-327P
chr13	20432909	20437268	-	MIR4499
chr13	20437975	20438609	-	CRYL1
chr13	21052423	21053916	-	LATS2
chr13	21054043	21054955	-	LATS2
chr13	21055096	21061631	-	LATS2
chr13	26049402	26050690	-	SHISA2
chr13	26050977	26052045	-	SHISA2
chr13	27068782	27069463	-	USP12
chr13	27170181	27171436	-	USP12
chr13	27171620	27171891	-	USP12
chr13	28135718	28139411	-	PAN3
chr13	29502252	29503386	-	MTUS2-AS1
chr13	29503640	29505073	-	MTUS2-AS1
chr13	29512382	29513283	-	SLC7A1
chr13	29571534	29574067	-	SLC7A1
chr13	29576766	29577039	-	SLC7A1
chr13	29578069	29580663	-	SLC7A1
chr13	29581304	29583822	-	SLC7A1
chr13	29585905	29595818	-	SLC7A1
chr13	30463807	30465915	-	HMGB1
chr13	32425293	32429064	-	N4BP2L1
chr13	33241732	33242045	-	STARD13
chr13	36345040	36346777	-	SPART-AS1
chr13	40664337	40664805	-	FOXO1
chr13	40664987	40665868	-	FOXO1
chr13	42040239	42041819	-	NA
chr13	44576283	44577229	-	TSC22D1
chr13	45412461	45415341	-	SLC25A30
chr13	45416326	45418390	-	SLC25A30
chr13	50079508	50083447	-	DLEU1
chr13	50120552	50126299	-	DLEU2
chr13	51801658	51804141	-	DHRS12
chr13	76592537	76592779	-	NA
chr13	77023099	77023366	-	FBXL3
chr13	80338069	80341195	-	SPRY2
chr13	87670676	87674885	-	SLITRK5
chr13	87675252	87678650	-	MIR4500HG
chr13	98141345	98143787	-	FARP1
chr13	98575601	98576746	-	STK24
chr13	99083721	99086734	-	DOCK9
chr13	99965782	99970055	-	ZIC5
chr13	99977807	99981389	-	NA
chr13	102770266	102773727	-	TEX30
chr13	106532825	106534203	-	EFNB2
chr13	106534424	106535292	-	EFNB2
chr13	109766886	109771156	-	IRS2
chr13	109771696	109772888	-	IRS2
chr13	109773846	109774894	-	IRS2
chr13	109775068	109775420	-	IRS2
chr13	109780267	109781906	-	IRS2
chr13	110135354	110139432	-	NA
chr13	110227969	110228462	-	COL4A1
chr13	110229865	110231774	-	COL4A1
chr13	110232249	110232512	-	COL4A1
chr13	110244328	110245867	-	COL4A1
chr13	110250516	110252332	-	COL4A1
chr13	110259861	110260557	-	NA
chr13	110261122	110263294	-	NA
chr13	110264625	110265175	-	NA
chr13	110265766	110266733	-	NA
chr13	110266960	110267633	-	NA
chr13	110289295	110292726	-	COL4A1
chr13	110293966	110294402	-	COL4A1
chr13	110295460	110299700	-	COL4A1
chr13	110302593	110304814	-	COL4A1
chr13	110305367	110307222	-	COL4A2
chr13	110524684	110525499	-	COL4A2-AS1
chr13	110526398	110526760	-	COL4A2-AS1
chr13	110531332	110532047	-	COL4A2-AS1
chr13	110535345	110535854	-	RAB20
chr13	110553834	110555179	-	RAB20
chr13	110557447	110558373	-	RAB20
chr13	113326654	113330208	-	NA
chr13	113331044	113334228	-	NA
chr13	113337919	113339235	-	NA
chr13	113342624	113343907	-	NA
chr13	113413178	113414866	-	ADPRHL1
chr13	113415855	113416169	-	ADPRHL1
chr13	113417357	113418193	-	ADPRHL1
chr13	113434035	113438419	-	ADPRHL1
chr13	113438565	113439691	-	ADPRHL1
chr13	113440432	113440648	-	ADPRHL1
chr13	113441228	113442921	-	ADPRHL1
chr13	113484348	113490724	-	DCUN1D2
chr13	113582680	113583653	-	ATP4B
chr13	113851874	113858391	-	GAS6
chr13	113859689	113863853	-	GAS6
chr13	113951794	113952328	-	C13orf46
chr13	113952539	113953436	-	C13orf46
chr13	113970294	113975256	-	C13orf46
chr13	113976593	113977740	-	C13orf46
chr13	113981480	113982967	-	C13orf46
chr13	113998086	113998298	-	C13orf46
chr13	114001141	114005834	-	C13orf46
chr13	114024495	114027461	-	RASA3
chr13	114030012	114032753	-	RASA3
chr13	114033642	114036488	-	RASA3
chr13	114037886	114043830	-	RASA3
chr13	114044910	114051985	-	RASA3
chr13	114054329	114074735	-	RASA3
chr13	114075958	114083101	-	RASA3-IT1
chr13	114089435	114089845	-	RASA3-IT1
chr13	114095002	114103635	-	RASA3-IT1
chr13	114104163	114116883	-	RASA3-IT1
chr13	114117585	114119611	-	RASA3-IT1
chr13	114120581	114132669	-	RASA3
chr14	20264620	20265210	-	NA
chr14	21069081	21070193	-	NDRG2
chr14	22871667	22872443	-	LRP10
chr14	22979043	22981558	-	AJUBA
chr14	22982045	22982541	-	AJUBA
chr14	31207881	31208218	-	HECTD1
chr14	31420116	31420623	-	HEATR5A
chr14	34873270	34874431	-	NA
chr14	47627451	47628415	-	MDGA2
chr14	47628866	47629140	-	MDGA2
chr14	47666068	47667889	-	MDGA2
chr14	47672305	47676136	-	MDGA2
chr14	49597840	49599678	-	LRR1
chr14	50073163	50073394	-	LINC01588
chr14	54564306	54567705	-	SAMD4A
chr14	60247831	60249849	-	PPM1A
chr14	60720756	60723160	-	SIX4
chr14	68790750	68796160	-	ZFP36L1
chr14	68926450	68927407	-	ACTN1
chr14	68928207	68930215	-	ACTN1
chr14	68935626	68936291	-	ACTN1
chr14	68937616	68939641	-	ACTN1
chr14	68940714	68948333	-	ACTN1
chr14	68951027	68952018	-	ACTN1
chr14	68954444	68956201	-	ACTN1
chr14	68956575	68958103	-	ACTN1
chr14	68961541	68963571	-	ACTN1
chr14	68964160	68968642	-	ACTN1
chr14	68972516	68979274	-	ACTN1
chr14	69151182	69152978	-	DCAF5
chr14	70366713	70368550	-	COX16
chr14	70369066	70369629	-	COX16
chr14	70371159	70371534	-	COX16
chr14	70388375	70388742	-	SYNJ2BP-COX16
chr14	73457697	73458036	-	NUMB
chr14	73740224	73749248	-	MIDEAS
chr14	73749370	73766248	-	MIDEAS
chr14	73770462	73772531	-	MIDEAS
chr14	73776713	73777745	-	MIDEAS
chr14	73784326	73787956	-	MIDEAS
chr14	74594308	74594909	-	LTBP2
chr14	81219766	81220937	-	GTF2A1
chr14	90542468	90548017	-	TTC7B
chr14	90549242	90562801	-	TTC7B
chr14	91059293	91060685	-	RPS6KA5
chr14	91327324	91333399	-	CCDC88C
chr14	91333621	91336008	-	CCDC88C
chr14	91371496	91372085	-	CCDC88C
chr14	91376746	91377035	-	CCDC88C
chr14	91405976	91407509	-	CCDC88C
chr14	92929889	92930518	-	LINC02287
chr14	92931286	92935718	-	CHGA
chr14	92937902	92939597	-	LINC02287
chr14	92941674	92946344	-	LINC02287
chr14	92946558	92947996	-	LINC02287
chr14	92948213	92951890	-	LINC02287
chr14	92954745	92955136	-	ITPK1
chr14	92969410	92974516	-	ITPK1
chr14	92975060	92975842	-	ITPK1
chr14	92979333	92983592	-	ITPK1
chr14	92986668	92989678	-	ITPK1
chr14	92995133	92996424	-	ITPK1
chr14	92996689	92998778	-	ITPK1
chr14	92999105	93000091	-	ITPK1
chr14	93000924	93016919	-	ITPK1
chr14	93020189	93020739	-	ITPK1
chr14	93023735	93025364	-	ITPK1
chr14	93027271	93030381	-	ITPK1
chr14	93036124	93037541	-	ITPK1
chr14	93039509	93043114	-	ITPK1
chr14	93054818	93058031	-	ITPK1
chr14	93065295	93071350	-	ITPK1
chr14	93072612	93080878	-	ITPK1
chr14	93081497	93102943	-	ITPK1
chr14	93105255	93115977	-	ITPK1
chr14	93239485	93240846	-	NA
chr14	93241101	93241729	-	NA
chr14	95533457	95533700	-	GLRX5
chr14	99479670	99480811	-	SETD3
chr14	99513090	99513559	-	CCDC85C
chr14	99519445	99520880	-	CCDC85C
chr14	99521101	99536282	-	CCDC85C
chr14	99536442	99539349	-	CCDC85C
chr14	99540084	99546796	-	CCDC85C
chr14	99548093	99556789	-	CCDC85C
chr14	99557030	99583335	-	Y_RNA
chr14	99584080	99605272	-	CCDC85C
chr14	100154969	100155376	-	DEGS2
chr14	100155925	100162154	-	DEGS2
chr14	100162647	100164024	-	DEGS2
chr14	100237563	100240100	-	YY1
chr14	100295423	100300984	-	SLC25A29
chr14	100301519	100306586	-	SLC25A29
chr14	102508663	102509574	-	ANKRD9
chr14	102516426	102518687	-	ANKRD9
chr14	102524533	102525447	-	ANKRD9
chr14	102592217	102592439	-	RN7SL546P
chr14	102922560	102932785	-	AMN
chr14	103068545	103069549	-	CDC42BPB
chr14	103071811	103073180	-	CDC42BPB
chr14	103522380	103529065	-	CKB
chr14	103532222	103553953	-	RNU7-160P
chr14	103554497	103555216	-	BAG5
chr14	103561425	103562667	-	KLC1
chr14	104659839	104661026	-	NA
chr14	104675423	104682107	-	INF2
chr14	104684270	104685296	-	NA
chr14	104686752	104690647	-	INF2
chr14	104776839	104795785	-	AKT1
chr14	104862106	104865200	-	NA
chr14	104942067	104948685	-	AHNAK2
chr14	104949466	104951094	-	AHNAK2
chr14	104951957	104954405	-	AHNAK2
chr14	104961842	104978430	-	AHNAK2
chr14	105012291	105021190	-	CDCA4
chr14	105073658	105075180	-	GPR132
chr14	105077240	105077942	-	GPR132
chr14	105078448	105082853	-	GPR132
chr14	105083897	105094007	-	LINC02298
chr14	105157077	105159652	-	JAG2
chr14	105160466	105180386	-	NUDT14
chr14	105194025	105210648	-	BRF1
chr14	105240918	105242617	-	BRF1
chr14	105243949	105246299	-	BRF1
chr14	105246799	105253046	-	BTBD6
chr14	105256034	105258339	-	BRF1
chr14	105260871	105263001	-	BRF1
chr14	105267297	105268752	-	BRF1
chr14	105268925	105272688	-	BRF1
chr14	105290309	105290733	-	BRF1
chr14	105292367	105294200	-	BRF1
chr14	105300513	105301575	-	PACS2
chr14	105311219	105314681	-	PACS2
chr14	105474413	105490806	-	CRIP2
chr15	22884581	22884799	-	CYFIP1
chr15	22889234	22890320	-	CYFIP1
chr15	22891892	22892542	-	CYFIP1
chr15	22893270	22894587	-	CYFIP1
chr15	22894989	22896922	-	CYFIP1
chr15	22900505	22903498	-	CYFIP1
chr15	22950556	22957626	-	CYFIP1
chr15	22957819	22961913	-	CYFIP1
chr15	22966176	22966527	-	CYFIP1
chr15	25727417	25729901	-	ATP10A
chr15	25730989	25735984	-	ATP10A
chr15	25765206	25765717	-	ATP10A
chr15	25766320	25766792	-	ATP10A
chr15	25767343	25773997	-	ATP10A
chr15	25776775	25781279	-	ATP10A
chr15	25785076	25787130	-	ATP10A
chr15	25787517	25788517	-	ATP10A
chr15	25790337	25796650	-	ATP10A
chr15	25797661	25803881	-	ATP10A
chr15	25810590	25810947	-	ATP10A
chr15	25836173	25837259	-	MIR4715
chr15	25837627	25838558	-	MIR4715
chr15	25839257	25840113	-	MIR4715
chr15	25842212	25844285	-	MIR4715
chr15	25844537	25846837	-	MIR4715
chr15	25848523	25849799	-	MIR4715
chr15	25858620	25863086	-	ATP10A
chr15	29817082	29819014	-	TJP1
chr15	29819171	29822505	-	TJP1
chr15	31317211	31320308	-	NA
chr15	31323195	31328090	-	KLF13
chr15	40762756	40773868	-	DNAJC17
chr15	40892982	40894529	-	VPS18
chr15	45148742	45153455	-	DUOX1
chr15	45161564	45164081	-	DUOX1
chr15	45164219	45167767	-	NA
chr15	45180779	45182209	-	SHF
chr15	52283060	52283875	-	MIR1266
chr15	52285635	52286150	-	MIR1266
chr15	52286685	52287490	-	MYO5C
chr15	52288040	52290351	-	MYO5C
chr15	52291251	52294856	-	MYO5C
chr15	55289010	55291811	-	RAB27A
chr15	58589054	58589528	-	ADAM10
chr15	59369924	59372903	-	FAM81A
chr15	59659518	59662591	-	GTF2A2
chr15	60366125	60366704	-	ANXA2
chr15	60368089	60368358	-	ANXA2
chr15	60368797	60370874	-	ANXA2
chr15	60376635	60377179	-	ANXA2
chr15	60397285	60397680	-	ANXA2
chr15	63040281	63040609	-	TPM1-AS
chr15	63041697	63042177	-	TPM1-AS
chr15	63502966	63504384	-	NA
chr15	63504596	63505153	-	USP3
chr15	63595253	63604915	-	FBXL22
chr15	63605260	63606833	-	USP3-AS1
chr15	63607558	63608234	-	USP3-AS1
chr15	64753988	64756492	-	RBPMS2
chr15	64758640	64759649	-	RBPMS2
chr15	64763882	64764741	-	MIR1272
chr15	64772144	64775385	-	RBPMS2
chr15	67064292	67065899	-	SMAD3
chr15	68197621	68202170	-	CALML4
chr15	68203530	68204265	-	CALML4
chr15	68205145	68206697	-	CALML4
chr15	68227417	68229751	-	CLN6
chr15	68787982	68799326	-	ANP32A
chr15	68801958	68809775	-	MIR4312
chr15	68812428	68812628	-	ANP32A
chr15	68813541	68820909	-	ANP32A
chr15	70585484	70586891	-	LINC02204
chr15	70762509	70763585	-	UACA
chr15	72225933	72231270	-	PKM
chr15	73923067	73924451	-	LOXL1-AS1
chr15	73924537	73927975	-	LOXL1
chr15	74421956	74423628	-	SEMA7A
chr15	74424369	74425269	-	SEMA7A
chr15	74426512	74427214	-	SEMA7A
chr15	74427654	74428906	-	SEMA7A
chr15	74429218	74433895	-	SEMA7A
chr15	75449101	75456168	-	SIN3A
chr15	75731153	75732168	-	DNM1P35
chr15	75732300	75734690	-	DNM1P35
chr15	75734968	75735862	-	DNM1P35
chr15	75735932	75738664	-	DNM1P35
chr15	76187109	76207573	-	TMEM266
chr15	76211579	76212114	-	ETFA
chr15	77629875	77631808	-	LINGO1
chr15	77632253	77635767	-	LINGO1
chr15	77639753	77640021	-	LINGO1
chr15	77643661	77646398	-	LINGO1-AS1
chr15	77654441	77659262	-	LINGO1
chr15	77661547	77664870	-	LINGO1
chr15	77665116	77666413	-	LINGO1
chr15	77667494	77672015	-	LINGO1
chr15	77992990	77994793	-	NA
chr15	77997265	78001577	-	TBC1D2B
chr15	78776593	78776885	-	ADAMTS7
chr15	79919369	79920155	-	NA
chr15	79921024	79923794	-	ST20
chr15	82643675	82648093	-	CPEB1
chr15	82847816	82848861	-	HOMER2
chr15	82953216	82953590	-	HOMER2
chr15	83107037	83107756	-	TM6SF1
chr15	85758416	85758783	-	LINC02883
chr15	85760660	85765412	-	KLHL25
chr15	85765777	85767135	-	KLHL25
chr15	85769688	85775503	-	MIR1276
chr15	85776685	85778522	-	MIR1276
chr15	85785647	85786795	-	KLHL25
chr15	85788258	85789150	-	KLHL25
chr15	85791776	85794821	-	KLHL25
chr15	89812040	89814960	-	ANPEP
chr15	89866454	89867501	-	AP3S2
chr15	89868397	89869867	-	MIR5009
chr15	90080158	90080549	-	ZNF710-AS1
chr15	90080962	90081274	-	ZNF710-AS1
chr15	90099093	90100246	-	IDH2
chr15	90100656	90102453	-	IDH2
chr15	91851123	91854145	-	SLCO3A1
chr15	94512086	94512291	-	NA
chr15	96320349	96324900	-	NR2F2-AS1
chr15	96330933	96331662	-	NR2F2-AS1
chr15	100877840	100878654	-	NA
chr15	101444804	101445643	-	PCSK6
chr15	101449596	101452271	-	PCSK6
chr15	101453309	101453804	-	PCSK6
chr15	101457629	101459470	-	PCSK6
chr15	101477764	101479086	-	PCSK6
chr15	101486835	101489766	-	PCSK6
chr16	18871	19143	-	WASH4P
chr16	29577	30364	-	NA
chr16	64940	80256	-	RHBDF1
chr16	177601	178515	-	NA
chr16	179403	183650	-	HBQ1
chr16	184215	184606	-	NA
chr16	189260	189522	-	LUC7L
chr16	288547	289262	-	AXIN1
chr16	289622	293166	-	AXIN1
chr16	301672	305219	-	AXIN1
chr16	307542	309702	-	AXIN1
chr16	310113	310509	-	AXIN1
chr16	311888	314191	-	AXIN1
chr16	314966	315271	-	AXIN1
chr16	315438	332606	-	AXIN1
chr16	333730	335658	-	AXIN1
chr16	337352	344368	-	AXIN1
chr16	344861	345835	-	AXIN1
chr16	346906	352748	-	AXIN1
chr16	378026	381959	-	PGAP6
chr16	392134	393570	-	PGAP6
chr16	396362	401798	-	NME4
chr16	515312	517306	-	LINC00235
chr16	518835	527461	-	LINC00235
chr16	588376	589389	-	RAB40C
chr16	627155	631692	-	WFIKKN1
chr16	633036	633958	-	METTL26
chr16	645187	647030	-	MCRIP2
chr16	648049	649298	-	NA
chr16	710930	722882	-	ANTKMT
chr16	726720	728375	-	HAGHL
chr16	870903	894052	-	LMF1
chr16	894511	898981	-	LMF1
chr16	899613	902760	-	NA
chr16	907165	923786	-	LMF1-AS1
chr16	924477	925678	-	NA
chr16	925943	934365	-	LMF1
chr16	954501	954860	-	LMF1
chr16	964881	968272	-	NA
chr16	969375	973000	-	LMF1
chr16	974226	976046	-	CEROX1
chr16	976749	981654	-	LMF1
chr16	1289492	1290067	-	TPSP2
chr16	1299353	1299570	-	NA
chr16	1301233	1302131	-	NA
chr16	1307081	1307802	-	NA
chr16	1357979	1358313	-	NA
chr16	1363422	1366515	-	UNKL
chr16	1367255	1368297	-	UNKL
chr16	1368953	1372987	-	UNKL
chr16	1374158	1380873	-	UNKL
chr16	1381509	1386115	-	UNKL
chr16	1386753	1389309	-	UNKL
chr16	1427116	1435268	-	PERCC1
chr16	1465521	1475089	-	CLCN7
chr16	1525976	1558176	-	TMEM204
chr16	1594764	1594994	-	IFT140
chr16	1930355	1930614	-	MSRB1
chr16	2004091	2009710	-	ZNF598
chr16	2116103	2117801	-	PKD1
chr16	2118362	2136020	-	PKD1
chr16	2145758	2151116	-	RAB26
chr16	2151165	2155378	-	RAB26
chr16	2206026	2206912	-	MLST8
chr16	2207078	2208542	-	MLST8
chr16	2227857	2242910	-	E4F1
chr16	2267065	2268095	-	RNPS1
chr16	2334271	2334720	-	NA
chr16	2337398	2340679	-	ABCA3
chr16	2456139	2475072	-	TEDC2
chr16	2496320	2503119	-	TBC1D24
chr16	2621591	2621822	-	NA
chr16	2659775	2660215	-	ERVK13-1
chr16	2953798	2957157	-	NA
chr16	2960237	2961325	-	NA
chr16	2961620	2970291	-	PKMYT1
chr16	2985195	2987134	-	NA
chr16	2991145	2993389	-	NA
chr16	2996838	3000386	-	NA
chr16	3002144	3004656	-	NA
chr16	3044732	3048262	-	MMP25
chr16	3059101	3059361	-	MMP25-AS1
chr16	3118256	3121442	-	ZNF213-AS1
chr16	3138046	3139259	-	ZNF213-AS1
chr16	3141042	3143936	-	ZNF213-AS1
chr16	3144627	3146810	-	ZNF213-AS1
chr16	3148885	3149482	-	ZNF213-AS1
chr16	3149817	3150542	-	ZNF213-AS1
chr16	3152403	3152726	-	NA
chr16	3695887	3696470	-	TRAP1
chr16	3716735	3717594	-	TRAP1
chr16	3734250	3735840	-	CREBBP
chr16	3879265	3880063	-	CREBBP
chr16	4262742	4267222	-	TFAP4
chr16	4267472	4268340	-	TFAP4
chr16	4269673	4277004	-	TFAP4
chr16	4288553	4288818	-	TFAP4
chr16	4293184	4294684	-	TFAP4
chr16	4298673	4299383	-	TFAP4
chr16	4305865	4309028	-	GLIS2-AS1
chr16	4313860	4315772	-	GLIS2
chr16	4316040	4317031	-	GLIS2
chr16	4337347	4337848	-	NA
chr16	4346541	4347214	-	PAM16
chr16	4350482	4351179	-	PAM16
chr16	4365584	4368717	-	CORO7
chr16	4368868	4388178	-	VASN
chr16	4394447	4395488	-	CORO7
chr16	4402896	4403338	-	CORO7
chr16	4523868	4524790	-	CDIP1
chr16	4531686	4538758	-	CDIP1
chr16	4609858	4614900	-	UBALD1
chr16	4732053	4732391	-	ANKS3
chr16	4913302	4916382	-	PPL
chr16	4918214	4920360	-	PPL
chr16	4920845	4926761	-	PPL
chr16	4930299	4937235	-	PPL
chr16	8846350	8852292	-	PMM2
chr16	8859356	8869105	-	PMM2
chr16	8884608	8886712	-	USP7
chr16	8952403	8953725	-	USP7
chr16	8954266	8957237	-	USP7
chr16	8959830	8960142	-	USP7
chr16	8961164	8963416	-	USP7
chr16	10569822	10570556	-	NA
chr16	10572347	10580705	-	EMP2
chr16	11249923	11250627	-	SOCS1
chr16	11538640	11541202	-	NA
chr16	11541547	11543293	-	LITAF
chr16	11543963	11544206	-	LITAF
chr16	11545420	11545663	-	LITAF
chr16	11570335	11576074	-	LITAF
chr16	11582440	11585179	-	LITAF
chr16	11585441	11587154	-	LITAF
chr16	11794413	11797265	-	ZC3H7A
chr16	11868587	11869220	-	NA
chr16	15026958	15030468	-	NTAN1
chr16	15139592	15150606	-	PKD1P6
chr16	15151425	15152575	-	PKD1P6
chr16	15153242	15154870	-	PKD1P6
chr16	18347087	18347421	-	PKD1P4
chr16	18400365	18402009	-	PKD1P5
chr16	19874192	19884879	-	GPRC5B
chr16	21301471	21302122	-	CRYM
chr16	21501301	21520485	-	SMG1P3
chr16	22324347	22326627	-	NA
chr16	22373087	22375585	-	CDR2
chr16	22419756	22421708	-	CDR2
chr16	22422614	22426657	-	CDR2
chr16	22533706	22535735	-	NA
chr16	22536609	22536976	-	NA
chr16	23062523	23062779	-	NA
chr16	23063924	23064543	-	NA
chr16	23497520	23497724	-	GGA2
chr16	23498814	23501523	-	CCNYL7
chr16	23504250	23507337	-	GGA2
chr16	23508454	23510282	-	GGA2
chr16	27226826	27232958	-	NSMCE1
chr16	27240272	27240488	-	NSMCE1
chr16	27513865	27514828	-	GTF3C1
chr16	27515843	27518218	-	GTF3C1
chr16	28414612	28415151	-	EIF3CL
chr16	28416582	28417541	-	EIF3CL
chr16	28417645	28419487	-	EIF3CL
chr16	28423990	28424653	-	EIF3CL
chr16	28818724	28824053	-	ATXN2L
chr16	28856642	28856962	-	NA
chr16	29594117	29598225	-	SMG1P2
chr16	29598699	29613722	-	SLC7A5P1
chr16	29802532	29806054	-	KIF22
chr16	29806590	29819621	-	MAZ
chr16	30334548	30334765	-	SMG1P5
chr16	30415860	30419449	-	SNORA80C
chr16	30526899	30527329	-	NA
chr16	30657250	30659197	-	FBRS
chr16	30985047	30987509	-	HSD3B7
chr16	30987782	30990871	-	NA
chr16	31082074	31082595	-	PRSS53
chr16	31108260	31116220	-	BCKDK
chr16	31117293	31117958	-	KAT8
chr16	35716252	35716990	-	NA
chr16	48350719	48351349	-	NA
chr16	48354388	48354606	-	SIAH1
chr16	48354963	48355258	-	SIAH1
chr16	48364072	48367370	-	SIAH1
chr16	48383267	48385486	-	SIAH1
chr16	51148585	51152392	-	SALL1
chr16	55322068	55322385	-	NA
chr16	55322964	55325901	-	IRX6
chr16	56430568	56431495	-	NUDT21
chr16	56605722	56608800	-	MT2A
chr16	57531945	57536527	-	CCDC102A
chr16	57574015	57577038	-	ADGRG5
chr16	57577191	57579169	-	CCDC102A
chr16	57631182	57631489	-	ADGRG1
chr16	57775944	57776410	-	KIFC3
chr16	57783433	57784446	-	KIFC3
chr16	57784836	57790005	-	KIFC3
chr16	57794698	57811793	-	KIFC3
chr16	57812352	57819764	-	KIFC3
chr16	57824438	57834676	-	RNU6-20P
chr16	57838659	57838889	-	KIFC3
chr16	57840869	57843898	-	KIFC3
chr16	57844519	57846704	-	KIFC3
chr16	57993449	57994650	-	ZNF319
chr16	58498225	58504831	-	NDRG4
chr16	58506241	58516860	-	NDRG4
chr16	66603219	66610989	-	CMTM3
chr16	66614905	66622384	-	CMTM4
chr16	66623433	66623655	-	CMTM4
chr16	66696393	66696880	-	CMTM4
chr16	67146423	67152878	-	B3GNT9
chr16	67154650	67159868	-	TRADD
chr16	67177291	67177884	-	KIAA0895L
chr16	67178521	67178730	-	KIAA0895L
chr16	67198589	67204555	-	ELMO3
chr16	67205465	67207013	-	NA
chr16	67245477	67247439	-	SLC9A5
chr16	67394997	67402974	-	ZDHHC1
chr16	67405978	67406194	-	ZDHHC1
chr16	67408584	67409138	-	ZDHHC1
chr16	67431337	67432003	-	HSD11B2
chr16	67458455	67466341	-	ATP6V0D1
chr16	67466620	67467071	-	ATP6V0D1
chr16	67471287	67475588	-	ATP6V0D1
chr16	67478588	67479238	-	ATP6V0D1
chr16	67480238	67481171	-	ATP6V0D1
chr16	67521103	67530973	-	RIPOR1
chr16	67536030	67542615	-	RIPOR1
chr16	67548078	67550818	-	NA
chr16	67559255	67563871	-	CTCF
chr16	67963562	67968620	-	SLC12A4
chr16	68235333	68236159	-	ESRP2
chr16	69107101	69107952	-	HAS3
chr16	69108500	69109072	-	CHTF8
chr16	69324414	69325390	-	COG8
chr16	69328956	69330724	-	PDF
chr16	69565034	69566950	-	NFAT5
chr16	70052721	70053036	-	PDXDC2P
chr16	70065019	70065882	-	PDXDC2P-NPIPB14P
chr16	70287571	70289582	-	AARS1
chr16	70415380	70423750	-	ST3GAL2
chr16	70426470	70429320	-	ST3GAL2
chr16	70429748	70431699	-	ST3GAL2
chr16	70432915	70435554	-	ST3GAL2
chr16	70436459	70438971	-	ST3GAL2
chr16	70683629	70687260	-	MTSS2
chr16	70688247	70689028	-	VAC14
chr16	70690988	70692060	-	VAC14
chr16	70693038	70731486	-	VAC14
chr16	70735602	70744118	-	VAC14
chr16	70744918	70747260	-	VAC14
chr16	70747558	70750259	-	VAC14
chr16	70755031	70758138	-	VAC14-AS1
chr16	70759500	70759850	-	VAC14
chr16	70761466	70762449	-	VAC14
chr16	71626256	71627029	-	NA
chr16	72976985	72978055	-	NA
chr16	72985166	72986038	-	NA
chr16	72986164	72987339	-	NA
chr16	73015938	73016193	-	NA
chr16	73025467	73025736	-	NA
chr16	73028462	73029350	-	NA
chr16	73046127	73049608	-	ZFHX3
chr16	73050657	73050923	-	ZFHX3
chr16	73052787	73058780	-	ZFHX3
chr16	74326499	74326977	-	NA
chr16	75224272	75228917	-	CTRB1
chr16	75235985	75267164	-	BCAR1
chr16	81442513	81442865	-	NA
chr16	81443315	81444531	-	NA
chr16	81444727	81445682	-	CMIP
chr16	84571674	84573052	-	COTL1
chr16	84574085	84575792	-	COTL1
chr16	84575960	84579221	-	COTL1
chr16	84583540	84584003	-	COTL1
chr16	84585886	84587407	-	COTL1
chr16	84588883	84589302	-	COTL1
chr16	84592660	84598085	-	NA
chr16	84598473	84599106	-	COTL1
chr16	84601955	84604003	-	COTL1
chr16	84604386	84605423	-	COTL1
chr16	84611778	84612365	-	COTL1
chr16	84615670	84617434	-	COTL1
chr16	84983090	84989248	-	ZDHHC7
chr16	85010669	85011545	-	ZDHHC7
chr16	85019831	85020373	-	ZDHHC7
chr16	85549584	85556636	-	GSE1
chr16	85709552	85722953	-	C16orf74
chr16	85723424	85735420	-	MIR1910
chr16	87320789	87328673	-	NA
chr16	87407788	87408129	-	NA
chr16	87460811	87461843	-	NA
chr16	87464301	87465330	-	NA
chr16	87489666	87493051	-	ZCCHC14
chr16	87687890	87695752	-	NA
chr16	87696950	87699492	-	KLHDC4
chr16	87699716	87708630	-	KLHDC4
chr16	87717409	87726246	-	KLHDC4
chr16	87841231	87869488	-	SLC7A5
chr16	88525550	88526844	-	ZFPM1-AS1
chr16	88531216	88532942	-	ZFPM1-AS1
chr16	88632014	88633077	-	CYBA
chr16	88649421	88651056	-	CYBA
chr16	88662425	88663127	-	MVD
chr16	88701477	88703863	-	RNF166
chr16	88704025	88706087	-	RNF166
chr16	88737665	88738919	-	PIEZO1
chr16	88741257	88741764	-	NA
chr16	88742355	88748737	-	NA
chr16	88749155	88785665	-	PIEZO1
chr16	88790221	88794664	-	PIEZO1
chr16	88803302	88803539	-	APRT
chr16	88842028	88857871	-	GALNS
chr16	88936284	88937380	-	NA
chr16	88939215	88939873	-	NA
chr16	89275205	89279091	-	ANKRD11
chr16	89279768	89280267	-	ANKRD11
chr16	89291158	89299115	-	NA
chr16	89300385	89305811	-	ANKRD11
chr16	89306860	89310411	-	ANKRD11
chr16	89311372	89329495	-	ANKRD11
chr16	89330275	89346507	-	ANKRD11
chr16	89350013	89360135	-	ANKRD11
chr16	89360683	89361985	-	ANKRD11
chr16	89366682	89367777	-	ANKRD11
chr16	89369016	89369223	-	ANKRD11
chr16	89370198	89372442	-	ANKRD11
chr16	89372655	89374069	-	ANKRD11
chr16	89383280	89383966	-	ANKRD11
chr16	89385233	89386693	-	ANKRD11
chr16	89392971	89393300	-	ANKRD11
chr16	89394240	89399760	-	ANKRD11
chr16	89402459	89403600	-	ANKRD11
chr16	89410122	89411962	-	ANKRD11
chr16	89412717	89413107	-	ANKRD11
chr16	89413775	89415342	-	ANKRD11
chr16	89416817	89418149	-	NA
chr16	89486902	89490619	-	ANKRD11
chr16	89504844	89508790	-	SPG7
chr16	89694909	89701356	-	SPATA2L
chr16	89717238	89717585	-	VPS9D1
chr16	89717783	89722753	-	VPS9D1
chr16	89816379	89816711	-	FANCA
chr16	89871983	89872460	-	NA
chr16	89873044	89874070	-	TCF25
chr16	89922152	89923193	-	NA
chr17	222724	224970	-	RPH3AL
chr17	225088	239205	-	RPH3AL
chr17	245293	247131	-	RPH3AL
chr17	247845	253667	-	RPH3AL
chr17	257990	263290	-	RPH3AL
chr17	272734	275938	-	RPH3AL
chr17	279541	280022	-	RPH3AL
chr17	280982	281305	-	RPH3AL
chr17	283365	287033	-	RPH3AL
chr17	289104	291401	-	RPH3AL
chr17	292019	294199	-	RPH3AL
chr17	323177	324885	-	RPH3AL
chr17	331176	333336	-	RPH3AL-AS1
chr17	333830	338465	-	RPH3AL
chr17	338706	340466	-	RPH3AL
chr17	351957	352364	-	RPH3AL
chr17	354851	355082	-	RPH3AL
chr17	358293	359384	-	RPH3AL
chr17	362275	363412	-	RPH3AL
chr17	364296	365112	-	RPH3AL
chr17	379735	380438	-	RPH3AL
chr17	381588	386164	-	RPH3AL
chr17	607788	610160	-	VPS53
chr17	613719	617757	-	NA
chr17	618476	620171	-	VPS53
chr17	732563	734114	-	TLCD3A
chr17	749691	754618	-	GEMIN4
chr17	790311	791151	-	NA
chr17	792300	793130	-	NA
chr17	793571	795924	-	NA
chr17	803926	819707	-	NXN
chr17	826144	826989	-	NXN
chr17	831580	834799	-	NXN
chr17	835200	838326	-	NXN
chr17	840284	845585	-	NXN
chr17	846288	848323	-	NXN
chr17	848997	851365	-	NXN
chr17	851949	852972	-	NXN
chr17	868632	871012	-	NXN
chr17	873818	874369	-	NXN
chr17	876061	876380	-	NXN
chr17	880514	882521	-	NXN
chr17	882768	883607	-	NXN
chr17	886984	888391	-	NXN
chr17	891708	893491	-	NXN
chr17	897982	898390	-	NXN
chr17	901110	905196	-	NXN
chr17	906825	907332	-	NXN
chr17	913188	914293	-	NXN
chr17	914438	916197	-	NXN
chr17	917064	918711	-	NXN
chr17	919474	921238	-	NXN
chr17	921526	921950	-	NXN
chr17	926273	926473	-	NXN
chr17	933038	933704	-	NXN
chr17	935338	939094	-	NXN
chr17	939882	941673	-	NXN
chr17	943170	943784	-	NXN
chr17	945951	948863	-	NXN
chr17	949810	955244	-	NXN
chr17	956018	960406	-	NA
chr17	965008	965467	-	NXN
chr17	968270	971257	-	NXN
chr17	971557	974373	-	NXN
chr17	974867	979809	-	NXN
chr17	1013248	1052373	-	ABR
chr17	1074055	1075548	-	ABR
chr17	1076763	1079262	-	ABR
chr17	1086880	1087433	-	ABR
chr17	1088562	1088792	-	ABR
chr17	1090195	1091335	-	ABR
chr17	1091892	1092931	-	ABR
chr17	1093516	1098980	-	ABR
chr17	1100429	1113818	-	ABR
chr17	1114891	1115853	-	ABR
chr17	1116205	1117200	-	ABR
chr17	1119452	1129507	-	ABR
chr17	1139926	1140935	-	ABR
chr17	1143440	1148774	-	ABR
chr17	1149397	1152054	-	ABR
chr17	1153401	1156313	-	ABR
chr17	1159864	1161592	-	ABR
chr17	1164157	1167910	-	ABR
chr17	1168440	1170004	-	ABR
chr17	1171948	1173006	-	ABR
chr17	1173433	1175817	-	ABR
chr17	1176204	1185388	-	ABR
chr17	1186134	1192599	-	ABR
chr17	1197065	1200222	-	ABR
chr17	1200380	1203071	-	ABR
chr17	1203313	1204249	-	ABR
chr17	1216271	1218221	-	ABR
chr17	1220004	1221713	-	ABR
chr17	1227917	1228829	-	ABR
chr17	1229007	1229775	-	ABR
chr17	1396436	1400213	-	YWHAE
chr17	1445574	1446779	-	CRK
chr17	1447022	1447972	-	CRK
chr17	1448639	1450123	-	CRK
chr17	1452837	1456821	-	CRK
chr17	1461330	1461622	-	CRK
chr17	1484253	1492879	-	MYO1C
chr17	1558898	1562354	-	PITPNA
chr17	1604369	1609372	-	SLC43A2
chr17	2049440	2049835	-	MIR132
chr17	2051159	2052505	-	MIR212
chr17	2053078	2059715	-	HIC1
chr17	2361673	2362117	-	SGSM2
chr17	2362727	2367475	-	SGSM2
chr17	2369921	2371427	-	NA
chr17	2385484	2403320	-	MNT
chr17	2405010	2405602	-	MNT
chr17	2704762	2711860	-	CLUH
chr17	3592174	3602628	-	TRPV1
chr17	3604717	3605343	-	NA
chr17	3605884	3607443	-	TRPV1
chr17	3636174	3637602	-	CTNS
chr17	3885651	3893076	-	CAMKK1
chr17	4365234	4365882	-	UBE2G1
chr17	4496192	4497527	-	NA
chr17	4498191	4499820	-	SPNS2
chr17	4833897	4834149	-	ATP6V0CP1
chr17	4966420	4968187	-	SPAG7
chr17	6548295	6556446	-	PITPNM3
chr17	6636328	6640536	-	NA
chr17	6995543	6997150	-	ALOX12
chr17	7346045	7352106	-	ACAP1
chr17	7467439	7469357	-	ZBTB4
chr17	7471482	7480430	-	ZBTB4
chr17	7481396	7482043	-	ZBTB4
chr17	7579677	7581606	-	CD68
chr17	7834315	7836684	-	NAA38
chr17	8628479	8629859	-	MYH10
chr17	15504615	15507532	-	PPIAP53
chr17	16488306	16490186	-	LRRC75A
chr17	16490486	16491728	-	LRRC75A
chr17	17203364	17207163	-	PLD6
chr17	17512257	17522200	-	PEMT
chr17	17527020	17529845	-	PEMT
chr17	17537578	17538370	-	PEMT
chr17	17538980	17577199	-	PEMT
chr17	17680318	17680927	-	SMCR2
chr17	17808566	17811140	-	RAI1
chr17	17811536	17811968	-	SREBF1
chr17	17820708	17833221	-	SREBF1
chr17	17833773	17837169	-	SREBF1
chr17	17971310	17972439	-	TOM1L2
chr17	18362137	18363540	-	SHMT1
chr17	18979868	19004233	-	FAM83G
chr17	19343857	19344328	-	MIR1180
chr17	19866850	19867448	-	ULK2
chr17	20999810	21003107	-	USP22
chr17	21040914	21041998	-	USP22
chr17	21042798	21043061	-	USP22
chr17	21199455	21207058	-	TMEM11
chr17	21207997	21208800	-	TMEM11
chr17	21245461	21245821	-	NATD1
chr17	21246414	21247601	-	NATD1
chr17	21248079	21253036	-	NATD1
chr17	27211469	27212150	-	NA
chr17	28740262	28742566	-	NA
chr17	28743358	28743805	-	NA
chr17	28744292	28745876	-	NA
chr17	28748248	28749367	-	NA
chr17	28887713	28888596	-	FLOT2
chr17	28889068	28893436	-	NA
chr17	28894904	28897603	-	FLOT2
chr17	29124824	29125635	-	MYO18A
chr17	29127923	29129230	-	MYO18A
chr17	29138088	29142109	-	MYO18A
chr17	29142527	29145562	-	MYO18A
chr17	29148435	29151059	-	MYO18A
chr17	29154239	29160742	-	MYO18A
chr17	29176211	29180025	-	MYO18A
chr17	29293171	29293717	-	NUFIP2
chr17	29565891	29568576	-	TP53I13
chr17	29586048	29589511	-	GIT1
chr17	29607260	29610825	-	ANKRD13B
chr17	29611150	29620024	-	CORO6
chr17	29620587	29621258	-	CORO6
chr17	29621581	29622601	-	NA
chr17	29760334	29762926	-	SSH2
chr17	30621945	30625565	-	SH3GL1P2
chr17	30704511	30708892	-	RN7SL316P
chr17	35087957	35089329	-	RFFL
chr17	36543918	36544863	-	MYO19
chr17	36929568	36932576	-	LHX1-DT
chr17	36932724	36937786	-	LHX1
chr17	37726778	37727383	-	HNF1B
chr17	37729468	37731360	-	HNF1B
chr17	37740047	37740479	-	HNF1B
chr17	37741491	37745068	-	HNF1B
chr17	38569275	38574840	-	SRCIN1
chr17	38576053	38576833	-	SRCIN1
chr17	38578856	38581044	-	SRCIN1
chr17	38582946	38606407	-	NA
chr17	38699029	38706169	-	MLLT6
chr17	38745527	38748173	-	PCGF2
chr17	39400179	39402026	-	FBXL20
chr17	40113540	40114069	-	NA
chr17	40114728	40117220	-	NA
chr17	40120385	40123335	-	MSL1
chr17	41772086	41774645	-	JUP
chr17	41774878	41776741	-	JUP
chr17	41776897	41778482	-	JUP
chr17	41781401	41786750	-	JUP
chr17	41965546	41969995	-	CNP
chr17	41970498	41972861	-	CNP
chr17	41973042	41974607	-	DNAJC7
chr17	41974800	41975973	-	DNAJC7
chr17	42273731	42276084	-	NA
chr17	42386344	42388504	-	STAT3
chr17	42546246	42549491	-	HSD17B1P1
chr17	42550776	42551224	-	HSD17B1-AS1
chr17	42554203	42554972	-	HSD17B1-AS1
chr17	43360456	43361421	-	NA
chr17	44004448	44007316	-	PYY
chr17	44099776	44100303	-	HDAC5
chr17	44101680	44103881	-	HDAC5
chr17	44107646	44107929	-	HDAC5
chr17	44169919	44171528	-	ASB16
chr17	44176469	44179015	-	ASB16-AS1
chr17	44180303	44180619	-	ASB16-AS1
chr17	44217138	44222129	-	UBTF
chr17	44829191	44829933	-	GJC1
chr17	45017475	45019161	-	DCAKD
chr17	45020331	45020761	-	DCAKD
chr17	45038588	45040006	-	DCAKD
chr17	45040923	45045632	-	DCAKD
chr17	45045894	45046864	-	DCAKD
chr17	45049865	45057750	-	NMT1
chr17	45058172	45058433	-	DCAKD
chr17	45059220	45061136	-	DCAKD
chr17	45126791	45132561	-	PLCD3
chr17	45139920	45140474	-	PLCD3
chr17	45140883	45141913	-	NA
chr17	45142556	45150320	-	HEXIM1
chr17	45160548	45161536	-	HEXIM2
chr17	45315410	45317068	-	MAP3K14
chr17	45408430	45408942	-	ARHGAP27
chr17	45409259	45413016	-	ARHGAP27
chr17	45426099	45433127	-	ARHGAP27
chr17	45487371	45488267	-	PLEKHM1
chr17	45488643	45491180	-	PLEKHM1
chr17	46192917	46193414	-	KANSL1
[truncated: 8,277 more rows]

## Sheet: BED CUT&TAG of TFE3 S321A
TFE3-S321A binding sites in UOK109
seqnames	start	end	width	strand	peakID	annotation	geneChr	geneStart	geneEnd	geneLength	geneStrand	geneId	gene	type	transcriptId	distanceToTSS	element
chr1	827261	827761	501	*	chr1_827261_827761	Promoter (<=1kb)	1	826206	827522	1317	2	ENSG00000225880	LINC00115	lncRNA	ENST00000473798	0	Promoter
chr1	835606	835775	170	*	chr1_835606_835775	Promoter (4-5kb)	1	831605	842020	10416	1	ENSG00000228794	LINC01128	lncRNA	ENST00000415295	4001	Promoter
chr1	904618	904870	253	*	chr1_904618_904870	Promoter (<=1kb)	1	904834	915976	11143	1	ENSG00000272438	NA	NA	ENST00000607769	0	Promoter
chr1	910634	913080	2447	*	chr1_910634_913080	Promoter (<=1kb)	1	911435	914948	3514	1	ENSG00000230699	NA	NA	ENST00000448179	0	Promoter
chr1	920987	921268	282	*	chr1_920987_921268	Promoter (<=1kb)	1	916865	921016	4152	2	ENSG00000223764	LINC02593	lncRNA	ENST00000609207	0	Promoter
chr1	924787	924980	194	*	chr1_924787_924980	Promoter (<=1kb)	1	925150	935793	10644	1	ENSG00000187634	SAMD11	protein_coding	ENST00000437963	-170	Promoter
chr1	938153	939272	1120	*	chr1_938153_939272	Promoter (<=1kb)	1	939275	944259	4985	1	ENSG00000187634	SAMD11	protein_coding	ENST00000455979	-3	Promoter
chr1	940073	940252	180	*	chr1_940073_940252	Promoter (<=1kb)	1	940346	942173	1828	1	ENSG00000187634	SAMD11	protein_coding	ENST00000478729	-94	Promoter
chr1	947301	948048	748	*	chr1_947301_948048	Promoter (<=1kb)	1	944204	947060	2857	2	ENSG00000188976	NOC2L	protein_coding	ENST00000483767	-241	Promoter
chr1	959046	959479	434	*	chr1_959046_959479	Promoter (<=1kb)	1	944203	959256	15054	2	ENSG00000188976	NOC2L	protein_coding	ENST00000327044	0	Promoter
chr1	965915	967556	1642	*	chr1_965915_967556	Promoter (<=1kb)	1	966482	975865	9384	1	ENSG00000187583	PLEKHN1	protein_coding	ENST00000379410	0	Promoter
chr1	975919	976534	616	*	chr1_975919_976534	Promoter (<=1kb)	1	975205	976641	1437	2	ENSG00000187642	PERM1	protein_coding	ENST00000479361	107	Promoter
chr1	983695	984380	686	*	chr1_983695_984380	Promoter (1-2kb)	1	975204	982093	6890	2	ENSG00000187642	PERM1	protein_coding	ENST00000341290	-1602	Promoter
chr1	993559	993921	363	*	chr1_993559_993921	Promoter (4-5kb)	1	995966	998051	2086	2	ENSG00000272512	NA	NA	ENST00000606034	4130	Promoter
chr1	999884	1000985	1102	*	chr1_999884_1000985	Promoter (<=1kb)	1	998962	1000172	1211	2	ENSG00000188290	HES4	protein_coding	ENST00000428771	0	Promoter
chr1	1001860	1002056	197	*	chr1_1001860_1002056	Promoter (<=1kb)	1	1001145	1014435	13291	1	ENSG00000187608	ISG15	protein_coding	ENST00000624652	715	Promoter
chr1	1005186	1005605	420	*	chr1_1005186_1005605	Promoter (2-3kb)	1	1008076	1008229	154	2	ENSG00000231702	NA	NA	ENST00000423619	2624	Promoter
chr1	1006078	1006949	872	*	chr1_1006078_1006949	Promoter (1-2kb)	1	1008076	1008229	154	2	ENSG00000231702	NA	NA	ENST00000423619	1280	Promoter
chr1	1013191	1014049	859	*	chr1_1013191_1014049	Promoter (<=1kb)	1	1013497	1014540	1044	1	ENSG00000187608	ISG15	protein_coding	ENST00000649529	0	Promoter
chr1	1019276	1020367	1092	*	chr1_1019276_1020367	Promoter (<=1kb)	1	1020120	1056116	35997	1	ENSG00000188157	AGRN	protein_coding	ENST00000379370	0	Promoter
chr1	1021178	1022041	864	*	chr1_1021178_1022041	Promoter (1-2kb)	1	1020123	1056118	35996	1	ENSG00000188157	AGRN	protein_coding	ENST00000620552	1055	Promoter
chr1	1024623	1024986	364	*	chr1_1024623_1024986	Promoter (4-5kb)	1	1020123	1056118	35996	1	ENSG00000188157	AGRN	protein_coding	ENST00000620552	4500	Promoter
chr1	1031858	1032322	465	*	chr1_1031858_1032322	Promoter (1-2kb)	1	1034106	1056116	22011	1	ENSG00000188157	AGRN	protein_coding	ENST00000651234	-1784	Promoter
chr1	1057899	1058743	845	*	chr1_1057899_1058743	Promoter (<=1kb)	1	1059708	1066459	6752	1	ENSG00000217801	NA	NA	ENST00000394517	-965	Promoter
chr1	1063700	1064738	1039	*	chr1_1063700_1064738	Promoter (<=1kb)	1	1064495	1066274	1780	1	ENSG00000217801	NA	NA	ENST00000433695	0	Promoter
chr1	1069015	1070724	1710	*	chr1_1069015_1070724	Promoter (3-4kb)	1	1070967	1074306	3340	2	ENSG00000237330	RNF223	protein_coding	ENST00000453464	3582	Promoter
chr1	1079405	1080531	1127	*	chr1_1079405_1080531	Promoter (3-4kb)	1	1082146	1084072	1927	2	ENSG00000131591	C1orf159	protein_coding	ENST00000464905	3541	Promoter
chr1	1086350	1086886	537	*	chr1_1086350_1086886	Promoter (<=1kb)	1	1081825	1087636	5812	2	ENSG00000131591	C1orf159	protein_coding	ENST00000487177	750	Promoter
chr1	1115942	1116448	507	*	chr1_1115942_1116448	Promoter (<=1kb)	1	1081818	1116081	34264	2	ENSG00000131591	C1orf159	protein_coding	ENST00000379339	0	Promoter
chr1	1122240	1122383	144	*	chr1_1122240_1122383	Distal Intergenic	1	1087190	1116361	29172	2	ENSG00000131591	C1orf159	protein_coding	ENST00000475119	-5879	Distal Intergenic
chr1	1130287	1130776	490	*	chr1_1130287_1130776	Distal Intergenic	1	1137017	1144056	7040	1	ENSG00000223823	LINC01342	lncRNA	ENST00000416774	-6241	Distal Intergenic
chr1	1142266	1142532	267	*	chr1_1142266_1142532	Intron (ENST00000416774/ENSG00000223823, intron 2 of 2)	1	1137017	1144056	7040	1	ENSG00000223823	LINC01342	lncRNA	ENST00000416774	5249	Intron
chr1	1144963	1145717	755	*	chr1_1144963_1145717	Distal Intergenic	1	1137017	1144056	7040	1	ENSG00000223823	LINC01342	lncRNA	ENST00000416774	7946	Distal Intergenic
chr1	1156036	1157153	1118	*	chr1_1156036_1157153	Distal Intergenic	1	1167104	1167198	95	1	ENSG00000207730	MIR200B	miRNA	ENST00000384997	-9951	Distal Intergenic
chr1	1164687	1165673	987	*	chr1_1164687_1165673	Promoter (1-2kb)	1	1167104	1167198	95	1	ENSG00000207730	MIR200B	miRNA	ENST00000384997	-1431	Promoter
chr1	1165927	1166595	669	*	chr1_1165927_1166595	Promoter (<=1kb)	1	1167104	1167198	95	1	ENSG00000207730	MIR200B	miRNA	ENST00000384997	-509	Promoter
chr1	1176321	1176563	243	*	chr1_1176321_1176563	Promoter (2-3kb)	1	1173898	1180174	6277	1	ENSG00000162571	TTLL10	protein_coding	ENST00000673999	2423	Promoter
chr1	1176950	1177788	839	*	chr1_1176950_1177788	Promoter (1-2kb)	1	1173056	1179555	6500	2	ENSG00000205231	TTLL10-AS1	lncRNA	ENST00000379317	1767	Promoter
chr1	1179330	1179682	353	*	chr1_1179330_1179682	Promoter (<=1kb)	1	1173056	1179555	6500	2	ENSG00000205231	TTLL10-AS1	lncRNA	ENST00000379317	0	Promoter
chr1	1201584	1201830	247	*	chr1_1201584_1201830	Promoter (3-4kb)	1	1203844	1205680	1837	2	ENSG00000186891	TNFRSF18	protein_coding	ENST00000486728	3850	Promoter
chr1	1208028	1208677	650	*	chr1_1208028_1208677	Promoter (1-2kb)	1	1203508	1206592	3085	2	ENSG00000186891	TNFRSF18	protein_coding	ENST00000379268	-1436	Promoter
chr1	1217909	1218338	430	*	chr1_1217909_1218338	Promoter (1-2kb)	1	1216934	1220293	3360	2	ENSG00000078808	SDF4	protein_coding	ENST00000478938	1955	Promoter
chr1	1230859	1231004	146	*	chr1_1230859_1231004	Promoter (<=1kb)	1	1227272	1231968	4697	2	ENSG00000078808	SDF4	protein_coding	ENST00000459994	964	Promoter
chr1	1231526	1232354	829	*	chr1_1231526_1232354	Promoter (<=1kb)	1	1216909	1232067	15159	2	ENSG00000078808	SDF4	protein_coding	ENST00000660930	0	Promoter
chr1	1243979	1244183	205	*	chr1_1243979_1244183	Promoter (<=1kb)	1	1243266	1244418	1153	2	ENSG00000184163	C1QTNF12	protein_coding	ENST00000468365	235	Promoter
chr1	1250351	1251551	1201	*	chr1_1250351_1251551	Promoter (<=1kb)	1	1249777	1251334	1558	2	ENSG00000260179	NA	NA	ENST00000565563	0	Promoter
chr1	1264706	1266007	1302	*	chr1_1264706_1266007	Promoter (1-2kb)	1	1257122	1263569	6448	2	ENSG00000160087	UBE2J2	protein_coding	ENST00000471154	-1137	Promoter
chr1	1270795	1271314	520	*	chr1_1270795_1271314	Promoter (2-3kb)	1	1267862	1273471	5610	2	ENSG00000160087	UBE2J2	protein_coding	ENST00000488418	2157	Promoter
chr1	1272253	1273062	810	*	chr1_1272253_1273062	Promoter (<=1kb)	1	1267862	1273471	5610	2	ENSG00000160087	UBE2J2	protein_coding	ENST00000488418	409	Promoter
chr1	1273394	1274238	845	*	chr1_1273394_1274238	Promoter (<=1kb)	1	1253909	1273853	19945	2	ENSG00000160087	UBE2J2	protein_coding	ENST00000450390	0	Promoter
chr1	1282146	1282695	550	*	chr1_1282146_1282695	Promoter (<=1kb)	1	1282164	1285597	3434	1	ENSG00000162572	SCNN1D	protein_coding	ENST00000467651	0	Promoter
chr1	1282869	1283208	340	*	chr1_1282869_1283208	Promoter (<=1kb)	1	1282164	1285597	3434	1	ENSG00000162572	SCNN1D	protein_coding	ENST00000467651	705	Promoter
chr1	1290193	1290563	371	*	chr1_1290193_1290563	Promoter (3-4kb)	1	1287109	1290943	3835	1	ENSG00000162572	SCNN1D	protein_coding	ENST00000379099	3084	Promoter
chr1	1291628	1292410	783	*	chr1_1291628_1292410	Promoter (2-3kb)	1	1294499	1295008	510	2	ENSG00000131584	ACAP3	protein_coding	ENST00000470659	2598	Promoter
chr1	1304423	1305117	695	*	chr1_1304423_1305117	Promoter (<=1kb)	1	1301448	1304901	3454	2	ENSG00000131584	ACAP3	protein_coding	ENST00000478065	0	Promoter
chr1	1307443	1308787	1345	*	chr1_1307443_1308787	Promoter (<=1kb)	1	1292391	1307930	15540	2	ENSG00000131584	ACAP3	protein_coding	ENST00000354700	0	Promoter
chr1	1318146	1318616	471	*	chr1_1318146_1318616	Promoter (<=1kb)	1	1317581	1318689	1109	2	ENSG00000240731	NA	NA	ENST00000444968	73	Promoter
chr1	1324463	1325831	1369	*	chr1_1324463_1325831	Promoter (<=1kb)	1	1311585	1324687	13103	2	ENSG00000127054	INTS11	protein_coding	ENST00000540437	0	Promoter
chr1	1344682	1345359	678	*	chr1_1344682_1345359	Promoter (3-4kb)	1	1341770	1348955	7186	2	ENSG00000107404	DVL1	protein_coding	ENST00000472445	3596	Promoter
chr1	1347706	1348645	940	*	chr1_1347706_1348645	Promoter (<=1kb)	1	1341770	1348955	7186	2	ENSG00000107404	DVL1	protein_coding	ENST00000472445	310	Promoter
chr1	1359966	1361402	1437	*	chr1_1359966_1361402	Promoter (<=1kb)	1	1352692	1361777	9086	2	ENSG00000162576	MXRA8	protein_coding	ENST00000477278	375	Promoter
chr1	1371811	1372454	644	*	chr1_1371811_1372454	Promoter (2-3kb)	1	1374244	1375144	901	2	ENSG00000175756	AURKAIP1	protein_coding	ENST00000489799	2690	Promoter
chr1	1374962	1375588	627	*	chr1_1374962_1375588	Promoter (<=1kb)	1	1373730	1375157	1428	2	ENSG00000175756	AURKAIP1	protein_coding	ENST00000338370	0	Promoter
chr1	1399342	1400649	1308	*	chr1_1399342_1400649	Promoter (<=1kb)	1	1399520	1402019	2500	1	ENSG00000224870	MRPL20-AS1	lncRNA	ENST00000659048	0	Promoter
chr1	1402052	1402587	536	*	chr1_1402052_1402587	Promoter (1-2kb)	1	1400419	1402046	1628	1	ENSG00000224870	MRPL20-AS1	lncRNA	ENST00000453521	1633	Promoter
chr1	1431921	1432378	458	*	chr1_1431921_1432378	Promoter (<=1kb)	1	1430550	1431843	1294	2	ENSG00000225285	LINC01770	lncRNA	ENST00000434150	-78	Promoter
chr1	1438046	1438390	345	*	chr1_1438046_1438390	Promoter (2-3kb)	1	1435735	1437177	1443	1	ENSG00000179403	VWA1	protein_coding	ENST00000471398	2311	Promoter
chr1	1471479	1471813	335	*	chr1_1471479_1471813	Promoter (<=1kb)	1	1471765	1497848	26084	1	ENSG00000160072	ATAD3B	protein_coding	ENST00000673477	0	Promoter
chr1	1472128	1473328	1201	*	chr1_1472128_1473328	Promoter (<=1kb)	1	1471784	1496201	24418	1	ENSG00000160072	ATAD3B	protein_coding	ENST00000308647	344	Promoter
chr1	1479378	1480050	673	*	chr1_1479378_1480050	Promoter (<=1kb)	1	1479049	1482662	3614	1	ENSG00000160072	ATAD3B	protein_coding	ENST00000378736	329	Promoter
chr1	1494740	1495236	497	*	chr1_1494740_1495236	Intron (ENST00000673477/ENSG00000160072, intron 15 of 15)	1	1503250	1509452	6203	1	ENSG00000284740	NA	NA	ENST00000641974	-8014	Intron
chr1	1504594	1505728	1135	*	chr1_1504594_1505728	Promoter (1-2kb)	1	1503582	1509351	5770	1	ENSG00000284740	NA	NA	ENST00000641679	1012	Promoter
chr1	1510985	1511283	299	*	chr1_1510985_1511283	Promoter (<=1kb)	1	1512162	1534685	22524	1	ENSG00000197785	ATAD3A	protein_coding	ENST00000378756	-879	Promoter
chr1	1511489	1512306	818	*	chr1_1511489_1512306	Promoter (<=1kb)	1	1512162	1534685	22524	1	ENSG00000197785	ATAD3A	protein_coding	ENST00000378756	0	Promoter
chr1	1512983	1513181	199	*	chr1_1512983_1513181	Promoter (<=1kb)	1	1512530	1534685	22156	1	ENSG00000197785	ATAD3A	protein_coding	ENST00000536055	453	Promoter
chr1	1554631	1555570	940	*	chr1_1554631_1555570	Intron (ENST00000291386/ENSG00000160075, intron 2 of 4)	1	1541674	1546487	4814	2	ENSG00000160075	SSU72	protein_coding	ENST00000378726	-8144	Intron
chr1	1574435	1575811	1377	*	chr1_1574435_1575811	Promoter (<=1kb)	1	1541673	1574863	33191	2	ENSG00000160075	SSU72	protein_coding	ENST00000291386	0	Promoter
chr1	1580065	1580857	793	*	chr1_1580065_1580857	Promoter (3-4kb)	1	1583510	1583909	400	2	ENSG00000274481	NA	NA	ENST00000621860	3052	Promoter
chr1	1591241	1592023	783	*	chr1_1591241_1592023	Distal Intergenic	1	1583510	1583909	400	2	ENSG00000274481	NA	NA	ENST00000621860	-7332	Distal Intergenic
chr1	1605718	1606172	455	*	chr1_1605718_1606172	Distal Intergenic	1	1600314	1602703	2390	1	ENSG00000286989	NA	NA	ENST00000658591	5404	Distal Intergenic
chr1	1606333	1606612	280	*	chr1_1606333_1606612	Distal Intergenic	1	1600314	1602703	2390	1	ENSG00000286989	NA	NA	ENST00000658591	6019	Distal Intergenic
chr1	1614390	1615875	1486	*	chr1_1614390_1615875	Promoter (<=1kb)	1	1615454	1630604	15151	1	ENSG00000197530	MIB2	protein_coding	ENST00000479659	0	Promoter
chr1	1627524	1627786	263	*	chr1_1627524_1627786	Promoter (<=1kb)	1	1627522	1629270	1749	1	ENSG00000197530	MIB2	protein_coding	ENST00000464570	2	Promoter
chr1	1656218	1656614	397	*	chr1_1656218_1656614	Promoter (2-3kb)	1	1641772	1658972	17201	2	ENSG00000248333	CDK11B	protein_coding	ENST00000341028	2358	Promoter
chr1	1658985	1659526	542	*	chr1_1658985_1659526	Promoter (<=1kb)	1	1635225	1659004	23780	2	ENSG00000248333	CDK11B	protein_coding	ENST00000341832	0	Promoter
chr1	1686155	1687215	1061	*	chr1_1686155_1687215	Intron (ENST00000614300/ENSG00000189339, intron 2 of 6)	1	1670425	1692709	22285	2	ENSG00000189339	SLC35E2B	protein_coding	ENST00000481276	5494	Intron
chr1	1692359	1693363	1005	*	chr1_1692359_1693363	Promoter (<=1kb)	1	1659529	1692724	33196	2	ENSG00000189339	SLC35E2B	protein_coding	ENST00000614300	0	Promoter
chr1	1724009	1724896	888	*	chr1_1724009_1724896	Promoter (<=1kb)	1	1702379	1724357	21979	2	ENSG00000008128	CDK11A	protein_coding	ENST00000404249	0	Promoter
chr1	1730738	1731336	599	*	chr1_1730738_1731336	Promoter (1-2kb)	1	1732554	1735975	3422	1	ENSG00000227775	NA	NA	ENST00000424604	-1218	Promoter
chr1	1740728	1742088	1361	*	chr1_1740728_1742088	Promoter (1-2kb)	1	1734690	1739557	4868	2	ENSG00000215790	SLC35E2A	transcribed_unprocessed_pseudogene	ENST00000643943	-1171	Promoter
chr1	1758164	1760062	1899	*	chr1_1758164_1760062	Promoter (<=1kb)	1	1752471	1758575	6105	2	ENSG00000008130	NADK	protein_coding	ENST00000342348	0	Promoter
chr1	1777606	1778557	952	*	chr1_1777606_1778557	Promoter (<=1kb)	1	1751232	1778470	27239	2	ENSG00000008130	NADK	protein_coding	ENST00000341426	0	Promoter
chr1	1780077	1780956	880	*	chr1_1780077_1780956	Promoter (<=1kb)	1	1779157	1780457	1301	2	ENSG00000008130	NADK	protein_coding	ENST00000480542	0	Promoter
chr1	1804419	1805501	1083	*	chr1_1804419_1805501	5 UTR	1	1787987	1794197	6211	2	ENSG00000078369	GNB1	protein_coding	ENST00000461893	-10222	5 UTR
chr1	1826350	1827711	1362	*	chr1_1826350_1827711	Promoter (<=1kb)	1	1824988	1825554	567	2	ENSG00000078369	GNB1	protein_coding	ENST00000607589	-796	Promoter
chr1	1829081	1829482	402	*	chr1_1829081_1829482	Promoter (2-3kb)	1	1804526	1832285	27760	2	ENSG00000078369	GNB1	protein_coding	ENST00000437146	2803	Promoter
chr1	1832891	1833365	475	*	chr1_1832891_1833365	Promoter (<=1kb)	1	1804526	1832285	27760	2	ENSG00000078369	GNB1	protein_coding	ENST00000437146	-606	Promoter
chr1	1833898	1835028	1131	*	chr1_1833898_1835028	Promoter (1-2kb)	1	1804526	1832285	27760	2	ENSG00000078369	GNB1	protein_coding	ENST00000437146	-1613	Promoter
chr1	1858554	1858931	378	*	chr1_1858554_1858931	Intron (ENST00000610897/ENSG00000078369, intron 1 of 10)	1	1804526	1832285	27760	2	ENSG00000078369	GNB1	protein_coding	ENST00000437146	-26269	Intron
chr1	1890845	1891999	1155	*	chr1_1890845_1891999	Promoter (<=1kb)	1	1785285	1891117	105833	2	ENSG00000078369	GNB1	protein_coding	ENST00000610897	0	Promoter
chr1	1896686	1897764	1079	*	chr1_1896686_1897764	Distal Intergenic	1	1891471	1892658	1188	1	ENSG00000231050	NA	NA	ENST00000412228	5215	Distal Intergenic
chr1	1906045	1906940	896	*	chr1_1906045_1906940	Distal Intergenic	1	1915108	1917294	2187	1	ENSG00000169885	CALML6	protein_coding	ENST00000378604	-8168	Distal Intergenic
chr1	1908328	1909541	1214	*	chr1_1908328_1909541	Distal Intergenic	1	1915108	1917294	2187	1	ENSG00000169885	CALML6	protein_coding	ENST00000378604	-5567	Distal Intergenic
chr1	1919094	1919761	668	*	chr1_1919094_1919761	Promoter (<=1kb)	1	1917591	1919279	1689	2	ENSG00000178821	TMEM52	protein_coding	ENST00000310991	0	Promoter
chr1	1929752	1930227	476	*	chr1_1929752_1930227	Promoter (1-2kb)	1	1921957	1927929	5973	2	ENSG00000142609	CFAP74	protein_coding	ENST00000464311	-1823	Promoter
chr1	1937948	1938617	670	*	chr1_1937948_1938617	Intron (ENST00000642590/ENSG00000142609, intron 11 of 24)	1	1921957	1927929	5973	2	ENSG00000142609	CFAP74	protein_coding	ENST00000464311	-10019	Intron
chr1	1944064	1944209	146	*	chr1_1944064_1944209	Intron (ENST00000642590/ENSG00000142609, intron 7 of 24)	1	1921951	1959974	38024	2	ENSG00000142609	CFAP74	protein_coding	ENST00000642590	15765	Intron
chr1	1954642	1955059	418	*	chr1_1954642_1955059	Promoter (4-5kb)	1	1921951	1959974	38024	2	ENSG00000142609	CFAP74	protein_coding	ENST00000642590	4915	Promoter
chr1	1959757	1960573	817	*	chr1_1959757_1960573	Promoter (<=1kb)	1	1921951	1959974	38024	2	ENSG00000142609	CFAP74	protein_coding	ENST00000642590	0	Promoter
chr1	1968985	1969652	668	*	chr1_1968985_1969652	Intron (ENST00000493964/ENSG00000142609, intron 10 of 37)	1	1955711	1960108	4398	2	ENSG00000142609	CFAP74	protein_coding	ENST00000461752	-8877	Intron
chr1	1976684	1978222	1539	*	chr1_1976684_1978222	Intron (ENST00000493964/ENSG00000142609, intron 6 of 37)	1	1987962	1990929	2968	2	ENSG00000142609	CFAP74	protein_coding	ENST00000378590	12707	Intron
chr1	1988735	1989659	925	*	chr1_1988735_1989659	Promoter (1-2kb)	1	1987962	1990929	2968	2	ENSG00000142609	CFAP74	protein_coding	ENST00000378590	1270	Promoter
chr1	2008977	2009897	921	*	chr1_2008977_2009897	Distal Intergenic	1	1983671	2003837	20167	2	ENSG00000142609	CFAP74	protein_coding	ENST00000378592	-5140	Distal Intergenic
chr1	2046488	2046709	222	*	chr1_2046488_2046709	Promoter (2-3kb)	1	2049203	2049651	449	2	ENSG00000226969	NA	NA	ENST00000445600	2942	Promoter
chr1	2049431	2050504	1074	*	chr1_2049431_2050504	Promoter (<=1kb)	1	2050411	2185395	134985	1	ENSG00000067606	PRKCZ	protein_coding	ENST00000378567	0	Promoter
chr1	2088216	2088931	716	*	chr1_2088216_2088931	Intron (ENST00000378567/ENSG00000067606, intron 4 of 17)	1	2082248	2150936	68689	1	ENSG00000067606	PRKCZ	protein_coding	ENST00000481140	5968	Intron
chr1	2097623	2098569	947	*	chr1_2097623_2098569	5 UTR	1	2104716	2150870	46155	1	ENSG00000067606	PRKCZ	protein_coding	ENST00000482686	-6147	5 UTR
chr1	2126415	2126621	207	*	chr1_2126415_2126621	Intron (ENST00000378567/ENSG00000067606, intron 4 of 17)	1	2133638	2148924	15287	1	ENSG00000067606	PRKCZ	protein_coding	ENST00000471018	-7017	Intron
chr1	2126789	2127102	314	*	chr1_2126789_2127102	Intron (ENST00000378567/ENSG00000067606, intron 4 of 17)	1	2133638	2148924	15287	1	ENSG00000067606	PRKCZ	protein_coding	ENST00000471018	-6536	Intron
chr1	2139571	2140455	885	*	chr1_2139571_2140455	Promoter (3-4kb)	1	2144451	2185395	40945	1	ENSG00000067606	PRKCZ	protein_coding	ENST00000479263	-3996	Promoter
chr1	2180159	2181050	892	*	chr1_2180159_2181050	Promoter (2-3kb)	1	2181794	2183875	2082	2	ENSG00000182873	PRKCZ-AS1	lncRNA	ENST00000333854	2825	Promoter
chr1	2189204	2190193	990	*	chr1_2189204_2190193	Promoter (3-4kb)	1	2189544	2194108	4565	2	ENSG00000162585	FAAP20	protein_coding	ENST00000497675	3915	Promoter
chr1	2194713	2195471	759	*	chr1_2194713_2195471	Promoter (<=1kb)	1	2184461	2194775	10315	2	ENSG00000162585	FAAP20	protein_coding	ENST00000400919	0	Promoter
chr1	2199065	2199753	689	*	chr1_2199065_2199753	Promoter (<=1kb)	1	2189548	2199907	10360	2	ENSG00000162585	FAAP20	protein_coding	ENST00000401813	154	Promoter
chr1	2204727	2205502	776	*	chr1_2204727_2205502	Promoter (<=1kb)	1	2198063	2203882	5820	2	ENSG00000162585	FAAP20	protein_coding	ENST00000514625	-845	Promoter
chr1	2208281	2208828	548	*	chr1_2208281_2208828	Promoter (<=1kb)	1	2184464	2207733	23270	2	ENSG00000162585	FAAP20	protein_coding	ENST00000469733	-548	Promoter
chr1	2212536	2212717	182	*	chr1_2212536_2212717	Promoter (<=1kb)	1	2212171	2212574	404	2	ENSG00000162585	FAAP20	protein_coding	ENST00000420964	0	Promoter
chr1	2227676	2228061	386	*	chr1_2227676_2228061	Promoter (<=1kb)	1	2228319	2310213	81895	1	ENSG00000157933	SKI	protein_coding	ENST00000378536	-258	Promoter
chr1	2230980	2232100	1121	*	chr1_2230980_2232100	Promoter (<=1kb)	1	2232479	2303038	70560	1	ENSG00000157933	SKI	protein_coding	ENST00000508416	-379	Promoter
chr1	2240233	2241036	804	*	chr1_2240233_2241036	Intron (ENST00000378536/ENSG00000157933, intron 1 of 6)	1	2247996	2303376	55381	1	ENSG00000157933	SKI	protein_coding	ENST00000478223	-6960	Intron
chr1	2242962	2243830	869	*	chr1_2242962_2243830	Promoter (4-5kb)	1	2247996	2303376	55381	1	ENSG00000157933	SKI	protein_coding	ENST00000478223	-4166	Promoter
chr1	2255450	2256472	1023	*	chr1_2255450_2256472	Intron (ENST00000378536/ENSG00000157933, intron 1 of 6)	1	2247996	2303376	55381	1	ENSG00000157933	SKI	protein_coding	ENST00000478223	7454	Intron
chr1	2258580	2258856	277	*	chr1_2258580_2258856	Intron (ENST00000378536/ENSG00000157933, intron 1 of 6)	1	2247996	2303376	55381	1	ENSG00000157933	SKI	protein_coding	ENST00000478223	10584	Intron
chr1	2264886	2265166	281	*	chr1_2264886_2265166	Intron (ENST00000378536/ENSG00000157933, intron 1 of 6)	1	2247996	2303376	55381	1	ENSG00000157933	SKI	protein_coding	ENST00000478223	16890	Intron
chr1	2267931	2268100	170	*	chr1_2267931_2268100	Intron (ENST00000378536/ENSG00000157933, intron 1 of 6)	1	2247996	2303376	55381	1	ENSG00000157933	SKI	protein_coding	ENST00000478223	19935	Intron
chr1	2273862	2274085	224	*	chr1_2273862_2274085	Intron (ENST00000378536/ENSG00000157933, intron 1 of 6)	1	2247996	2303376	55381	1	ENSG00000157933	SKI	protein_coding	ENST00000478223	25866	Intron
chr1	2279412	2280300	889	*	chr1_2279412_2280300	Intron (ENST00000378536/ENSG00000157933, intron 1 of 6)	1	2303646	2304368	723	1	ENSG00000157933	SKI	protein_coding	ENST00000507179	-23346	Intron
chr1	2299938	2300633	696	*	chr1_2299938_2300633	Promoter (3-4kb)	1	2303646	2304368	723	1	ENSG00000157933	SKI	protein_coding	ENST00000507179	-3013	Promoter
chr1	2311352	2311920	569	*	chr1_2311352_2311920	Promoter (3-4kb)	1	2315040	2321323	6284	1	ENSG00000287356	NA	NA	ENST00000659232	-3120	Promoter
chr1	2314195	2314453	259	*	chr1_2314195_2314453	Promoter (<=1kb)	1	2315040	2321323	6284	1	ENSG00000287356	NA	NA	ENST00000659232	-587	Promoter
chr1	2321749	2322827	1079	*	chr1_2321749_2322827	Promoter (3-4kb)	1	2326201	2326693	493	2	ENSG00000272161	NA	NA	ENST00000607720	3866	Promoter
chr1	2347264	2347732	469	*	chr1_2347264_2347732	Promoter (4-5kb)	1	2351644	2351857	214	2	ENSG00000269896	NA	NA	ENST00000417061	4125	Promoter
chr1	2381435	2382472	1038	*	chr1_2381435_2382472	Promoter (2-3kb)	1	2371676	2385121	13446	2	ENSG00000116151	MORN1	protein_coding	ENST00000419785	2649	Promoter
chr1	2391475	2391843	369	*	chr1_2391475_2391843	Promoter (<=1kb)	1	2321253	2391554	70302	2	ENSG00000116151	MORN1	protein_coding	ENST00000378531	0	Promoter
chr1	2393624	2393841	218	*	chr1_2393624_2393841	Promoter (<=1kb)	1	2394005	2403216	9212	1	ENSG00000157916	RER1	protein_coding	ENST00000488353	-164	Promoter
chr1	2412103	2413043	941	*	chr1_2412103_2413043	Promoter (<=1kb)	1	2403964	2412564	8601	2	ENSG00000157911	PEX10	protein_coding	ENST00000288774	0	Promoter
chr1	2436723	2437343	621	*	chr1_2436723_2437343	Intron (ENST00000609981/ENSG00000149527, intron 2 of 3)	1	2425980	2479804	53825	1	ENSG00000149527	PLCH2	protein_coding	ENST00000609981	10743	Intron
chr1	2451584	2452965	1382	*	chr1_2451584_2452965	Intron (ENST00000609981/ENSG00000149527, intron 2 of 3)	1	2467459	2505526	38068	1	ENSG00000149527	PLCH2	protein_coding	ENST00000449969	-14494	Intron
chr1	2457922	2458643	722	*	chr1_2457922_2458643	Intron (ENST00000609981/ENSG00000149527, intron 2 of 3)	1	2467459	2505526	38068	1	ENSG00000149527	PLCH2	protein_coding	ENST00000449969	-8816	Intron
chr1	2467972	2469216	1245	*	chr1_2467972_2469216	Promoter (<=1kb)	1	2467459	2505526	38068	1	ENSG00000149527	PLCH2	protein_coding	ENST00000449969	513	Promoter
chr1	2480943	2481844	902	*	chr1_2480943_2481844	Promoter (1-2kb)	1	2479888	2505276	25389	1	ENSG00000149527	PLCH2	protein_coding	ENST00000278878	1055	Promoter
chr1	2499808	2500340	533	*	chr1_2499808_2500340	Promoter (1-2kb)	1	2498647	2505528	6882	1	ENSG00000149527	PLCH2	protein_coding	ENST00000462379	1161	Promoter
chr1	2506835	2507166	332	*	chr1_2506835_2507166	Distal Intergenic	1	2510293	2513013	2721	2	ENSG00000157881	PANK4	protein_coding	ENST00000471361	5847	Distal Intergenic
chr1	2525995	2527307	1313	*	chr1_2525995_2527307	Promoter (<=1kb)	1	2508537	2526596	18060	2	ENSG00000157881	PANK4	protein_coding	ENST00000378466	0	Promoter
chr1	2534779	2535508	730	*	chr1_2534779_2535508	Promoter (4-5kb)	1	2528745	2530263	1519	2	ENSG00000197921	HES5	protein_coding	ENST00000378453	-4516	Promoter
chr1	2539440	2539903	464	*	chr1_2539440_2539903	Intron (ENST00000644246/ENSG00000272449, intron 1 of 1)	1	2546400	2547460	1061	1	ENSG00000272449	NA	NA	ENST00000606645	-6497	Intron
chr1	2545926	2546454	529	*	chr1_2545926_2546454	Promoter (<=1kb)	1	2546400	2547460	1061	1	ENSG00000272449	NA	NA	ENST00000606645	0	Promoter
chr1	2546891	2547412	522	*	chr1_2546891_2547412	Promoter (<=1kb)	1	2546400	2547460	1061	1	ENSG00000272449	NA	NA	ENST00000606645	491	Promoter
chr1	2548103	2549129	1027	*	chr1_2548103_2549129	Promoter (1-2kb)	1	2546400	2547460	1061	1	ENSG00000272449	NA	NA	ENST00000606645	1703	Promoter
chr1	2555041	2557615	2575	*	chr1_2555041_2557615	Promoter (<=1kb)	1	2555639	2560714	5076	1	ENSG00000157873	TNFRSF14	protein_coding	ENST00000426449	0	Promoter
chr1	2566069	2566636	568	*	chr1_2566069_2566636	Promoter (<=1kb)	1	2566410	2569888	3479	1	ENSG00000225931	NA	NA	ENST00000456687	0	Promoter
chr1	2578128	2578796	669	*	chr1_2578128_2578796	Promoter (2-3kb)	1	2581560	2584533	2974	1	ENSG00000228037	NA	NA	ENST00000424215	-2764	Promoter
chr1	2585271	2587061	1791	*	chr1_2585271_2587061	Promoter (<=1kb)	1	2586491	2589632	3142	1	ENSG00000157870	PRXL2B	protein_coding	ENST00000493183	0	Promoter
chr1	2630343	2631041	699	*	chr1_2630343_2631041	Promoter (<=1kb)	1	2590926	2629494	38569	2	ENSG00000142606	MMEL1	protein_coding	ENST00000504800	-849	Promoter
chr1	2684004	2684343	340	*	chr1_2684004_2684343	Intron (ENST00000401095/ENSG00000215912, intron 6 of 8)	1	2590639	2633016	42378	2	ENSG00000142606	MMEL1	protein_coding	ENST00000378412	-50988	Intron
chr1	2939267	2939760	494	*	chr1_2939267_2939760	Distal Intergenic	1	2960658	2963415	2758	2	ENSG00000284745	NA	NA	ENST00000641229	23655	Distal Intergenic
chr1	3312934	3313589	656	*	chr1_3312934_3313589	Promoter (2-3kb)	1	3306636	3310096	3461	2	ENSG00000272235	NA	NA	ENST00000607061	-2838	Promoter
chr1	3320003	3320860	858	*	chr1_3320003_3320860	Promoter (2-3kb)	1	3313052	3323149	10098	2	ENSG00000287828	NA	NA	ENST00000669140	2289	Promoter
chr1	3369549	3370136	588	*	chr1_3369549_3370136	Promoter (3-4kb)	1	3367815	3373928	6114	2	ENSG00000286518	NA	NA	ENST00000665088	3792	Promoter
chr1	3380346	3380941	596	*	chr1_3380346_3380941	Intron (ENST00000511072/ENSG00000142611, intron 3 of 15)	1	3367815	3373928	6114	2	ENSG00000286518	NA	NA	ENST00000665088	-6418	Intron
chr1	3381446	3382063	618	*	chr1_3381446_3382063	Intron (ENST00000511072/ENSG00000142611, intron 3 of 15)	1	3367815	3373928	6114	2	ENSG00000286518	NA	NA	ENST00000665088	-7518	Intron
chr1	3408657	3409033	377	*	chr1_3408657_3409033	Intron (ENST00000511072/ENSG00000142611, intron 8 of 15)	1	3396491	3434293	37803	1	ENSG00000142611	PRDM16	protein_coding	ENST00000509860	12166	Intron
chr1	3418107	3418557	451	*	chr1_3418107_3418557	Intron (ENST00000511072/ENSG00000142611, intron 11 of 15)	1	3424919	3434095	9177	1	ENSG00000142611	PRDM16	protein_coding	ENST00000378389	-6362	Intron
chr1	3452909	3453740	832	*	chr1_3452909_3453740	Promoter (<=1kb)	1	3454665	3481113	26449	1	ENSG00000130762	ARHGEF16	protein_coding	ENST00000378378	-925	Promoter
chr1	3454120	3454981	862	*	chr1_3454120_3454981	Promoter (<=1kb)	1	3454665	3481113	26449	1	ENSG00000130762	ARHGEF16	protein_coding	ENST00000378378	0	Promoter
chr1	3459594	3461151	1558	*	chr1_3459594_3461151	Promoter (4-5kb)	1	3466005	3481113	15109	1	ENSG00000130762	ARHGEF16	protein_coding	ENST00000378373	-4854	Promoter
chr1	3471369	3472323	955	*	chr1_3471369_3472323	Promoter (<=1kb)	1	3471607	3474457	2851	1	ENSG00000130762	ARHGEF16	protein_coding	ENST00000464620	0	Promoter
chr1	3477398	3478357	960	*	chr1_3477398_3478357	Promoter (4-5kb)	1	3472769	3481113	8345	1	ENSG00000130762	ARHGEF16	protein_coding	ENST00000485984	4629	Promoter
chr1	3479501	3479995	495	*	chr1_3479501_3479995	Exon (ENST00000378378/ENSG00000130762, exon 13 of 15)	1	3472769	3481113	8345	1	ENSG00000130762	ARHGEF16	protein_coding	ENST00000485984	6732	Exon
chr1	3482164	3482760	597	*	chr1_3482164_3482760	Promoter (4-5kb)	1	3487246	3487627	382	1	ENSG00000272088	NA	NA	ENST00000606489	-4486	Promoter
chr1	3495100	3495270	171	*	chr1_3495100_3495270	Promoter (<=1kb)	1	3492639	3496014	3376	2	ENSG00000162591	MEGF6	protein_coding	ENST00000475790	744	Promoter
chr1	3495697	3496797	1101	*	chr1_3495697_3496797	Promoter (<=1kb)	1	3490925	3496717	5793	2	ENSG00000162591	MEGF6	protein_coding	ENST00000491842	0	Promoter
chr1	3503612	3505304	1693	*	chr1_3503612_3505304	Exon (ENST00000356575/ENSG00000162591, exon 17 of 37)	1	3490925	3496717	5793	2	ENSG00000162591	MEGF6	protein_coding	ENST00000491842	-6895	Exon
chr1	3509942	3511093	1152	*	chr1_3509942_3511093	Exon (ENST00000356575/ENSG00000162591, exon 10 of 37)	1	3490925	3496717	5793	2	ENSG00000162591	MEGF6	protein_coding	ENST00000491842	-13225	Exon
chr1	3515886	3516907	1022	*	chr1_3515886_3516907	Intron (ENST00000356575/ENSG00000162591, intron 5 of 36)	1	3489920	3531448	41529	2	ENSG00000162591	MEGF6	protein_coding	ENST00000294599	14541	Intron
chr1	3530533	3531758	1226	*	chr1_3530533_3531758	Promoter (<=1kb)	1	3489920	3531448	41529	2	ENSG00000162591	MEGF6	protein_coding	ENST00000294599	0	Promoter
chr1	3542708	3543254	547	*	chr1_3542708_3543254	Intron (ENST00000356575/ENSG00000162591, intron 4 of 36)	1	3489920	3531448	41529	2	ENSG00000162591	MEGF6	protein_coding	ENST00000294599	-11260	Intron
chr1	3550747	3550975	229	*	chr1_3550747_3550975	Intron (ENST00000356575/ENSG00000162591, intron 4 of 36)	1	3560695	3560790	96	2	ENSG00000207776	MIR551A	miRNA	ENST00000385042	9815	Intron
chr1	3577938	3578237	300	*	chr1_3577938_3578237	Intron (ENST00000356575/ENSG00000162591, intron 4 of 36)	1	3560695	3560790	96	2	ENSG00000207776	MIR551A	miRNA	ENST00000385042	-17148	Intron
chr1	3604609	3605199	591	*	chr1_3604609_3605199	Intron (ENST00000356575/ENSG00000162591, intron 1 of 36)	1	3490562	3611277	120716	2	ENSG00000162591	MEGF6	protein_coding	ENST00000485002	6078	Intron
chr1	3613169	3614276	1108	*	chr1_3613169_3614276	Promoter (1-2kb)	1	3487951	3611508	123558	2	ENSG00000162591	MEGF6	protein_coding	ENST00000356575	-1661	Promoter
chr1	3624004	3624428	425	*	chr1_3624004_3624428	Promoter (<=1kb)	1	3623190	3624743	1554	2	ENSG00000238260	NA	NA	ENST00000435049	315	Promoter
chr1	3624745	3625007	263	*	chr1_3624745_3625007	Promoter (<=1kb)	1	3623190	3624743	1554	2	ENSG00000238260	NA	NA	ENST00000435049	-2	Promoter
chr1	3625427	3625918	492	*	chr1_3625427_3625918	Promoter (<=1kb)	1	3625050	3630127	5078	1	ENSG00000158109	TPRG1L	protein_coding	ENST00000344579	377	Promoter
chr1	3652055	3653463	1409	*	chr1_3652055_3653463	Promoter (<=1kb)	1	3652516	3736201	83686	1	ENSG00000078900	TP73	protein_coding	ENST00000378295	0	Promoter
chr1	3655909	3656166	258	*	chr1_3655909_3656166	Promoter (3-4kb)	1	3635014	3652761	17748	2	ENSG00000116213	WRAP73	protein_coding	ENST00000465916	-3148	Promoter
chr1	3666088	3666827	740	*	chr1_3666088_3666827	Promoter (1-2kb)	1	3658938	3668772	9835	2	ENSG00000227589	TP73-AS3	lncRNA	ENST00000443034	1945	Promoter
chr1	3668713	3669257	545	*	chr1_3668713_3669257	Promoter (<=1kb)	1	3658938	3668772	9835	2	ENSG00000227589	TP73-AS3	lncRNA	ENST00000443034	0	Promoter
chr1	3671207	3672576	1370	*	chr1_3671207_3672576	Promoter (2-3kb)	1	3658938	3668772	9835	2	ENSG00000227589	TP73-AS3	lncRNA	ENST00000443034	-2435	Promoter
chr1	3677713	3677918	206	*	chr1_3677713_3677918	Promoter (4-5kb)	1	3682366	3733079	50714	1	ENSG00000078900	TP73	protein_coding	ENST00000603362	-4448	Promoter
chr1	3680793	3681502	710	*	chr1_3680793_3681502	Promoter (<=1kb)	1	3682366	3733079	50714	1	ENSG00000078900	TP73	protein_coding	ENST00000603362	-864	Promoter
chr1	3720788	3721653	866	*	chr1_3720788_3721653	Intron (ENST00000378295/ENSG00000078900, intron 4 of 13)	1	3727478	3733367	5890	1	ENSG00000078900	TP73	protein_coding	ENST00000604566	-5825	Intron
chr1	3747105	3747530	426	*	chr1_3747105_3747530	Promoter (<=1kb)	1	3735984	3747322	11339	2	ENSG00000227372	TP73-AS1	transcribed_unitary_pseudogene	ENST00000452079	0	Promoter
chr1	3759472	3760021	550	*	chr1_3759472_3760021	Intron (ENST00000462521/ENSG00000162592, intron 4 of 11)	1	3752450	3771645	19196	1	ENSG00000162592	CCDC27	protein_coding	ENST00000294600	7022	Intron
chr1	3772440	3773137	698	*	chr1_3772440_3773137	Promoter (<=1kb)	1	3772749	3775956	3208	1	ENSG00000235169	SMIM1	protein_coding	ENST00000642557	0	Promoter
chr1	3773369	3773578	210	*	chr1_3773369_3773578	Promoter (<=1kb)	1	3772825	3775388	2564	1	ENSG00000235169	SMIM1	protein_coding	ENST00000452264	544	Promoter
chr1	3773746	3773960	215	*	chr1_3773746_3773960	Promoter (<=1kb)	1	3772825	3775388	2564	1	ENSG00000235169	SMIM1	protein_coding	ENST00000452264	921	Promoter
chr1	3774785	3776221	1437	*	chr1_3774785_3776221	Promoter (1-2kb)	1	3772825	3775388	2564	1	ENSG00000235169	SMIM1	protein_coding	ENST00000452264	1960	Promoter
chr1	3785523	3785719	197	*	chr1_3785523_3785719	Promoter (<=1kb)	1	3785008	3785538	531	1	ENSG00000272153	NA	NA	ENST00000607459	515	Promoter
chr1	3788659	3788827	169	*	chr1_3788659_3788827	Promoter (3-4kb)	1	3785008	3785538	531	1	ENSG00000272153	NA	NA	ENST00000607459	3651	Promoter
chr1	3796307	3796880	574	*	chr1_3796307_3796880	Promoter (<=1kb)	1	3778559	3796498	17940	2	ENSG00000130764	LRRC47	protein_coding	ENST00000378251	0	Promoter
chr1	3799898	3800313	416	*	chr1_3799898_3800313	Promoter (3-4kb)	1	3778559	3796498	17940	2	ENSG00000130764	LRRC47	protein_coding	ENST00000378251	-3400	Promoter
chr1	3810889	3811792	904	*	chr1_3810889_3811792	Promoter (4-5kb)	1	3815239	3816458	1220	2	ENSG00000116198	CEP104	protein_coding	ENST00000484420	4666	Promoter
chr1	3857003	3857741	739	*	chr1_3857003_3857741	Promoter (<=1kb)	1	3812086	3857211	45126	2	ENSG00000116198	CEP104	protein_coding	ENST00000378230	0	Promoter
chr1	3858233	3858443	211	*	chr1_3858233_3858443	Promoter (<=1kb)	1	3857600	3885429	27830	1	ENSG00000169598	DFFB	protein_coding	ENST00000475969	633	Promoter
chr1	3868803	3869406	604	*	chr1_3868803_3869406	Promoter (1-2kb)	1	3867663	3872545	4883	1	ENSG00000169598	DFFB	protein_coding	ENST00000481945	1140	Promoter
chr1	3869686	3870246	561	*	chr1_3869686_3870246	Promoter (2-3kb)	1	3867663	3872545	4883	1	ENSG00000169598	DFFB	protein_coding	ENST00000481945	2023	Promoter
chr1	3899978	3901549	1572	*	chr1_3899978_3901549	Promoter (<=1kb)	1	3889125	3900247	11123	2	ENSG00000198912	C1orf174	protein_coding	ENST00000486765	0	Promoter
chr1	3910865	3911100	236	*	chr1_3910865_3911100	Intron (ENST00000667408/ENSG00000236423, intron 1 of 1)	1	3900416	3915447	15032	1	ENSG00000236423	LINC01134	lncRNA	ENST00000439488	10449	Intron
chr1	4644674	4645681	1008	*	chr1_4644674_4645681	Distal Intergenic	1	4654609	4792534	137926	1	ENSG00000196581	AJAP1	protein_coding	ENST00000378191	-8928	Distal Intergenic
chr1	4650362	4650814	453	*	chr1_4650362_4650814	Promoter (3-4kb)	1	4654609	4792534	137926	1	ENSG00000196581	AJAP1	protein_coding	ENST00000378191	-3795	Promoter
chr1	4656289	4656857	569	*	chr1_4656289_4656857	Promoter (1-2kb)	1	4654732	4777794	123063	1	ENSG00000196581	AJAP1	protein_coding	ENST00000378190	1557	Promoter
chr1	4963453	4963978	526	*	chr1_4963453_4963978	Exon (ENST00000641254/ENSG00000284739, exon 3 of 3)	1	4963954	4973298	9345	2	ENSG00000284739	NA	NA	ENST00000641254	9320	Exon
chr1	5551463	5551799	337	*	chr1_5551463_5551799	Promoter (2-3kb)	1	5554747	5554881	135	1	ENSG00000283356	NA	NA	ENST00000637697	-2948	Promoter
chr1	5611687	5612277	591	*	chr1_5611687_5612277	Intron (ENST00000637702/ENSG00000236948, intron 1 of 2)	1	5564071	5564143	73	1	ENSG00000264341	NA	NA	ENST00000579887	47616	Intron
chr1	5686226	5686574	349	*	chr1_5686226_5686574	Distal Intergenic	1	5587368	5668295	80928	2	ENSG00000236948	NA	NA	ENST00000413887	-17931	Distal Intergenic
chr1	5686934	5687195	262	*	chr1_5686934_5687195	Distal Intergenic	1	5587368	5668295	80928	2	ENSG00000236948	NA	NA	ENST00000413887	-18639	Distal Intergenic
chr1	5796028	5796191	164	*	chr1_5796028_5796191	Distal Intergenic	1	5862672	5862741	70	2	ENSG00000264101	MIR4689	miRNA	ENST00000582517	66550	Distal Intergenic
chr1	5845325	5845879	555	*	chr1_5845325_5845879	Distal Intergenic	1	5862672	5862741	70	2	ENSG00000264101	MIR4689	miRNA	ENST00000582517	16862	Distal Intergenic
chr1	5915754	5915913	160	*	chr1_5915754_5915913	Intron (ENST00000478423/ENSG00000131697, intron 9 of 25)	1	5886495	5905324	18830	2	ENSG00000131697	NPHP4	protein_coding	ENST00000466897	-10430	Intron
chr1	5917752	5917949	198	*	chr1_5917752_5917949	Intron (ENST00000478423/ENSG00000131697, intron 9 of 25)	1	5886495	5905324	18830	2	ENSG00000131697	NPHP4	protein_coding	ENST00000466897	-12428	Intron
chr1	5959422	5960236	815	*	chr1_5959422_5960236	Intron (ENST00000478423/ENSG00000131697, intron 4 of 25)	1	5990927	6090419	99493	1	ENSG00000069424	KCNAB2	protein_coding	ENST00000655548	-30691	Intron
chr1	5975295	5975604	310	*	chr1_5975295_5975604	Intron (ENST00000478423/ENSG00000131697, intron 1 of 25)	1	5990927	6090419	99493	1	ENSG00000069424	KCNAB2	protein_coding	ENST00000655548	-15323	Intron
chr1	5979979	5981023	1045	*	chr1_5979979_5981023	Intron (ENST00000478423/ENSG00000131697, intron 1 of 25)	1	5990927	6090419	99493	1	ENSG00000069424	KCNAB2	protein_coding	ENST00000655548	-9904	Intron
chr1	5992005	5992837	833	*	chr1_5992005_5992837	Promoter (<=1kb)	1	5992262	6101193	108932	1	ENSG00000069424	KCNAB2	protein_coding	ENST00000378097	0	Promoter
chr1	6001164	6002864	1701	*	chr1_6001164_6002864	Intron (ENST00000655548/ENSG00000069424, intron 1 of 9)	1	5992760	6086371	93612	1	ENSG00000069424	KCNAB2	protein_coding	ENST00000462676	8404	Intron
chr1	6025995	6028795	2801	*	chr1_6025995_6028795	Promoter (<=1kb)	1	6026013	6099119	73107	1	ENSG00000069424	KCNAB2	protein_coding	ENST00000428161	0	Promoter
chr1	6030242	6030708	467	*	chr1_6030242_6030708	Promoter (2-3kb)	1	6027297	6101180	73884	1	ENSG00000069424	KCNAB2	protein_coding	ENST00000669250	2945	Promoter
chr1	6049976	6050597	622	*	chr1_6049976_6050597	Promoter (3-4kb)	1	6046114	6098855	52742	1	ENSG00000069424	KCNAB2	protein_coding	ENST00000458166	3862	Promoter
chr1	6059493	6060474	982	*	chr1_6059493_6060474	Intron (ENST00000655548/ENSG00000069424, intron 3 of 9)	1	6065753	6100023	34271	1	ENSG00000069424	KCNAB2	protein_coding	ENST00000662363	-5279	Intron
chr1	6068504	6069326	823	*	chr1_6068504_6069326	Promoter (2-3kb)	1	6065753	6100023	34271	1	ENSG00000069424	KCNAB2	protein_coding	ENST00000662363	2751	Promoter
chr1	6075969	6076510	542	*	chr1_6075969_6076510	Promoter (2-3kb)	1	6073415	6087511	14097	1	ENSG00000069424	KCNAB2	protein_coding	ENST00000663671	2554	Promoter
chr1	6108851	6109639	789	*	chr1_6108851_6109639	Promoter (2-3kb)	1	6105081	6106772	1692	2	ENSG00000116254	CHD5	protein_coding	ENST00000475121	-2079	Promoter
chr1	6143376	6144002	627	*	chr1_6143376_6144002	Promoter (<=1kb)	1	6105081	6144104	39024	2	ENSG00000116254	CHD5	protein_coding	ENST00000462991	102	Promoter
chr1	6146286	6146841	556	*	chr1_6146286_6146841	Promoter (2-3kb)	1	6105081	6144104	39024	2	ENSG00000116254	CHD5	protein_coding	ENST00000462991	-2182	Promoter
chr1	6151496	6152116	621	*	chr1_6151496_6152116	Intron (ENST00000262450/ENSG00000116254, intron 6 of 41)	1	6105081	6144104	39024	2	ENSG00000116254	CHD5	protein_coding	ENST00000462991	-7392	Intron
chr1	6156858	6158364	1507	*	chr1_6156858_6158364	Intron (ENST00000262450/ENSG00000116254, intron 3 of 41)	1	6105081	6144104	39024	2	ENSG00000116254	CHD5	protein_coding	ENST00000462991	-12754	Intron
chr1	6171682	6171976	295	*	chr1_6171682_6171976	Intron (ENST00000262450/ENSG00000116254, intron 1 of 41)	1	6105091	6180023	74933	2	ENSG00000116254	CHD5	protein_coding	ENST00000496404	8047	Intron
chr1	6198788	6200041	1254	*	chr1_6198788_6200041	Promoter (<=1kb)	1	6185020	6199595	14576	2	ENSG00000116251	RPL22	protein_coding	ENST00000234875	0	Promoter
chr1	6204703	6206612	1910	*	chr1_6204703_6206612	Promoter (<=1kb)	1	6205475	6208307	2833	1	ENSG00000158286	RNF207	protein_coding	ENST00000466994	0	Promoter
chr1	6224681	6225649	969	*	chr1_6224681_6225649	Promoter (1-2kb)	1	6221898	6223502	1605	2	ENSG00000116237	ICMT	protein_coding	ENST00000495791	-1179	Promoter
chr1	6234374	6234850	477	*	chr1_6234374_6234850	Promoter (<=1kb)	1	6234692	6239408	4717	1	ENSG00000225077	LINC00337	lncRNA	ENST00000650463	0	Promoter
chr1	6235541	6236432	892	*	chr1_6235541_6236432	Promoter (<=1kb)	1	6221193	6235964	14772	2	ENSG00000116237	ICMT	protein_coding	ENST00000343813	0	Promoter
chr1	6245052	6245504	453	*	chr1_6245052_6245504	Promoter (<=1kb)	1	6244179	6245578	1400	1	ENSG00000173673	HES3	protein_coding	ENST00000377898	873	Promoter
chr1	6246691	6246996	306	*	chr1_6246691_6246996	Promoter (2-3kb)	1	6244179	6245578	1400	1	ENSG00000173673	HES3	protein_coding	ENST00000377898	2512	Promoter
chr1	6257402	6257908	507	*	chr1_6257402_6257908	Promoter (3-4kb)	1	6247353	6261098	13746	2	ENSG00000158292	GPR153	protein_coding	ENST00000377893	3190	Promoter
chr1	6272995	6273919	925	*	chr1_6272995_6273919	Intron (ENST00000608083/ENSG00000097021, intron 8 of 8)	1	6247353	6261098	13746	2	ENSG00000158292	GPR153	protein_coding	ENST00000377893	-11897	Intron
chr1	6280755	6281326	572	*	chr1_6280755_6281326	3 UTR	1	6281253	6295504	14252	2	ENSG00000097021	ACOT7	protein_coding	ENST00000481175	14178	3 UTR
chr1	6285293	6285562	270	*	chr1_6285293_6285562	Intron (ENST00000608083/ENSG00000097021, intron 7 of 8)	1	6281253	6295504	14252	2	ENSG00000097021	ACOT7	protein_coding	ENST00000481175	9942	Intron
chr1	6300797	6301153	357	*	chr1_6300797_6301153	Intron (ENST00000608083/ENSG00000097021, intron 6 of 8)	1	6281253	6295504	14252	2	ENSG00000097021	ACOT7	protein_coding	ENST00000481175	-5293	Intron
chr1	6343470	6344755	1286	*	chr1_6343470_6344755	Intron (ENST00000608083/ENSG00000097021, intron 2 of 8)	1	6281130	6352249	71120	2	ENSG00000097021	ACOT7	protein_coding	ENST00000473466	7494	Intron
chr1	6344829	6345443	615	*	chr1_6344829_6345443	Intron (ENST00000608083/ENSG00000097021, intron 2 of 8)	1	6281130	6352249	71120	2	ENSG00000097021	ACOT7	protein_coding	ENST00000473466	6806	Intron
chr1	6352320	6352524	205	*	chr1_6352320_6352524	Promoter (<=1kb)	1	6281130	6352249	71120	2	ENSG00000097021	ACOT7	protein_coding	ENST00000473466	-71	Promoter
chr1	6353736	6354260	525	*	chr1_6353736_6354260	Promoter (1-2kb)	1	6281130	6352249	71120	2	ENSG00000097021	ACOT7	protein_coding	ENST00000473466	-1487	Promoter
chr1	6358001	6359980	1980	*	chr1_6358001_6359980	Promoter (<=1kb)	1	6264273	6359344	95072	2	ENSG00000097021	ACOT7	protein_coding	ENST00000377842	0	Promoter
chr1	6378052	6378512	461	*	chr1_6378052_6378512	Intron (ENST00000608083/ENSG00000097021, intron 1 of 8)	1	6264273	6385813	121541	2	ENSG00000097021	ACOT7	protein_coding	ENST00000377855	7301	Intron
chr1	6385053	6386801	1749	*	chr1_6385053_6386801	Promoter (<=1kb)	1	6264273	6385813	121541	2	ENSG00000097021	ACOT7	protein_coding	ENST00000377855	0	Promoter
chr1	6392229	6392494	266	*	chr1_6392229_6392494	Promoter (<=1kb)	1	6264269	6393361	129093	2	ENSG00000097021	ACOT7	protein_coding	ENST00000608083	867	Promoter
chr1	6393191	6394544	1354	*	chr1_6393191_6394544	Promoter (<=1kb)	1	6264269	6393361	129093	2	ENSG00000097021	ACOT7	protein_coding	ENST00000608083	0	Promoter
chr1	6404822	6405070	249	*	chr1_6404822_6405070	Distal Intergenic	1	6264272	6393767	129496	2	ENSG00000097021	ACOT7	protein_coding	ENST00000361521	-11055	Distal Intergenic
chr1	6415544	6417183	1640	*	chr1_6415544_6417183	Promoter (<=1kb)	1	6413050	6416631	3582	2	ENSG00000069812	HES2	protein_coding	ENST00000471190	0	Promoter
chr1	6422754	6423780	1027	*	chr1_6422754_6423780	Promoter (<=1kb)	1	6412418	6424670	12253	2	ENSG00000069812	HES2	protein_coding	ENST00000377837	890	Promoter
chr1	6429756	6430592	837	*	chr1_6429756_6430592	Promoter (<=1kb)	1	6429834	6429896	63	2	ENSG00000265392	MIR4252	miRNA	ENST00000585139	0	Promoter
chr1	6436960	6437547	588	*	chr1_6436960_6437547	Promoter (<=1kb)	1	6437300	6440797	3498	1	ENSG00000187017	ESPN	protein_coding	ENST00000633651	0	Promoter
chr1	6438152	6438712	561	*	chr1_6438152_6438712	Promoter (<=1kb)	1	6437568	6440822	3255	1	ENSG00000187017	ESPN	protein_coding	ENST00000632142	584	Promoter
chr1	6439026	6440646	1621	*	chr1_6439026_6440646	Promoter (<=1kb)	1	6440378	6445757	5380	1	ENSG00000187017	ESPN	protein_coding	ENST00000418286	0	Promoter
chr1	6445243	6445542	300	*	chr1_6445243_6445542	Promoter (1-2kb)	1	6443034	6447006	3973	2	ENSG00000231868	NA	NA	ENST00000419034	1464	Promoter
chr1	6464530	6464708	179	*	chr1_6464530_6464708	Promoter (<=1kb)	1	6461994	6465272	3279	2	ENSG00000215788	TNFRSF25	protein_coding	ENST00000469691	564	Promoter
chr1	6486398	6486885	488	*	chr1_6486398_6486885	Promoter (<=1kb)	1	6475082	6485954	10873	2	ENSG00000171680	PLEKHG5	protein_coding	ENST00000675655	-444	Promoter
chr1	6491342	6491829	488	*	chr1_6491342_6491829	Promoter (<=1kb)	1	6467122	6491667	24546	2	ENSG00000171680	PLEKHG5	protein_coding	ENST00000377728	0	Promoter
chr1	6497495	6497816	322	*	chr1_6497495_6497816	Promoter (<=1kb)	1	6467122	6497424	30303	2	ENSG00000171680	PLEKHG5	protein_coding	ENST00000400915	-71	Promoter
chr1	6508814	6508988	175	*	chr1_6508814_6508988	Promoter (2-3kb)	1	6467122	6506158	39037	2	ENSG00000171680	PLEKHG5	protein_coding	ENST00000673471	-2656	Promoter
chr1	6515431	6516216	786	*	chr1_6515431_6516216	Promoter (3-4kb)	1	6467122	6520009	52888	2	ENSG00000171680	PLEKHG5	protein_coding	ENST00000377740	3793	Promoter
chr1	6517427	6517759	333	*	chr1_6517427_6517759	Promoter (2-3kb)	1	6467122	6520009	52888	2	ENSG00000171680	PLEKHG5	protein_coding	ENST00000377740	2250	Promoter
chr1	6523640	6523843	204	*	chr1_6523640_6523843	Promoter (3-4kb)	1	6496498	6520074	23577	2	ENSG00000171680	PLEKHG5	protein_coding	ENST00000675812	-3566	Promoter
chr1	6579302	6581153	1852	*	chr1_6579302_6581153	Promoter (<=1kb)	1	6579994	6589280	9287	1	ENSG00000204859	ZBTB48	protein_coding	ENST00000377674	0	Promoter
chr1	6586948	6587667	720	*	chr1_6586948_6587667	Promoter (<=1kb)	1	6587256	6589160	1905	1	ENSG00000204859	ZBTB48	protein_coding	ENST00000466813	0	Promoter
chr1	6599004	6600259	1256	*	chr1_6599004_6600259	Promoter (<=1kb)	1	6593381	6599816	6436	2	ENSG00000162413	KLHL21	protein_coding	ENST00000496707	0	Promoter
chr1	6600803	6601901	1099	*	chr1_6600803_6601901	Promoter (<=1kb)	1	6590724	6602869	12146	2	ENSG00000162413	KLHL21	protein_coding	ENST00000377658	968	Promoter
chr1	6602565	6603057	493	*	chr1_6602565_6603057	Promoter (<=1kb)	1	6590724	6602869	12146	2	ENSG00000162413	KLHL21	protein_coding	ENST00000377658	0	Promoter
chr1	6612755	6613793	1039	*	chr1_6612755_6613793	Promoter (<=1kb)	1	6613731	6624030	10300	1	ENSG00000116273	PHF13	protein_coding	ENST00000377648	0	Promoter
chr1	6624769	6625671	903	*	chr1_6624769_6625671	Promoter (<=1kb)	1	6624866	6633565	8700	1	ENSG00000041988	THAP3	protein_coding	ENST00000054650	0	Promoter
chr1	6634528	6635037	510	*	chr1_6634528_6635037	3 UTR	1	6628395	6630326	1932	1	ENSG00000041988	THAP3	protein_coding	ENST00000480647	6133	3 UTR
chr1	6636290	6636546	257	*	chr1_6636290_6636546	Intron (ENST00000465508/ENSG00000007923, intron 5 of 6)	1	6628395	6630326	1932	1	ENSG00000041988	THAP3	protein_coding	ENST00000480647	7895	Intron
chr1	6653414	6654451	1038	*	chr1_6653414_6654451	Exon (ENST00000451196/ENSG00000007923, exon 4 of 8)	1	6637301	6645112	7812	2	ENSG00000007923	DNAJC11	protein_coding	ENST00000472414	-8302	Exon
chr1	6660888	6661167	280	*	chr1_6660888_6661167	Intron (ENST00000451196/ENSG00000007923, intron 3 of 7)	1	6652914	6668210	15297	2	ENSG00000007923	DNAJC11	protein_coding	ENST00000469318	7043	Intron
chr1	6676115	6676277	163	*	chr1_6676115_6676277	Promoter (4-5kb)	1	6634168	6681037	46870	2	ENSG00000007923	DNAJC11	protein_coding	ENST00000451196	4760	Promoter
chr1	6686434	6686760	327	*	chr1_6686434_6686760	Intron (ENST00000377577/ENSG00000007923, intron 1 of 15)	1	6634168	6681037	46870	2	ENSG00000007923	DNAJC11	protein_coding	ENST00000451196	-5397	Intron
chr1	6690251	6690740	490	*	chr1_6690251_6690740	Intron (ENST00000377577/ENSG00000007923, intron 1 of 15)	1	6634168	6681037	46870	2	ENSG00000007923	DNAJC11	protein_coding	ENST00000451196	-9214	Intron
chr1	6697138	6698246	1109	*	chr1_6697138_6698246	Promoter (3-4kb)	1	6645800	6701802	56003	2	ENSG00000007923	DNAJC11	protein_coding	ENST00000426784	3556	Promoter
chr1	6701767	6702025	259	*	chr1_6701767_6702025	Promoter (<=1kb)	1	6634170	6701816	67647	2	ENSG00000007923	DNAJC11	protein_coding	ENST00000377577	0	Promoter
chr1	6703183	6704433	1251	*	chr1_6703183_6704433	Promoter (1-2kb)	1	6635113	6701924	66812	2	ENSG00000007923	DNAJC11	protein_coding	ENST00000294401	-1259	Promoter
chr1	6724520	6725460	941	*	chr1_6724520_6725460	Promoter (<=1kb)	1	6724637	6727408	2772	1	ENSG00000228750	LINC01672	lncRNA	ENST00000432429	0	Promoter
chr1	6743289	6743755	467	*	chr1_6743289_6743755	Distal Intergenic	1	6724673	6729993	5321	1	ENSG00000228750	LINC01672	lncRNA	ENST00000654537	18616	Distal Intergenic
chr1	6743902	6744294	393	*	chr1_6743902_6744294	Distal Intergenic	1	6724673	6729993	5321	1	ENSG00000228750	LINC01672	lncRNA	ENST00000654537	19229	Distal Intergenic
chr1	6784357	6785447	1091	*	chr1_6784357_6785447	Promoter (<=1kb)	1	6783892	6784843	952	2	ENSG00000237436	CAMTA1-DT	lncRNA	ENST00000442889	0	Promoter
chr1	6822590	6823030	441	*	chr1_6822590_6823030	Promoter (2-3kb)	1	6825110	6888188	63079	1	ENSG00000171735	CAMTA1	protein_coding	ENST00000482934	-2080	Promoter
chr1	6959388	6959971	584	*	chr1_6959388_6959971	Intron (ENST00000303635/ENSG00000171735, intron 3 of 22)	1	7008376	7014279	5904	2	ENSG00000237365	NA	NA	ENST00000456701	54308	Intron
chr1	6998286	6998538	253	*	chr1_6998286_6998538	Intron (ENST00000303635/ENSG00000171735, intron 3 of 22)	1	7008376	7014279	5904	2	ENSG00000237365	NA	NA	ENST00000456701	15741	Intron
chr1	7117440	7118196	757	*	chr1_7117440_7118196	Intron (ENST00000303635/ENSG00000171735, intron 4 of 22)	1	7219360	7219524	165	1	ENSG00000207056	RNU1-8P	snRNA	ENST00000384328	-101164	Intron
chr1	7172426	7173322	897	*	chr1_7172426_7173322	Intron (ENST00000303635/ENSG00000171735, intron 4 of 22)	1	7219360	7219524	165	1	ENSG00000207056	RNU1-8P	snRNA	ENST00000384328	-46038	Intron
chr1	7223524	7224006	483	*	chr1_7223524_7224006	Promoter (4-5kb)	1	7219360	7219524	165	1	ENSG00000207056	RNU1-8P	snRNA	ENST00000384328	4164	Promoter
chr1	7224777	7224990	214	*	chr1_7224777_7224990	Intron (ENST00000303635/ENSG00000171735, intron 4 of 22)	1	7219360	7219524	165	1	ENSG00000207056	RNU1-8P	snRNA	ENST00000384328	5417	Intron
chr1	7231281	7231456	176	*	chr1_7231281_7231456	Intron (ENST00000303635/ENSG00000171735, intron 4 of 22)	1	7219360	7219524	165	1	ENSG00000207056	RNU1-8P	snRNA	ENST00000384328	11921	Intron
chr1	7250269	7250481	213	*	chr1_7250269_7250481	Intron (ENST00000303635/ENSG00000171735, intron 5 of 22)	1	7219360	7219524	165	1	ENSG00000207056	RNU1-8P	snRNA	ENST00000384328	30909	Intron
chr1	7265583	7266886	1304	*	chr1_7265583_7266886	Intron (ENST00000303635/ENSG00000171735, intron 5 of 22)	1	7219360	7219524	165	1	ENSG00000207056	RNU1-8P	snRNA	ENST00000384328	46223	Intron
chr1	7267381	7268013	633	*	chr1_7267381_7268013	Intron (ENST00000303635/ENSG00000171735, intron 5 of 22)	1	7219360	7219524	165	1	ENSG00000207056	RNU1-8P	snRNA	ENST00000384328	48021	Intron
chr1	7298891	7299099	209	*	chr1_7298891_7299099	Intron (ENST00000303635/ENSG00000171735, intron 5 of 22)	1	7368942	7370270	1329	1	ENSG00000237402	CAMTA1-IT1	lncRNA	ENST00000427317	-69843	Intron
chr1	7299322	7299831	510	*	chr1_7299322_7299831	Intron (ENST00000303635/ENSG00000171735, intron 5 of 22)	1	7368942	7370270	1329	1	ENSG00000237402	CAMTA1-IT1	lncRNA	ENST00000427317	-69111	Intron
chr1	7401671	7402456	786	*	chr1_7401671_7402456	Intron (ENST00000303635/ENSG00000171735, intron 5 of 22)	1	7382487	7389754	7268	2	ENSG00000237728	CAMTA1-AS2	lncRNA	ENST00000618051	-11917	Intron
chr1	7419448	7419728	281	*	chr1_7419448_7419728	Intron (ENST00000303635/ENSG00000171735, intron 5 of 22)	1	7441096	7441554	459	2	ENSG00000225126	CAMTA1-AS1	lncRNA	ENST00000440032	21826	Intron
chr1	7447197	7447403	207	*	chr1_7447197_7447403	Intron (ENST00000303635/ENSG00000171735, intron 5 of 22)	1	7441096	7441554	459	2	ENSG00000225126	CAMTA1-AS1	lncRNA	ENST00000440032	-5643	Intron
chr1	7470902	7471817	916	*	chr1_7470902_7471817	Intron (ENST00000303635/ENSG00000171735, intron 6 of 22)	1	7441096	7441554	459	2	ENSG00000225126	CAMTA1-AS1	lncRNA	ENST00000440032	-29348	Intron
chr1	7515212	7515747	536	*	chr1_7515212_7515747	Intron (ENST00000303635/ENSG00000171735, intron 6 of 22)	1	7441096	7441554	459	2	ENSG00000225126	CAMTA1-AS1	lncRNA	ENST00000440032	-73658	Intron
chr1	7527034	7527543	510	*	chr1_7527034_7527543	Intron (ENST00000303635/ENSG00000171735, intron 6 of 22)	1	7441096	7441554	459	2	ENSG00000225126	CAMTA1-AS1	lncRNA	ENST00000440032	-85480	Intron
chr1	7528525	7529318	794	*	chr1_7528525_7529318	Intron (ENST00000303635/ENSG00000171735, intron 6 of 22)	1	7441096	7441554	459	2	ENSG00000225126	CAMTA1-AS1	lncRNA	ENST00000440032	-86971	Intron
chr1	7539505	7540017	513	*	chr1_7539505_7540017	Intron (ENST00000303635/ENSG00000171735, intron 6 of 22)	1	7441096	7441554	459	2	ENSG00000225126	CAMTA1-AS1	lncRNA	ENST00000440032	-97951	Intron
chr1	7552323	7552960	638	*	chr1_7552323_7552960	Intron (ENST00000303635/ENSG00000171735, intron 6 of 22)	1	7441096	7441554	459	2	ENSG00000225126	CAMTA1-AS1	lncRNA	ENST00000440032	-110769	Intron
chr1	7553278	7553597	320	*	chr1_7553278_7553597	Intron (ENST00000303635/ENSG00000171735, intron 6 of 22)	1	7441096	7441554	459	2	ENSG00000225126	CAMTA1-AS1	lncRNA	ENST00000440032	-111724	Intron
chr1	7608918	7609460	543	*	chr1_7608918_7609460	Intron (ENST00000303635/ENSG00000171735, intron 6 of 22)	1	7693124	7694844	1721	2	ENSG00000270171	NA	NA	ENST00000602640	85384	Intron
chr1	7621026	7622146	1121	*	chr1_7621026_7622146	Intron (ENST00000303635/ENSG00000171735, intron 6 of 22)	1	7693124	7694844	1721	2	ENSG00000270171	NA	NA	ENST00000602640	72698	Intron
chr1	7642904	7643095	192	*	chr1_7642904_7643095	Intron (ENST00000303635/ENSG00000171735, intron 7 of 22)	1	7693124	7694844	1721	2	ENSG00000270171	NA	NA	ENST00000602640	51749	Intron
chr1	7669552	7669893	342	*	chr1_7669552_7669893	Intron (ENST00000303635/ENSG00000171735, intron 9 of 22)	1	7693124	7694844	1721	2	ENSG00000270171	NA	NA	ENST00000602640	24951	Intron
chr1	7702409	7702649	241	*	chr1_7702409_7702649	Promoter (1-2kb)	1	7700704	7700970	267	2	ENSG00000269978	NA	NA	ENST00000602916	-1439	Promoter
chr1	7704537	7704924	388	*	chr1_7704537_7704924	Promoter (3-4kb)	1	7700704	7700970	267	2	ENSG00000269978	NA	NA	ENST00000602916	-3567	Promoter
chr1	7707450	7707999	550	*	chr1_7707450_7707999	Intron (ENST00000303635/ENSG00000171735, intron 11 of 22)	1	7700704	7700970	267	2	ENSG00000269978	NA	NA	ENST00000602916	-6480	Intron
chr1	7770891	7772476	1586	*	chr1_7770891_7772476	Promoter (<=1kb)	1	7771296	7781432	10137	1	ENSG00000049245	VAMP3	protein_coding	ENST00000054666	0	Promoter
chr1	7783504	7784739	1236	*	chr1_7783504_7784739	Promoter (<=1kb)	1	7784291	7845177	60887	1	ENSG00000049246	PER3	protein_coding	ENST00000377532	0	Promoter
chr1	7810275	7810694	420	*	chr1_7810275_7810694	Exon (ENST00000377532/ENSG00000049246, exon 13 of 22)	1	7803051	7810347	7297	1	ENSG00000049246	PER3	protein_coding	ENST00000463106	7224	Exon
chr1	7856197	7856615	419	*	chr1_7856197_7856615	Promoter (2-3kb)	1	7843083	7853512	10430	2	ENSG00000049247	UTS2	protein_coding	ENST00000377516	-2685	Promoter
chr1	7899497	7900336	840	*	chr1_7899497_7900336	Distal Intergenic	1	7921800	7935100	13301	2	ENSG00000049249	TNFRSF9	protein_coding	ENST00000474475	34764	Distal Intergenic
chr1	7940766	7941746	981	*	chr1_7940766_7941746	Promoter (<=1kb)	1	7915871	7940839	24969	2	ENSG00000049249	TNFRSF9	protein_coding	ENST00000377507	0	Promoter
chr1	7948635	7949261	627	*	chr1_7948635_7949261	Distal Intergenic	1	7954291	7985052	30762	1	ENSG00000116288	PARK7	protein_coding	ENST00000493373	-5030	Distal Intergenic
chr1	7961309	7961974	666	*	chr1_7961309_7961974	Promoter (<=1kb)	1	7961663	7971048	9386	1	ENSG00000116288	PARK7	protein_coding	ENST00000460192	0	Promoter
chr1	7975123	7975553	431	*	chr1_7975123_7975553	Intron (ENST00000493373/ENSG00000116288, intron 5 of 6)	1	7982881	7982983	103	2	ENSG00000200344	Y_RNA	misc_RNA	ENST00000363474	7430	Intron
chr1	7982437	7982708	272	*	chr1_7982437_7982708	Promoter (<=1kb)	1	7982881	7982983	103	2	ENSG00000200344	Y_RNA	misc_RNA	ENST00000363474	275	Promoter
chr1	8004225	8005594	1370	*	chr1_8004225_8005594	Promoter (4-5kb)	1	7998187	7999934	1748	2	ENSG00000284716	NA	NA	ENST00000641100	-4291	Promoter
chr1	8020127	8020300	174	*	chr1_8020127_8020300	Promoter (4-5kb)	1	8013427	8015633	2207	2	ENSG00000116285	ERRFI1	protein_coding	ENST00000467067	-4494	Promoter
chr1	8026150	8027604	1455	*	chr1_8026150_8027604	Promoter (<=1kb)	1	8004404	8026283	21880	2	ENSG00000116285	ERRFI1	protein_coding	ENST00000474874	0	Promoter
chr1	8039226	8039463	238	*	chr1_8039226_8039463	Intron (ENST00000445300/ENSG00000238290, intron 2 of 2)	1	8026738	8122702	95965	1	ENSG00000238290	NA	NA	ENST00000445300	12488	Intron
chr1	8052215	8052820	606	*	chr1_8052215_8052820	Intron (ENST00000445300/ENSG00000238290, intron 2 of 2)	1	8057245	8058463	1219	2	ENSG00000232848	NA	NA	ENST00000399343	5643	Intron
chr1	8053045	8053312	268	*	chr1_8053045_8053312	Intron (ENST00000445300/ENSG00000238290, intron 2 of 2)	1	8057245	8058463	1219	2	ENSG00000232848	NA	NA	ENST00000399343	5151	Intron
chr1	8059252	8059683	432	*	chr1_8059252_8059683	Promoter (<=1kb)	1	8057245	8058463	1219	2	ENSG00000232848	NA	NA	ENST00000399343	-789	Promoter
chr1	8061225	8062402	1178	*	chr1_8061225_8062402	Promoter (2-3kb)	1	8057245	8058463	1219	2	ENSG00000232848	NA	NA	ENST00000399343	-2762	Promoter
chr1	8075875	8076021	147	*	chr1_8075875_8076021	Intron (ENST00000445300/ENSG00000238290, intron 2 of 2)	1	8057245	8058463	1219	2	ENSG00000232848	NA	NA	ENST00000399343	-17412	Intron
chr1	8077156	8077517	362	*	chr1_8077156_8077517	Intron (ENST00000445300/ENSG00000238290, intron 2 of 2)	1	8057245	8058463	1219	2	ENSG00000232848	NA	NA	ENST00000399343	-18693	Intron
chr1	8087218	8087655	438	*	chr1_8087218_8087655	Intron (ENST00000445300/ENSG00000238290, intron 2 of 2)	1	8057245	8058463	1219	2	ENSG00000232848	NA	NA	ENST00000399343	-28755	Intron
chr1	8089746	8090018	273	*	chr1_8089746_8090018	Intron (ENST00000445300/ENSG00000238290, intron 2 of 2)	1	8057245	8058463	1219	2	ENSG00000232848	NA	NA	ENST00000399343	-31283	Intron
chr1	8090320	8090858	539	*	chr1_8090320_8090858	Intron (ENST00000445300/ENSG00000238290, intron 2 of 2)	1	8057245	8058463	1219	2	ENSG00000232848	NA	NA	ENST00000399343	-31857	Intron
chr1	8094541	8095226	686	*	chr1_8094541_8095226	Intron (ENST00000445300/ENSG00000238290, intron 2 of 2)	1	8057245	8058463	1219	2	ENSG00000232848	NA	NA	ENST00000399343	-36078	Intron
chr1	8097243	8098110	868	*	chr1_8097243_8098110	Intron (ENST00000445300/ENSG00000238290, intron 2 of 2)	1	8057245	8058463	1219	2	ENSG00000232848	NA	NA	ENST00000399343	-38780	Intron
chr1	8117714	8118200	487	*	chr1_8117714_8118200	Intron (ENST00000445300/ENSG00000238290, intron 2 of 2)	1	8057245	8058463	1219	2	ENSG00000232848	NA	NA	ENST00000399343	-59251	Intron
chr1	8137637	8138357	721	*	chr1_8137637_8138357	Distal Intergenic	1	8189824	8192770	2947	1	ENSG00000229305	NA	NA	ENST00000453364	-51467	Distal Intergenic
chr1	8141536	8142208	673	*	chr1_8141536_8142208	Distal Intergenic	1	8189824	8192770	2947	1	ENSG00000229305	NA	NA	ENST00000453364	-47616	Distal Intergenic
chr1	8154558	8155387	830	*	chr1_8154558_8155387	Distal Intergenic	1	8189824	8192770	2947	1	ENSG00000229305	NA	NA	ENST00000453364	-34437	Distal Intergenic
chr1	8168119	8168288	170	*	chr1_8168119_8168288	Distal Intergenic	1	8189824	8192770	2947	1	ENSG00000229305	NA	NA	ENST00000453364	-21536	Distal Intergenic
chr1	8169116	8170917	1802	*	chr1_8169116_8170917	Distal Intergenic	1	8189824	8192770	2947	1	ENSG00000229305	NA	NA	ENST00000453364	-18907	Distal Intergenic
chr1	8183876	8184602	727	*	chr1_8183876_8184602	Distal Intergenic	1	8189824	8192770	2947	1	ENSG00000229305	NA	NA	ENST00000453364	-5222	Distal Intergenic
chr1	8197639	8198212	574	*	chr1_8197639_8198212	Promoter (3-4kb)	1	8201518	8215207	13690	1	ENSG00000227634	LINC01714	lncRNA	ENST00000670361	-3306	Promoter
chr1	8202170	8202371	202	*	chr1_8202170_8202371	Promoter (<=1kb)	1	8202429	8215210	12782	1	ENSG00000227634	LINC01714	lncRNA	ENST00000635451	-58	Promoter
chr1	8211800	8213017	1218	*	chr1_8211800_8213017	Promoter (3-4kb)	1	8208672	8215210	6539	1	ENSG00000227634	LINC01714	lncRNA	ENST00000452982	3128	Promoter
chr1	8282917	8283426	510	*	chr1_8282917_8283426	Distal Intergenic	1	8292157	8292263	107	2	ENSG00000251977	RNU6-991P	snRNA	ENST00000516168	8837	Distal Intergenic
chr1	8314230	8314925	696	*	chr1_8314230_8314925	Promoter (3-4kb)	1	8318114	8344165	26052	1	ENSG00000162426	SLC45A1	protein_coding	ENST00000471889	-3189	Promoter
chr1	8343006	8343989	984	*	chr1_8343006_8343989	Exon (ENST00000471889/ENSG00000162426, exon 9 of 9)	1	8352909	8355082	2174	2	ENSG00000142599	RERE	protein_coding	ENST00000467350	11093	Exon
chr1	8348903	8349406	504	*	chr1_8348903_8349406	Distal Intergenic	1	8352909	8355082	2174	2	ENSG00000142599	RERE	protein_coding	ENST00000467350	5676	Distal Intergenic
chr1	8358797	8359726	930	*	chr1_8358797_8359726	Promoter (3-4kb)	1	8355521	8362844	7324	2	ENSG00000142599	RERE	protein_coding	ENST00000505225	3118	Promoter
chr1	8373542	8375045	1504	*	chr1_8373542_8375045	Intron (ENST00000337907/ENSG00000142599, intron 13 of 23)	1	8363710	8364838	1129	2	ENSG00000142599	RERE	protein_coding	ENST00000464367	-8704	Intron
chr1	8381782	8382424	643	*	chr1_8381782_8382424	Intron (ENST00000337907/ENSG00000142599, intron 13 of 23)	1	8363710	8364838	1129	2	ENSG00000142599	RERE	protein_coding	ENST00000464367	-16944	Intron
chr1	8384205	8384369	165	*	chr1_8384205_8384369	Intron (ENST00000337907/ENSG00000142599, intron 13 of 23)	1	8363710	8364838	1129	2	ENSG00000142599	RERE	protein_coding	ENST00000464367	-19367	Intron
chr1	8384610	8385116	507	*	chr1_8384610_8385116	Intron (ENST00000337907/ENSG00000142599, intron 13 of 23)	1	8363710	8364838	1129	2	ENSG00000142599	RERE	protein_coding	ENST00000464367	-19772	Intron
chr1	8396559	8397766	1208	*	chr1_8396559_8397766	Intron (ENST00000337907/ENSG00000142599, intron 13 of 23)	1	8365855	8423419	57565	2	ENSG00000142599	RERE	protein_coding	ENST00000460659	25653	Intron
chr1	8402136	8402658	523	*	chr1_8402136_8402658	Intron (ENST00000337907/ENSG00000142599, intron 13 of 23)	1	8365855	8423419	57565	2	ENSG00000142599	RERE	protein_coding	ENST00000460659	20761	Intron
chr1	8412095	8412527	433	*	chr1_8412095_8412527	Intron (ENST00000337907/ENSG00000142599, intron 13 of 23)	1	8365855	8423419	57565	2	ENSG00000142599	RERE	protein_coding	ENST00000460659	10892	Intron
chr1	8419758	8420578	821	*	chr1_8419758_8420578	Promoter (2-3kb)	1	8365855	8423419	57565	2	ENSG00000142599	RERE	protein_coding	ENST00000460659	2841	Promoter
chr1	8472735	8473148	414	*	chr1_8472735_8473148	Intron (ENST00000337907/ENSG00000142599, intron 11 of 23)	1	8511795	8511919	125	2	ENSG00000221083	NA	NA	ENST00000408156	38771	Intron
chr1	8480354	8481496	1143	*	chr1_8480354_8481496	Intron (ENST00000337907/ENSG00000142599, intron 11 of 23)	1	8511795	8511919	125	2	ENSG00000221083	NA	NA	ENST00000408156	30423	Intron
chr1	8483138	8483425	288	*	chr1_8483138_8483425	Intron (ENST00000337907/ENSG00000142599, intron 11 of 23)	1	8511795	8511919	125	2	ENSG00000221083	NA	NA	ENST00000408156	28494	Intron
chr1	8492854	8493076	223	*	chr1_8492854_8493076	Intron (ENST00000337907/ENSG00000142599, intron 11 of 23)	1	8511795	8511919	125	2	ENSG00000221083	NA	NA	ENST00000408156	18843	Intron
chr1	8496036	8496388	353	*	chr1_8496036_8496388	Intron (ENST00000337907/ENSG00000142599, intron 10 of 23)	1	8511795	8511919	125	2	ENSG00000221083	NA	NA	ENST00000408156	15531	Intron
chr1	8525888	8526182	295	*	chr1_8525888_8526182	Promoter (<=1kb)	1	8352406	8525939	173534	2	ENSG00000142599	RERE	protein_coding	ENST00000377464	0	Promoter
chr1	8551602	8551834	233	*	chr1_8551602_8551834	Intron (ENST00000337907/ENSG00000142599, intron 7 of 23)	1	8495151	8526039	30889	2	ENSG00000142599	RERE	protein_coding	ENST00000507012	-25563	Intron
chr1	8555358	8555521	164	*	chr1_8555358_8555521	Intron (ENST00000337907/ENSG00000142599, intron 7 of 23)	1	8495151	8526039	30889	2	ENSG00000142599	RERE	protein_coding	ENST00000507012	-29319	Intron
chr1	8560759	8561463	705	*	chr1_8560759_8561463	Intron (ENST00000337907/ENSG00000142599, intron 5 of 23)	1	8541224	8590841	49618	2	ENSG00000142599	RERE	protein_coding	ENST00000469251	29378	Intron
chr1	8626077	8626938	862	*	chr1_8626077_8626938	Promoter (1-2kb)	1	8556476	8624380	67905	2	ENSG00000142599	RERE	protein_coding	ENST00000514428	-1697	Promoter
chr1	8660468	8660928	461	*	chr1_8660468_8660928	Promoter (4-5kb)	1	8353943	8656371	302429	2	ENSG00000142599	RERE	protein_coding	ENST00000400907	-4097	Promoter
chr1	8661234	8662169	936	*	chr1_8661234_8662169	Promoter (4-5kb)	1	8353943	8656371	302429	2	ENSG00000142599	RERE	protein_coding	ENST00000400907	-4863	Promoter
chr1	8703088	8703735	648	*	chr1_8703088_8703735	Promoter (<=1kb)	1	8656193	8703219	47027	2	ENSG00000142599	RERE	protein_coding	ENST00000468247	0	Promoter
chr1	8726180	8727161	982	*	chr1_8726180_8727161	Intron (ENST00000337907/ENSG00000142599, intron 2 of 23)	1	8656193	8703219	47027	2	ENSG00000142599	RERE	protein_coding	ENST00000468247	-22961	Intron
chr1	8808653	8809218	566	*	chr1_8808653_8809218	Promoter (1-2kb)	1	8805860	8807051	1192	2	ENSG00000228423	NA	NA	ENST00000433876	-1602	Promoter
chr1	8817533	8818579	1047	*	chr1_8817533_8818579	Promoter (<=1kb)	1	8352404	8817640	465237	2	ENSG00000142599	RERE	protein_coding	ENST00000400908	0	Promoter
chr1	8825012	8826679	1668	*	chr1_8825012_8826679	Promoter (4-5kb)	1	8831007	8831375	369	1	ENSG00000229716	RPL23AP19	processed_pseudogene	ENST00000436229	-4328	Promoter
chr1	8835938	8836591	654	*	chr1_8835938_8836591	Promoter (4-5kb)	1	8831007	8831375	369	1	ENSG00000229716	RPL23AP19	processed_pseudogene	ENST00000436229	4931	Promoter
chr1	8848638	8849166	529	*	chr1_8848638_8849166	Promoter (<=1kb)	1	8361158	8848921	487764	2	ENSG00000142599	RERE	protein_coding	ENST00000656437	0	Promoter
chr1	8862452	8862827	376	*	chr1_8862452_8862827	Promoter (3-4kb)	1	8866502	8866590	89	2	ENSG00000274258	MIR6728	miRNA	ENST00000618792	3763	Promoter
chr1	8873665	8874389	725	*	chr1_8873665_8874389	Promoter (1-2kb)	1	8866009	8871944	5936	2	ENSG00000074800	ENO1	protein_coding	ENST00000645600	-1721	Promoter
chr1	8878560	8879517	958	*	chr1_8878560_8879517	Promoter (<=1kb)	1	8861000	8878686	17687	2	ENSG00000074800	ENO1	protein_coding	ENST00000234590	0	Promoter
chr1	8880176	8880597	422	*	chr1_8880176_8880597	Promoter (<=1kb)	1	8868049	8879190	11142	2	ENSG00000074800	ENO1	protein_coding	ENST00000489867	-986	Promoter
chr1	8880742	8881344	603	*	chr1_8880742_8881344	Promoter (1-2kb)	1	8868049	8879190	11142	2	ENSG00000074800	ENO1	protein_coding	ENST00000489867	-1552	Promoter
chr1	8890084	8890775	692	*	chr1_8890084_8890775	Promoter (2-3kb)	1	8893409	8894151	743	1	ENSG00000238249	HMGN2P17	processed_pseudogene	ENST00000425872	-2634	Promoter
chr1	8899683	8901033	1351	*	chr1_8899683_8901033	Distal Intergenic	1	8893409	8894151	743	1	ENSG00000238249	HMGN2P17	processed_pseudogene	ENST00000425872	6274	Distal Intergenic
chr1	8902698	8903294	597	*	chr1_8902698_8903294	Promoter (4-5kb)	1	8907393	8907744	352	2	ENSG00000232208	NA	NA	ENST00000424862	4450	Promoter
chr1	8903765	8904527	763	*	chr1_8903765_8904527	Promoter (3-4kb)	1	8907393	8907744	352	2	ENSG00000232208	NA	NA	ENST00000424862	3217	Promoter
chr1	8910749	8911802	1054	*	chr1_8910749_8911802	Promoter (1-2kb)	1	8909742	8909904	163	1	ENSG00000232663	NA	NA	ENST00000431968	1007	Promoter
chr1	8917473	8918350	878	*	chr1_8917473_8918350	Distal Intergenic	1	8909742	8909904	163	1	ENSG00000232663	NA	NA	ENST00000431968	7731	Distal Intergenic
chr1	8941683	8942389	707	*	chr1_8941683_8942389	Promoter (3-4kb)	1	8945867	8967745	21879	1	ENSG00000131686	CA6	protein_coding	ENST00000549778	-3478	Promoter
chr1	8962918	8963310	393	*	chr1_8962918_8963310	Intron (ENST00000549778/ENSG00000131686, intron 5 of 5)	1	8979576	8979874	299	2	ENSG00000265141	RN7SL451P	misc_RNA	ENST00000583026	16564	Intron
chr1	8974028	8974837	810	*	chr1_8974028_8974837	3 UTR	1	8979576	8979874	299	2	ENSG00000265141	RN7SL451P	misc_RNA	ENST00000583026	5037	3 UTR
chr1	8983596	8984237	642	*	chr1_8983596_8984237	Promoter (3-4kb)	1	8979576	8979874	299	2	ENSG00000265141	RN7SL451P	misc_RNA	ENST00000583026	-3722	Promoter
chr1	8986205	8986808	604	*	chr1_8986205_8986808	Distal Intergenic	1	8979576	8979874	299	2	ENSG00000265141	RN7SL451P	misc_RNA	ENST00000583026	-6331	Distal Intergenic
chr1	9001373	9002761	1389	*	chr1_9001373_9002761	Distal Intergenic	1	8979576	8979874	299	2	ENSG00000265141	RN7SL451P	misc_RNA	ENST00000583026	-21499	Distal Intergenic
chr1	9010061	9010251	191	*	chr1_9010061_9010251	Exon (ENST00000400906/ENSG00000197241, exon 9 of 12)	1	9002973	9026423	23451	2	ENSG00000197241	SLC2A7	protein_coding	ENST00000400906	16172	Exon
chr1	9067301	9067486	186	*	chr1_9067301_9067486	Promoter (2-3kb)	1	9040080	9069604	29525	2	ENSG00000142583	SLC2A5	protein_coding	ENST00000377414	2118	Promoter
chr1	9080837	9081427	591	*	chr1_9080837_9081427	Promoter (1-2kb)	1	9082696	9082879	184	1	ENSG00000252404	NA	NA	ENST00000516595	-1269	Promoter
chr1	9084737	9085445	709	*	chr1_9084737_9085445	Promoter (2-3kb)	1	9082696	9082879	184	1	ENSG00000252404	NA	NA	ENST00000516595	2041	Promoter
chr1	9100606	9101176	571	*	chr1_9100606_9101176	3 UTR	1	9104532	9111370	6839	2	ENSG00000180758	GPR157	protein_coding	ENST00000465853	10194	3 UTR
chr1	9110867	9111081	215	*	chr1_9110867_9111081	Promoter (<=1kb)	1	9104532	9111370	6839	2	ENSG00000180758	GPR157	protein_coding	ENST00000465853	289	Promoter
chr1	9113078	9113368	291	*	chr1_9113078_9113368	Promoter (1-2kb)	1	9104532	9111370	6839	2	ENSG00000180758	GPR157	protein_coding	ENST00000465853	-1708	Promoter
chr1	9120473	9120826	354	*	chr1_9120473_9120826	Intron (ENST00000377411/ENSG00000180758, intron 1 of 3)	1	9111169	9128781	17613	2	ENSG00000180758	GPR157	protein_coding	ENST00000466131	7955	Intron
chr1	9126955	9129680	2726	*	chr1_9126955_9129680	Promoter (<=1kb)	1	9100305	9129102	28798	2	ENSG00000180758	GPR157	protein_coding	ENST00000377411	0	Promoter
chr1	9142331	9142631	301	*	chr1_9142331_9142631	Distal Intergenic	1	9151668	9151777	110	2	ENSG00000284357	MIR34A	miRNA	ENST00000385130	9146	Distal Intergenic
chr1	9143247	9143604	358	*	chr1_9143247_9143604	Distal Intergenic	1	9151668	9151777	110	2	ENSG00000284357	MIR34A	miRNA	ENST00000385130	8173	Distal Intergenic
chr1	9162454	9164519	2066	*	chr1_9162454_9164519	Intron (ENST00000635687/ENSG00000228526, intron 1 of 1)	1	9151668	9151777	110	2	ENSG00000284357	MIR34A	miRNA	ENST00000385130	-10677	Intron
chr1	9179701	9181778	2078	*	chr1_9179701_9181778	Promoter (<=1kb)	1	9182004	9196284	14281	1	ENSG00000234546	LNCTAM34A	lncRNA	ENST00000635271	-226	Promoter
chr1	9196150	9196464	315	*	chr1_9196150_9196464	Promoter (2-3kb)	1	9179631	9198703	19073	2	ENSG00000228526	MIR34AHG	lncRNA	ENST00000635405	2239	Promoter
chr1	9196789	9197065	277	*	chr1_9196789_9197065	Promoter (1-2kb)	1	9179631	9198703	19073	2	ENSG00000228526	MIR34AHG	lncRNA	ENST00000635405	1638	Promoter
chr1	9201092	9202102	1011	*	chr1_9201092_9202102	Promoter (2-3kb)	1	9197143	9198906	1764	2	ENSG00000228526	MIR34AHG	lncRNA	ENST00000632503	-2186	Promoter
chr1	9234270	9235355	1086	*	chr1_9234270_9235355	Promoter (<=1kb)	1	9234774	9271337	36564	1	ENSG00000049239	H6PD	protein_coding	ENST00000377403	0	Promoter
chr1	9239743	9240091	349	*	chr1_9239743_9240091	Promoter (<=1kb)	1	9239844	9267898	28055	1	ENSG00000049239	H6PD	protein_coding	ENST00000602477	0	Promoter
chr1	9244539	9244846	308	*	chr1_9244539_9244846	Promoter (4-5kb)	1	9239844	9267898	28055	1	ENSG00000049239	H6PD	protein_coding	ENST00000602477	4695	Promoter
chr1	9249851	9250282	432	*	chr1_9249851_9250282	Intron (ENST00000377403/ENSG00000049239, intron 3 of 4)	1	9239844	9267898	28055	1	ENSG00000049239	H6PD	protein_coding	ENST00000602477	10007	Intron
chr1	9250629	9251413	785	*	chr1_9250629_9251413	Intron (ENST00000377403/ENSG00000049239, intron 3 of 4)	1	9239844	9267898	28055	1	ENSG00000049239	H6PD	protein_coding	ENST00000602477	10785	Intron
chr1	9266895	9267589	695	*	chr1_9266895_9267589	Promoter (1-2kb)	1	9265530	9271337	5808	1	ENSG00000049239	H6PD	protein_coding	ENST00000495451	1365	Promoter
chr1	9269103	9269905	803	*	chr1_9269103_9269905	Promoter (3-4kb)	1	9265530	9271337	5808	1	ENSG00000049239	H6PD	protein_coding	ENST00000495451	3573	Promoter
chr1	9275114	9276167	1054	*	chr1_9275114_9276167	Distal Intergenic	1	9265530	9271337	5808	1	ENSG00000049239	H6PD	protein_coding	ENST00000495451	9584	Distal Intergenic
chr1	9280431	9281205	775	*	chr1_9280431_9281205	Distal Intergenic	1	9292894	9369532	76639	1	ENSG00000171621	SPSB1	protein_coding	ENST00000328089	-11689	Distal Intergenic
chr1	9289895	9290908	1014	*	chr1_9289895_9290908	Promoter (1-2kb)	1	9292894	9369532	76639	1	ENSG00000171621	SPSB1	protein_coding	ENST00000328089	-1986	Promoter
chr1	9291849	9292328	480	*	chr1_9291849_9292328	Promoter (<=1kb)	1	9292894	9369532	76639	1	ENSG00000171621	SPSB1	protein_coding	ENST00000328089	-566	Promoter
chr1	9292585	9292889	305	*	chr1_9292585_9292889	Promoter (<=1kb)	1	9292894	9369532	76639	1	ENSG00000171621	SPSB1	protein_coding	ENST00000328089	-5	Promoter
chr1	9294085	9295473	1389	*	chr1_9294085_9295473	Promoter (<=1kb)	1	9294528	9356497	61970	1	ENSG00000171621	SPSB1	protein_coding	ENST00000450402	0	Promoter
chr1	9300272	9300672	401	*	chr1_9300272_9300672	Intron (ENST00000328089/ENSG00000171621, intron 1 of 2)	1	9294528	9356497	61970	1	ENSG00000171621	SPSB1	protein_coding	ENST00000450402	5744	Intron
chr1	9302740	9303703	964	*	chr1_9302740_9303703	Intron (ENST00000328089/ENSG00000171621, intron 1 of 2)	1	9294528	9356497	61970	1	ENSG00000171621	SPSB1	protein_coding	ENST00000450402	8212	Intron
chr1	9313541	9313841	301	*	chr1_9313541_9313841	Intron (ENST00000328089/ENSG00000171621, intron 1 of 2)	1	9294528	9356497	61970	1	ENSG00000171621	SPSB1	protein_coding	ENST00000450402	19013	Intron
chr1	9315109	9316454	1346	*	chr1_9315109_9316454	Intron (ENST00000328089/ENSG00000171621, intron 1 of 2)	1	9294528	9356497	61970	1	ENSG00000171621	SPSB1	protein_coding	ENST00000450402	20581	Intron
chr1	9321193	9322176	984	*	chr1_9321193_9322176	Intron (ENST00000328089/ENSG00000171621, intron 1 of 2)	1	9294528	9356497	61970	1	ENSG00000171621	SPSB1	protein_coding	ENST00000450402	26665	Intron
chr1	9341964	9342843	880	*	chr1_9341964_9342843	Intron (ENST00000328089/ENSG00000171621, intron 1 of 2)	1	9351431	9367863	16433	1	ENSG00000171621	SPSB1	protein_coding	ENST00000357898	-8588	Intron
chr1	9351715	9352228	514	*	chr1_9351715_9352228	Promoter (<=1kb)	1	9351431	9367863	16433	1	ENSG00000171621	SPSB1	protein_coding	ENST00000357898	284	Promoter
chr1	9363122	9364046	925	*	chr1_9363122_9364046	Intron (ENST00000328089/ENSG00000171621, intron 2 of 2)	1	9355707	9367575	11869	1	ENSG00000171621	SPSB1	protein_coding	ENST00000377399	7415	Intron
chr1	9371612	9371889	278	*	chr1_9371612_9371889	Distal Intergenic	1	9355707	9367575	11869	1	ENSG00000171621	SPSB1	protein_coding	ENST00000377399	15905	Distal Intergenic
chr1	9374870	9375270	401	*	chr1_9374870_9375270	Distal Intergenic	1	9355707	9367575	11869	1	ENSG00000171621	SPSB1	protein_coding	ENST00000377399	19163	Distal Intergenic
chr1	9388470	9389221	752	*	chr1_9388470_9389221	Distal Intergenic	1	9355707	9367575	11869	1	ENSG00000171621	SPSB1	protein_coding	ENST00000377399	32763	Distal Intergenic
chr1	9399831	9400937	1107	*	chr1_9399831_9400937	Distal Intergenic	1	9421098	9422862	1765	2	ENSG00000284652	NA	NA	ENST00000641006	21925	Distal Intergenic
chr1	9401687	9402304	618	*	chr1_9401687_9402304	Distal Intergenic	1	9421098	9422862	1765	2	ENSG00000284652	NA	NA	ENST00000641006	20558	Distal Intergenic
chr1	9411566	9414028	2463	*	chr1_9411566_9414028	Distal Intergenic	1	9421098	9422862	1765	2	ENSG00000284652	NA	NA	ENST00000641006	8834	Distal Intergenic
chr1	9428496	9429484	989	*	chr1_9428496_9429484	Promoter (<=1kb)	1	9425094	9429075	3982	2	ENSG00000284693	LINC02606	lncRNA	ENST00000641325	0	Promoter
chr1	9438003	9439568	1566	*	chr1_9438003_9439568	Promoter (<=1kb)	1	9437669	9437778	110	2	ENSG00000252956	RNA5SP40	rRNA_pseudogene	ENST00000517147	-225	Promoter
chr1	9440809	9441017	209	*	chr1_9440809_9441017	Promoter (<=1kb)	1	9426649	9440564	13916	2	ENSG00000284693	LINC02606	lncRNA	ENST00000641940	-245	Promoter
chr1	9441290	9442113	824	*	chr1_9441290_9442113	Promoter (<=1kb)	1	9426649	9440564	13916	2	ENSG00000284693	LINC02606	lncRNA	ENST00000641940	-726	Promoter
chr1	9452585	9452875	291	*	chr1_9452585_9452875	Distal Intergenic	1	9426649	9440564	13916	2	ENSG00000284693	LINC02606	lncRNA	ENST00000641940	-12021	Distal Intergenic
chr1	9472995	9473545	551	*	chr1_9472995_9473545	Distal Intergenic	1	9501092	9503471	2380	2	ENSG00000235263	NA	NA	ENST00000441033	29926	Distal Intergenic
chr1	9476483	9477418	936	*	chr1_9476483_9477418	Distal Intergenic	1	9501092	9503471	2380	2	ENSG00000235263	NA	NA	ENST00000441033	26053	Distal Intergenic
chr1	9488332	9488830	499	*	chr1_9488332_9488830	Distal Intergenic	1	9501092	9503471	2380	2	ENSG00000235263	NA	NA	ENST00000441033	14641	Distal Intergenic
chr1	9490658	9491321	664	*	chr1_9490658_9491321	Distal Intergenic	1	9501092	9503471	2380	2	ENSG00000235263	NA	NA	ENST00000441033	12150	Distal Intergenic
chr1	9494951	9495470	520	*	chr1_9494951_9495470	Distal Intergenic	1	9501092	9503471	2380	2	ENSG00000235263	NA	NA	ENST00000441033	8001	Distal Intergenic
chr1	9500837	9501768	932	*	chr1_9500837_9501768	Promoter (1-2kb)	1	9501092	9503471	2380	2	ENSG00000235263	NA	NA	ENST00000441033	1703	Promoter
chr1	9521976	9523163	1188	*	chr1_9521976_9523163	Distal Intergenic	1	9539465	9585173	45709	1	ENSG00000171612	SLC25A33	protein_coding	ENST00000302692	-16302	Distal Intergenic
chr1	9539005	9540287	1283	*	chr1_9539005_9540287	Promoter (<=1kb)	1	9539465	9585173	45709	1	ENSG00000171612	SLC25A33	protein_coding	ENST00000302692	0	Promoter
chr1	9546156	9547202	1047	*	chr1_9546156_9547202	Intron (ENST00000302692/ENSG00000171612, intron 1 of 6)	1	9539465	9585173	45709	1	ENSG00000171612	SLC25A33	protein_coding	ENST00000302692	6691	Intron
chr1	9555143	9555953	811	*	chr1_9555143_9555953	Intron (ENST00000302692/ENSG00000171612, intron 2 of 6)	1	9539465	9585173	45709	1	ENSG00000171612	SLC25A33	protein_coding	ENST00000302692	15678	Intron
chr1	9561346	9561950	605	*	chr1_9561346_9561950	Intron (ENST00000302692/ENSG00000171612, intron 2 of 6)	1	9576427	9576985	559	1	ENSG00000231181	NA	NA	ENST00000435277	-14477	Intron
chr1	9565102	9565978	877	*	chr1_9565102_9565978	Intron (ENST00000302692/ENSG00000171612, intron 2 of 6)	1	9576427	9576985	559	1	ENSG00000231181	NA	NA	ENST00000435277	-10449	Intron
chr1	9578740	9579312	573	*	chr1_9578740_9579312	Promoter (2-3kb)	1	9576427	9576985	559	1	ENSG00000231181	NA	NA	ENST00000435277	2313	Promoter
chr1	9588282	9589192	911	*	chr1_9588282_9589192	Promoter (<=1kb)	1	9588911	9614877	25967	1	ENSG00000188807	TMEM201	protein_coding	ENST00000340381	0	Promoter
chr1	9589370	9590175	806	*	chr1_9589370_9590175	Promoter (<=1kb)	1	9588922	9604954	16033	1	ENSG00000188807	TMEM201	protein_coding	ENST00000340305	448	Promoter
chr1	9593481	9593672	192	*	chr1_9593481_9593672	Promoter (3-4kb)	1	9596897	9614873	17977	1	ENSG00000188807	TMEM201	protein_coding	ENST00000416541	-3225	Promoter
chr1	9611667	9612075	409	*	chr1_9611667_9612075	Promoter (3-4kb)	1	9607728	9613247	5520	1	ENSG00000188807	TMEM201	protein_coding	ENST00000508400	3939	Promoter
chr1	9621064	9621406	343	*	chr1_9621064_9621406	Distal Intergenic	1	9607728	9613247	5520	1	ENSG00000188807	TMEM201	protein_coding	ENST00000508400	13336	Distal Intergenic
chr1	9627066	9627348	283	*	chr1_9627066_9627348	Distal Intergenic	1	9607728	9613247	5520	1	ENSG00000188807	TMEM201	protein_coding	ENST00000508400	19338	Distal Intergenic
chr1	9652240	9652403	164	*	chr1_9652240_9652403	Promoter (<=1kb)	1	9651732	9729114	77383	1	ENSG00000171608	PIK3CD	protein_coding	ENST00000628140	508	Promoter
chr1	9671125	9672036	912	*	chr1_9671125_9672036	Intron (ENST00000377346/ENSG00000171608, intron 1 of 23)	1	9660828	9662626	1799	2	ENSG00000233268	NA	NA	ENST00000426570	-8499	Intron
chr1	9687212	9688326	1115	*	chr1_9687212_9688326	Promoter (<=1kb)	1	9688176	9691946	3771	1	ENSG00000171608	PIK3CD	protein_coding	ENST00000484851	0	Promoter
chr1	9689340	9689902	563	*	chr1_9689340_9689902	Promoter (1-2kb)	1	9688176	9691946	3771	1	ENSG00000171608	PIK3CD	protein_coding	ENST00000484851	1164	Promoter
chr1	9696869	9697107	239	*	chr1_9696869_9697107	Intron (ENST00000377346/ENSG00000171608, intron 2 of 23)	1	9688176	9691946	3771	1	ENSG00000171608	PIK3CD	protein_coding	ENST00000484851	8693	Intron
chr1	9699390	9699716	327	*	chr1_9699390_9699716	Intron (ENST00000377346/ENSG00000171608, intron 2 of 23)	1	9710198	9727227	17030	1	ENSG00000171608	PIK3CD	protein_coding	ENST00000543390	-10482	Intron
chr1	9700273	9700715	443	*	chr1_9700273_9700715	Intron (ENST00000377346/ENSG00000171608, intron 2 of 23)	1	9710198	9727227	17030	1	ENSG00000171608	PIK3CD	protein_coding	ENST00000543390	-9483	Intron
chr1	9718814	9719923	1110	*	chr1_9718814_9719923	Promoter (2-3kb)	1	9716276	9717581	1306	1	ENSG00000171608	PIK3CD	protein_coding	ENST00000479223	2538	Promoter
chr1	9724788	9725418	631	*	chr1_9724788_9725418	Exon (ENST00000377346/ENSG00000171608, exon 23 of 24)	1	9729028	9733486	4459	2	ENSG00000171603	CLSTN1	protein_coding	ENST00000477264	8068	Exon
chr1	9752337	9752605	269	*	chr1_9752337_9752605	Promoter (<=1kb)	1	9729028	9751581	22554	2	ENSG00000171603	CLSTN1	protein_coding	ENST00000435891	-756	Promoter
chr1	9753172	9753341	170	*	chr1_9753172_9753341	Promoter (1-2kb)	1	9729028	9751581	22554	2	ENSG00000171603	CLSTN1	protein_coding	ENST00000435891	-1591	Promoter
chr1	9766506	9767283	778	*	chr1_9766506_9767283	Intron (ENST00000377298/ENSG00000171603, intron 2 of 18)	1	9780822	9781240	419	1	ENSG00000271264	MZT1P1	processed_pseudogene	ENST00000603781	-13539	Intron
chr1	9768230	9768493	264	*	chr1_9768230_9768493	Intron (ENST00000377298/ENSG00000171603, intron 2 of 18)	1	9780822	9781240	419	1	ENSG00000271264	MZT1P1	processed_pseudogene	ENST00000603781	-12329	Intron
chr1	9785284	9785746	463	*	chr1_9785284_9785746	Promoter (4-5kb)	1	9780822	9781240	419	1	ENSG00000271264	MZT1P1	processed_pseudogene	ENST00000603781	4462	Promoter
chr1	9785974	9786344	371	*	chr1_9785974_9786344	Intron (ENST00000377298/ENSG00000171603, intron 1 of 18)	1	9780822	9781240	419	1	ENSG00000271264	MZT1P1	processed_pseudogene	ENST00000603781	5152	Intron
chr1	9796349	9797467	1119	*	chr1_9796349_9797467	Intron (ENST00000377298/ENSG00000171603, intron 1 of 18)	1	9780822	9781240	419	1	ENSG00000271264	MZT1P1	processed_pseudogene	ENST00000603781	15527	Intron
chr1	9808808	9809962	1155	*	chr1_9808808_9809962	Intron (ENST00000377298/ENSG00000171603, intron 1 of 18)	1	9729027	9823669	94643	2	ENSG00000171603	CLSTN1	protein_coding	ENST00000650348	13707	Intron
chr1	9823985	9824621	637	*	chr1_9823985_9824621	Promoter (<=1kb)	1	9729028	9823984	94957	2	ENSG00000171603	CLSTN1	protein_coding	ENST00000361311	-1	Promoter
chr1	9825128	9826002	875	*	chr1_9825128_9826002	Promoter (1-2kb)	1	9729028	9823984	94957	2	ENSG00000171603	CLSTN1	protein_coding	ENST00000361311	-1144	Promoter
chr1	9835548	9836778	1231	*	chr1_9835548_9836778	Distal Intergenic	1	9826289	9828271	1983	2	ENSG00000280113	NA	NA	ENST00000639753	-7277	Distal Intergenic
chr1	9864024	9866225	2202	*	chr1_9864024_9866225	Intron (ENST00000377263/ENSG00000178585, intron 5 of 5)	1	9850659	9878176	27518	2	ENSG00000178585	CTNNBIP1	protein_coding	ENST00000377256	11951	Intron
chr1	9881571	9882436	866	*	chr1_9881571_9882436	Promoter (3-4kb)	1	9850659	9878176	27518	2	ENSG00000178585	CTNNBIP1	protein_coding	ENST00000377256	-3395	Promoter
chr1	9892503	9893617	1115	*	chr1_9892503_9893617	Promoter (<=1kb)	1	9850450	9893237	42788	2	ENSG00000178585	CTNNBIP1	protein_coding	ENST00000377258	0	Promoter
chr1	9897606	9897951	346	*	chr1_9897606_9897951	Promoter (2-3kb)	1	9900614	9908034	7421	1	ENSG00000285701	NA	NA	ENST00000648956	-2663	Promoter
chr1	9900455	9900756	302	*	chr1_9900455_9900756	Promoter (<=1kb)	1	9900614	9908034	7421	1	ENSG00000285701	NA	NA	ENST00000648956	0	Promoter
chr1	9910064	9911026	963	*	chr1_9910064_9911026	Promoter (<=1kb)	1	9848276	9910269	61994	2	ENSG00000178585	CTNNBIP1	protein_coding	ENST00000377263	0	Promoter
chr1	9927352	9927718	367	*	chr1_9927352_9927718	Promoter (4-5kb)	1	9930261	9932180	1920	2	ENSG00000162441	LZIC	protein_coding	ENST00000471853	4462	Promoter
chr1	9942461	9943511	1051	*	chr1_9942461_9943511	Promoter (<=1kb)	1	9926293	9943391	17099	2	ENSG00000162441	LZIC	protein_coding	ENST00000377223	0	Promoter
chr1	10032548	10033779	1232	*	chr1_10032548_10033779	Promoter (<=1kb)	1	10032832	10180367	147536	1	ENSG00000130939	UBE4B	protein_coding	ENST00000253251	0	Promoter
chr1	10045718	10046617	900	*	chr1_10045718_10046617	Intron (ENST00000253251/ENSG00000130939, intron 1 of 26)	1	10054445	10054781	337	2	ENSG00000224340	NA	NA	ENST00000456484	8164	Intron
chr1	10057444	10057614	171	*	chr1_10057444_10057614	Promoter (1-2kb)	1	10058671	10059648	978	1	ENSG00000233623	PGAM1P11	processed_pseudogene	ENST00000416729	-1057	Promoter
chr1	10073961	10074954	994	*	chr1_10073961_10074954	Intron (ENST00000253251/ENSG00000130939, intron 2 of 26)	1	10058671	10059648	978	1	ENSG00000233623	PGAM1P11	processed_pseudogene	ENST00000416729	15290	Intron
chr1	10191886	10193064	1179	*	chr1_10191886_10193064	Distal Intergenic	1	10179016	10179950	935	1	ENSG00000130939	UBE4B	protein_coding	ENST00000465408	12870	Distal Intergenic
chr1	10209811	10210619	809	*	chr1_10209811_10210619	Promoter (<=1kb)	1	10210570	10308597	98028	1	ENSG00000054523	KIF1B	protein_coding	ENST00000377093	0	Promoter
chr1	10253791	10254048	258	*	chr1_10253791_10254048	Intron (ENST00000377093/ENSG00000054523, intron 2 of 20)	1	10232329	10381596	149268	1	ENSG00000054523	KIF1B	protein_coding	ENST00000622724	21462	Intron
chr1	10377549	10378223	675	*	chr1_10377549_10378223	Promoter (4-5kb)	1	10381978	10383105	1128	2	ENSG00000284735	NA	NA	ENST00000641619	4882	Promoter
chr1	10378548	10378818	271	*	chr1_10378548_10378818	Promoter (4-5kb)	1	10381978	10383105	1128	2	ENSG00000284735	NA	NA	ENST00000641619	4287	Promoter
chr1	10380620	10380842	223	*	chr1_10380620_10380842	Promoter (2-3kb)	1	10381978	10383105	1128	2	ENSG00000284735	NA	NA	ENST00000641619	2263	Promoter
chr1	10398466	10399412	947	*	chr1_10398466_10399412	Promoter (<=1kb)	1	10398592	10411552	12961	1	ENSG00000142657	PGD	protein_coding	ENST00000491493	0	Promoter
chr1	10402729	10402951	223	*	chr1_10402729_10402951	Promoter (3-4kb)	1	10399632	10413251	13620	1	ENSG00000142657	PGD	protein_coding	ENST00000460189	3097	Promoter
chr1	10403575	10403793	219	*	chr1_10403575_10403793	Promoter (3-4kb)	1	10399632	10413251	13620	1	ENSG00000142657	PGD	protein_coding	ENST00000460189	3943	Promoter
chr1	10459002	10459454	453	*	chr1_10459002_10459454	Promoter (<=1kb)	1	10458555	10459338	784	1	ENSG00000203469	NA	NA	ENST00000424487	447	Promoter
chr1	10472156	10472721	566	*	chr1_10472156_10472721	Promoter (<=1kb)	1	10472288	10536572	64285	1	ENSG00000142655	PEX14	protein_coding	ENST00000472851	0	Promoter
chr1	10474638	10475508	871	*	chr1_10474638_10475508	Promoter (<=1kb)	1	10474950	10630758	155809	1	ENSG00000142655	PEX14	protein_coding	ENST00000356607	0	Promoter
chr1	10495804	10496463	660	*	chr1_10495804_10496463	Intron (ENST00000472851/ENSG00000142655, intron 2 of 3)	1	10474982	10623286	148305	1	ENSG00000142655	PEX14	protein_coding	ENST00000491661	20822	Intron
chr1	10508255	10509226	972	*	chr1_10508255_10509226	Intron (ENST00000472851/ENSG00000142655, intron 2 of 3)	1	10535888	10536289	402	1	ENSG00000142655	PEX14	protein_coding	ENST00000492696	-26662	Intron
chr1	10514550	10516233	1684	*	chr1_10514550_10516233	Intron (ENST00000472851/ENSG00000142655, intron 2 of 3)	1	10535888	10536289	402	1	ENSG00000142655	PEX14	protein_coding	ENST00000492696	-19655	Intron
chr1	10528101	10529068	968	*	chr1_10528101_10529068	Intron (ENST00000472851/ENSG00000142655, intron 3 of 3)	1	10535888	10536289	402	1	ENSG00000142655	PEX14	protein_coding	ENST00000492696	-6820	Intron
chr1	10585658	10586028	371	*	chr1_10585658_10586028	Intron (ENST00000356607/ENSG00000142655, intron 3 of 8)	1	10612222	10616452	4231	2	ENSG00000287727	NA	NA	ENST00000663738	30424	Intron
chr1	10586356	10586581	226	*	chr1_10586356_10586581	Intron (ENST00000356607/ENSG00000142655, intron 3 of 8)	1	10612222	10616452	4231	2	ENSG00000287727	NA	NA	ENST00000663738	29871	Intron
chr1	10599154	10600462	1309	*	chr1_10599154_10600462	Exon (ENST00000356607/ENSG00000142655, exon 4 of 9)	1	10612222	10616452	4231	2	ENSG00000287727	NA	NA	ENST00000663738	15990	Exon
chr1	10606020	10606325	306	*	chr1_10606020_10606325	Intron (ENST00000356607/ENSG00000142655, intron 4 of 8)	1	10612222	10616452	4231	2	ENSG00000287727	NA	NA	ENST00000663738	10127	Intron
chr1	10662442	10662780	339	*	chr1_10662442_10662780	Promoter (1-2kb)	1	10658007	10661398	3392	2	ENSG00000130940	CASZ1	protein_coding	ENST00000492173	-1044	Promoter
chr1	10665990	10666447	458	*	chr1_10665990_10666447	Promoter (4-5kb)	1	10658007	10661398	3392	2	ENSG00000130940	CASZ1	protein_coding	ENST00000492173	-4592	Promoter
chr1	10679703	10679980	278	*	chr1_10679703_10679980	Intron (ENST00000377022/ENSG00000130940, intron 4 of 20)	1	10660737	10693912	33176	2	ENSG00000130940	CASZ1	protein_coding	ENST00000478728	13932	Intron
chr1	10731140	10731323	184	*	chr1_10731140_10731323	Intron (ENST00000377022/ENSG00000130940, intron 2 of 20)	1	10704196	10705575	1380	2	ENSG00000130940	CASZ1	protein_coding	ENST00000472814	-25565	Intron
chr1	10779310	10779486	177	*	chr1_10779310_10779486	Intron (ENST00000377022/ENSG00000130940, intron 1 of 20)	1	10636604	10796646	160043	2	ENSG00000130940	CASZ1	protein_coding	ENST00000377022	17160	Intron
chr1	10937224	10937787	564	*	chr1_10937224_10937787	Distal Intergenic	1	10946475	10947870	1396	2	ENSG00000175262	C1orf127	protein_coding	ENST00000468348	10083	Distal Intergenic
chr1	10944081	10944618	538	*	chr1_10944081_10944618	Promoter (3-4kb)	1	10946475	10947870	1396	2	ENSG00000175262	C1orf127	protein_coding	ENST00000468348	3252	Promoter
chr1	10975455	10976454	1000	*	chr1_10975455_10976454	Promoter (<=1kb)	1	10946730	10976215	29486	2	ENSG00000175262	C1orf127	protein_coding	ENST00000520253	0	Promoter
chr1	11011789	11012694	906	*	chr1_11011789_11012694	Promoter (<=1kb)	1	11012344	11020489	8146	1	ENSG00000120948	TARDBP	protein_coding	ENST00000473118	0	Promoter
chr1	11013066	11013449	384	*	chr1_11013066_11013449	Promoter (<=1kb)	1	11013716	11024183	10468	1	ENSG00000120948	TARDBP	protein_coding	ENST00000315091	-267	Promoter
chr1	11034501	11034810	310	*	chr1_11034501_11034810	Promoter (4-5kb)	1	11029758	11030528	771	1	ENSG00000120948	TARDBP	protein_coding	ENST00000612387	4743	Promoter
chr1	11059663	11060489	827	*	chr1_11059663_11060489	Promoter (<=1kb)	1	11054589	11060018	5430	2	ENSG00000116649	SRM	protein_coding	ENST00000376957	0	Promoter
chr1	11079013	11079157	145	*	chr1_11079013_11079157	Promoter (<=1kb)	1	11074288	11079800	5513	2	ENSG00000171824	EXOSC10	protein_coding	ENST00000470611	643	Promoter
chr1	11099400	11100158	759	*	chr1_11099400_11100158	Promoter (<=1kb)	1	11066618	11099869	33252	2	ENSG00000171824	EXOSC10	protein_coding	ENST00000304457	0	Promoter
chr1	11134134	11134684	551	*	chr1_11134134_11134684	Promoter (2-3kb)	1	11106535	11131558	25024	2	ENSG00000198793	MTOR	protein_coding	ENST00000376838	-2576	Promoter
chr1	11179811	11180920	1110	*	chr1_11179811_11180920	Intron (ENST00000361445/ENSG00000198793, intron 28 of 57)	1	11189355	11195981	6627	1	ENSG00000171819	ANGPTL7	protein_coding	ENST00000376819	-8435	Intron
chr1	11262487	11262897	411	*	chr1_11262487_11262897	Promoter (<=1kb)	1	11106535	11262551	156017	2	ENSG00000198793	MTOR	protein_coding	ENST00000361445	0	Promoter
chr1	11267492	11267962	471	*	chr1_11267492_11267962	Promoter (4-5kb)	1	11106535	11262551	156017	2	ENSG00000198793	MTOR	protein_coding	ENST00000361445	-4941	Promoter
chr1	11272776	11273735	960	*	chr1_11272776_11273735	Promoter (<=1kb)	1	11273198	11288434	15237	1	ENSG00000120942	UBIAD1	protein_coding	ENST00000376810	0	Promoter
chr1	11300620	11301019	400	*	chr1_11300620_11301019	Distal Intergenic	1	11311734	11319093	7360	2	ENSG00000284646	NA	NA	ENST00000641979	18074	Distal Intergenic
chr1	11321713	11322216	504	*	chr1_11321713_11322216	Promoter (2-3kb)	1	11311734	11319093	7360	2	ENSG00000284646	NA	NA	ENST00000641979	-2620	Promoter
chr1	11374444	11375041	598	*	chr1_11374444_11375041	Distal Intergenic	1	11425257	11425821	565	2	ENSG00000224338	MTCYBP45	processed_pseudogene	ENST00000435243	50780	Distal Intergenic
chr1	11498219	11498545	327	*	chr1_11498219_11498545	Promoter (3-4kb)	1	11500803	11502016	1214	2	ENSG00000285833	NA	NA	ENST00000649975	3471	Promoter
chr1	11644096	11644269	174	*	chr1_11644096_11644269	Intron (ENST00000642025/ENSG00000116661, intron 6 of 6)	1	11649528	11650713	1186	2	ENSG00000116661	FBXO2	protein_coding	ENST00000471501	6444	Intron
chr1	11645833	11645998	166	*	chr1_11645833_11645998	Promoter (4-5kb)	1	11649528	11650713	1186	2	ENSG00000116661	FBXO2	protein_coding	ENST00000471501	4715	Promoter
chr1	11650301	11651033	733	*	chr1_11650301_11651033	Promoter (<=1kb)	1	11637018	11650770	13753	2	ENSG00000116661	FBXO2	protein_coding	ENST00000642025	0	Promoter
chr1	11651731	11652124	394	*	chr1_11651731_11652124	Promoter (<=1kb)	1	11637018	11650770	13753	2	ENSG00000116661	FBXO2	protein_coding	ENST00000642025	-961	Promoter
chr1	11663934	11664395	462	*	chr1_11663934_11664395	Promoter (<=1kb)	1	11664200	11674354	10155	1	ENSG00000116663	FBXO6	protein_coding	ENST00000376753	0	Promoter
chr1	11672720	11673077	358	*	chr1_11672720_11673077	Promoter (4-5kb)	1	11668696	11674030	5335	1	ENSG00000116663	FBXO6	protein_coding	ENST00000449067	4024	Promoter
chr1	11680913	11681673	761	*	chr1_11680913_11681673	Promoter (<=1kb)	1	11674480	11681148	6669	2	ENSG00000116670	MAD2L2	protein_coding	ENST00000376692	0	Promoter
chr1	11692723	11693986	1264	*	chr1_11692723_11693986	Promoter (1-2kb)	1	11691710	11725857	34148	1	ENSG00000162490	DRAXIN	protein_coding	ENST00000294485	1013	Promoter
chr1	11707315	11709248	1934	*	chr1_11707315_11709248	Intron (ENST00000294485/ENSG00000162490, intron 2 of 6)	1	11691710	11725857	34148	1	ENSG00000162490	DRAXIN	protein_coding	ENST00000294485	15605	Intron
chr1	11729359	11730366	1008	*	chr1_11729359_11730366	Distal Intergenic	1	11736084	11750710	14627	1	ENSG00000177674	AGTRAP	protein_coding	ENST00000376637	-5718	Distal Intergenic
chr1	11732707	11732882	176	*	chr1_11732707_11732882	Promoter (3-4kb)	1	11736084	11750710	14627	1	ENSG00000177674	AGTRAP	protein_coding	ENST00000376637	-3202	Promoter
chr1	11735816	11737087	1272	*	chr1_11735816_11737087	Promoter (<=1kb)	1	11736084	11750710	14627	1	ENSG00000177674	AGTRAP	protein_coding	ENST00000376637	0	Promoter
chr1	11748740	11749782	1043	*	chr1_11748740_11749782	Promoter (1-2kb)	1	11747512	11754802	7291	1	ENSG00000177674	AGTRAP	protein_coding	ENST00000471765	1228	Promoter
chr1	11785100	11785547	448	*	chr1_11785100_11785547	Promoter (<=1kb)	1	11785171	11787955	2785	1	ENSG00000215910	C1orf167	protein_coding	ENST00000475041	0	Promoter
chr1	11787414	11788158	745	*	chr1_11787414_11788158	Promoter (<=1kb)	1	11787812	11789585	1774	1	ENSG00000215910	C1orf167	protein_coding	ENST00000482358	0	Promoter
chr1	11791003	11791153	151	*	chr1_11791003_11791153	Promoter (3-4kb)	1	11787812	11789585	1774	1	ENSG00000215910	C1orf167	protein_coding	ENST00000482358	3191	Promoter
chr1	11796057	11797264	1208	*	chr1_11796057_11797264	Promoter (<=1kb)	1	11790642	11796545	5904	2	ENSG00000177000	MTHFR	protein_coding	ENST00000641820	0	Promoter
chr1	11797553	11797970	418	*	chr1_11797553_11797970	Promoter (1-2kb)	1	11790642	11796545	5904	2	ENSG00000177000	MTHFR	protein_coding	ENST00000641820	-1008	Promoter
chr1	11800795	11800994	200	*	chr1_11800795_11800994	Promoter (2-3kb)	1	11790349	11803383	13035	2	ENSG00000177000	MTHFR	protein_coding	ENST00000641407	2389	Promoter
chr1	11803320	11803857	538	*	chr1_11803320_11803857	Promoter (<=1kb)	1	11785730	11803514	17785	2	ENSG00000177000	MTHFR	protein_coding	ENST00000376583	0	Promoter
chr1	11805515	11806749	1235	*	chr1_11805515_11806749	Promoter (<=1kb)	1	11806096	11843143	37048	1	ENSG00000011021	CLCN6	protein_coding	ENST00000312413	0	Promoter
chr1	11859320	11859949	630	*	chr1_11859320_11859949	Promoter (<=1kb)	1	11857464	11858945	1482	2	ENSG00000120937	NPPB	protein_coding	ENST00000376468	-375	Promoter
chr1	11871744	11871919	176	*	chr1_11871744_11871919	Distal Intergenic	1	11877770	11880406	2637	1	ENSG00000224904	SBF1P2	processed_pseudogene	ENST00000438808	-5851	Distal Intergenic
chr1	11882879	11883817	939	*	chr1_11882879_11883817	Distal Intergenic	1	11877770	11880406	2637	1	ENSG00000224904	SBF1P2	processed_pseudogene	ENST00000438808	5109	Distal Intergenic
chr1	11901317	11902088	772	*	chr1_11901317_11902088	Distal Intergenic	1	11907940	11913323	5384	1	ENSG00000285646	NA	NA	ENST00000661075	-5852	Distal Intergenic
chr1	11908153	11909695	1543	*	chr1_11908153_11909695	Promoter (<=1kb)	1	11908152	11914298	6147	1	ENSG00000285646	NA	NA	ENST00000660618	1	Promoter
chr1	11918703	11919301	599	*	chr1_11918703_11919301	Distal Intergenic	1	11920183	11926403	6221	2	ENSG00000116685	KIAA2013	protein_coding	ENST00000616327	7102	Distal Intergenic
chr1	11926444	11927516	1073	*	chr1_11926444_11927516	Promoter (<=1kb)	1	11922175	11926428	4254	2	ENSG00000116685	KIAA2013	protein_coding	ENST00000376576	-16	Promoter
chr1	11934091	11935072	982	*	chr1_11934091_11935072	Promoter (<=1kb)	1	11934205	11958620	24416	1	ENSG00000083444	PLOD1	protein_coding	ENST00000485046	0	Promoter
chr1	11949097	11949379	283	*	chr1_11949097_11949379	Promoter (4-5kb)	1	11954301	11958593	4293	1	ENSG00000083444	PLOD1	protein_coding	ENST00000465920	-4922	Promoter
chr1	11967090	11967424	335	*	chr1_11967090_11967424	Promoter (2-3kb)	1	11964702	11966414	1713	1	ENSG00000083444	PLOD1	protein_coding	ENST00000470133	2388	Promoter
chr1	11979652	11980813	1162	*	chr1_11979652_11980813	Promoter (<=1kb)	1	11980181	12013514	33334	1	ENSG00000116688	MFN2	protein_coding	ENST00000444836	0	Promoter
chr1	11990277	11991420	1144	*	chr1_11990277_11991420	Promoter (<=1kb)	1	11992252	12013500	21249	1	ENSG00000116688	MFN2	protein_coding	ENST00000675483	-832	Promoter
chr1	12001786	12002637	852	*	chr1_12001786_12002637	Promoter (1-2kb)	1	12000350	12013503	13154	1	ENSG00000116688	MFN2	protein_coding	ENST00000675404	1436	Promoter
chr1	12019184	12019864	681	*	chr1_12019184_12019864	Promoter (<=1kb)	1	12019466	12029855	10390	1	ENSG00000116691	MIIP	protein_coding	ENST00000478749	0	Promoter
chr1	12031375	12031757	383	*	chr1_12031375_12031757	Promoter (<=1kb)	1	12031127	12032039	913	1	ENSG00000116691	MIIP	protein_coding	ENST00000478299	248	Promoter
chr1	12039964	12040971	1008	*	chr1_12039964_12040971	Promoter (2-3kb)	1	12036740	12037014	275	2	ENSG00000243539	RN7SL649P	misc_RNA	ENST00000496974	-2950	Promoter
chr1	12044555	12044850	296	*	chr1_12044555_12044850	Distal Intergenic	1	12036740	12037014	275	2	ENSG00000243539	RN7SL649P	misc_RNA	ENST00000496974	-7541	Distal Intergenic
chr1	12051803	12052493	691	*	chr1_12051803_12052493	Distal Intergenic	1	12063303	12144207	80905	1	ENSG00000120949	TNFRSF8	protein_coding	ENST00000263932	-10810	Distal Intergenic
chr1	12153204	12153818	615	*	chr1_12153204_12153818	Distal Intergenic	1	12166943	12167038	96	1	ENSG00000283789	MIR7846	miRNA	ENST00000622420	-13125	Distal Intergenic
chr1	12177935	12178733	799	*	chr1_12177935_12178733	Intron (ENST00000376259/ENSG00000028137, intron 1 of 9)	1	12167003	12209228	42226	1	ENSG00000028137	TNFRSF1B	protein_coding	ENST00000492361	10932	Intron
chr1	12229759	12230092	334	*	chr1_12229759_12230092	Promoter (<=1kb)	1	12230030	12512047	282018	1	ENSG00000048707	VPS13D	protein_coding	ENST00000620676	0	Promoter
chr1	12434290	12434486	197	*	chr1_12434290_12434486	Intron (ENST00000620676/ENSG00000048707, intron 65 of 69)	1	12409838	12416827	6990	1	ENSG00000048707	VPS13D	protein_coding	ENST00000481484	24452	Intron
chr1	12436247	12437288	1042	*	chr1_12436247_12437288	Intron (ENST00000620676/ENSG00000048707, intron 65 of 69)	1	12409838	12416827	6990	1	ENSG00000048707	VPS13D	protein_coding	ENST00000481484	26409	Intron
chr1	12447720	12448215	496	*	chr1_12447720_12448215	Intron (ENST00000620676/ENSG00000048707, intron 65 of 69)	1	12464940	12512047	47108	1	ENSG00000048707	VPS13D	protein_coding	ENST00000543766	-16725	Intron
chr1	12454063	12455225	1163	*	chr1_12454063_12455225	Intron (ENST00000620676/ENSG00000048707, intron 65 of 69)	1	12464940	12512047	47108	1	ENSG00000048707	VPS13D	protein_coding	ENST00000543766	-9715	Intron
chr1	12478088	12478905	818	*	chr1_12478088_12478905	Promoter (<=1kb)	1	12478549	12506972	28424	1	ENSG00000048707	VPS13D	protein_coding	ENST00000645148	0	Promoter
chr1	12480861	12481267	407	*	chr1_12480861_12481267	Promoter (2-3kb)	1	12478549	12506972	28424	1	ENSG00000048707	VPS13D	protein_coding	ENST00000645148	2312	Promoter
chr1	12486291	12487331	1041	*	chr1_12486291_12487331	Intron (ENST00000620676/ENSG00000048707, intron 67 of 69)	1	12478549	12506972	28424	1	ENSG00000048707	VPS13D	protein_coding	ENST00000645148	7742	Intron
chr1	12512157	12512310	154	*	chr1_12512157_12512310	Promoter (4-5kb)	1	12507246	12507397	152	1	ENSG00000239149	SNORA59A	snoRNA	ENST00000459326	4911	Promoter
chr1	12519012	12519324	313	*	chr1_12519012_12519324	Distal Intergenic	1	12527724	12528420	697	1	ENSG00000229484	LINC02766	lncRNA	ENST00000416696	-8400	Distal Intergenic
chr1	12541459	12541818	360	*	chr1_12541459_12541818	Distal Intergenic	1	12527724	12528420	697	1	ENSG00000229484	LINC02766	lncRNA	ENST00000416696	13735	Distal Intergenic
chr1	12549418	12550800	1383	*	chr1_12549418_12550800	Distal Intergenic	1	12569972	12570072	101	2	ENSG00000221340	RNU6ATAC18P	snRNA	ENST00000408413	19272	Distal Intergenic
chr1	12556318	12556986	669	*	chr1_12556318_12556986	Distal Intergenic	1	12569972	12570072	101	2	ENSG00000221340	RNU6ATAC18P	snRNA	ENST00000408413	13086	Distal Intergenic
chr1	12572302	12574504	2203	*	chr1_12572302_12574504	Promoter (2-3kb)	1	12569972	12570072	101	2	ENSG00000221340	RNU6ATAC18P	snRNA	ENST00000408413	-2230	Promoter
chr1	12582922	12583423	502	*	chr1_12582922_12583423	Promoter (3-4kb)	1	12578957	12579023	67	2	ENSG00000276830	MIR6730	miRNA	ENST00000622213	-3899	Promoter
chr1	12588094	12589149	1056	*	chr1_12588094_12589149	Intron (ENST00000616661/ENSG00000162496, intron 1 of 5)	1	12578718	12596308	17591	2	ENSG00000162496	DHRS3	protein_coding	ENST00000430996	7159	Intron
chr1	12595085	12596861	1777	*	chr1_12595085_12596861	Promoter (<=1kb)	1	12578718	12596308	17591	2	ENSG00000162496	DHRS3	protein_coding	ENST00000430996	0	Promoter
chr1	12597353	12598339	987	*	chr1_12597353_12598339	Promoter (1-2kb)	1	12578718	12596308	17591	2	ENSG00000162496	DHRS3	protein_coding	ENST00000430996	-1045	Promoter
chr1	12604038	12604649	612	*	chr1_12604038_12604649	Intron (ENST00000616661/ENSG00000162496, intron 1 of 5)	1	12578718	12596308	17591	2	ENSG00000162496	DHRS3	protein_coding	ENST00000430996	-7730	Intron
chr1	12615934	12616833	900	*	chr1_12615934_12616833	Promoter (<=1kb)	1	12568392	12616795	48404	2	ENSG00000162496	DHRS3	protein_coding	ENST00000464917	0	Promoter
chr1	12618319	12618531	213	*	chr1_12618319_12618531	Promoter (<=1kb)	1	12567910	12618210	50301	2	ENSG00000162496	DHRS3	protein_coding	ENST00000616661	-109	Promoter
chr1	12618854	12619663	810	*	chr1_12618854_12619663	Promoter (<=1kb)	1	12618900	12619244	345	2	ENSG00000272482	NA	NA	ENST00000606790	0	Promoter
chr1	12619914	12620082	169	*	chr1_12619914_12620082	Promoter (<=1kb)	1	12618900	12619244	345	2	ENSG00000272482	NA	NA	ENST00000606790	-670	Promoter
chr1	12636306	12637020	715	*	chr1_12636306_12637020	Distal Intergenic	1	12644085	12667076	22992	1	ENSG00000204518	AADACL4	protein_coding	ENST00000376221	-7065	Distal Intergenic
chr1	12851566	12852801	1236	*	chr1_12851566_12852801	Promoter (2-3kb)	1	12847377	12848720	1344	2	ENSG00000179172	HNRNPCL1	protein_coding	ENST00000317869	-2846	Promoter
chr1	13536515	13537122	608	*	chr1_13536515_13537122	Distal Intergenic	1	13555001	13555694	694	1	ENSG00000215909	BRWD1P1	processed_pseudogene	ENST00000401091	-17879	Distal Intergenic
chr1	13748888	13750005	1118	*	chr1_13748888_13750005	Promoter (<=1kb)	1	13749403	13788079	38677	1	ENSG00000116731	PRDM2	protein_coding	ENST00000413440	0	Promoter
chr1	13798754	13799191	438	*	chr1_13798754_13799191	Intron (ENST00000376048/ENSG00000116731, intron 6 of 7)	1	13771726	13778463	6738	1	ENSG00000116731	PRDM2	protein_coding	ENST00000487453	27028	Intron
chr1	13921353	13922343	991	*	chr1_13921353_13922343	Intron (ENST00000636564/ENSG00000189337, intron 1 of 2)	1	13892792	15118043	1225252	1	ENSG00000189337	KAZN	protein_coding	ENST00000636203	28561	Intron
chr1	13996103	13996741	639	*	chr1_13996103_13996741	Intron (ENST00000636564/ENSG00000189337, intron 1 of 2)	1	13892792	15118043	1225252	1	ENSG00000189337	KAZN	protein_coding	ENST00000636203	103311	Intron
chr1	14017113	14018210	1098	*	chr1_14017113_14018210	Intron (ENST00000636564/ENSG00000189337, intron 1 of 2)	1	14124233	14124335	103	2	ENSG00000252151	RNU6-1265P	snRNA	ENST00000516342	106125	Intron
chr1	14055131	14055752	622	*	chr1_14055131_14055752	Intron (ENST00000636564/ENSG00000189337, intron 1 of 2)	1	14124233	14124335	103	2	ENSG00000252151	RNU6-1265P	snRNA	ENST00000516342	68583	Intron
chr1	14117658	14118128	471	*	chr1_14117658_14118128	Intron (ENST00000636564/ENSG00000189337, intron 1 of 2)	1	14124233	14124335	103	2	ENSG00000252151	RNU6-1265P	snRNA	ENST00000516342	6207	Intron
chr1	14128242	14128402	161	*	chr1_14128242_14128402	Promoter (3-4kb)	1	14124233	14124335	103	2	ENSG00000252151	RNU6-1265P	snRNA	ENST00000516342	-3907	Promoter
chr1	14168404	14169526	1123	*	chr1_14168404_14169526	Intron (ENST00000636564/ENSG00000189337, intron 1 of 2)	1	14124233	14124335	103	2	ENSG00000252151	RNU6-1265P	snRNA	ENST00000516342	-44069	Intron
chr1	14174803	14175599	797	*	chr1_14174803_14175599	Intron (ENST00000636564/ENSG00000189337, intron 1 of 2)	1	14124233	14124335	103	2	ENSG00000252151	RNU6-1265P	snRNA	ENST00000516342	-50468	Intron
chr1	14176062	14176663	602	*	chr1_14176062_14176663	Intron (ENST00000636564/ENSG00000189337, intron 1 of 2)	1	14124233	14124335	103	2	ENSG00000252151	RNU6-1265P	snRNA	ENST00000516342	-51727	Intron
chr1	14189466	14189675	210	*	chr1_14189466_14189675	Intron (ENST00000636564/ENSG00000189337, intron 2 of 2)	1	14124233	14124335	103	2	ENSG00000252151	RNU6-1265P	snRNA	ENST00000516342	-65131	Intron
chr1	14190311	14191058	748	*	chr1_14190311_14191058	Intron (ENST00000636564/ENSG00000189337, intron 2 of 2)	1	14124233	14124335	103	2	ENSG00000252151	RNU6-1265P	snRNA	ENST00000516342	-65976	Intron
chr1	14268074	14268388	315	*	chr1_14268074_14268388	Intron (ENST00000636564/ENSG00000189337, intron 2 of 2)	1	14221887	14259698	37812	2	ENSG00000231606	NA	NA	ENST00000657859	-8376	Intron
chr1	14296313	14296613	301	*	chr1_14296313_14296613	Intron (ENST00000636564/ENSG00000189337, intron 2 of 2)	1	14221891	14304445	82555	2	ENSG00000231606	NA	NA	ENST00000449215	7832	Intron
chr1	14296884	14297122	239	*	chr1_14296884_14297122	Intron (ENST00000636564/ENSG00000189337, intron 2 of 2)	1	14221891	14304445	82555	2	ENSG00000231606	NA	NA	ENST00000449215	7323	Intron
chr1	14303163	14303372	210	*	chr1_14303163_14303372	Promoter (1-2kb)	1	14221891	14304445	82555	2	ENSG00000231606	NA	NA	ENST00000449215	1073	Promoter
chr1	14304667	14304872	206	*	chr1_14304667_14304872	Promoter (<=1kb)	1	14221891	14304445	82555	2	ENSG00000231606	NA	NA	ENST00000449215	-222	Promoter
chr1	14333856	14335481	1626	*	chr1_14333856_14335481	Intron (ENST00000636203/ENSG00000189337, intron 2 of 16)	1	14348947	14351324	2378	2	ENSG00000234593	KAZN-AS1	lncRNA	ENST00000661309	15843	Intron
chr1	14345535	14346805	1271	*	chr1_14345535_14346805	Promoter (4-5kb)	1	14348947	14351324	2378	2	ENSG00000234593	KAZN-AS1	lncRNA	ENST00000661309	4519	Promoter
chr1	14436262	14436487	226	*	chr1_14436262_14436487	Intron (ENST00000636203/ENSG00000189337, intron 2 of 16)	1	14390655	14419973	29319	2	ENSG00000234593	KAZN-AS1	lncRNA	ENST00000670776	-16289	Intron
chr1	14440553	14441094	542	*	chr1_14440553_14441094	Intron (ENST00000636203/ENSG00000189337, intron 2 of 16)	1	14390655	14419973	29319	2	ENSG00000234593	KAZN-AS1	lncRNA	ENST00000670776	-20580	Intron
chr1	14462734	14462955	222	*	chr1_14462734_14462955	Intron (ENST00000636203/ENSG00000189337, intron 2 of 16)	1	14390655	14419973	29319	2	ENSG00000234593	KAZN-AS1	lncRNA	ENST00000670776	-42761	Intron
chr1	14486326	14487376	1051	*	chr1_14486326_14487376	Intron (ENST00000636203/ENSG00000189337, intron 2 of 16)	1	14390655	14419973	29319	2	ENSG00000234593	KAZN-AS1	lncRNA	ENST00000670776	-66353	Intron
chr1	14517383	14517598	216	*	chr1_14517383_14517598	Intron (ENST00000636203/ENSG00000189337, intron 2 of 16)	1	14598685	15118043	519359	1	ENSG00000189337	KAZN	protein_coding	ENST00000376030	-81087	Intron
chr1	14542724	14542997	274	*	chr1_14542724_14542997	Intron (ENST00000636203/ENSG00000189337, intron 2 of 16)	1	14598685	15118043	519359	1	ENSG00000189337	KAZN	protein_coding	ENST00000376030	-55688	Intron
chr1	14543205	14543634	430	*	chr1_14543205_14543634	Intron (ENST00000636203/ENSG00000189337, intron 2 of 16)	1	14598685	15118043	519359	1	ENSG00000189337	KAZN	protein_coding	ENST00000376030	-55051	Intron
chr1	14553275	14554255	981	*	chr1_14553275_14554255	Intron (ENST00000636203/ENSG00000189337, intron 2 of 16)	1	14598685	15118043	519359	1	ENSG00000189337	KAZN	protein_coding	ENST00000376030	-44430	Intron
chr1	14597844	14598169	326	*	chr1_14597844_14598169	Promoter (<=1kb)	1	14598685	15118043	519359	1	ENSG00000189337	KAZN	protein_coding	ENST00000376030	-516	Promoter
chr1	14599221	14599684	464	*	chr1_14599221_14599684	Promoter (<=1kb)	1	14598717	15065797	467081	1	ENSG00000189337	KAZN	protein_coding	ENST00000503743	504	Promoter
chr1	14605926	14607010	1085	*	chr1_14605926_14607010	Intron (ENST00000636203/ENSG00000189337, intron 3 of 16)	1	14598717	15065797	467081	1	ENSG00000189337	KAZN	protein_coding	ENST00000503743	7209	Intron
chr1	14699434	14700177	744	*	chr1_14699434_14700177	Intron (ENST00000636203/ENSG00000189337, intron 3 of 16)	1	14692129	14692613	485	2	ENSG00000235829	TBCAP2	processed_pseudogene	ENST00000416175	-6821	Intron
chr1	14701140	14701436	297	*	chr1_14701140_14701436	Intron (ENST00000636203/ENSG00000189337, intron 3 of 16)	1	14692129	14692613	485	2	ENSG00000235829	TBCAP2	processed_pseudogene	ENST00000416175	-8527	Intron
chr1	14704580	14705083	504	*	chr1_14704580_14705083	Intron (ENST00000636203/ENSG00000189337, intron 3 of 16)	1	14692129	14692613	485	2	ENSG00000235829	TBCAP2	processed_pseudogene	ENST00000416175	-11967	Intron
chr1	14723100	14723784	685	*	chr1_14723100_14723784	Intron (ENST00000636203/ENSG00000189337, intron 3 of 16)	1	14692129	14692613	485	2	ENSG00000235829	TBCAP2	processed_pseudogene	ENST00000416175	-30487	Intron
chr1	14731730	14732612	883	*	chr1_14731730_14732612	Intron (ENST00000636203/ENSG00000189337, intron 3 of 16)	1	14692129	14692613	485	2	ENSG00000235829	TBCAP2	processed_pseudogene	ENST00000416175	-39117	Intron
chr1	14742082	14743109	1028	*	chr1_14742082_14743109	Intron (ENST00000636203/ENSG00000189337, intron 3 of 16)	1	14774469	14777727	3259	2	ENSG00000287756	NA	NA	ENST00000666715	34618	Intron
chr1	14765685	14766130	446	*	chr1_14765685_14766130	Intron (ENST00000636203/ENSG00000189337, intron 3 of 16)	1	14774469	14777727	3259	2	ENSG00000287756	NA	NA	ENST00000666715	11597	Intron
chr1	14785322	14786247	926	*	chr1_14785322_14786247	Intron (ENST00000636203/ENSG00000189337, intron 3 of 16)	1	14774469	14777727	3259	2	ENSG00000287756	NA	NA	ENST00000666715	-7595	Intron
chr1	14850009	14851344	1336	*	chr1_14850009_14851344	Intron (ENST00000636203/ENSG00000189337, intron 3 of 16)	1	14774469	14777727	3259	2	ENSG00000287756	NA	NA	ENST00000666715	-72282	Intron
chr1	14880397	14881244	848	*	chr1_14880397_14881244	Intron (ENST00000636203/ENSG00000189337, intron 3 of 16)	1	14924130	15068152	144023	1	ENSG00000189337	KAZN	protein_coding	ENST00000361144	-42886	Intron
chr1	14903068	14903575	508	*	chr1_14903068_14903575	Intron (ENST00000636203/ENSG00000189337, intron 3 of 16)	1	14924130	15068152	144023	1	ENSG00000189337	KAZN	protein_coding	ENST00000361144	-20555	Intron
chr1	14903967	14904435	469	*	chr1_14903967_14904435	Intron (ENST00000636203/ENSG00000189337, intron 3 of 16)	1	14924130	15068152	144023	1	ENSG00000189337	KAZN	protein_coding	ENST00000361144	-19695	Intron
chr1	14910035	14910482	448	*	chr1_14910035_14910482	Intron (ENST00000636203/ENSG00000189337, intron 3 of 16)	1	14924130	15068152	144023	1	ENSG00000189337	KAZN	protein_coding	ENST00000361144	-13648	Intron
chr1	14913648	14914136	489	*	chr1_14913648_14914136	Intron (ENST00000636203/ENSG00000189337, intron 3 of 16)	1	14924130	15068152	144023	1	ENSG00000189337	KAZN	protein_coding	ENST00000361144	-9994	Intron
chr1	14924025	14924266	242	*	chr1_14924025_14924266	Promoter (<=1kb)	1	14924130	15068152	144023	1	ENSG00000189337	KAZN	protein_coding	ENST00000361144	0	Promoter
chr1	14939241	14940665	1425	*	chr1_14939241_14940665	Intron (ENST00000636203/ENSG00000189337, intron 3 of 16)	1	14945919	15065797	119879	1	ENSG00000189337	KAZN	protein_coding	ENST00000400797	-5254	Intron
chr1	14946472	14947345	874	*	chr1_14946472_14947345	Promoter (<=1kb)	1	14945919	15065797	119879	1	ENSG00000189337	KAZN	protein_coding	ENST00000400797	553	Promoter
chr1	14948498	14949089	592	*	chr1_14948498_14949089	Promoter (2-3kb)	1	14945919	15065797	119879	1	ENSG00000189337	KAZN	protein_coding	ENST00000400797	2579	Promoter
chr1	14953053	14953452	400	*	chr1_14953053_14953452	Intron (ENST00000636203/ENSG00000189337, intron 3 of 16)	1	14945919	15065797	119879	1	ENSG00000189337	KAZN	protein_coding	ENST00000400797	7134	Intron
chr1	14968272	14969311	1040	*	chr1_14968272_14969311	Intron (ENST00000636203/ENSG00000189337, intron 4 of 16)	1	14945919	15065797	119879	1	ENSG00000189337	KAZN	protein_coding	ENST00000400797	22353	Intron
chr1	14970003	14970613	611	*	chr1_14970003_14970613	Intron (ENST00000636203/ENSG00000189337, intron 4 of 16)	1	14945919	15065797	119879	1	ENSG00000189337	KAZN	protein_coding	ENST00000400797	24084	Intron
chr1	14976103	14977857	1755	*	chr1_14976103_14977857	Intron (ENST00000636203/ENSG00000189337, intron 4 of 16)	1	14945919	15065797	119879	1	ENSG00000189337	KAZN	protein_coding	ENST00000400797	30184	Intron
chr1	14988077	14988362	286	*	chr1_14988077_14988362	Intron (ENST00000636203/ENSG00000189337, intron 4 of 16)	1	14945919	15065797	119879	1	ENSG00000189337	KAZN	protein_coding	ENST00000400797	42158	Intron
chr1	14996046	14997146	1101	*	chr1_14996046_14997146	Intron (ENST00000636203/ENSG00000189337, intron 4 of 16)	1	14945919	15065797	119879	1	ENSG00000189337	KAZN	protein_coding	ENST00000400797	50127	Intron
chr1	14997899	14998191	293	*	chr1_14997899_14998191	Intron (ENST00000636203/ENSG00000189337, intron 4 of 16)	1	14945919	15065797	119879	1	ENSG00000189337	KAZN	protein_coding	ENST00000400797	51980	Intron
chr1	15001205	15001817	613	*	chr1_15001205_15001817	Intron (ENST00000636203/ENSG00000189337, intron 4 of 16)	1	14945919	15065797	119879	1	ENSG00000189337	KAZN	protein_coding	ENST00000400797	55286	Intron
chr1	15012800	15013184	385	*	chr1_15012800_15013184	Intron (ENST00000636203/ENSG00000189337, intron 4 of 16)	1	14945919	15065797	119879	1	ENSG00000189337	KAZN	protein_coding	ENST00000400797	66881	Intron
chr1	15027696	15028880	1185	*	chr1_15027696_15028880	Intron (ENST00000636203/ENSG00000189337, intron 4 of 16)	1	14945919	15065797	119879	1	ENSG00000189337	KAZN	protein_coding	ENST00000400797	81777	Intron
chr1	15029684	15030024	341	*	chr1_15029684_15030024	Intron (ENST00000636203/ENSG00000189337, intron 4 of 16)	1	14945919	15065797	119879	1	ENSG00000189337	KAZN	protein_coding	ENST00000400797	83765	Intron
chr1	15030530	15031141	612	*	chr1_15030530_15031141	Intron (ENST00000636203/ENSG00000189337, intron 4 of 16)	1	14945919	15065797	119879	1	ENSG00000189337	KAZN	protein_coding	ENST00000400797	84611	Intron
chr1	15042516	15043763	1248	*	chr1_15042516_15043763	Intron (ENST00000636203/ENSG00000189337, intron 5 of 16)	1	14945919	15065797	119879	1	ENSG00000189337	KAZN	protein_coding	ENST00000400797	96597	Intron
chr1	15056606	15057474	869	*	chr1_15056606_15057474	Intron (ENST00000636203/ENSG00000189337, intron 7 of 16)	1	15111869	15152458	40590	2	ENSG00000175147	TMEM51-AS1	lncRNA	ENST00000404665	94984	Intron
chr1	15100377	15100962	586	*	chr1_15100377_15100962	Intron (ENST00000636203/ENSG00000189337, intron 12 of 16)	1	15111869	15152458	40590	2	ENSG00000175147	TMEM51-AS1	lncRNA	ENST00000404665	51496	Intron
chr1	15106761	15106961	201	*	chr1_15106761_15106961	Intron (ENST00000636203/ENSG00000189337, intron 15 of 16)	1	15111869	15152458	40590	2	ENSG00000175147	TMEM51-AS1	lncRNA	ENST00000404665	45497	Intron
chr1	15128447	15129066	620	*	chr1_15128447_15129066	Intron (ENST00000310916/ENSG00000175147, intron 1 of 5)	1	15111869	15152458	40590	2	ENSG00000175147	TMEM51-AS1	lncRNA	ENST00000404665	23392	Intron
chr1	15133117	15133372	256	*	chr1_15133117_15133372	Intron (ENST00000310916/ENSG00000175147, intron 1 of 5)	1	15111869	15152458	40590	2	ENSG00000175147	TMEM51-AS1	lncRNA	ENST00000404665	19086	Intron
chr1	15152498	15153839	1342	*	chr1_15152498_15153839	Promoter (<=1kb)	1	15152532	15220477	67946	1	ENSG00000171729	TMEM51	protein_coding	ENST00000428417	0	Promoter
chr1	15154614	15155037	424	*	chr1_15154614_15155037	Promoter (<=1kb)	1	15153768	15220393	66626	1	ENSG00000171729	TMEM51	protein_coding	ENST00000434578	846	Promoter
chr1	15158079	15158375	297	*	chr1_15158079_15158375	Promoter (4-5kb)	1	15153768	15220393	66626	1	ENSG00000171729	TMEM51	protein_coding	ENST00000434578	4311	Promoter
chr1	15158590	15159152	563	*	chr1_15158590_15159152	Promoter (4-5kb)	1	15153768	15220393	66626	1	ENSG00000171729	TMEM51	protein_coding	ENST00000434578	4822	Promoter
chr1	15168546	15168996	451	*	chr1_15168546_15168996	Promoter (2-3kb)	1	15164344	15171317	6974	2	ENSG00000204464	C1orf195	lncRNA	ENST00000424792	2321	Promoter
chr1	15171966	15173007	1042	*	chr1_15171966_15173007	Promoter (<=1kb)	1	15168474	15171317	2844	2	ENSG00000204464	C1orf195	lncRNA	ENST00000625027	-649	Promoter
chr1	15178781	15179724	944	*	chr1_15178781_15179724	Intron (ENST00000428417/ENSG00000171729, intron 1 of 2)	1	15168474	15171317	2844	2	ENSG00000204464	C1orf195	lncRNA	ENST00000625027	-7464	Intron
chr1	15179935	15180600	666	*	chr1_15179935_15180600	Intron (ENST00000428417/ENSG00000171729, intron 1 of 2)	1	15168474	15171317	2844	2	ENSG00000204464	C1orf195	lncRNA	ENST00000625027	-8618	Intron
chr1	15181619	15181973	355	*	chr1_15181619_15181973	Intron (ENST00000428417/ENSG00000171729, intron 1 of 2)	1	15168474	15171317	2844	2	ENSG00000204464	C1orf195	lncRNA	ENST00000625027	-10302	Intron
chr1	15188292	15189145	854	*	chr1_15188292_15189145	Promoter (3-4kb)	1	15191828	15192845	1018	2	ENSG00000215720	MFFP1	processed_pseudogene	ENST00000400795	3700	Promoter
chr1	15189525	15190458	934	*	chr1_15189525_15190458	Promoter (2-3kb)	1	15191828	15192845	1018	2	ENSG00000215720	MFFP1	processed_pseudogene	ENST00000400795	2387	Promoter
chr1	15197053	15197338	286	*	chr1_15197053_15197338	Promoter (4-5kb)	1	15191828	15192845	1018	2	ENSG00000215720	MFFP1	processed_pseudogene	ENST00000400795	-4208	Promoter
chr1	15200065	15201136	1072	*	chr1_15200065_15201136	Intron (ENST00000428417/ENSG00000171729, intron 1 of 2)	1	15191828	15192845	1018	2	ENSG00000215720	MFFP1	processed_pseudogene	ENST00000400795	-7220	Intron
chr1	15201725	15202202	478	*	chr1_15201725_15202202	Intron (ENST00000428417/ENSG00000171729, intron 1 of 2)	1	15191828	15192845	1018	2	ENSG00000215720	MFFP1	processed_pseudogene	ENST00000400795	-8880	Intron
chr1	15206428	15206802	375	*	chr1_15206428_15206802	Intron (ENST00000428417/ENSG00000171729, intron 1 of 2)	1	15191828	15192845	1018	2	ENSG00000215720	MFFP1	processed_pseudogene	ENST00000400795	-13583	Intron
chr1	15218406	15218825	420	*	chr1_15218406_15218825	Intron (ENST00000428417/ENSG00000171729, intron 2 of 2)	1	15226373	15227549	1177	1	ENSG00000278480	ZBTB2P1	processed_pseudogene	ENST00000612442	-7548	Intron
chr1	15260334	15261756	1423	*	chr1_15260334_15261756	Intron (ENST00000683790/ENSG00000142621, intron 2 of 33)	1	15251785	15397529	145745	1	ENSG00000142621	FHAD1	protein_coding	ENST00000375998	8549	Intron
chr1	15272490	15272772	283	*	chr1_15272490_15272772	Exon (ENST00000683790/ENSG00000142621, exon 3 of 34)	1	15287045	15289641	2597	1	ENSG00000142621	FHAD1	protein_coding	ENST00000462113	-14273	Exon
chr1	15311903	15312532	630	*	chr1_15311903_15312532	Promoter (<=1kb)	1	15312105	15315239	3135	1	ENSG00000142621	FHAD1	protein_coding	ENST00000483694	0	Promoter
chr1	15323277	15324268	992	*	chr1_15323277_15324268	Promoter (<=1kb)	1	15324469	15330008	5540	1	ENSG00000142621	FHAD1	protein_coding	ENST00000459961	-201	Promoter
chr1	15337782	15338076	295	*	chr1_15337782_15338076	Promoter (2-3kb)	1	15334166	15335464	1299	2	ENSG00000236045	NA	NA	ENST00000439788	-2318	Promoter
chr1	15340326	15340688	363	*	chr1_15340326_15340688	Promoter (1-2kb)	1	15341761	15384558	42798	1	ENSG00000142621	FHAD1	protein_coding	ENST00000444385	-1073	Promoter
chr1	15344891	15345315	425	*	chr1_15344891_15345315	Promoter (<=1kb)	1	15345098	15397741	52644	1	ENSG00000142621	FHAD1	protein_coding	ENST00000529606	0	Promoter
chr1	15352485	15352707	223	*	chr1_15352485_15352707	Intron (ENST00000683790/ENSG00000142621, intron 19 of 33)	1	15357791	15364317	6527	1	ENSG00000142621	FHAD1	protein_coding	ENST00000483120	-5084	Intron
chr1	15356194	15357188	995	*	chr1_15356194_15357188	Promoter (<=1kb)	1	15357791	15364317	6527	1	ENSG00000142621	FHAD1	protein_coding	ENST00000483120	-603	Promoter
chr1	15407200	15407472	273	*	chr1_15407200_15407472	Promoter (<=1kb)	1	15403025	15407882	4858	2	ENSG00000228140	NA	NA	ENST00000667833	410	Promoter
chr1	15409411	15410118	708	*	chr1_15409411_15410118	Promoter (<=1kb)	1	15409888	15430339	20452	1	ENSG00000142634	EFHD2	protein_coding	ENST00000375980	0	Promoter
chr1	15416203	15416424	222	*	chr1_15416203_15416424	Intron (ENST00000375980/ENSG00000142634, intron 1 of 3)	1	15410265	15429081	18817	1	ENSG00000142634	EFHD2	protein_coding	ENST00000445566	5938	Intron
chr1	15417593	15417806	214	*	chr1_15417593_15417806	Intron (ENST00000375980/ENSG00000142634, intron 1 of 3)	1	15410265	15429081	18817	1	ENSG00000142634	EFHD2	protein_coding	ENST00000445566	7328	Intron
chr1	15418836	15419107	272	*	chr1_15418836_15419107	Intron (ENST00000375980/ENSG00000142634, intron 1 of 3)	1	15410265	15429081	18817	1	ENSG00000142634	EFHD2	protein_coding	ENST00000445566	8571	Intron
chr1	15426439	15427311	873	*	chr1_15426439_15427311	Exon (ENST00000375980/ENSG00000142634, exon 3 of 4)	1	15438442	15449242	10801	1	ENSG00000162438	CTRC	protein_coding	ENST00000375943	-11131	Exon
chr1	15429691	15429966	276	*	chr1_15429691_15429966	3 UTR	1	15438442	15449242	10801	1	ENSG00000162438	CTRC	protein_coding	ENST00000375943	-8476	3 UTR
chr1	15431146	15431412	267	*	chr1_15431146_15431412	Distal Intergenic	1	15438442	15449242	10801	1	ENSG00000162438	CTRC	protein_coding	ENST00000375943	-7030	Distal Intergenic
chr1	15432537	15433806	1270	*	chr1_15432537_15433806	Promoter (4-5kb)	1	15438442	15449242	10801	1	ENSG00000162438	CTRC	protein_coding	ENST00000375943	-4636	Promoter
chr1	15524189	15525418	1230	*	chr1_15524189_15525418	Promoter (<=1kb)	1	15490832	15524445	33614	2	ENSG00000132906	CASP9	protein_coding	ENST00000546424	0	Promoter
chr1	15526460	15527179	720	*	chr1_15526460_15527179	Promoter (<=1kb)	1	15526813	15566595	39783	1	ENSG00000116138	DNAJC16	protein_coding	ENST00000375838	0	Promoter
chr1	15531046	15531279	234	*	chr1_15531046_15531279	Promoter (4-5kb)	1	15526848	15571733	44886	1	ENSG00000116138	DNAJC16	protein_coding	ENST00000375847	4198	Promoter
chr1	15557766	15558271	506	*	chr1_15557766_15558271	Promoter (1-2kb)	1	15559608	15592379	32772	1	ENSG00000116138	DNAJC16	protein_coding	ENST00000483270	-1337	Promoter
chr1	15558965	15559876	912	*	chr1_15558965_15559876	Promoter (<=1kb)	1	15559608	15592379	32772	1	ENSG00000116138	DNAJC16	protein_coding	ENST00000483270	0	Promoter
chr1	15574640	15575033	394	*	chr1_15574640_15575033	3 UTR	1	15568159	15570281	2123	1	ENSG00000116138	DNAJC16	protein_coding	ENST00000495523	6481	3 UTR
chr1	15595077	15595261	185	*	chr1_15595077_15595261	Intron (ENST00000428945/ENSG00000237301, intron 1 of 1)	1	15586136	15603626	17491	2	ENSG00000237301	NA	NA	ENST00000428945	8365	Intron
chr1	15601468	15602098	631	*	chr1_15601468_15602098	Promoter (1-2kb)	1	15586136	15603626	17491	2	ENSG00000237301	NA	NA	ENST00000428945	1528	Promoter
chr1	15603136	15604083	948	*	chr1_15603136_15604083	Promoter (<=1kb)	1	15586136	15603626	17491	2	ENSG00000237301	NA	NA	ENST00000428945	0	Promoter
chr1	15616822	15618593	1772	*	chr1_15616822_15618593	Promoter (<=1kb)	1	15617458	15669044	51587	1	ENSG00000197312	DDI2	protein_coding	ENST00000480945	0	Promoter
chr1	15630396	15631401	1006	*	chr1_15630396_15631401	Promoter (<=1kb)	1	15630402	15661057	30656	1	ENSG00000197312	DDI2	protein_coding	ENST00000320153	0	Promoter
chr1	15678539	15678960	422	*	chr1_15678539_15678960	Promoter (4-5kb)	1	15682873	15683128	256	2	ENSG00000271742	NA	NA	ENST00000606262	4168	Promoter
chr1	15679597	15681527	1931	*	chr1_15679597_15681527	Promoter (1-2kb)	1	15682873	15683128	256	2	ENSG00000271742	NA	NA	ENST00000606262	1601	Promoter
chr1	15702764	15704185	1422	*	chr1_15702764_15704185	Intron (ENST00000375799/ENSG00000116786, intron 1 of 19)	1	15684556	15734769	50214	1	ENSG00000116786	PLEKHM2	protein_coding	ENST00000642363	18208	Intron
chr1	15718215	15718646	432	*	chr1_15718215_15718646	Exon (ENST00000375799/ENSG00000116786, exon 5 of 20)	1	15729845	15734115	4271	1	ENSG00000116786	PLEKHM2	protein_coding	ENST00000477849	-11199	Exon
chr1	15739495	15739986	492	*	chr1_15739495_15739986	Promoter (<=1kb)	1	15739035	15739562	528	1	ENSG00000162461	SLC25A34	protein_coding	ENST00000465495	460	Promoter
chr1	15741474	15741809	336	*	chr1_15741474_15741809	Promoter (<=1kb)	1	15742499	15747982	5484	1	ENSG00000162460	TMEM82	protein_coding	ENST00000375782	-690	Promoter
chr1	15763910	15764869	960	*	chr1_15763910_15764869	Promoter (<=1kb)	1	15764499	15775242	10744	1	ENSG00000162458	FBLIM1	protein_coding	ENST00000441801	0	Promoter
chr1	15779232	15780023	792	*	chr1_15779232_15780023	Promoter (2-3kb)	1	15777073	15784838	7766	1	ENSG00000162458	FBLIM1	protein_coding	ENST00000509138	2159	Promoter
chr1	15780578	15781381	804	*	chr1_15780578_15781381	Promoter (3-4kb)	1	15777073	15784838	7766	1	ENSG00000162458	FBLIM1	protein_coding	ENST00000509138	3505	Promoter
chr1	15788164	15788977	814	*	chr1_15788164_15788977	Promoter (3-4kb)	1	15792796	15793285	490	1	ENSG00000224321	RPL12P14	processed_pseudogene	ENST00000431782	-3819	Promoter
chr1	15796768	15797588	821	*	chr1_15796768_15797588	Promoter (3-4kb)	1	15792796	15793285	490	1	ENSG00000224321	RPL12P14	processed_pseudogene	ENST00000431782	3972	Promoter
chr1	15799050	15801323	2274	*	chr1_15799050_15801323	Distal Intergenic	1	15792796	15793285	490	1	ENSG00000224321	RPL12P14	processed_pseudogene	ENST00000431782	6254	Distal Intergenic
chr1	15813303	15814195	893	*	chr1_15813303_15814195	Promoter (3-4kb)	1	15807169	15809348	2180	2	ENSG00000233954	UQCRHL	protein_coding	ENST00000483273	-3955	Promoter
chr1	15830721	15831189	469	*	chr1_15830721_15831189	Promoter (2-3kb)	1	15828232	15828669	438	1	ENSG00000178715	NA	NA	ENST00000321418	2489	Promoter
chr1	15833201	15833533	333	*	chr1_15833201_15833533	Promoter (2-3kb)	1	15836095	15928557	92463	1	ENSG00000065526	SPEN	protein_coding	ENST00000673875	-2562	Promoter
chr1	15834436	15836130	1695	*	chr1_15834436_15836130	Promoter (<=1kb)	1	15836095	15928557	92463	1	ENSG00000065526	SPEN	protein_coding	ENST00000673875	0	Promoter
chr1	15846675	15847926	1252	*	chr1_15846675_15847926	Promoter (<=1kb)	1	15847707	15940456	92750	1	ENSG00000065526	SPEN	protein_coding	ENST00000375759	0	Promoter
chr1	15849342	15850108	767	*	chr1_15849342_15850108	Promoter (1-2kb)	1	15834474	15848147	13674	2	ENSG00000179743	FLJ37453	lncRNA	ENST00000317122	-1195	Promoter
chr1	15886041	15886587	547	*	chr1_15886041_15886587	Intron (ENST00000673875/ENSG00000065526, intron 4 of 11)	1	15876576	15920906	44331	1	ENSG00000065526	SPEN	protein_coding	ENST00000442985	9465	Intron
chr1	15896925	15898253	1329	*	chr1_15896925_15898253	Intron (ENST00000673875/ENSG00000065526, intron 4 of 11)	1	15917698	15917908	211	2	ENSG00000270620	NA	NA	ENST00000604816	19655	Intron
chr1	15906733	15906917	185	*	chr1_15906733_15906917	Intron (ENST00000673875/ENSG00000065526, intron 4 of 11)	1	15917698	15917908	211	2	ENSG00000270620	NA	NA	ENST00000604816	10991	Intron
chr1	15916490	15916867	378	*	chr1_15916490_15916867	Promoter (1-2kb)	1	15917698	15917908	211	2	ENSG00000270620	NA	NA	ENST00000604816	1041	Promoter
chr1	15924602	15925256	655	*	chr1_15924602_15925256	Intron (ENST00000673875/ENSG00000065526, intron 11 of 11)	1	15917698	15917908	211	2	ENSG00000270620	NA	NA	ENST00000604816	-6694	Intron
chr1	15939307	15939615	309	*	chr1_15939307_15939615	Promoter (<=1kb)	1	15938583	15939544	962	1	ENSG00000065526	SPEN	protein_coding	ENST00000487496	724	Promoter
chr1	15975393	15975668	276	*	chr1_15975393_15975668	Promoter (<=1kb)	1	15941871	15976079	34209	2	ENSG00000116809	ZBTB17	protein_coding	ENST00000537142	411	Promoter
chr1	15975831	15976209	379	*	chr1_15975831_15976209	Promoter (<=1kb)	1	15941869	15976101	34233	2	ENSG00000116809	ZBTB17	protein_coding	ENST00000375743	0	Promoter
chr1	16032533	16033425	893	*	chr1_16032533_16033425	Exon (ENST00000464764/ENSG00000186510, exon 23 of 24)	1	16026839	16030075	3237	1	ENSG00000186510	CLCNKA	protein_coding	ENST00000491433	5694	Exon
chr1	16056133	16056392	260	*	chr1_16056133_16056392	Promoter (<=1kb)	1	16056524	16057305	782	1	ENSG00000184908	CLCNKB	protein_coding	ENST00000684650	-132	Promoter
chr1	16068338	16068969	632	*	chr1_16068338_16068969	Promoter (4-5kb)	1	16058279	16073632	15354	2	ENSG00000185519	FAM131C	protein_coding	ENST00000494078	4663	Promoter
chr1	16076022	16077235	1214	*	chr1_16076022_16077235	Promoter (2-3kb)	1	16057769	16073651	15883	2	ENSG00000185519	FAM131C	protein_coding	ENST00000375662	-2371	Promoter
chr1	16078998	16079403	406	*	chr1_16078998_16079403	Distal Intergenic	1	16057769	16073651	15883	2	ENSG00000185519	FAM131C	protein_coding	ENST00000375662	-5347	Distal Intergenic
chr1	16088738	16089526	789	*	chr1_16088738_16089526	Distal Intergenic	1	16057769	16073651	15883	2	ENSG00000185519	FAM131C	protein_coding	ENST00000375662	-15087	Distal Intergenic
chr1	16111703	16112460	758	*	chr1_16111703_16112460	Distal Intergenic	1	16133013	16133562	550	2	ENSG00000142627	EPHA2	protein_coding	ENST00000462805	21102	Distal Intergenic
chr1	16122246	16123442	1197	*	chr1_16122246_16123442	Distal Intergenic	1	16133013	16133562	550	2	ENSG00000142627	EPHA2	protein_coding	ENST00000462805	10120	Distal Intergenic
chr1	16133049	16133831	783	*	chr1_16133049_16133831	Promoter (<=1kb)	1	16133013	16133562	550	2	ENSG00000142627	EPHA2	protein_coding	ENST00000462805	0	Promoter
chr1	16138639	16140281	1643	*	chr1_16138639_16140281	Intron (ENST00000358432/ENSG00000142627, intron 3 of 16)	1	16133013	16133562	550	2	ENSG00000142627	EPHA2	protein_coding	ENST00000462805	-5077	Intron
chr1	16145025	16146811	1787	*	chr1_16145025_16146811	Promoter (<=1kb)	1	16134560	16146450	11891	2	ENSG00000142627	EPHA2	protein_coding	ENST00000480202	0	Promoter
chr1	16151231	16151640	410	*	chr1_16151231_16151640	Promoter (3-4kb)	1	16155211	16157329	2119	1	ENSG00000227959	NA	NA	ENST00000424774	-3571	Promoter
chr1	16152246	16152954	709	*	chr1_16152246_16152954	Promoter (2-3kb)	1	16155211	16157329	2119	1	ENSG00000227959	NA	NA	ENST00000424774	-2257	Promoter
chr1	16156055	16156411	357	*	chr1_16156055_16156411	Promoter (<=1kb)	1	16124337	16156069	31733	2	ENSG00000142627	EPHA2	protein_coding	ENST00000358432	0	Promoter
chr1	16158242	16159434	1193	*	chr1_16158242_16159434	Promoter (<=1kb)	1	16159266	16161883	2618	1	ENSG00000224621	NA	NA	ENST00000426353	0	Promoter
chr1	16164151	16164949	799	*	chr1_16164151_16164949	Promoter (4-5kb)	1	16159266	16161883	2618	1	ENSG00000224621	NA	NA	ENST00000426353	4885	Promoter
chr1	16173082	16173922	841	*	chr1_16173082_16173922	Distal Intergenic	1	16159266	16161883	2618	1	ENSG00000224621	NA	NA	ENST00000426353	13816	Distal Intergenic
chr1	16175687	16176151	465	*	chr1_16175687_16176151	Distal Intergenic	1	16159266	16161883	2618	1	ENSG00000224621	NA	NA	ENST00000426353	16421	Distal Intergenic
chr1	16178569	16179015	447	*	chr1_16178569_16179015	Distal Intergenic	1	16197854	16198357	504	1	ENSG00000234166	ARHGEF19-AS1	lncRNA	ENST00000457809	-18839	Distal Intergenic
chr1	16181662	16182923	1262	*	chr1_16181662_16182923	Distal Intergenic	1	16197854	16198357	504	1	ENSG00000234166	ARHGEF19-AS1	lncRNA	ENST00000457809	-14931	Distal Intergenic
chr1	16187727	16188076	350	*	chr1_16187727_16188076	Distal Intergenic	1	16197854	16198357	504	1	ENSG00000234166	ARHGEF19-AS1	lncRNA	ENST00000457809	-9778	Distal Intergenic
chr1	16189020	16189357	338	*	chr1_16189020_16189357	Distal Intergenic	1	16197854	16198357	504	1	ENSG00000234166	ARHGEF19-AS1	lncRNA	ENST00000457809	-8497	Distal Intergenic
chr1	16189565	16190229	665	*	chr1_16189565_16190229	Distal Intergenic	1	16197854	16198357	504	1	ENSG00000234166	ARHGEF19-AS1	lncRNA	ENST00000457809	-7625	Distal Intergenic
chr1	16195164	16195474	311	*	chr1_16195164_16195474	Promoter (2-3kb)	1	16197854	16198357	504	1	ENSG00000234166	ARHGEF19-AS1	lncRNA	ENST00000457809	-2380	Promoter
chr1	16206294	16207233	940	*	chr1_16206294_16207233	Promoter (<=1kb)	1	16197854	16207011	9158	2	ENSG00000142632	ARHGEF19	protein_coding	ENST00000478117	0	Promoter
chr1	16217382	16217850	469	*	chr1_16217382_16217850	Promoter (<=1kb)	1	16216457	16217328	872	2	ENSG00000237276	ANO7L1	transcribed_unprocessed_pseudogene	ENST00000475369	-54	Promoter
chr1	16236106	16236804	699	*	chr1_16236106_16236804	Promoter (<=1kb)	1	16232281	16236659	4379	2	ENSG00000132881	CPLANE2	protein_coding	ENST00000434014	0	Promoter
chr1	16237140	16237357	218	*	chr1_16237140_16237357	Promoter (<=1kb)	1	16231692	16237183	5492	2	ENSG00000132881	CPLANE2	protein_coding	ENST00000375599	0	Promoter
chr1	16238003	16238145	143	*	chr1_16238003_16238145	Promoter (<=1kb)	1	16231692	16237183	5492	2	ENSG00000132881	CPLANE2	protein_coding	ENST00000375599	-820	Promoter
chr1	16242931	16243552	622	*	chr1_16242931_16243552	Promoter (1-2kb)	1	16241213	16241398	186	2	ENSG00000233929	MT1XP1	processed_pseudogene	ENST00000421314	-1533	Promoter
chr1	16254364	16255528	1165	*	chr1_16254364_16255528	Promoter (<=1kb)	1	16251082	16253593	2512	2	ENSG00000037637	FBXO42	protein_coding	ENST00000444116	-771	Promoter
chr1	16317550	16317892	343	*	chr1_16317550_16317892	Promoter (2-3kb)	1	16292314	16315367	23054	2	ENSG00000037637	FBXO42	protein_coding	ENST00000478089	-2183	Promoter
chr1	16352378	16352869	492	*	chr1_16352378_16352869	Promoter (<=1kb)	1	16246840	16352480	105641	2	ENSG00000037637	FBXO42	protein_coding	ENST00000375592	0	Promoter
chr1	16367012	16367229	218	*	chr1_16367012_16367229	Promoter (<=1kb)	1	16367088	16395406	28319	1	ENSG00000055070	SZRD1	protein_coding	ENST00000471507	0	Promoter
chr1	16372406	16373181	776	*	chr1_16372406_16373181	Promoter (2-3kb)	1	16369150	16369530	381	2	ENSG00000226457	RPL22P3	processed_pseudogene	ENST00000445689	-2876	Promoter
chr1	16380509	16381061	553	*	chr1_16380509_16381061	Intron (ENST00000475078/ENSG00000055070, intron 2 of 2)	1	16369150	16369530	381	2	ENSG00000226457	RPL22P3	processed_pseudogene	ENST00000445689	-10979	Intron
chr1	16423618	16423900	283	*	chr1_16423618_16423900	Intron (ENST00000466212/ENSG00000187144, intron 4 of 16)	1	16425097	16431371	6275	2	ENSG00000187144	SPATA21	protein_coding	ENST00000612240	7471	Intron
chr1	16440304	16440957	654	*	chr1_16440304_16440957	Promoter (<=1kb)	1	16440721	16459008	18288	1	ENSG00000157191	NECAP2	protein_coding	ENST00000504551	0	Promoter
chr1	16464803	16465016	214	*	chr1_16464803_16465016	Promoter (3-4kb)	1	16460948	16468481	7534	1	ENSG00000226029	LINC01772	lncRNA	ENST00000457898	3855	Promoter
chr1	16498952	16499579	628	*	chr1_16498952_16499579	Promoter (<=1kb)	1	16490634	16499257	8624	2	ENSG00000080947	CROCCP3	transcribed_unprocessed_pseudogene	ENST00000590118	0	Promoter
chr1	16499760	16500352	593	*	chr1_16499760_16500352	Promoter (<=1kb)	1	16490646	16499257	8612	2	ENSG00000080947	CROCCP3	transcribed_unprocessed_pseudogene	ENST00000589964	-503	Promoter
chr1	16512655	16514092	1438	*	chr1_16512655_16514092	Promoter (<=1kb)	1	16514122	16514285	164	2	ENSG00000206652	RNU1-1	snRNA	ENST00000383925	193	Promoter
chr1	16534928	16535251	324	*	chr1_16534928_16535251	Promoter (<=1kb)	1	16533886	16535649	1764	2	ENSG00000233421	LINC01783	lncRNA	ENST00000415386	398	Promoter
chr1	16544546	16544733	188	*	chr1_16544546_16544733	Distal Intergenic	1	16548651	16552531	3881	2	ENSG00000225710	PDE4DIPP8	unprocessed_pseudogene	ENST00000438396	7798	Distal Intergenic
chr1	16545177	16545560	384	*	chr1_16545177_16545560	Distal Intergenic	1	16548651	16552531	3881	2	ENSG00000225710	PDE4DIPP8	unprocessed_pseudogene	ENST00000438396	6971	Distal Intergenic
chr1	16545864	16546078	215	*	chr1_16545864_16546078	Distal Intergenic	1	16548651	16552531	3881	2	ENSG00000225710	PDE4DIPP8	unprocessed_pseudogene	ENST00000438396	6453	Distal Intergenic
chr1	16604970	16605281	312	*	chr1_16604970_16605281	Promoter (<=1kb)	1	16564853	16604934	40082	2	ENSG00000219481	NBPF1	protein_coding	ENST00000392963	-36	Promoter
chr1	16613274	16613984	711	*	chr1_16613274_16613984	Promoter (<=1kb)	1	16562319	16613487	51169	2	ENSG00000219481	NBPF1	protein_coding	ENST00000430580	0	Promoter
chr1	16620766	16621461	696	*	chr1_16620766_16621461	Promoter (3-4kb)	1	16617391	16617729	339	1	ENSG00000271732	NA	NA	ENST00000607700	3375	Promoter
chr1	16644617	16644891	275	*	chr1_16644617_16644891	Promoter (<=1kb)	1	16618273	16644686	26414	2	ENSG00000215908	CROCCP2	transcribed_unprocessed_pseudogene	ENST00000639456	0	Promoter
chr1	16677770	16678357	588	*	chr1_16677770_16678357	Distal Intergenic	1	16685621	16686055	435	2	ENSG00000236698	EIF1AXP1	processed_pseudogene	ENST00000419267	7698	Distal Intergenic
chr1	16717528	16717944	417	*	chr1_16717528_16717944	Promoter (2-3kb)	1	16692280	16720157	27878	2	ENSG00000268869	ESPNP	transcribed_unprocessed_pseudogene	ENST00000270691	2213	Promoter
chr1	16727276	16727859	584	*	chr1_16727276_16727859	Distal Intergenic	1	16692280	16720157	27878	2	ENSG00000268869	ESPNP	transcribed_unprocessed_pseudogene	ENST00000270691	-7119	Distal Intergenic
chr1	16764260	16765463	1204	*	chr1_16764260_16765463	Promoter (<=1kb)	1	16755307	16764480	9174	2	ENSG00000186715	MST1L	transcribed_unprocessed_pseudogene	ENST00000624762	0	Promoter
chr1	16770231	16770705	475	*	chr1_16770231_16770705	Promoter (<=1kb)	1	16760837	16770237	9401	2	ENSG00000186715	MST1L	transcribed_unprocessed_pseudogene	ENST00000545160	0	Promoter
chr1	16772455	16773010	556	*	chr1_16772455_16773010	Promoter (2-3kb)	1	16760837	16770237	9401	2	ENSG00000186715	MST1L	transcribed_unprocessed_pseudogene	ENST00000545160	-2218	Promoter
chr1	16872690	16872949	260	*	chr1_16872690_16872949	Promoter (<=1kb)	1	16873039	16874092	1054	1	ENSG00000228549	NA	NA	ENST00000457856	-90	Promoter
chr1	16888851	16889701	851	*	chr1_16888851_16889701	Promoter (<=1kb)	1	16889095	16889602	508	1	ENSG00000235241	NA	NA	ENST00000453917	0	Promoter
chr1	16896165	16897628	1464	*	chr1_16896165_16897628	Promoter (<=1kb)	1	16895980	16896143	164	1	ENSG00000207005	RNU1-2	snRNA	ENST00000384278	185	Promoter
chr1	16904120	16904289	170	*	chr1_16904120_16904289	Promoter (<=1kb)	1	16904339	16904776	438	2	ENSG00000272426	NA	NA	ENST00000606899	487	Promoter
chr1	16904709	16905885	1177	*	chr1_16904709_16905885	Promoter (<=1kb)	1	16904339	16904776	438	2	ENSG00000272426	NA	NA	ENST00000606899	0	Promoter
chr1	16913127	16914313	1187	*	chr1_16913127_16914313	Intron (ENST00000466256/ENSG00000058453, intron 1 of 8)	1	16921931	16972964	51034	1	ENSG00000058453	CROCC	protein_coding	ENST00000375541	-7618	Intron
chr1	16937731	16938260	530	*	chr1_16937731_16938260	Promoter (<=1kb)	1	16938909	16954357	15449	1	ENSG00000058453	CROCC	protein_coding	ENST00000494191	-649	Promoter
chr1	16938854	16939116	263	*	chr1_16938854_16939116	Promoter (<=1kb)	1	16938909	16954357	15449	1	ENSG00000058453	CROCC	protein_coding	ENST00000494191	0	Promoter
chr1	16948028	16948980	953	*	chr1_16948028_16948980	Promoter (<=1kb)	1	16948391	16951338	2948	1	ENSG00000058453	CROCC	protein_coding	ENST00000477773	0	Promoter
chr1	16960751	16961258	508	*	chr1_16960751_16961258	Promoter (4-5kb)	1	16966028	16970742	4715	1	ENSG00000058453	CROCC	protein_coding	ENST00000465021	-4770	Promoter
chr1	16971310	16972343	1034	*	chr1_16971310_16972343	Promoter (1-2kb)	1	16969785	16970967	1183	1	ENSG00000058453	CROCC	protein_coding	ENST00000465291	1525	Promoter
chr1	16977984	16978618	635	*	chr1_16977984_16978618	Promoter (<=1kb)	1	16974502	16978276	3775	2	ENSG00000117122	MFAP2	protein_coding	ENST00000375534	0	Promoter
chr1	16989168	16989340	173	*	chr1_16989168_16989340	Promoter (<=1kb)	1	16985981	16990003	4023	2	ENSG00000159363	ATP13A2	protein_coding	ENST00000502418	663	Promoter
chr1	17003507	17004623	1117	*	chr1_17003507_17004623	Promoter (<=1kb)	1	17000269	17005072	4804	2	ENSG00000159363	ATP13A2	protein_coding	ENST00000511957	449	Promoter
chr1	17011806	17012117	312	*	chr1_17011806_17012117	Promoter (<=1kb)	1	16985958	17011915	25958	2	ENSG00000159363	ATP13A2	protein_coding	ENST00000341676	0	Promoter
chr1	17016700	17016929	230	*	chr1_17016700_17016929	Promoter (4-5kb)	1	16985958	17011928	25971	2	ENSG00000159363	ATP13A2	protein_coding	ENST00000452699	-4772	Promoter
chr1	17023004	17023368	365	*	chr1_17023004_17023368	Promoter (<=1kb)	1	17018752	17023036	4285	2	ENSG00000117118	SDHB	protein_coding	ENST00000485092	0	Promoter
chr1	17053707	17054740	1034	*	chr1_17053707_17054740	Promoter (<=1kb)	1	17018722	17054032	35311	2	ENSG00000117118	SDHB	protein_coding	ENST00000375499	0	Promoter
chr1	17059595	17060111	517	*	chr1_17059595_17060111	Distal Intergenic	1	17018722	17054032	35311	2	ENSG00000117118	SDHB	protein_coding	ENST00000375499	-5563	Distal Intergenic
chr1	17061705	17062646	942	*	chr1_17061705_17062646	Distal Intergenic	1	17018722	17054032	35311	2	ENSG00000117118	SDHB	protein_coding	ENST00000375499	-7673	Distal Intergenic
chr1	17063574	17063814	241	*	chr1_17063574_17063814	Distal Intergenic	1	17018722	17054032	35311	2	ENSG00000117118	SDHB	protein_coding	ENST00000375499	-9542	Distal Intergenic
chr1	17081182	17081724	543	*	chr1_17081182_17081724	Promoter (1-2kb)	1	17067786	17083426	15641	2	ENSG00000117115	PADI2	protein_coding	ENST00000466151	1702	Promoter
chr1	17125430	17126272	843	*	chr1_17125430_17126272	Distal Intergenic	1	17066761	17119451	52691	2	ENSG00000117115	PADI2	protein_coding	ENST00000375486	-5979	Distal Intergenic
chr1	17127826	17129130	1305	*	chr1_17127826_17129130	Distal Intergenic	1	17066761	17119451	52691	2	ENSG00000117115	PADI2	protein_coding	ENST00000375486	-8375	Distal Intergenic
chr1	17134619	17135275	657	*	chr1_17134619_17135275	Distal Intergenic	1	17066761	17119451	52691	2	ENSG00000117115	PADI2	protein_coding	ENST00000375486	-15168	Distal Intergenic
chr1	17162771	17163241	471	*	chr1_17162771_17163241	Distal Intergenic	1	17189783	17197617	7835	1	ENSG00000204362	LINC02783	lncRNA	ENST00000412427	-26542	Distal Intergenic
chr1	17167700	17168852	1153	*	chr1_17167700_17168852	Distal Intergenic	1	17189783	17197617	7835	1	ENSG00000204362	LINC02783	lncRNA	ENST00000412427	-20931	Distal Intergenic
chr1	17183860	17184016	157	*	chr1_17183860_17184016	Distal Intergenic	1	17189783	17197617	7835	1	ENSG00000204362	LINC02783	lncRNA	ENST00000412427	-5767	Distal Intergenic
chr1	17189448	17191093	1646	*	chr1_17189448_17191093	Promoter (<=1kb)	1	17189783	17197617	7835	1	ENSG00000204362	LINC02783	lncRNA	ENST00000412427	0	Promoter
chr1	17191253	17191753	501	*	chr1_17191253_17191753	Promoter (1-2kb)	1	17189789	17196387	6599	1	ENSG00000204362	LINC02783	lncRNA	ENST00000634972	1464	Promoter
chr1	17192022	17192356	335	*	chr1_17192022_17192356	Promoter (2-3kb)	1	17189789	17196387	6599	1	ENSG00000204362	LINC02783	lncRNA	ENST00000634972	2233	Promoter
chr1	17198571	17199496	926	*	chr1_17198571_17199496	Promoter (2-3kb)	1	17193232	17201733	8502	2	ENSG00000282843	NA	NA	ENST00000635428	2237	Promoter
chr1	17200556	17201054	499	*	chr1_17200556_17201054	Promoter (<=1kb)	1	17193232	17201733	8502	2	ENSG00000282843	NA	NA	ENST00000635428	679	Promoter
chr1	17207919	17208290	372	*	chr1_17207919_17208290	Promoter (2-3kb)	1	17205128	17246007	40880	1	ENSG00000142623	PADI1	protein_coding	ENST00000375471	2791	Promoter
chr1	17212686	17213272	587	*	chr1_17212686_17213272	Intron (ENST00000375471/ENSG00000142623, intron 1 of 15)	1	17205128	17246007	40880	1	ENSG00000142623	PADI1	protein_coding	ENST00000375471	7558	Intron
chr1	17215476	17216290	815	*	chr1_17215476_17216290	Intron (ENST00000375471/ENSG00000142623, intron 1 of 15)	1	17223487	17226158	2672	1	ENSG00000142623	PADI1	protein_coding	ENST00000483501	-7197	Intron
chr1	17218405	17219668	1264	*	chr1_17218405_17219668	Promoter (3-4kb)	1	17223487	17226158	2672	1	ENSG00000142623	PADI1	protein_coding	ENST00000483501	-3819	Promoter
chr1	17226288	17227522	1235	*	chr1_17226288_17227522	Promoter (2-3kb)	1	17223487	17226158	2672	1	ENSG00000142623	PADI1	protein_coding	ENST00000483501	2801	Promoter
chr1	17232215	17232476	262	*	chr1_17232215_17232476	Intron (ENST00000375471/ENSG00000142623, intron 10 of 15)	1	17239632	17245968	6337	1	ENSG00000142623	PADI1	protein_coding	ENST00000648847	-7156	Intron
chr1	17232819	17234168	1350	*	chr1_17232819_17234168	Exon (ENST00000375471/ENSG00000142623, exon 11 of 16)	1	17239632	17245968	6337	1	ENSG00000142623	PADI1	protein_coding	ENST00000648847	-5464	Exon
chr1	17237103	17237574	472	*	chr1_17237103_17237574	Promoter (2-3kb)	1	17239632	17245968	6337	1	ENSG00000142623	PADI1	protein_coding	ENST00000648847	-2058	Promoter
chr1	17245311	17245516	206	*	chr1_17245311_17245516	Promoter (3-4kb)	1	17249098	17284233	35136	1	ENSG00000142619	PADI3	protein_coding	ENST00000375460	-3582	Promoter
chr1	17250623	17250978	356	*	chr1_17250623_17250978	Promoter (1-2kb)	1	17249098	17284233	35136	1	ENSG00000142619	PADI3	protein_coding	ENST00000375460	1525	Promoter
chr1	17258246	17259590	1345	*	chr1_17258246_17259590	Exon (ENST00000375460/ENSG00000142619, exon 2 of 16)	1	17249098	17284233	35136	1	ENSG00000142619	PADI3	protein_coding	ENST00000375460	9148	Exon
chr1	17265250	17265585	336	*	chr1_17265250_17265585	Intron (ENST00000375460/ENSG00000142619, intron 3 of 15)	1	17277889	17277975	87	1	ENSG00000266634	MIR3972	miRNA	ENST00000582732	-12304	Intron
chr1	17266453	17267281	829	*	chr1_17266453_17267281	Exon (ENST00000375460/ENSG00000142619, exon 5 of 16)	1	17277889	17277975	87	1	ENSG00000266634	MIR3972	miRNA	ENST00000582732	-10608	Exon
chr1	17272702	17273207	506	*	chr1_17272702_17273207	Promoter (4-5kb)	1	17277889	17277975	87	1	ENSG00000266634	MIR3972	miRNA	ENST00000582732	-4682	Promoter
chr1	17274711	17275983	1273	*	chr1_17274711_17275983	Promoter (1-2kb)	1	17277889	17277975	87	1	ENSG00000266634	MIR3972	miRNA	ENST00000582732	-1906	Promoter
chr1	17287271	17288082	812	*	chr1_17287271_17288082	Distal Intergenic	1	17277889	17277975	87	1	ENSG00000266634	MIR3972	miRNA	ENST00000582732	9382	Distal Intergenic
chr1	17314695	17315026	332	*	chr1_17314695_17315026	Intron (ENST00000375453/ENSG00000159339, intron 1 of 3)	1	17308197	17364004	55808	1	ENSG00000159339	PADI4	protein_coding	ENST00000375448	6498	Intron
chr1	17369534	17369908	375	*	chr1_17369534_17369908	Promoter (2-3kb)	1	17372196	17401699	29504	1	ENSG00000276747	PADI6	protein_coding	ENST00000619609	-2288	Promoter
chr1	17377314	17378099	786	*	chr1_17377314_17378099	Intron (ENST00000619609/ENSG00000276747, intron 3 of 15)	1	17372196	17401699	29504	1	ENSG00000276747	PADI6	protein_coding	ENST00000619609	5118	Intron
chr1	17392223	17392894	672	*	chr1_17392223_17392894	Exon (ENST00000619609/ENSG00000276747, exon 9 of 16)	1	17406760	17407382	623	1	ENSG00000227751	RCC2-AS1	lncRNA	ENST00000439577	-13866	Exon
chr1	17406003	17407005	1003	*	chr1_17406003_17407005	Promoter (<=1kb)	1	17406760	17407382	623	1	ENSG00000227751	RCC2-AS1	lncRNA	ENST00000439577	0	Promoter
chr1	17407905	17408427	523	*	chr1_17407905_17408427	Promoter (<=1kb)	1	17407839	17409046	1208	2	ENSG00000179051	RCC2	protein_coding	ENST00000474892	619	Promoter
chr1	17437726	17438265	540	*	chr1_17437726_17438265	Promoter (<=1kb)	1	17408676	17438561	29886	2	ENSG00000179051	RCC2	protein_coding	ENST00000375433	296	Promoter
chr1	17438502	17438750	249	*	chr1_17438502_17438750	Promoter (<=1kb)	1	17408676	17438561	29886	2	ENSG00000179051	RCC2	protein_coding	ENST00000375433	0	Promoter
chr1	17439708	17440124	417	*	chr1_17439708_17440124	Promoter (<=1kb)	1	17406760	17439677	32918	2	ENSG00000179051	RCC2	protein_coding	ENST00000375436	-31	Promoter
chr1	17459886	17460871	986	*	chr1_17459886_17460871	Distal Intergenic	1	17406760	17439677	32918	2	ENSG00000179051	RCC2	protein_coding	ENST00000375436	-20209	Distal Intergenic
chr1	17472925	17473781	857	*	chr1_17472925_17473781	Distal Intergenic	1	17406760	17439677	32918	2	ENSG00000179051	RCC2	protein_coding	ENST00000375436	-33248	Distal Intergenic
chr1	17475632	17476551	920	*	chr1_17475632_17476551	Distal Intergenic	1	17406760	17439677	32918	2	ENSG00000179051	RCC2	protein_coding	ENST00000375436	-35955	Distal Intergenic
chr1	17481883	17482520	638	*	chr1_17481883_17482520	Distal Intergenic	1	17406760	17439677	32918	2	ENSG00000179051	RCC2	protein_coding	ENST00000375436	-42206	Distal Intergenic
chr1	17502164	17503313	1150	*	chr1_17502164_17503313	Distal Intergenic	1	17539698	17697869	158172	1	ENSG00000074964	ARHGEF10L	protein_coding	ENST00000361221	-36385	Distal Intergenic
chr1	17508040	17508350	311	*	chr1_17508040_17508350	Distal Intergenic	1	17539698	17697869	158172	1	ENSG00000074964	ARHGEF10L	protein_coding	ENST00000361221	-31348	Distal Intergenic
chr1	17516694	17517544	851	*	chr1_17516694_17517544	Distal Intergenic	1	17539698	17697869	158172	1	ENSG00000074964	ARHGEF10L	protein_coding	ENST00000361221	-22154	Distal Intergenic
chr1	17520006	17520449	444	*	chr1_17520006_17520449	Distal Intergenic	1	17539698	17697869	158172	1	ENSG00000074964	ARHGEF10L	protein_coding	ENST00000361221	-19249	Distal Intergenic
chr1	17523233	17523902	670	*	chr1_17523233_17523902	Distal Intergenic	1	17539698	17697869	158172	1	ENSG00000074964	ARHGEF10L	protein_coding	ENST00000361221	-15796	Distal Intergenic
chr1	17540262	17540478	217	*	chr1_17540262_17540478	Promoter (<=1kb)	1	17539698	17697869	158172	1	ENSG00000074964	ARHGEF10L	protein_coding	ENST00000361221	564	Promoter
chr1	17545090	17546120	1031	*	chr1_17545090_17546120	Intron (ENST00000361221/ENSG00000074964, intron 1 of 28)	1	17539698	17697869	158172	1	ENSG00000074964	ARHGEF10L	protein_coding	ENST00000361221	5392	Intron
chr1	17551075	17552465	1391	*	chr1_17551075_17552465	Intron (ENST00000361221/ENSG00000074964, intron 1 of 28)	1	17539698	17697869	158172	1	ENSG00000074964	ARHGEF10L	protein_coding	ENST00000361221	11377	Intron
chr1	17554001	17554656	656	*	chr1_17554001_17554656	Intron (ENST00000361221/ENSG00000074964, intron 1 of 28)	1	17539698	17697869	158172	1	ENSG00000074964	ARHGEF10L	protein_coding	ENST00000361221	14303	Intron
chr1	17559268	17560477	1210	*	chr1_17559268_17560477	Intron (ENST00000361221/ENSG00000074964, intron 1 of 28)	1	17539698	17697869	158172	1	ENSG00000074964	ARHGEF10L	protein_coding	ENST00000361221	19570	Intron
chr1	17560841	17561794	954	*	chr1_17560841_17561794	Intron (ENST00000361221/ENSG00000074964, intron 1 of 28)	1	17580553	17697649	117097	1	ENSG00000074964	ARHGEF10L	protein_coding	ENST00000375415	-18759	Intron
chr1	17564771	17565151	381	*	chr1_17564771_17565151	Intron (ENST00000361221/ENSG00000074964, intron 1 of 28)	1	17580553	17697649	117097	1	ENSG00000074964	ARHGEF10L	protein_coding	ENST00000375415	-15402	Intron
chr1	17565577	17565791	215	*	chr1_17565577_17565791	Intron (ENST00000361221/ENSG00000074964, intron 1 of 28)	1	17580553	17697649	117097	1	ENSG00000074964	ARHGEF10L	protein_coding	ENST00000375415	-14762	Intron
chr1	17569286	17570212	927	*	chr1_17569286_17570212	Intron (ENST00000361221/ENSG00000074964, intron 1 of 28)	1	17580553	17697649	117097	1	ENSG00000074964	ARHGEF10L	protein_coding	ENST00000375415	-10341	Intron
chr1	17579935	17580971	1037	*	chr1_17579935_17580971	Promoter (<=1kb)	1	17580553	17697649	117097	1	ENSG00000074964	ARHGEF10L	protein_coding	ENST00000375415	0	Promoter
chr1	17585952	17586918	967	*	chr1_17585952_17586918	Intron (ENST00000361221/ENSG00000074964, intron 2 of 28)	1	17580553	17697649	117097	1	ENSG00000074964	ARHGEF10L	protein_coding	ENST00000375415	5399	Intron
chr1	17587847	17588738	892	*	chr1_17587847_17588738	Exon (ENST00000361221/ENSG00000074964, exon 4 of 29)	1	17580553	17697649	117097	1	ENSG00000074964	ARHGEF10L	protein_coding	ENST00000375415	7294	Exon
chr1	17591103	17591554	452	*	chr1_17591103_17591554	Intron (ENST00000361221/ENSG00000074964, intron 4 of 28)	1	17580553	17697649	117097	1	ENSG00000074964	ARHGEF10L	protein_coding	ENST00000375415	10550	Intron
chr1	17592013	17592322	310	*	chr1_17592013_17592322	Intron (ENST00000361221/ENSG00000074964, intron 4 of 28)	1	17602171	17604882	2712	1	ENSG00000074964	ARHGEF10L	protein_coding	ENST00000482892	-9849	Intron
chr1	17599209	17600363	1155	*	chr1_17599209_17600363	Promoter (1-2kb)	1	17602171	17604882	2712	1	ENSG00000074964	ARHGEF10L	protein_coding	ENST00000482892	-1808	Promoter
chr1	17616752	17617098	347	*	chr1_17616752_17617098	Promoter (1-2kb)	1	17618316	17697868	79553	1	ENSG00000074964	ARHGEF10L	protein_coding	ENST00000375408	-1218	Promoter
chr1	17624292	17625392	1101	*	chr1_17624292_17625392	Promoter (<=1kb)	1	17626007	17697868	71862	1	ENSG00000074964	ARHGEF10L	protein_coding	ENST00000167825	-615	Promoter
chr1	17631672	17631904	233	*	chr1_17631672_17631904	Promoter (2-3kb)	1	17634257	17638003	3747	1	ENSG00000074964	ARHGEF10L	protein_coding	ENST00000482359	-2353	Promoter
chr1	17633633	17634092	460	*	chr1_17633633_17634092	Promoter (<=1kb)	1	17634257	17638003	3747	1	ENSG00000074964	ARHGEF10L	protein_coding	ENST00000482359	-165	Promoter
chr1	17639686	17639834	149	*	chr1_17639686_17639834	Promoter (<=1kb)	1	17639753	17654665	14913	1	ENSG00000074964	ARHGEF10L	protein_coding	ENST00000466782	0	Promoter
chr1	17652127	17652316	190	*	chr1_17652127_17652316	Intron (ENST00000361221/ENSG00000074964, intron 22 of 28)	1	17639753	17654665	14913	1	ENSG00000074964	ARHGEF10L	protein_coding	ENST00000466782	12374	Intron
chr1	17661515	17661860	346	*	chr1_17661515_17661860	Intron (ENST00000361221/ENSG00000074964, intron 25 of 28)	1	17639753	17654665	14913	1	ENSG00000074964	ARHGEF10L	protein_coding	ENST00000466782	21762	Intron
chr1	17664390	17664746	357	*	chr1_17664390_17664746	Exon (ENST00000361221/ENSG00000074964, exon 26 of 29)	1	17639753	17654665	14913	1	ENSG00000074964	ARHGEF10L	protein_coding	ENST00000466782	24637	Exon
chr1	17665859	17666551	693	*	chr1_17665859_17666551	Intron (ENST00000361221/ENSG00000074964, intron 26 of 28)	1	17639753	17654665	14913	1	ENSG00000074964	ARHGEF10L	protein_coding	ENST00000466782	26106	Intron
chr1	17673448	17673644	197	*	chr1_17673448_17673644	Intron (ENST00000361221/ENSG00000074964, intron 26 of 28)	1	17694047	17697874	3828	1	ENSG00000074964	ARHGEF10L	protein_coding	ENST00000495593	-20403	Intron
chr1	17673807	17675345	1539	*	chr1_17673807_17675345	Intron (ENST00000361221/ENSG00000074964, intron 26 of 28)	1	17694047	17697874	3828	1	ENSG00000074964	ARHGEF10L	protein_coding	ENST00000495593	-18702	Intron
chr1	17688921	17689236	316	*	chr1_17688921_17689236	Promoter (4-5kb)	1	17694047	17697874	3828	1	ENSG00000074964	ARHGEF10L	protein_coding	ENST00000495593	-4811	Promoter
chr1	17765603	17765809	207	*	chr1_17765603_17765809	Intron (ENST00000375406/ENSG00000117148, intron 1 of 2)	1	17755333	17827063	71731	1	ENSG00000117148	ACTL8	protein_coding	ENST00000375406	10270	Intron
chr1	17768676	17769183	508	*	chr1_17768676_17769183	Intron (ENST00000375406/ENSG00000117148, intron 1 of 2)	1	17755333	17827063	71731	1	ENSG00000117148	ACTL8	protein_coding	ENST00000375406	13343	Intron
chr1	17801978	17802753	776	*	chr1_17801978_17802753	Intron (ENST00000375406/ENSG00000117148, intron 1 of 2)	1	17822982	17827061	4080	1	ENSG00000117148	ACTL8	protein_coding	ENST00000617065	-20229	Intron
chr1	17818743	17819636	894	*	chr1_17818743_17819636	Promoter (3-4kb)	1	17822982	17827061	4080	1	ENSG00000117148	ACTL8	protein_coding	ENST00000617065	-3346	Promoter
chr1	17839649	17840057	409	*	chr1_17839649_17840057	Distal Intergenic	1	17822982	17827061	4080	1	ENSG00000117148	ACTL8	protein_coding	ENST00000617065	16667	Distal Intergenic
chr1	17857887	17858536	650	*	chr1_17857887_17858536	Distal Intergenic	1	17822982	17827061	4080	1	ENSG00000117148	ACTL8	protein_coding	ENST00000617065	34905	Distal Intergenic
chr1	17861886	17862171	286	*	chr1_17861886_17862171	Distal Intergenic	1	17822982	17827061	4080	1	ENSG00000117148	ACTL8	protein_coding	ENST00000617065	38904	Distal Intergenic
chr1	17875384	17876377	994	*	chr1_17875384_17876377	Distal Intergenic	1	17822982	17827061	4080	1	ENSG00000117148	ACTL8	protein_coding	ENST00000617065	52402	Distal Intergenic
chr1	17878935	17879206	272	*	chr1_17878935_17879206	Distal Intergenic	1	17822982	17827061	4080	1	ENSG00000117148	ACTL8	protein_coding	ENST00000617065	55953	Distal Intergenic
chr1	17903261	17903935	675	*	chr1_17903261_17903935	Distal Intergenic	1	17822982	17827061	4080	1	ENSG00000117148	ACTL8	protein_coding	ENST00000617065	80279	Distal Intergenic
chr1	17909051	17909377	327	*	chr1_17909051_17909377	Distal Intergenic	1	17822982	17827061	4080	1	ENSG00000117148	ACTL8	protein_coding	ENST00000617065	86069	Distal Intergenic
chr1	17913430	17913712	283	*	chr1_17913430_17913712	Distal Intergenic	1	17822982	17827061	4080	1	ENSG00000117148	ACTL8	protein_coding	ENST00000617065	90448	Distal Intergenic
chr1	17950542	17951445	904	*	chr1_17950542_17951445	Distal Intergenic	1	18015712	18045612	29901	1	ENSG00000284653	NA	NA	ENST00000641892	-64267	Distal Intergenic
chr1	17984691	17984955	265	*	chr1_17984691_17984955	Distal Intergenic	1	18015712	18045612	29901	1	ENSG00000284653	NA	NA	ENST00000641892	-30757	Distal Intergenic
chr1	18145127	18145376	250	*	chr1_18145127_18145376	Intron (ENST00000251296/ENSG00000117154, intron 1 of 9)	1	18166929	18179346	12418	2	ENSG00000230035	IGSF21-AS1	lncRNA	ENST00000419667	33970	Intron
chr1	18146323	18146562	240	*	chr1_18146323_18146562	Intron (ENST00000251296/ENSG00000117154, intron 1 of 9)	1	18166929	18179346	12418	2	ENSG00000230035	IGSF21-AS1	lncRNA	ENST00000419667	32784	Intron
chr1	18148658	18149615	958	*	chr1_18148658_18149615	Intron (ENST00000251296/ENSG00000117154, intron 1 of 9)	1	18166929	18179346	12418	2	ENSG00000230035	IGSF21-AS1	lncRNA	ENST00000419667	29731	Intron
chr1	18182220	18183220	1001	*	chr1_18182220_18183220	Promoter (2-3kb)	1	18166929	18179346	12418	2	ENSG00000230035	IGSF21-AS1	lncRNA	ENST00000419667	-2874	Promoter
chr1	18211864	18212303	440	*	chr1_18211864_18212303	Intron (ENST00000251296/ENSG00000117154, intron 1 of 9)	1	18166929	18179346	12418	2	ENSG00000230035	IGSF21-AS1	lncRNA	ENST00000419667	-32518	Intron
chr1	18329786	18330012	227	*	chr1_18329786_18330012	Intron (ENST00000251296/ENSG00000117154, intron 3 of 9)	1	18361367	18378483	17117	1	ENSG00000117154	IGSF21	protein_coding	ENST00000497331	-31355	Intron
chr1	18338918	18339698	781	*	chr1_18338918_18339698	Intron (ENST00000251296/ENSG00000117154, intron 4 of 9)	1	18361367	18378483	17117	1	ENSG00000117154	IGSF21	protein_coding	ENST00000497331	-21669	Intron
chr1	18341156	18341711	556	*	chr1_18341156_18341711	Intron (ENST00000251296/ENSG00000117154, intron 4 of 9)	1	18361367	18378483	17117	1	ENSG00000117154	IGSF21	protein_coding	ENST00000497331	-19656	Intron
chr1	18396314	18396935	622	*	chr1_18396314_18396935	Distal Intergenic	1	18385829	18388514	2686	1	ENSG00000225387	NA	NA	ENST00000420211	10485	Distal Intergenic
chr1	18433826	18433970	145	*	chr1_18433826_18433970	Distal Intergenic	1	18480930	18485974	5045	1	ENSG00000179023	KLHDC7A	protein_coding	ENST00000400664	-46960	Distal Intergenic
chr1	18434842	18435250	409	*	chr1_18434842_18435250	Distal Intergenic	1	18480930	18485974	5045	1	ENSG00000179023	KLHDC7A	protein_coding	ENST00000400664	-45680	Distal Intergenic
chr1	18480331	18481694	1364	*	chr1_18480331_18481694	Promoter (<=1kb)	1	18480930	18485974	5045	1	ENSG00000179023	KLHDC7A	protein_coding	ENST00000400664	0	Promoter
chr1	18505465	18506045	581	*	chr1_18505465_18506045	Distal Intergenic	1	18513118	18513383	266	1	ENSG00000235282	DYNLL1P3	processed_pseudogene	ENST00000596113	-7073	Distal Intergenic
chr1	18534206	18534377	172	*	chr1_18534206_18534377	Distal Intergenic	1	18513118	18513383	266	1	ENSG00000235282	DYNLL1P3	processed_pseudogene	ENST00000596113	21088	Distal Intergenic
chr1	18548400	18549313	914	*	chr1_18548400_18549313	Distal Intergenic	1	18513118	18513383	266	1	ENSG00000235282	DYNLL1P3	processed_pseudogene	ENST00000596113	35282	Distal Intergenic
chr1	18571784	18572236	453	*	chr1_18571784_18572236	Distal Intergenic	1	18595414	18595636	223	1	ENSG00000225478	NA	NA	ENST00000450125	-23178	Distal Intergenic
chr1	18680485	18681355	871	*	chr1_18680485_18681355	Intron (ENST00000420770/ENSG00000009709, intron 4 of 8)	1	18631524	18736102	104579	1	ENSG00000009709	PAX7	protein_coding	ENST00000400661	48961	Intron
chr1	18681470	18681639	170	*	chr1_18681470_18681639	Intron (ENST00000420770/ENSG00000009709, intron 4 of 8)	1	18631524	18736102	104579	1	ENSG00000009709	PAX7	protein_coding	ENST00000400661	49946	Intron
chr1	18720089	18720818	730	*	chr1_18720089_18720818	Intron (ENST00000420770/ENSG00000009709, intron 7 of 8)	1	18631524	18736102	104579	1	ENSG00000009709	PAX7	protein_coding	ENST00000400661	88565	Intron
chr1	18727973	18729159	1187	*	chr1_18727973_18729159	Intron (ENST00000420770/ENSG00000009709, intron 7 of 8)	1	18631524	18736102	104579	1	ENSG00000009709	PAX7	protein_coding	ENST00000400661	96449	Intron
chr1	18820683	18821223	541	*	chr1_18820683_18821223	Distal Intergenic	1	18839599	18859682	20084	2	ENSG00000179002	TAS1R2	protein_coding	ENST00000375371	38459	Distal Intergenic
chr1	18869478	18870330	853	*	chr1_18869478_18870330	Distal Intergenic	1	18839599	18859682	20084	2	ENSG00000179002	TAS1R2	protein_coding	ENST00000375371	-9796	Distal Intergenic
chr1	18875171	18875709	539	*	chr1_18875171_18875709	Exon (ENST00000290597/ENSG00000159423, exon 13 of 16)	1	18883202	18883275	74	2	ENSG00000265606	MIR4695	miRNA	ENST00000577305	7566	Exon
chr1	18881978	18883026	1049	*	chr1_18881978_18883026	Promoter (<=1kb)	1	18883202	18883275	74	2	ENSG00000265606	MIR4695	miRNA	ENST00000577305	249	Promoter
chr1	18884193	18884342	150	*	chr1_18884193_18884342	Promoter (<=1kb)	1	18883202	18883275	74	2	ENSG00000265606	MIR4695	miRNA	ENST00000577305	-918	Promoter
chr1	18902308	18903221	914	*	chr1_18902308_18903221	Promoter (<=1kb)	1	18871430	18902553	31124	2	ENSG00000159423	ALDH4A1	protein_coding	ENST00000290597	0	Promoter
chr1	18912983	18913734	752	*	chr1_18912983_18913734	Promoter (<=1kb)	1	18908291	18911992	3702	2	ENSG00000169991	IFFO2	protein_coding	ENST00000355609	-991	Promoter
chr1	18926338	18927062	725	*	chr1_18926338_18927062	Intron (ENST00000455833/ENSG00000169991, intron 1 of 8)	1	18908291	18911992	3702	2	ENSG00000169991	IFFO2	protein_coding	ENST00000355609	-14346	Intron
chr1	18929729	18930338	610	*	chr1_18929729_18930338	Intron (ENST00000455833/ENSG00000169991, intron 1 of 8)	1	18908291	18911992	3702	2	ENSG00000169991	IFFO2	protein_coding	ENST00000355609	-17737	Intron
chr1	18931795	18932259	465	*	chr1_18931795_18932259	Intron (ENST00000455833/ENSG00000169991, intron 1 of 8)	1	18908291	18911992	3702	2	ENSG00000169991	IFFO2	protein_coding	ENST00000355609	-19803	Intron
chr1	18932427	18932781	355	*	chr1_18932427_18932781	Intron (ENST00000455833/ENSG00000169991, intron 1 of 8)	1	18908291	18911992	3702	2	ENSG00000169991	IFFO2	protein_coding	ENST00000355609	-20435	Intron
chr1	18937932	18939191	1260	*	chr1_18937932_18939191	Intron (ENST00000455833/ENSG00000169991, intron 1 of 8)	1	18908340	18955698	47359	2	ENSG00000169991	IFFO2	protein_coding	ENST00000416166	16507	Intron
chr1	18948516	18948812	297	*	chr1_18948516_18948812	Intron (ENST00000455833/ENSG00000169991, intron 1 of 8)	1	18908340	18955698	47359	2	ENSG00000169991	IFFO2	protein_coding	ENST00000416166	6886	Intron
chr1	18949096	18949343	248	*	chr1_18949096_18949343	Intron (ENST00000455833/ENSG00000169991, intron 1 of 8)	1	18908340	18955698	47359	2	ENSG00000169991	IFFO2	protein_coding	ENST00000416166	6355	Intron
chr1	18956626	18956978	353	*	chr1_18956626_18956978	Promoter (<=1kb)	1	18904280	18956676	52397	2	ENSG00000169991	IFFO2	protein_coding	ENST00000455833	0	Promoter
chr1	18957778	18958337	560	*	chr1_18957778_18958337	Promoter (1-2kb)	1	18904280	18956676	52397	2	ENSG00000169991	IFFO2	protein_coding	ENST00000455833	-1102	Promoter
chr1	18965504	18966218	715	*	chr1_18965504_18966218	Distal Intergenic	1	18904280	18956676	52397	2	ENSG00000169991	IFFO2	protein_coding	ENST00000455833	-8828	Distal Intergenic
chr1	18978759	18978950	192	*	chr1_18978759_18978950	Distal Intergenic	1	18904280	18956676	52397	2	ENSG00000169991	IFFO2	protein_coding	ENST00000455833	-22083	Distal Intergenic
chr1	18989619	18990335	717	*	chr1_18989619_18990335	Distal Intergenic	1	18904280	18956676	52397	2	ENSG00000169991	IFFO2	protein_coding	ENST00000455833	-32943	Distal Intergenic
chr1	18997906	18998958	1053	*	chr1_18997906_18998958	Distal Intergenic	1	18904280	18956676	52397	2	ENSG00000169991	IFFO2	protein_coding	ENST00000455833	-41230	Distal Intergenic
chr1	19009752	19011424	1673	*	chr1_19009752_19011424	Distal Intergenic	1	18904280	18956676	52397	2	ENSG00000169991	IFFO2	protein_coding	ENST00000455833	-53076	Distal Intergenic
chr1	19013769	19014415	647	*	chr1_19013769_19014415	Distal Intergenic	1	18904280	18956676	52397	2	ENSG00000169991	IFFO2	protein_coding	ENST00000455833	-57093	Distal Intergenic
chr1	19052063	19053298	1236	*	chr1_19052063_19053298	Distal Intergenic	1	19072110	19075511	3402	2	ENSG00000272084	NA	NA	ENST00000606379	22213	Distal Intergenic
chr1	19059392	19060118	727	*	chr1_19059392_19060118	Distal Intergenic	1	19072110	19075511	3402	2	ENSG00000272084	NA	NA	ENST00000606379	15393	Distal Intergenic
chr1	19079659	19080445	787	*	chr1_19079659_19080445	Promoter (<=1kb)	1	19074518	19081306	6789	2	ENSG00000127481	UBR4	protein_coding	ENST00000459947	861	Promoter
chr1	19080854	19081757	904	*	chr1_19080854_19081757	Promoter (<=1kb)	1	19074518	19081306	6789	2	ENSG00000127481	UBR4	protein_coding	ENST00000459947	0	Promoter
chr1	19110010	19111077	1068	*	chr1_19110010_19111077	Promoter (<=1kb)	1	19106566	19110558	3993	2	ENSG00000127481	UBR4	protein_coding	ENST00000494503	0	Promoter
chr1	19113808	19114092	285	*	chr1_19113808_19114092	Promoter (1-2kb)	1	19110487	19112687	2201	2	ENSG00000127481	UBR4	protein_coding	ENST00000466969	-1121	Promoter
chr1	19162324	19162620	297	*	chr1_19162324_19162620	Exon (ENST00000375254/ENSG00000127481, exon 35 of 106)	1	19121213	19168055	46843	2	ENSG00000127481	UBR4	protein_coding	ENST00000417040	5435	Exon
chr1	19210068	19211364	1297	*	chr1_19210068_19211364	Promoter (<=1kb)	1	19074510	19210266	135757	2	ENSG00000127481	UBR4	protein_coding	ENST00000375254	0	Promoter
chr1	19241087	19241898	812	*	chr1_19241087_19241898	Promoter (<=1kb)	1	19239669	19240568	900	2	ENSG00000127463	EMC1	protein_coding	ENST00000467423	-519	Promoter
chr1	19251358	19252500	1143	*	chr1_19251358_19252500	Promoter (<=1kb)	1	19251805	19260128	8324	1	ENSG00000053372	MRTO4	protein_coding	ENST00000330263	0	Promoter
chr1	19260152	19261325	1174	*	chr1_19260152_19261325	Promoter (<=1kb)	1	19260521	19262307	1787	2	ENSG00000286064	NA	NA	ENST00000650657	982	Promoter
chr1	19300162	19300670	509	*	chr1_19300162_19300670	Promoter (3-4kb)	1	19297080	19297903	824	1	ENSG00000270728	NA	NA	ENST00000604801	3082	Promoter
chr1	19311516	19313119	1604	*	chr1_19311516_19313119	Promoter (<=1kb)	1	19312326	19329300	16975	1	ENSG00000040487	SLC66A1	protein_coding	ENST00000375153	0	Promoter
chr1	19315378	19315892	515	*	chr1_19315378_19315892	Promoter (2-3kb)	1	19312729	19328987	16259	1	ENSG00000040487	SLC66A1	protein_coding	ENST00000497827	2649	Promoter
chr1	19336529	19337044	516	*	chr1_19336529_19337044	Distal Intergenic	1	19339137	19346362	7226	2	ENSG00000077549	CAPZB	protein_coding	ENST00000674299	9318	Distal Intergenic
chr1	19343276	19343461	186	*	chr1_19343276_19343461	Promoter (2-3kb)	1	19339137	19346362	7226	2	ENSG00000077549	CAPZB	protein_coding	ENST00000674299	2901	Promoter
chr1	19344453	19345244	792	*	chr1_19344453_19345244	Promoter (1-2kb)	1	19339137	19346362	7226	2	ENSG00000077549	CAPZB	protein_coding	ENST00000674299	1118	Promoter
chr1	19369754	19370264	511	*	chr1_19369754_19370264	Intron (ENST00000264202/ENSG00000077549, intron 4 of 8)	1	19374048	19385564	11517	2	ENSG00000077549	CAPZB	protein_coding	ENST00000674278	15300	Intron
chr1	19398087	19398739	653	*	chr1_19398087_19398739	Intron (ENST00000264202/ENSG00000077549, intron 2 of 8)	1	19356747	19385797	29051	2	ENSG00000077549	CAPZB	protein_coding	ENST00000457768	-12290	Intron
chr1	19429543	19431033	1491	*	chr1_19429543_19431033	Intron (ENST00000264202/ENSG00000077549, intron 1 of 8)	1	19424384	19424671	288	1	ENSG00000240490	RN7SL277P	misc_RNA	ENST00000481521	5159	Intron
chr1	19439538	19441706	2169	*	chr1_19439538_19441706	Intron (ENST00000264202/ENSG00000077549, intron 1 of 8)	1	19424384	19424671	288	1	ENSG00000240490	RN7SL277P	misc_RNA	ENST00000481521	15154	Intron
chr1	19445914	19446154	241	*	chr1_19445914_19446154	Intron (ENST00000264202/ENSG00000077549, intron 1 of 8)	1	19424384	19424671	288	1	ENSG00000240490	RN7SL277P	misc_RNA	ENST00000481521	21530	Intron
chr1	19448209	19450102	1894	*	chr1_19448209_19450102	5 UTR	1	19424384	19424671	288	1	ENSG00000240490	RN7SL277P	misc_RNA	ENST00000481521	23825	5 UTR
chr1	19468412	19468889	478	*	chr1_19468412_19468889	Intron (ENST00000264202/ENSG00000077549, intron 1 of 8)	1	19484403	19626630	142228	1	ENSG00000173436	MICOS10	protein_coding	ENST00000648702	-15514	Intron
chr1	19469157	19470084	928	*	chr1_19469157_19470084	Intron (ENST00000264202/ENSG00000077549, intron 1 of 8)	1	19484403	19626630	142228	1	ENSG00000173436	MICOS10	protein_coding	ENST00000648702	-14319	Intron
chr1	19484829	19486254	1426	*	chr1_19484829_19486254	Promoter (<=1kb)	1	19338775	19485539	146765	2	ENSG00000077549	CAPZB	protein_coding	ENST00000264202	0	Promoter
chr1	19508399	19509697	1299	*	chr1_19508399_19509697	Promoter (<=1kb)	1	19510593	19510733	141	1	ENSG00000201609	RNU4-28P	snRNA	ENST00000364739	-896	Promoter
chr1	19596482	19596975	494	*	chr1_19596482_19596975	Promoter (<=1kb)	1	19591802	19596832	5031	2	ENSG00000235185	NA	NA	ENST00000416470	0	Promoter
chr1	19616395	19617188	794	*	chr1_19616395_19617188	Intron (ENST00000648702/ENSG00000173436, intron 1 of 3)	1	19608114	19608568	455	1	ENSG00000226396	NA	NA	ENST00000457263	8281	Intron
chr1	19617965	19618697	733	*	chr1_19617965_19618697	Intron (ENST00000648702/ENSG00000173436, intron 1 of 3)	1	19608114	19608568	455	1	ENSG00000226396	NA	NA	ENST00000457263	9851	Intron
chr1	19635781	19636149	369	*	chr1_19635781_19636149	Promoter (4-5kb)	1	19640554	19656934	16381	1	ENSG00000158747	NBL1	protein_coding	ENST00000428975	-4405	Promoter
chr1	19640644	19641375	732	*	chr1_19640644_19641375	Promoter (<=1kb)	1	19640554	19656934	16381	1	ENSG00000158747	NBL1	protein_coding	ENST00000428975	90	Promoter
chr1	19643198	19643385	188	*	chr1_19643198_19643385	Promoter (<=1kb)	1	19643232	19657129	13898	1	ENSG00000158747	NBL1	protein_coding	ENST00000289749	0	Promoter
chr1	19645790	19646266	477	*	chr1_19645790_19646266	Promoter (<=1kb)	1	19645766	19658456	12691	1	ENSG00000158747	NBL1	protein_coding	ENST00000615215	24	Promoter
chr1	19651282	19651663	382	*	chr1_19651282_19651663	Promoter (3-4kb)	1	19647610	19658456	10847	1	ENSG00000158747	NBL1	protein_coding	ENST00000548815	3672	Promoter
chr1	19653335	19654130	796	*	chr1_19653335_19654130	Intron (ENST00000602662/ENSG00000158747, intron 1 of 3)	1	19647610	19658456	10847	1	ENSG00000158747	NBL1	protein_coding	ENST00000548815	5725	Intron
chr1	19659233	19660798	1566	*	chr1_19659233_19660798	Promoter (4-5kb)	1	19664875	19680966	16092	1	ENSG00000158748	HTR6	protein_coding	ENST00000289753	-4077	Promoter
chr1	19715647	19716237	591	*	chr1_19715647_19716237	Intron (ENST00000375127/ENSG00000162542, intron 12 of 15)	1	19694492	19701210	6719	2	ENSG00000162542	TMCO4	protein_coding	ENST00000494342	-14437	Intron
chr1	19733988	19735123	1136	*	chr1_19733988_19735123	Promoter (3-4kb)	1	19682242	19738419	56178	2	ENSG00000162542	TMCO4	protein_coding	ENST00000489814	3296	Promoter
chr1	19737087	19737807	721	*	chr1_19737087_19737807	Promoter (<=1kb)	1	19682242	19738419	56178	2	ENSG00000162542	TMCO4	protein_coding	ENST00000489814	612	Promoter
chr1	19750580	19750856	277	*	chr1_19750580_19750856	Intron (ENST00000375127/ENSG00000162542, intron 6 of 15)	1	19682242	19738419	56178	2	ENSG00000162542	TMCO4	protein_coding	ENST00000489814	-12161	Intron
chr1	19757937	19758821	885	*	chr1_19757937_19758821	Intron (ENST00000375127/ENSG00000162542, intron 5 of 15)	1	19750081	19771427	21347	2	ENSG00000162542	TMCO4	protein_coding	ENST00000462171	12606	Intron
chr1	19764921	19765181	261	*	chr1_19764921_19765181	Intron (ENST00000375127/ENSG00000162542, intron 5 of 15)	1	19750081	19771427	21347	2	ENSG00000162542	TMCO4	protein_coding	ENST00000462171	6246	Intron
chr1	19765742	19765916	175	*	chr1_19765742_19765916	Intron (ENST00000375127/ENSG00000162542, intron 5 of 15)	1	19750081	19771427	21347	2	ENSG00000162542	TMCO4	protein_coding	ENST00000462171	5511	Intron
chr1	19800113	19800533	421	*	chr1_19800113_19800533	Promoter (<=1kb)	1	19747163	19799945	52783	2	ENSG00000162542	TMCO4	protein_coding	ENST00000496528	-168	Promoter
chr1	19800716	19801272	557	*	chr1_19800716_19801272	Promoter (<=1kb)	1	19747163	19799945	52783	2	ENSG00000162542	TMCO4	protein_coding	ENST00000496528	-771	Promoter
chr1	19804873	19805237	365	*	chr1_19804873_19805237	Promoter (4-5kb)	1	19747163	19799945	52783	2	ENSG00000162542	TMCO4	protein_coding	ENST00000496528	-4928	Promoter
chr1	19819688	19820023	336	*	chr1_19819688_19820023	Promoter (4-5kb)	1	19814029	19815283	1255	2	ENSG00000178828	RNF186	protein_coding	ENST00000375121	-4405	Promoter
chr1	19824074	19825533	1460	*	chr1_19824074_19825533	Distal Intergenic	1	19814029	19815283	1255	2	ENSG00000178828	RNF186	protein_coding	ENST00000375121	-8791	Distal Intergenic
chr1	19866691	19867283	593	*	chr1_19866691_19867283	Distal Intergenic	1	19882395	19912945	30551	1	ENSG00000169914	OTUD3	protein_coding	ENST00000375120	-15112	Distal Intergenic
chr1	19882128	19882888	761	*	chr1_19882128_19882888	Promoter (<=1kb)	1	19882395	19912945	30551	1	ENSG00000169914	OTUD3	protein_coding	ENST00000375120	0	Promoter
chr1	19911657	19912483	827	*	chr1_19911657_19912483	3 UTR	1	19906565	19906944	380	1	ENSG00000169914	OTUD3	protein_coding	ENST00000481686	5092	3 UTR
chr1	19949101	19949281	181	*	chr1_19949101_19949281	Distal Intergenic	1	19970969	19971269	301	1	ENSG00000242688	RN7SL304P	misc_RNA	ENST00000488028	-21688	Distal Intergenic
chr1	20112389	20112602	214	*	chr1_20112389_20112602	3 UTR	1	20111939	20119536	7598	2	ENSG00000117215	PLA2G2D	protein_coding	ENST00000375105	6934	3 UTR
chr1	20114048	20114547	500	*	chr1_20114048_20114547	Promoter (4-5kb)	1	20111939	20119536	7598	2	ENSG00000117215	PLA2G2D	protein_coding	ENST00000375105	4989	Promoter
chr1	20213021	20213295	275	*	chr1_20213021_20213295	Distal Intergenic	1	20163055	20186518	23464	2	ENSG00000187980	PLA2G2C	protein_coding	ENST00000679259	-26503	Distal Intergenic
chr1	20250446	20251190	745	*	chr1_20250446_20251190	Distal Intergenic	1	20243120	20244664	1545	1	ENSG00000228105	LINC01757	lncRNA	ENST00000659784	7326	Distal Intergenic
chr1	20255638	20256078	441	*	chr1_20255638_20256078	Distal Intergenic	1	20243120	20244664	1545	1	ENSG00000228105	LINC01757	lncRNA	ENST00000659784	12518	Distal Intergenic
chr1	20279191	20280244	1054	*	chr1_20279191_20280244	Distal Intergenic	1	20272479	20275005	2527	1	ENSG00000284710	NA	NA	ENST00000641138	6712	Distal Intergenic
chr1	20367051	20368094	1044	*	chr1_20367051_20368094	Intron (ENST00000426428/ENSG00000236963, intron 10 of 11)	1	20332918	20354222	21305	1	ENSG00000158816	VWA5B1	protein_coding	ENST00000525343	34133	Intron
chr1	20375569	20375827	259	*	chr1_20375569_20375827	Intron (ENST00000426428/ENSG00000236963, intron 9 of 11)	1	20412304	20413253	950	2	ENSG00000226487	NA	NA	ENST00000421114	37426	Intron
chr1	20410759	20411823	1065	*	chr1_20410759_20411823	Promoter (1-2kb)	1	20412304	20413253	950	2	ENSG00000226487	NA	NA	ENST00000421114	1430	Promoter
chr1	20427045	20427293	249	*	chr1_20427045_20427293	Promoter (1-2kb)	1	20398105	20428739	30635	2	ENSG00000236963	LINC01141	lncRNA	ENST00000418743	1446	Promoter
chr1	20439415	20439580	166	*	chr1_20439415_20439580	Distal Intergenic	1	20398716	20431234	32519	2	ENSG00000236963	LINC01141	lncRNA	ENST00000423486	-8181	Distal Intergenic
chr1	20470151	20470559	409	*	chr1_20470151_20470559	Distal Intergenic	1	20476222	20478793	2572	1	ENSG00000284641	NA	NA	ENST00000641552	-5663	Distal Intergenic
chr1	20480401	20480789	389	*	chr1_20480401_20480789	Promoter (<=1kb)	1	20478779	20480397	1619	2	ENSG00000284743	NA	NA	ENST00000641097	-4	Promoter
chr1	20494250	20495008	759	*	chr1_20494250_20495008	Distal Intergenic	1	20482391	20486210	3820	2	ENSG00000162545	CAMK2N1	protein_coding	ENST00000375078	-8040	Distal Intergenic
chr1	20496064	20496814	751	*	chr1_20496064_20496814	Distal Intergenic	1	20482391	20486210	3820	2	ENSG00000162545	CAMK2N1	protein_coding	ENST00000375078	-9854	Distal Intergenic
chr1	20507526	20508253	728	*	chr1_20507526_20508253	Promoter (<=1kb)	1	20499448	20508151	8704	2	ENSG00000090432	MUL1	protein_coding	ENST00000264198	0	Promoter
chr1	20575170	20575616	447	*	chr1_20575170_20575616	Distal Intergenic	1	20589086	20618903	29818	1	ENSG00000158825	CDA	protein_coding	ENST00000461985	-13470	Distal Intergenic
chr1	20575796	20576182	387	*	chr1_20575796_20576182	Distal Intergenic	1	20589086	20618903	29818	1	ENSG00000158825	CDA	protein_coding	ENST00000461985	-12904	Distal Intergenic
chr1	20587540	20587829	290	*	chr1_20587540_20587829	Promoter (1-2kb)	1	20589086	20618903	29818	1	ENSG00000158825	CDA	protein_coding	ENST00000461985	-1257	Promoter
chr1	20604192	20604916	725	*	chr1_20604192_20604916	Intron (ENST00000461985/ENSG00000158825, intron 1 of 2)	1	20589097	20618903	29807	1	ENSG00000158825	CDA	protein_coding	ENST00000375071	15095	Intron
chr1	20612247	20614202	1956	*	chr1_20612247_20614202	Exon (ENST00000375071/ENSG00000158825, exon 3 of 4)	1	20633458	20651511	18054	1	ENSG00000158828	PINK1	protein_coding	ENST00000321556	-19256	Exon
chr1	20623225	20623393	169	*	chr1_20623225_20623393	Distal Intergenic	1	20633458	20651511	18054	1	ENSG00000158828	PINK1	protein_coding	ENST00000321556	-10065	Distal Intergenic
chr1	20633293	20634475	1183	*	chr1_20633293_20634475	Promoter (<=1kb)	1	20633458	20651511	18054	1	ENSG00000158828	PINK1	protein_coding	ENST00000321556	0	Promoter
chr1	20634670	20635124	455	*	chr1_20634670_20635124	Promoter (<=1kb)	1	20633679	20633788	110	1	ENSG00000284005	MIR6084	miRNA	ENST00000622012	991	Promoter
chr1	20661188	20662432	1245	*	chr1_20661188_20662432	Promoter (<=1kb)	1	20651767	20661544	9778	2	ENSG00000244038	DDOST	protein_coding	ENST00000415136	0	Promoter
chr1	20673502	20673762	261	*	chr1_20673502_20673762	Promoter (<=1kb)	1	20672016	20673020	1005	2	ENSG00000117245	KIF17	protein_coding	ENST00000463389	-482	Promoter
chr1	20696364	20697489	1126	*	chr1_20696364_20697489	Promoter (<=1kb)	1	20664014	20698439	34426	2	ENSG00000117245	KIF17	protein_coding	ENST00000490034	950	Promoter
chr1	20702192	20702965	774	*	chr1_20702192_20702965	Promoter (3-4kb)	1	20664014	20698439	34426	2	ENSG00000117245	KIF17	protein_coding	ENST00000490034	-3753	Promoter
chr1	20725039	20725434	396	*	chr1_20725039_20725434	Intron (ENST00000444387/ENSG00000189410, intron 5 of 9)	1	20727032	20731175	4144	2	ENSG00000189410	SH2D5	protein_coding	ENST00000519434	5741	Intron
chr1	20732200	20733816	1617	*	chr1_20732200_20733816	Promoter (<=1kb)	1	20719731	20732703	12973	2	ENSG00000189410	SH2D5	protein_coding	ENST00000444387	0	Promoter
chr1	20786444	20787883	1440	*	chr1_20786444_20787883	Promoter (<=1kb)	1	20740266	20787307	47042	2	ENSG00000127483	HP1BP3	protein_coding	ENST00000438032	0	Promoter
chr1	20813435	20814280	846	*	chr1_20813435_20814280	Intron (ENST00000374935/ENSG00000075151, intron 30 of 32)	1	20776698	20787323	10626	2	ENSG00000127483	HP1BP3	protein_coding	ENST00000437575	-26112	Intron
chr1	21022293	21022814	522	*	chr1_21022293_21022814	Intron (ENST00000374935/ENSG00000075151, intron 4 of 32)	1	21003550	21003934	385	2	ENSG00000233072	RPS15AP6	processed_pseudogene	ENST00000420703	-18359	Intron
chr1	21023178	21023565	388	*	chr1_21023178_21023565	Intron (ENST00000374935/ENSG00000075151, intron 4 of 32)	1	21003550	21003934	385	2	ENSG00000233072	RPS15AP6	processed_pseudogene	ENST00000420703	-19244	Intron
chr1	21077195	21077392	198	*	chr1_21077195_21077392	Promoter (3-4kb)	1	21073639	21073753	115	2	ENSG00000236073	NA	NA	ENST00000431514	-3442	Promoter
chr1	21091128	21091609	482	*	chr1_21091128_21091609	Intron (ENST00000374935/ENSG00000075151, intron 2 of 32)	1	21073639	21073753	115	2	ENSG00000236073	NA	NA	ENST00000431514	-17375	Intron
chr1	21149469	21150169	701	*	chr1_21149469_21150169	Intron (ENST00000374935/ENSG00000075151, intron 2 of 32)	1	21161475	21162081	607	1	ENSG00000235112	HSPE1P27	processed_pseudogene	ENST00000430808	-11306	Intron
chr1	21150795	21151086	292	*	chr1_21150795_21151086	Intron (ENST00000374935/ENSG00000075151, intron 2 of 32)	1	21161475	21162081	607	1	ENSG00000235112	HSPE1P27	processed_pseudogene	ENST00000430808	-10389	Intron
chr1	21176897	21177137	241	*	chr1_21176897_21177137	Promoter (<=1kb)	1	21177054	21178164	1111	1	ENSG00000287192	NA	NA	ENST00000669329	0	Promoter
chr1	21200628	21201456	829	*	chr1_21200628_21201456	Distal Intergenic	1	21219814	21222081	2268	2	ENSG00000117298	ECE1	protein_coding	ENST00000531334	20625	Distal Intergenic
chr1	21206165	21206595	431	*	chr1_21206165_21206595	Distal Intergenic	1	21219814	21222081	2268	2	ENSG00000117298	ECE1	protein_coding	ENST00000531334	15486	Distal Intergenic
chr1	21222322	21222588	267	*	chr1_21222322_21222588	Promoter (<=1kb)	1	21219814	21222081	2268	2	ENSG00000117298	ECE1	protein_coding	ENST00000531334	-241	Promoter
chr1	21238413	21238883	471	*	chr1_21238413_21238883	Promoter (<=1kb)	1	21233570	21238350	4781	2	ENSG00000117298	ECE1	protein_coding	ENST00000470394	-63	Promoter
chr1	21251740	21252632	893	*	chr1_21251740_21252632	Promoter (4-5kb)	1	21238149	21256717	18569	2	ENSG00000117298	ECE1	protein_coding	ENST00000528294	4085	Promoter
chr1	21261651	21263064	1414	*	chr1_21261651_21263064	Promoter (3-4kb)	1	21266082	21267251	1170	1	ENSG00000236936	NA	NA	ENST00000416959	-3018	Promoter
chr1	21270259	21270563	305	*	chr1_21270259_21270563	Promoter (4-5kb)	1	21266082	21267251	1170	1	ENSG00000236936	NA	NA	ENST00000416959	4177	Promoter
chr1	21295091	21295241	151	*	chr1_21295091_21295241	Promoter (<=1kb)	1	21272832	21294424	21593	2	ENSG00000117298	ECE1	protein_coding	ENST00000527991	-667	Promoter
chr1	21297003	21297403	401	*	chr1_21297003_21297403	Promoter (1-2kb)	1	21272746	21298999	26254	2	ENSG00000117298	ECE1	protein_coding	ENST00000481130	1596	Promoter
chr1	21297666	21298339	674	*	chr1_21297666_21298339	Promoter (<=1kb)	1	21272746	21298999	26254	2	ENSG00000117298	ECE1	protein_coding	ENST00000481130	660	Promoter
chr1	21298928	21299130	203	*	chr1_21298928_21299130	Promoter (<=1kb)	1	21272746	21298999	26254	2	ENSG00000117298	ECE1	protein_coding	ENST00000481130	0	Promoter
chr1	21312176	21313702	1527	*	chr1_21312176_21313702	Intron (ENST00000415912/ENSG00000117298, intron 1 of 18)	1	21272746	21298999	26254	2	ENSG00000117298	ECE1	protein_coding	ENST00000481130	-13177	Intron
chr1	21323961	21325669	1709	*	chr1_21323961_21325669	Intron (ENST00000415912/ENSG00000117298, intron 1 of 18)	1	21272835	21345137	72303	2	ENSG00000117298	ECE1	protein_coding	ENST00000463334	19468	Intron
chr1	21329419	21329629	211	*	chr1_21329419_21329629	Intron (ENST00000415912/ENSG00000117298, intron 1 of 18)	1	21272835	21345137	72303	2	ENSG00000117298	ECE1	protein_coding	ENST00000463334	15508	Intron
chr1	21334216	21335169	954	*	chr1_21334216_21335169	Intron (ENST00000415912/ENSG00000117298, intron 1 of 18)	1	21272835	21345137	72303	2	ENSG00000117298	ECE1	protein_coding	ENST00000463334	9968	Intron
chr1	21340341	21340651	311	*	chr1_21340341_21340651	Promoter (4-5kb)	1	21272835	21345137	72303	2	ENSG00000117298	ECE1	protein_coding	ENST00000463334	4486	Promoter
chr1	21342701	21342926	226	*	chr1_21342701_21342926	Promoter (2-3kb)	1	21272835	21345137	72303	2	ENSG00000117298	ECE1	protein_coding	ENST00000463334	2211	Promoter
chr1	21345132	21346230	1099	*	chr1_21345132_21346230	Promoter (<=1kb)	1	21217247	21345504	128258	2	ENSG00000117298	ECE1	protein_coding	ENST00000415912	0	Promoter
chr1	21349840	21350748	909	*	chr1_21349840_21350748	Promoter (4-5kb)	1	21217281	21345572	128292	2	ENSG00000117298	ECE1	protein_coding	ENST00000649812	-4268	Promoter
chr1	21368655	21368881	227	*	chr1_21368655_21368881	Distal Intergenic	1	21217281	21345572	128292	2	ENSG00000117298	ECE1	protein_coding	ENST00000649812	-23083	Distal Intergenic
chr1	21378963	21379809	847	*	chr1_21378963_21379809	Distal Intergenic	1	21397987	21398362	376	1	ENSG00000236216	PPP1R11P1	processed_pseudogene	ENST00000486095	-18178	Distal Intergenic
chr1	21384750	21385472	723	*	chr1_21384750_21385472	Distal Intergenic	1	21397987	21398362	376	1	ENSG00000236216	PPP1R11P1	processed_pseudogene	ENST00000486095	-12515	Distal Intergenic
chr1	21386485	21386636	152	*	chr1_21386485_21386636	Distal Intergenic	1	21397987	21398362	376	1	ENSG00000236216	PPP1R11P1	processed_pseudogene	ENST00000486095	-11351	Distal Intergenic
chr1	21439793	21440556	764	*	chr1_21439793_21440556	Promoter (<=1kb)	1	21440128	21483467	43340	1	ENSG00000142794	NBPF3	protein_coding	ENST00000454000	0	Promoter
chr1	21451323	21452076	754	*	chr1_21451323_21452076	3 UTR	1	21444992	21451858	6867	1	ENSG00000142794	NBPF3	protein_coding	ENST00000467103	6331	3 UTR
chr1	21453991	21454252	262	*	chr1_21453991_21454252	Exon (ENST00000478653/ENSG00000142794, exon 3 of 3)	1	21459756	21460082	327	2	ENSG00000176378	PFN1P10	processed_pseudogene	ENST00000455962	5830	Exon
chr1	21511419	21512641	1223	*	chr1_21511419_21512641	Promoter (1-2kb)	1	21509428	21578175	68748	1	ENSG00000162551	ALPL	protein_coding	ENST00000540617	1991	Promoter
chr1	21537400	21538306	907	*	chr1_21537400_21538306	Intron (ENST00000468526/ENSG00000162551, intron 1 of 4)	1	21551279	21578012	26734	1	ENSG00000162551	ALPL	protein_coding	ENST00000374832	-12973	Intron
chr1	21564581	21565023	443	*	chr1_21564581_21565023	Intron (ENST00000374840/ENSG00000162551, intron 6 of 11)	1	21570303	21577731	7429	1	ENSG00000162551	ALPL	protein_coding	ENST00000374830	-5280	Intron
chr1	21573983	21574491	509	*	chr1_21573983_21574491	Promoter (<=1kb)	1	21574478	21578399	3922	1	ENSG00000162551	ALPL	protein_coding	ENST00000374829	0	Promoter
chr1	21579950	21580117	168	*	chr1_21579950_21580117	Distal Intergenic	1	21574478	21578399	3922	1	ENSG00000162551	ALPL	protein_coding	ENST00000374829	5472	Distal Intergenic
chr1	21586464	21587768	1305	*	chr1_21586464_21587768	Promoter (<=1kb)	1	21586472	21591187	4716	1	ENSG00000233431	LINC02596	lncRNA	ENST00000457706	0	Promoter
chr1	21594270	21594932	663	*	chr1_21594270_21594932	Distal Intergenic	1	21586472	21591187	4716	1	ENSG00000233431	LINC02596	lncRNA	ENST00000457706	7798	Distal Intergenic
chr1	21604245	21605138	894	*	chr1_21604245_21605138	Intron (ENST00000290101/ENSG00000076864, intron 18 of 26)	1	21596221	21620041	23821	2	ENSG00000076864	RAP1GAP	protein_coding	ENST00000374763	14903	Intron
chr1	21623527	21624200	674	*	chr1_21623527_21624200	Promoter (<=1kb)	1	21596221	21622568	26348	2	ENSG00000076864	RAP1GAP	protein_coding	ENST00000374761	-959	Promoter
chr1	21626780	21627303	524	*	chr1_21626780_21627303	Promoter (4-5kb)	1	21596221	21622568	26348	2	ENSG00000076864	RAP1GAP	protein_coding	ENST00000374761	-4212	Promoter
chr1	21634870	21635697	828	*	chr1_21634870_21635697	Intron (ENST00000290101/ENSG00000076864, intron 2 of 26)	1	21596221	21622568	26348	2	ENSG00000076864	RAP1GAP	protein_coding	ENST00000374761	-12302	Intron
chr1	21638095	21639478	1384	*	chr1_21638095_21639478	Intron (ENST00000290101/ENSG00000076864, intron 2 of 26)	1	21596221	21651820	55600	2	ENSG00000076864	RAP1GAP	protein_coding	ENST00000471600	12342	Intron
chr1	21639655	21639854	200	*	chr1_21639655_21639854	Intron (ENST00000290101/ENSG00000076864, intron 2 of 26)	1	21596221	21651820	55600	2	ENSG00000076864	RAP1GAP	protein_coding	ENST00000471600	11966	Intron
chr1	21676141	21676585	445	*	chr1_21676141_21676585	Promoter (4-5kb)	1	21679199	21681252	2054	2	ENSG00000090686	USP48	protein_coding	ENST00000479177	4667	Promoter
chr1	21754150	21754971	822	*	chr1_21754150_21754971	Intron (ENST00000308271/ENSG00000090686, intron 3 of 26)	1	21728612	21748191	19580	2	ENSG00000090686	USP48	protein_coding	ENST00000374730	-5959	Intron
chr1	21764372	21764942	571	*	chr1_21764372_21764942	Promoter (3-4kb)	1	21768269	21768575	307	1	ENSG00000231978	NA	NA	ENST00000434488	-3327	Promoter
chr1	21774973	21775565	593	*	chr1_21774973_21775565	Intron (ENST00000308271/ENSG00000090686, intron 1 of 26)	1	21753007	21782020	29014	2	ENSG00000090686	USP48	protein_coding	ENST00000527823	6455	Intron
chr1	21782815	21784131	1317	*	chr1_21782815_21784131	Promoter (<=1kb)	1	21678298	21783149	104852	2	ENSG00000090686	USP48	protein_coding	ENST00000308271	0	Promoter
chr1	21791250	21792509	1260	*	chr1_21791250_21792509	Distal Intergenic	1	21727851	21783606	55756	2	ENSG00000090686	USP48	protein_coding	ENST00000421625	-7644	Distal Intergenic
chr1	21804518	21804994	477	*	chr1_21804518_21804994	Distal Intergenic	1	21812265	21825225	12961	1	ENSG00000187942	LDLRAD2	protein_coding	ENST00000344642	-7271	Distal Intergenic
chr1	21811751	21812227	477	*	chr1_21811751_21812227	Promoter (<=1kb)	1	21812265	21825225	12961	1	ENSG00000187942	LDLRAD2	protein_coding	ENST00000344642	-38	Promoter
chr1	21816724	21817264	541	*	chr1_21816724_21817264	Promoter (4-5kb)	1	21821497	21822548	1052	1	ENSG00000187942	LDLRAD2	protein_coding	ENST00000484271	-4233	Promoter
chr1	21869576	21870100	525	*	chr1_21869576_21870100	Promoter (2-3kb)	1	21865717	21872377	6661	2	ENSG00000142798	HSPG2	protein_coding	ENST00000644714	2277	Promoter
chr1	21899579	21900037	459	*	chr1_21899579_21900037	Promoter (3-4kb)	1	21887233	21896310	9078	2	ENSG00000142798	HSPG2	protein_coding	ENST00000412328	-3269	Promoter
chr1	21904893	21905071	179	*	chr1_21904893_21905071	Promoter (3-4kb)	1	21908098	21908580	483	1	ENSG00000232037	NA	NA	ENST00000423231	-3027	Promoter
chr1	21931037	21931448	412	*	chr1_21931037_21931448	Intron (ENST00000374695/ENSG00000142798, intron 1 of 96)	1	21822244	21937310	115067	2	ENSG00000142798	HSPG2	protein_coding	ENST00000374695	5862	Intron
chr1	21933782	21934174	393	*	chr1_21933782_21934174	Promoter (3-4kb)	1	21822244	21937310	115067	2	ENSG00000142798	HSPG2	protein_coding	ENST00000374695	3136	Promoter
chr1	21937298	21937479	182	*	chr1_21937298_21937479	Promoter (<=1kb)	1	21822244	21937310	115067	2	ENSG00000142798	HSPG2	protein_coding	ENST00000374695	0	Promoter
chr1	21939647	21939837	191	*	chr1_21939647_21939837	Promoter (2-3kb)	1	21822244	21937310	115067	2	ENSG00000142798	HSPG2	protein_coding	ENST00000374695	-2337	Promoter
chr1	21951536	21951765	230	*	chr1_21951536_21951765	Promoter (<=1kb)	1	21950735	21951578	844	2	ENSG00000283234	NA	NA	ENST00000636906	0	Promoter
chr1	21956596	21957370	775	*	chr1_21956596_21957370	Promoter (<=1kb)	1	21950679	21956871	6193	2	ENSG00000283234	NA	NA	ENST00000637118	0	Promoter
chr1	21966271	21966514	244	*	chr1_21966271_21966514	Distal Intergenic	1	21950679	21956871	6193	2	ENSG00000283234	NA	NA	ENST00000637118	-9400	Distal Intergenic
chr1	21998014	21998358	345	*	chr1_21998014_21998358	Promoter (3-4kb)	1	22001657	22012542	10886	1	ENSG00000142789	CELA3A	protein_coding	ENST00000290122	-3299	Promoter
chr1	22005297	22007018	1722	*	chr1_22005297_22007018	Promoter (<=1kb)	1	22005305	22030617	25313	1	ENSG00000285959	NA	NA	ENST00000648697	0	Promoter
chr1	22018947	22019987	1041	*	chr1_22018947_22019987	Promoter (4-5kb)	1	22024558	22031223	6666	1	ENSG00000218510	LINC00339	lncRNA	ENST00000635675	-4571	Promoter
chr1	22024267	22026263	1997	*	chr1_22024267_22026263	Promoter (<=1kb)	1	22025511	22101360	75850	1	ENSG00000070831	CDC42	protein_coding	ENST00000648594	0	Promoter
chr1	22048342	22049135	794	*	chr1_22048342_22049135	Promoter (3-4kb)	1	22052627	22092923	40297	1	ENSG00000070831	CDC42	protein_coding	ENST00000400259	-3492	Promoter
chr1	22052507	22052732	226	*	chr1_22052507_22052732	Promoter (<=1kb)	1	22052627	22092923	40297	1	ENSG00000070831	CDC42	protein_coding	ENST00000400259	0	Promoter
chr1	22126402	22126979	578	*	chr1_22126402_22126979	Promoter (2-3kb)	1	22127038	22129851	2814	2	ENSG00000162552	WNT4	protein_coding	ENST00000415567	2872	Promoter
chr1	22131994	22132841	848	*	chr1_22131994_22132841	Promoter (2-3kb)	1	22127038	22129851	2814	2	ENSG00000162552	WNT4	protein_coding	ENST00000415567	-2143	Promoter
chr1	22219511	22220007	497	*	chr1_22219511_22220007	Distal Intergenic	1	22266239	22266300	62	1	ENSG00000266564	MIR4418	miRNA	ENST00000581169	-46232	Distal Intergenic
chr1	22229401	22230319	919	*	chr1_22229401_22230319	Distal Intergenic	1	22266239	22266300	62	1	ENSG00000266564	MIR4418	miRNA	ENST00000581169	-35920	Distal Intergenic
chr1	22249998	22250320	323	*	chr1_22249998_22250320	Distal Intergenic	1	22266239	22266300	62	1	ENSG00000266564	MIR4418	miRNA	ENST00000581169	-15919	Distal Intergenic
chr1	22250735	22251096	362	*	chr1_22250735_22251096	Distal Intergenic	1	22266239	22266300	62	1	ENSG00000266564	MIR4418	miRNA	ENST00000581169	-15143	Distal Intergenic
chr1	22259634	22259881	248	*	chr1_22259634_22259881	Distal Intergenic	1	22266239	22266300	62	1	ENSG00000266564	MIR4418	miRNA	ENST00000581169	-6358	Distal Intergenic
chr1	22262766	22263645	880	*	chr1_22262766_22263645	Promoter (2-3kb)	1	22266239	22266300	62	1	ENSG00000266564	MIR4418	miRNA	ENST00000581169	-2594	Promoter
chr1	22275831	22276730	900	*	chr1_22275831_22276730	Distal Intergenic	1	22266239	22266300	62	1	ENSG00000266564	MIR4418	miRNA	ENST00000581169	9592	Distal Intergenic
chr1	22288906	22289253	348	*	chr1_22288906_22289253	Distal Intergenic	1	22266239	22266300	62	1	ENSG00000266564	MIR4418	miRNA	ENST00000581169	22667	Distal Intergenic
chr1	22380316	22380678	363	*	chr1_22380316_22380678	Distal Intergenic	1	22364630	22366482	1853	2	ENSG00000279625	NA	NA	ENST00000624125	-13834	Distal Intergenic
chr1	22412500	22413457	958	*	chr1_22412500_22413457	Distal Intergenic	1	22428838	22511763	82926	1	ENSG00000184677	ZBTB40	protein_coding	ENST00000650433	-15381	Distal Intergenic
chr1	22416542	22416892	351	*	chr1_22416542_22416892	Distal Intergenic	1	22428838	22511763	82926	1	ENSG00000184677	ZBTB40	protein_coding	ENST00000650433	-11946	Distal Intergenic
chr1	22418249	22419385	1137	*	chr1_22418249_22419385	Distal Intergenic	1	22428838	22511763	82926	1	ENSG00000184677	ZBTB40	protein_coding	ENST00000650433	-9453	Distal Intergenic
chr1	22420554	22420736	183	*	chr1_22420554_22420736	Distal Intergenic	1	22428838	22511763	82926	1	ENSG00000184677	ZBTB40	protein_coding	ENST00000650433	-8102	Distal Intergenic
chr1	22451681	22452819	1139	*	chr1_22451681_22452819	Promoter (<=1kb)	1	22451851	22531154	79304	1	ENSG00000184677	ZBTB40	protein_coding	ENST00000375647	0	Promoter
chr1	22565672	22565979	308	*	chr1_22565672_22565979	Promoter (2-3kb)	1	22563564	22589621	26058	1	ENSG00000070886	EPHA8	protein_coding	ENST00000374644	2108	Promoter
chr1	22628771	22629432	662	*	chr1_22628771_22629432	Promoter (3-4kb)	1	22633258	22633366	109	2	ENSG00000276835	MIR6127	miRNA	ENST00000614019	3934	Promoter
chr1	22641953	22642247	295	*	chr1_22641953_22642247	Promoter (1-2kb)	1	22643633	22648108	4476	1	ENSG00000159189	C1QC	protein_coding	ENST00000374640	-1386	Promoter
chr1	22689142	22690100	959	*	chr1_22689142_22690100	Distal Intergenic	1	22710839	22891265	180427	1	ENSG00000133216	EPHB2	protein_coding	ENST00000544305	-20739	Distal Intergenic
chr1	22704564	22705018	455	*	chr1_22704564_22705018	Distal Intergenic	1	22710839	22891265	180427	1	ENSG00000133216	EPHB2	protein_coding	ENST00000544305	-5821	Distal Intergenic
chr1	22709404	22709913	510	*	chr1_22709404_22709913	Promoter (<=1kb)	1	22710839	22891265	180427	1	ENSG00000133216	EPHB2	protein_coding	ENST00000544305	-926	Promoter
chr1	22734896	22735905	1010	*	chr1_22734896_22735905	Intron (ENST00000544305/ENSG00000133216, intron 1 of 6)	1	22719517	22719598	82	1	ENSG00000265422	MIR4684	miRNA	ENST00000581646	15379	Intron
chr1	22739285	22740248	964	*	chr1_22739285_22740248	Intron (ENST00000544305/ENSG00000133216, intron 1 of 6)	1	22719517	22719598	82	1	ENSG00000265422	MIR4684	miRNA	ENST00000581646	19768	Intron
chr1	22746103	22746573	471	*	chr1_22746103_22746573	Intron (ENST00000544305/ENSG00000133216, intron 1 of 6)	1	22719517	22719598	82	1	ENSG00000265422	MIR4684	miRNA	ENST00000581646	26586	Intron
chr1	22747120	22747959	840	*	chr1_22747120_22747959	Intron (ENST00000544305/ENSG00000133216, intron 1 of 6)	1	22775178	22913752	138575	1	ENSG00000133216	EPHB2	protein_coding	ENST00000374627	-27219	Intron
chr1	22750121	22750614	494	*	chr1_22750121_22750614	Intron (ENST00000544305/ENSG00000133216, intron 1 of 6)	1	22775178	22913752	138575	1	ENSG00000133216	EPHB2	protein_coding	ENST00000374627	-24564	Intron
chr1	22753353	22753611	259	*	chr1_22753353_22753611	Intron (ENST00000544305/ENSG00000133216, intron 1 of 6)	1	22775178	22913752	138575	1	ENSG00000133216	EPHB2	protein_coding	ENST00000374627	-21567	Intron
chr1	22813807	22813977	171	*	chr1_22813807_22813977	Intron (ENST00000544305/ENSG00000133216, intron 3 of 6)	1	22800240	22896478	96239	1	ENSG00000133216	EPHB2	protein_coding	ENST00000465676	13567	Intron
chr1	22829077	22829564	488	*	chr1_22829077_22829564	Intron (ENST00000544305/ENSG00000133216, intron 3 of 6)	1	22835713	22836849	1137	2	ENSG00000225952	NA	NA	ENST00000419644	7285	Intron
chr1	22831793	22832637	845	*	chr1_22831793_22832637	Promoter (4-5kb)	1	22835713	22836849	1137	2	ENSG00000225952	NA	NA	ENST00000419644	4212	Promoter
chr1	22861974	22862821	848	*	chr1_22861974_22862821	Promoter (<=1kb)	1	22863159	22863226	68	2	ENSG00000264014	MIR4253	miRNA	ENST00000581187	405	Promoter
chr1	22870203	22870923	721	*	chr1_22870203_22870923	Intron (ENST00000544305/ENSG00000133216, intron 5 of 6)	1	22865159	22882840	17682	1	ENSG00000133216	EPHB2	protein_coding	ENST00000490436	5044	Intron
chr1	22872685	22873736	1052	*	chr1_22872685_22873736	Intron (ENST00000544305/ENSG00000133216, intron 5 of 6)	1	22865159	22882840	17682	1	ENSG00000133216	EPHB2	protein_coding	ENST00000490436	7526	Intron
chr1	22888698	22889022	325	*	chr1_22888698_22889022	Intron (ENST00000544305/ENSG00000133216, intron 6 of 6)	1	22865159	22882840	17682	1	ENSG00000133216	EPHB2	protein_coding	ENST00000490436	23539	Intron
chr1	22964146	22964309	164	*	chr1_22964146_22964309	Promoter (<=1kb)	1	22953049	22963178	10130	2	ENSG00000215906	LACTBL1	protein_coding	ENST00000618559	-968	Promoter
chr1	22976429	22976901	473	*	chr1_22976429_22976901	Distal Intergenic	1	22953043	22965338	12296	2	ENSG00000215906	LACTBL1	protein_coding	ENST00000426928	-11091	Distal Intergenic
chr1	23010706	23011445	740	*	chr1_23010706_23011445	Promoter (2-3kb)	1	23010834	23014024	3191	2	ENSG00000227868	TEX46	protein_coding	ENST00000440767	2579	Promoter
chr1	23019264	23019658	395	*	chr1_23019264_23019658	Promoter (<=1kb)	1	23019443	23083672	64230	1	ENSG00000004487	KDM1A	protein_coding	ENST00000465864	0	Promoter
chr1	23100040	23100694	655	*	chr1_23100040_23100694	Intron (ENST00000418342/ENSG00000169641, intron 2 of 3)	1	23020147	23088058	67912	2	ENSG00000240553	NA	NA	ENST00000427154	-11982	Intron
chr1	23110822	23111026	205	*	chr1_23110822_23111026	Intron (ENST00000418342/ENSG00000169641, intron 1 of 3)	1	23094155	23133679	39525	2	ENSG00000169641	LUZP1	protein_coding	ENST00000475164	22653	Intron
chr1	23119237	23119657	421	*	chr1_23119237_23119657	Intron (ENST00000418342/ENSG00000169641, intron 1 of 3)	1	23094155	23133679	39525	2	ENSG00000169641	LUZP1	protein_coding	ENST00000475164	14022	Intron
chr1	23122176	23122609	434	*	chr1_23122176_23122609	Intron (ENST00000418342/ENSG00000169641, intron 1 of 3)	1	23094155	23133679	39525	2	ENSG00000169641	LUZP1	protein_coding	ENST00000475164	11070	Intron
chr1	23149195	23149438	244	*	chr1_23149195_23149438	Intron (ENST00000418342/ENSG00000169641, intron 1 of 3)	1	23140325	23141142	818	1	ENSG00000229010	NA	NA	ENST00000450968	8870	Intron
chr1	23154397	23154653	257	*	chr1_23154397_23154653	Intron (ENST00000418342/ENSG00000169641, intron 1 of 3)	1	23162704	23162810	107	1	ENSG00000206935	RNU6-514P	snRNA	ENST00000384208	-8051	Intron
chr1	23177498	23178083	586	*	chr1_23177498_23178083	Promoter (<=1kb)	1	23084030	23177808	93779	2	ENSG00000169641	LUZP1	protein_coding	ENST00000302291	0	Promoter
chr1	23188444	23189822	1379	*	chr1_23188444_23189822	Distal Intergenic	1	23084030	23177808	93779	2	ENSG00000169641	LUZP1	protein_coding	ENST00000302291	-10636	Distal Intergenic
chr1	23194189	23194973	785	*	chr1_23194189_23194973	5 UTR	1	23084030	23177808	93779	2	ENSG00000169641	LUZP1	protein_coding	ENST00000302291	-16381	5 UTR
chr1	23196646	23197520	875	*	chr1_23196646_23197520	Intron (ENST00000374619/ENSG00000179546, intron 1 of 1)	1	23084030	23177808	93779	2	ENSG00000169641	LUZP1	protein_coding	ENST00000302291	-18838	Intron
chr1	23203728	23204828	1101	*	chr1_23203728_23204828	Intron (ENST00000374619/ENSG00000179546, intron 1 of 1)	1	23191895	23217502	25608	2	ENSG00000179546	HTR1D	protein_coding	ENST00000374619	12674	Intron
chr1	23210300	23210939	640	*	chr1_23210300_23210939	Intron (ENST00000374619/ENSG00000179546, intron 1 of 1)	1	23191895	23217502	25608	2	ENSG00000179546	HTR1D	protein_coding	ENST00000374619	6563	Intron
chr1	23248474	23248898	425	*	chr1_23248474_23248898	Promoter (3-4kb)	1	23244765	23245224	460	1	ENSG00000215381	NA	NA	ENST00000442089	3709	Promoter
chr1	23275778	23277269	1492	*	chr1_23275778_23277269	Distal Intergenic	1	23284356	23285454	1099	2	ENSG00000261326	LINC01355	lncRNA	ENST00000604481	8185	Distal Intergenic
chr1	23344003	23345325	1323	*	chr1_23344003_23345325	Promoter (<=1kb)	1	23304688	23344284	39597	2	ENSG00000125944	HNRNPR	protein_coding	ENST00000302271	0	Promoter
chr1	23368062	23368660	599	*	chr1_23368062_23368660	Promoter (<=1kb)	1	23359975	23368386	8412	2	ENSG00000125945	ZNF436	protein_coding	ENST00000374608	0	Promoter
chr1	23368830	23369210	381	*	chr1_23368830_23369210	Promoter (<=1kb)	1	23368997	23371783	2787	1	ENSG00000249087	ZNF436-AS1	lncRNA	ENST00000458053	0	Promoter
chr1	23377167	23377869	703	*	chr1_23377167_23377869	Promoter (1-2kb)	1	23378380	23379029	650	2	ENSG00000271420	NA	NA	ENST00000605350	1160	Promoter
chr1	23384685	23385641	957	*	chr1_23384685_23385641	Intron (ENST00000450454/ENSG00000204219, intron 9 of 10)	1	23378380	23379029	650	2	ENSG00000271420	NA	NA	ENST00000605350	-5656	Intron
chr1	23393508	23394764	1257	*	chr1_23393508_23394764	Exon (ENST00000450454/ENSG00000204219, exon 8 of 11)	1	23378380	23379029	650	2	ENSG00000271420	NA	NA	ENST00000605350	-14479	Exon
chr1	23402518	23404130	1613	*	chr1_23402518_23404130	3 UTR	1	23410832	23412146	1315	1	ENSG00000232482	NA	NA	ENST00000445848	-6702	3 UTR
chr1	23472998	23473510	513	*	chr1_23472998_23473510	Intron (ENST00000336689/ENSG00000088280, intron 1 of 24)	1	23455991	23480179	24189	2	ENSG00000088280	ASAP3	protein_coding	ENST00000449467	6669	Intron
chr1	23478825	23479411	587	*	chr1_23478825_23479411	Promoter (<=1kb)	1	23455991	23480179	24189	2	ENSG00000088280	ASAP3	protein_coding	ENST00000449467	768	Promoter
chr1	23484174	23484801	628	*	chr1_23484174_23484801	Promoter (<=1kb)	1	23428563	23484179	55617	2	ENSG00000088280	ASAP3	protein_coding	ENST00000336689	0	Promoter
chr1	23497025	23497492	468	*	chr1_23497025_23497492	Distal Intergenic	1	23451479	23484568	33090	2	ENSG00000088280	ASAP3	protein_coding	ENST00000608765	-12457	Distal Intergenic
chr1	23527962	23528818	857	*	chr1_23527962_23528818	Promoter (2-3kb)	1	23506438	23531233	24796	2	ENSG00000007968	E2F2	protein_coding	ENST00000361729	2415	Promoter
chr1	23539721	23540254	534	*	chr1_23539721_23540254	Distal Intergenic	1	23506438	23531233	24796	2	ENSG00000007968	E2F2	protein_coding	ENST00000361729	-8488	Distal Intergenic
chr1	23542664	23543417	754	*	chr1_23542664_23543417	Distal Intergenic	1	23549139	23550915	1777	2	ENSG00000235052	NA	NA	ENST00000451217	7498	Distal Intergenic
chr1	23544636	23544949	314	*	chr1_23544636_23544949	Distal Intergenic	1	23549139	23550915	1777	2	ENSG00000235052	NA	NA	ENST00000451217	5966	Distal Intergenic
chr1	23554913	23555219	307	*	chr1_23554913_23555219	Promoter (3-4kb)	1	23557934	23559075	1142	2	ENSG00000117318	ID3	protein_coding	ENST00000463312	3856	Promoter
chr1	23559036	23559667	632	*	chr1_23559036_23559667	Promoter (<=1kb)	1	23557926	23559501	1576	2	ENSG00000117318	ID3	protein_coding	ENST00000374561	0	Promoter
chr1	23562169	23562597	429	*	chr1_23562169_23562597	Promoter (2-3kb)	1	23557926	23559501	1576	2	ENSG00000117318	ID3	protein_coding	ENST00000374561	-2668	Promoter
chr1	23576951	23577266	316	*	chr1_23576951_23577266	Promoter (4-5kb)	1	23581495	23640568	59074	1	ENSG00000197880	MDS2	lncRNA	ENST00000477916	-4229	Promoter
chr1	23585572	23585950	379	*	chr1_23585572_23585950	Promoter (4-5kb)	1	23581495	23640568	59074	1	ENSG00000197880	MDS2	lncRNA	ENST00000477916	4077	Promoter
chr1	23635090	23636023	934	*	chr1_23635090_23636023	Intron (ENST00000477916/ENSG00000197880, intron 5 of 6)	1	23627334	23640568	13235	1	ENSG00000197880	MDS2	lncRNA	ENST00000374555	7756	Intron
chr1	23638420	23638664	245	*	chr1_23638420_23638664	Intron (ENST00000477916/ENSG00000197880, intron 5 of 6)	1	23627334	23640568	13235	1	ENSG00000197880	MDS2	lncRNA	ENST00000374555	11086	Intron
chr1	23645785	23646941	1157	*	chr1_23645785_23646941	Distal Intergenic	1	23627334	23640568	13235	1	ENSG00000197880	MDS2	lncRNA	ENST00000374555	18451	Distal Intergenic
chr1	23651292	23651738	447	*	chr1_23651292_23651738	Distal Intergenic	1	23670294	23680259	9966	1	ENSG00000229239	NA	NA	ENST00000451300	-18556	Distal Intergenic
chr1	23691544	23692029	486	*	chr1_23691544_23692029	Promoter (<=1kb)	1	23691742	23696417	4676	1	ENSG00000142676	RPL11	protein_coding	ENST00000374550	0	Promoter
chr1	23728589	23728848	260	*	chr1_23728589_23728848	Intron (ENST00000655402/ENSG00000236810, intron 2 of 2)	1	23743155	23762059	18905	1	ENSG00000011007	ELOA	protein_coding	ENST00000418390	-14307	Intron
chr1	23744667	23744986	320	*	chr1_23744667_23744986	Promoter (<=1kb)	1	23744034	23750944	6911	1	ENSG00000011007	ELOA	protein_coding	ENST00000487554	633	Promoter
chr1	23756471	23757336	866	*	chr1_23756471_23757336	Exon (ENST00000418390/ENSG00000011007, exon 10 of 11)	1	23744034	23750944	6911	1	ENSG00000011007	ELOA	protein_coding	ENST00000487554	12437	Exon
chr1	23777726	23778715	990	*	chr1_23777726_23778715	Promoter (<=1kb)	1	23778418	23788232	9815	1	ENSG00000057757	PITHD1	protein_coding	ENST00000246151	0	Promoter
chr1	23790040	23790576	537	*	chr1_23790040_23790576	Promoter (<=1kb)	1	23791145	23795539	4395	1	ENSG00000011009	LYPLA2	protein_coding	ENST00000374514	-569	Promoter
chr1	23790792	23791124	333	*	chr1_23790792_23791124	Promoter (<=1kb)	1	23791145	23795539	4395	1	ENSG00000011009	LYPLA2	protein_coding	ENST00000374514	-21	Promoter
chr1	23799221	23800985	1765	*	chr1_23799221_23800985	Promoter (<=1kb)	1	23795599	23800754	5156	2	ENSG00000117308	GALE	protein_coding	ENST00000617979	0	Promoter
chr1	23809454	23810585	1132	*	chr1_23809454_23810585	Promoter (3-4kb)	1	23806700	23814321	7622	2	ENSG00000117305	HMGCL	protein_coding	ENST00000496907	3736	Promoter
chr1	23810891	23811079	189	*	chr1_23810891_23811079	Promoter (3-4kb)	1	23806700	23814321	7622	2	ENSG00000117305	HMGCL	protein_coding	ENST00000496907	3242	Promoter
chr1	23825144	23825845	702	*	chr1_23825144_23825845	Promoter (<=1kb)	1	23801885	23825429	23545	2	ENSG00000117305	HMGCL	protein_coding	ENST00000374490	0	Promoter
chr1	23834161	23834421	261	*	chr1_23834161_23834421	Promoter (4-5kb)	1	23801887	23838620	36734	2	ENSG00000117305	HMGCL	protein_coding	ENST00000374487	4199	Promoter
chr1	23838305	23838781	477	*	chr1_23838305_23838781	Promoter (<=1kb)	1	23801887	23838620	36734	2	ENSG00000117305	HMGCL	protein_coding	ENST00000374487	0	Promoter
chr1	23848871	23849920	1050	*	chr1_23848871_23849920	Intron (ENST00000374479/ENSG00000179163, intron 5 of 7)	1	23801887	23838620	36734	2	ENSG00000117305	HMGCL	protein_coding	ENST00000374487	-10251	Intron
chr1	23854773	23854985	213	*	chr1_23854773_23854985	Intron (ENST00000374479/ENSG00000179163, intron 4 of 7)	1	23845077	23868290	23214	2	ENSG00000179163	FUCA1	protein_coding	ENST00000374479	13305	Intron
chr1	23864799	23866044	1246	*	chr1_23864799_23866044	Promoter (2-3kb)	1	23845077	23868290	23214	2	ENSG00000179163	FUCA1	protein_coding	ENST00000374479	2246	Promoter
chr1	23868285	23869022	738	*	chr1_23868285_23869022	Promoter (<=1kb)	1	23845077	23868290	23214	2	ENSG00000179163	FUCA1	protein_coding	ENST00000374479	0	Promoter
chr1	23916839	23917460	622	*	chr1_23916839_23917460	Promoter (3-4kb)	1	23870515	23913362	42848	2	ENSG00000188822	CNR2	protein_coding	ENST00000374472	-3477	Promoter
chr1	23920122	23920302	181	*	chr1_23920122_23920302	Distal Intergenic	1	23870515	23913362	42848	2	ENSG00000188822	CNR2	protein_coding	ENST00000374472	-6760	Distal Intergenic
chr1	23934444	23935349	906	*	chr1_23934444_23935349	Distal Intergenic	1	23929070	23929147	78	1	ENSG00000264926	MIR378F	miRNA	ENST00000578143	5374	Distal Intergenic
chr1	23942953	23943373	421	*	chr1_23942953_23943373	Distal Intergenic	1	23949016	23949383	368	2	ENSG00000230228	H3P1	processed_pseudogene	ENST00000421430	6010	Distal Intergenic
chr1	23951514	23952331	818	*	chr1_23951514_23952331	Promoter (2-3kb)	1	23949016	23949383	368	2	ENSG00000230228	H3P1	processed_pseudogene	ENST00000421430	-2131	Promoter
chr1	23953134	23953347	214	*	chr1_23953134_23953347	Promoter (3-4kb)	1	23956839	23963446	6608	1	ENSG00000189266	PNRC2	protein_coding	ENST00000647887	-3492	Promoter
chr1	23959009	23959845	837	*	chr1_23959009_23959845	Promoter (<=1kb)	1	23959109	23961465	2357	1	ENSG00000189266	PNRC2	protein_coding	ENST00000471915	0	Promoter
chr1	23980085	23981475	1391	*	chr1_23980085_23981475	Promoter (<=1kb)	1	23964347	23980327	15981	2	ENSG00000188529	SRSF10	protein_coding	ENST00000492112	0	Promoter
chr1	23990787	23991043	257	*	chr1_23990787_23991043	Distal Intergenic	1	23966445	23980927	14483	2	ENSG00000188529	SRSF10	protein_coding	ENST00000341154	-9860	Distal Intergenic
chr1	24018639	24019396	758	*	chr1_24018639_24019396	Distal Intergenic	1	24007881	24008519	639	2	ENSG00000215905	NA	NA	ENST00000442164	-10120	Distal Intergenic
chr1	24022657	24023455	799	*	chr1_24022657_24023455	Distal Intergenic	1	24007881	24008519	639	2	ENSG00000215905	NA	NA	ENST00000442164	-14138	Distal Intergenic
chr1	24046247	24047504	1258	*	chr1_24046247_24047504	Intron (ENST00000439239/ENSG00000225315, intron 2 of 3)	1	24040835	24086799	45965	1	ENSG00000225315	NA	NA	ENST00000439239	5412	Intron
chr1	24048520	24048901	382	*	chr1_24048520_24048901	Intron (ENST00000439239/ENSG00000225315, intron 2 of 3)	1	24040835	24086799	45965	1	ENSG00000225315	NA	NA	ENST00000439239	7685	Intron
chr1	24057245	24057421	177	*	chr1_24057245_24057421	3 UTR	1	24056035	24066579	10545	2	ENSG00000142661	MYOM3	protein_coding	ENST00000338909	9158	3 UTR
chr1	24074426	24074664	239	*	chr1_24074426_24074664	Intron (ENST00000439239/ENSG00000225315, intron 3 of 3)	1	24066774	24083565	16792	1	ENSG00000230703	MYOM3-AS1	lncRNA	ENST00000429191	7652	Intron
chr1	24107895	24109289	1395	*	chr1_24107895_24109289	Promoter (<=1kb)	1	24081549	24108439	26891	2	ENSG00000142661	MYOM3	protein_coding	ENST00000475306	0	Promoter
chr1	24112384	24112937	554	*	chr1_24112384_24112937	Promoter (<=1kb)	1	24056041	24112135	56095	2	ENSG00000142661	MYOM3	protein_coding	ENST00000374434	-249	Promoter
chr1	24117636	24118121	486	*	chr1_24117636_24118121	Distal Intergenic	1	24056041	24112135	56095	2	ENSG00000142661	MYOM3	protein_coding	ENST00000374434	-5501	Distal Intergenic
chr1	24119637	24120837	1201	*	chr1_24119637_24120837	3 UTR	1	24056041	24112135	56095	2	ENSG00000142661	MYOM3	protein_coding	ENST00000374434	-7502	3 UTR
chr1	24126005	24126978	974	*	chr1_24126005_24126978	Intron (ENST00000270800/ENSG00000142677, intron 5 of 6)	1	24056041	24112135	56095	2	ENSG00000142661	MYOM3	protein_coding	ENST00000374434	-13870	Intron
chr1	24142145	24143341	1197	*	chr1_24142145_24143341	Promoter (<=1kb)	1	24119771	24143140	23370	2	ENSG00000142677	IL22RA1	protein_coding	ENST00000270800	0	Promoter
chr1	24149726	24150773	1048	*	chr1_24149726_24150773	Distal Intergenic	1	24119771	24143140	23370	2	ENSG00000142677	IL22RA1	protein_coding	ENST00000270800	-6586	Distal Intergenic
chr1	24191922	24192329	408	*	chr1_24191922_24192329	Promoter (3-4kb)	1	24159000	24187959	28960	2	ENSG00000185436	IFNLR1	protein_coding	ENST00000374419	-3963	Promoter
chr1	24201981	24202379	399	*	chr1_24201981_24202379	Promoter (1-2kb)	1	24200240	24211693	11454	1	ENSG00000230023	LINC02800	lncRNA	ENST00000439059	1741	Promoter
chr1	24236299	24237260	962	*	chr1_24236299_24237260	Distal Intergenic	1	24200240	24211693	11454	1	ENSG00000230023	LINC02800	lncRNA	ENST00000439059	36059	Distal Intergenic
chr1	24257327	24258268	942	*	chr1_24257327_24258268	Distal Intergenic	1	24200240	24211693	11454	1	ENSG00000230023	LINC02800	lncRNA	ENST00000439059	57087	Distal Intergenic
chr1	24266263	24267237	975	*	chr1_24266263_24267237	Distal Intergenic	1	24319357	24355318	35962	1	ENSG00000158055	GRHL3	protein_coding	ENST00000361548	-52120	Distal Intergenic
chr1	24289640	24290621	982	*	chr1_24289640_24290621	Distal Intergenic	1	24319357	24355318	35962	1	ENSG00000158055	GRHL3	protein_coding	ENST00000361548	-28736	Distal Intergenic
chr1	24309631	24310131	501	*	chr1_24309631_24310131	Intron (ENST00000437965/ENSG00000232298, intron 3 of 4)	1	24319357	24355318	35962	1	ENSG00000158055	GRHL3	protein_coding	ENST00000361548	-9226	Intron
chr1	24409645	24409856	212	*	chr1_24409645_24409856	Promoter (<=1kb)	1	24401079	24410779	9701	2	ENSG00000001460	STPG1	protein_coding	ENST00000475760	923	Promoter
chr1	24412045	24412327	283	*	chr1_24412045_24412327	Promoter (<=1kb)	1	24391562	24412027	20466	2	ENSG00000001460	STPG1	protein_coding	ENST00000483528	-18	Promoter
chr1	24415516	24415821	306	*	chr1_24415516_24415821	Promoter (<=1kb)	1	24415802	24472976	57175	1	ENSG00000001461	NIPAL3	protein_coding	ENST00000374399	0	Promoter
chr1	24416947	24417334	388	*	chr1_24416947_24417334	Promoter (<=1kb)	1	24357005	24416934	59930	2	ENSG00000001460	STPG1	protein_coding	ENST00000468303	-13	Promoter
chr1	24459268	24460217	950	*	chr1_24459268_24460217	Promoter (3-4kb)	1	24456166	24466378	10213	1	ENSG00000001461	NIPAL3	protein_coding	ENST00000432012	3102	Promoter
chr1	24488138	24488540	403	*	chr1_24488138_24488540	Distal Intergenic	1	24502351	24536800	34450	1	ENSG00000117602	RCAN3	protein_coding	ENST00000538532	-13811	Distal Intergenic
chr1	24502204	24503344	1141	*	chr1_24502204_24503344	Promoter (<=1kb)	1	24502351	24536800	34450	1	ENSG00000117602	RCAN3	protein_coding	ENST00000538532	0	Promoter
chr1	24515447	24516282	836	*	chr1_24515447_24516282	Promoter (1-2kb)	1	24514373	24535279	20907	1	ENSG00000117602	RCAN3	protein_coding	ENST00000374393	1074	Promoter
chr1	24536343	24536789	447	*	chr1_24536343_24536789	Promoter (<=1kb)	1	24496270	24535400	39131	2	ENSG00000286061	RCAN3AS	lncRNA	ENST00000651630	-943	Promoter
chr1	24559143	24559863	721	*	chr1_24559143_24559863	Promoter (3-4kb)	1	24556087	24609328	53242	1	ENSG00000184454	NCMAP	protein_coding	ENST00000374392	3056	Promoter
chr1	24567714	24568377	664	*	chr1_24567714_24568377	Promoter (4-5kb)	1	24563627	24563974	348	1	ENSG00000227312	NA	NA	ENST00000443086	4087	Promoter
chr1	24605800	24606788	989	*	chr1_24605800_24606788	3 UTR	1	24589464	24609328	19865	1	ENSG00000184454	NCMAP	protein_coding	ENST00000486262	16336	3 UTR
chr1	24642254	24643344	1091	*	chr1_24642254_24643344	Promoter (<=1kb)	1	24643272	24647588	4317	1	ENSG00000133226	SRRM1	protein_coding	ENST00000466910	0	Promoter
chr1	24656964	24657514	551	*	chr1_24656964_24657514	Promoter (1-2kb)	1	24655054	24660975	5922	1	ENSG00000133226	SRRM1	protein_coding	ENST00000488317	1910	Promoter
chr1	24683294	24684384	1091	*	chr1_24683294_24684384	Distal Intergenic	1	24669583	24671469	1887	1	ENSG00000133226	SRRM1	protein_coding	ENST00000474843	13711	Distal Intergenic
chr1	24699537	24700088	552	*	chr1_24699537_24700088	Promoter (4-5kb)	1	24704894	24717596	12703	1	ENSG00000284699	NA	NA	ENST00000641176	-4806	Promoter
chr1	24705107	24705554	448	*	chr1_24705107_24705554	Promoter (<=1kb)	1	24704894	24717596	12703	1	ENSG00000284699	NA	NA	ENST00000641176	213	Promoter
chr1	24718150	24718535	386	*	chr1_24718150_24718535	Distal Intergenic	1	24704894	24717596	12703	1	ENSG00000284699	NA	NA	ENST00000641176	13256	Distal Intergenic
chr1	24718865	24719101	237	*	chr1_24718865_24719101	Distal Intergenic	1	24704894	24717596	12703	1	ENSG00000284699	NA	NA	ENST00000641176	13971	Distal Intergenic
chr1	24719267	24719409	143	*	chr1_24719267_24719409	Distal Intergenic	1	24704894	24717596	12703	1	ENSG00000284699	NA	NA	ENST00000641176	14373	Distal Intergenic
chr1	24724536	24725562	1027	*	chr1_24724536_24725562	Distal Intergenic	1	24704894	24717596	12703	1	ENSG00000284699	NA	NA	ENST00000641176	19642	Distal Intergenic
chr1	24744937	24745626	690	*	chr1_24744937_24745626	Promoter (<=1kb)	1	24745382	24839907	94526	1	ENSG00000169504	CLIC4	protein_coding	ENST00000497755	0	Promoter
chr1	24757810	24758160	351	*	chr1_24757810_24758160	Intron (ENST00000497755/ENSG00000169504, intron 1 of 5)	1	24745447	24844321	98875	1	ENSG00000169504	CLIC4	protein_coding	ENST00000374379	12363	Intron
chr1	24848077	24848693	617	*	chr1_24848077_24848693	Distal Intergenic	1	24777873	24777979	107	2	ENSG00000238482	RNU6-1208P	snRNA	ENST00000459588	-70098	Distal Intergenic
chr1	24911218	24911528	311	*	chr1_24911218_24911528	Intron (ENST00000308873/ENSG00000020633, intron 3 of 4)	1	24919345	24919416	72	2	ENSG00000278034	MIR6731	miRNA	ENST00000614863	7888	Intron
chr1	24913931	24915231	1301	*	chr1_24913931_24915231	Promoter (4-5kb)	1	24919345	24919416	72	2	ENSG00000278034	MIR6731	miRNA	ENST00000614863	4185	Promoter
chr1	25145899	25146651	753	*	chr1_25145899_25146651	Distal Intergenic	1	25125053	25125454	402	2	ENSG00000233419	IFITM3P7	processed_pseudogene	ENST00000413189	-20445	Distal Intergenic
chr1	25232021	25233445	1425	*	chr1_25232021_25233445	Promoter (<=1kb)	1	25222276	25232502	10227	2	ENSG00000117614	SYF2	protein_coding	ENST00000236273	0	Promoter
chr1	25236947	25237148	202	*	chr1_25236947_25237148	Promoter (2-3kb)	1	25239494	25240253	760	1	ENSG00000284657	NA	NA	ENST00000641059	-2346	Promoter
chr1	25246974	25247993	1020	*	chr1_25246974_25247993	Promoter (<=1kb)	1	25242249	25247454	5206	2	ENSG00000117616	RSRP1	protein_coding	ENST00000243189	0	Promoter
chr1	25338212	25338868	657	*	chr1_25338212_25338868	Promoter (<=1kb)	1	25246695	25338213	91519	2	ENSG00000117616	RSRP1	protein_coding	ENST00000568996	0	Promoter
chr1	25430133	25431031	899	*	chr1_25430133_25431031	Promoter (<=1kb)	1	25362312	25430192	67881	2	ENSG00000188672	RHCE	protein_coding	ENST00000349320	0	Promoter
chr1	25519325	25519579	255	*	chr1_25519325_25519579	Distal Intergenic	1	25543606	25568886	25281	1	ENSG00000157978	LDLRAP1	protein_coding	ENST00000374338	-24027	Distal Intergenic
chr1	25519761	25519959	199	*	chr1_25519761_25519959	Distal Intergenic	1	25543606	25568886	25281	1	ENSG00000157978	LDLRAP1	protein_coding	ENST00000374338	-23647	Distal Intergenic
chr1	25524719	25525269	551	*	chr1_25524719_25525269	Distal Intergenic	1	25543606	25568886	25281	1	ENSG00000157978	LDLRAP1	protein_coding	ENST00000374338	-18337	Distal Intergenic
chr1	25549536	25550423	888	*	chr1_25549536_25550423	Promoter (<=1kb)	1	25549961	25554879	4919	1	ENSG00000157978	LDLRAP1	protein_coding	ENST00000485476	0	Promoter
chr1	25616237	25616894	658	*	chr1_25616237_25616894	Promoter (<=1kb)	1	25616791	25784450	167660	1	ENSG00000117643	MAN1C1	protein_coding	ENST00000374332	0	Promoter
chr1	25694927	25696209	1283	*	chr1_25694927_25696209	Intron (ENST00000374332/ENSG00000117643, intron 2 of 11)	1	25686502	25761684	75183	1	ENSG00000117643	MAN1C1	protein_coding	ENST00000473891	8425	Intron
chr1	25727604	25728103	500	*	chr1_25727604_25728103	Intron (ENST00000374332/ENSG00000117643, intron 2 of 11)	1	25709602	25784450	74849	1	ENSG00000117643	MAN1C1	protein_coding	ENST00000374329	18002	Intron
chr1	25730587	25731301	715	*	chr1_25730587_25731301	Intron (ENST00000374332/ENSG00000117643, intron 2 of 11)	1	25709602	25784450	74849	1	ENSG00000117643	MAN1C1	protein_coding	ENST00000374329	20985	Intron
chr1	25736176	25737903	1728	*	chr1_25736176_25737903	Intron (ENST00000374332/ENSG00000117643, intron 2 of 11)	1	25709602	25784450	74849	1	ENSG00000117643	MAN1C1	protein_coding	ENST00000374329	26574	Intron
chr1	25743220	25744504	1285	*	chr1_25743220_25744504	Intron (ENST00000374332/ENSG00000117643, intron 2 of 11)	1	25772069	25782700	10632	1	ENSG00000117643	MAN1C1	protein_coding	ENST00000496532	-27565	Intron
chr1	25771391	25772152	762	*	chr1_25771391_25772152	Promoter (<=1kb)	1	25772069	25782700	10632	1	ENSG00000117643	MAN1C1	protein_coding	ENST00000496532	0	Promoter
chr1	25773374	25773691	318	*	chr1_25773374_25773691	Promoter (1-2kb)	1	25772069	25782700	10632	1	ENSG00000117643	MAN1C1	protein_coding	ENST00000496532	1305	Promoter
chr1	25797785	25798418	634	*	chr1_25797785_25798418	Promoter (1-2kb)	1	25800193	25818221	18029	1	ENSG00000162430	SELENON	protein_coding	ENST00000361547	-1775	Promoter
chr1	25804295	25804534	240	*	chr1_25804295_25804534	Promoter (4-5kb)	1	25800231	25815990	15760	1	ENSG00000162430	SELENON	protein_coding	ENST00000494537	4064	Promoter
chr1	25810780	25811533	754	*	chr1_25810780_25811533	Promoter (<=1kb)	1	25811470	25823308	11839	1	ENSG00000255054	NA	NA	ENST00000559265	0	Promoter
chr1	25819804	25820237	434	*	chr1_25819804_25820237	Promoter (<=1kb)	1	25819926	25826707	6782	1	ENSG00000117640	MTFR1L	protein_coding	ENST00000533762	0	Promoter
chr1	25820563	25821382	820	*	chr1_25820563_25821382	Promoter (<=1kb)	1	25820762	25826806	6045	1	ENSG00000117640	MTFR1L	protein_coding	ENST00000530599	0	Promoter
chr1	25859456	25859601	146	*	chr1_25859456_25859601	Promoter (<=1kb)	1	25831913	25859458	27546	2	ENSG00000127423	AUNIP	protein_coding	ENST00000538789	0	Promoter
chr1	25892530	25892750	221	*	chr1_25892530_25892750	Promoter (<=1kb)	1	25884181	25892607	8427	2	ENSG00000117632	STMN1	protein_coding	ENST00000513116	0	Promoter
chr1	25895396	25895642	247	*	chr1_25895396_25895642	Promoter (2-3kb)	1	25884181	25892607	8427	2	ENSG00000117632	STMN1	protein_coding	ENST00000513116	-2789	Promoter
chr1	25905110	25905766	657	*	chr1_25905110_25905766	Promoter (<=1kb)	1	25900741	25905128	4388	2	ENSG00000117632	STMN1	protein_coding	ENST00000374291	0	Promoter
chr1	25906015	25907255	1241	*	chr1_25906015_25907255	Promoter (<=1kb)	1	25885440	25906466	21027	2	ENSG00000117632	STMN1	protein_coding	ENST00000426559	0	Promoter
chr1	25958350	25958925	576	*	chr1_25958350_25958925	Distal Intergenic	1	25964197	25964300	104	1	ENSG00000207237	RNU6-110P	snRNA	ENST00000384508	-5272	Distal Intergenic
chr1	25998027	25998434	408	*	chr1_25998027_25998434	Promoter (<=1kb)	1	25959767	25998063	38297	2	ENSG00000158006	PAFAH2	protein_coding	ENST00000374282	0	Promoter
chr1	26016438	26016685	248	*	chr1_26016438_26016685	Promoter (3-4kb)	1	26019884	26031547	11664	1	ENSG00000158008	EXTL1	protein_coding	ENST00000481377	-3199	Promoter
chr1	26035894	26037286	1393	*	chr1_26035894_26037286	Promoter (3-4kb)	1	26032130	26035004	2875	1	ENSG00000158008	EXTL1	protein_coding	ENST00000470037	3764	Promoter
chr1	26049617	26050112	496	*	chr1_26049617_26050112	Promoter (2-3kb)	1	26046665	26049099	2435	1	ENSG00000284309	NA	NA	ENST00000640097	2952	Promoter
chr1	26057063	26057404	342	*	chr1_26057063_26057404	Exon (ENST00000374272/ENSG00000158022, exon 7 of 9)	1	26051301	26067630	16330	2	ENSG00000158022	TRIM63	protein_coding	ENST00000374272	10226	Exon
chr1	26064182	26065323	1142	*	chr1_26064182_26065323	Promoter (2-3kb)	1	26051301	26067630	16330	2	ENSG00000158022	TRIM63	protein_coding	ENST00000374272	2307	Promoter
chr1	26067635	26068072	438	*	chr1_26067635_26068072	Promoter (<=1kb)	1	26051301	26067630	16330	2	ENSG00000158022	TRIM63	protein_coding	ENST00000374272	-5	Promoter
chr1	26075600	26076393	794	*	chr1_26075600_26076393	Distal Intergenic	1	26061244	26068436	7193	2	ENSG00000158022	TRIM63	protein_coding	ENST00000483052	-7164	Distal Intergenic
chr1	26081493	26082170	678	*	chr1_26081493_26082170	Distal Intergenic	1	26061244	26068436	7193	2	ENSG00000158022	TRIM63	protein_coding	ENST00000483052	-13057	Distal Intergenic
chr1	26083176	26083727	552	*	chr1_26083176_26083727	Distal Intergenic	1	26061244	26068436	7193	2	ENSG00000158022	TRIM63	protein_coding	ENST00000483052	-14740	Distal Intergenic
chr1	26110701	26111188	488	*	chr1_26110701_26111188	Promoter (<=1kb)	1	26111165	26125530	14366	1	ENSG00000175087	PDIK1L	protein_coding	ENST00000619836	0	Promoter
chr1	26111486	26112818	1333	*	chr1_26111486_26112818	Promoter (<=1kb)	1	26111824	26125555	13732	1	ENSG00000175087	PDIK1L	protein_coding	ENST00000374269	0	Promoter
chr1	26123266	26123685	420	*	chr1_26123266_26123685	3 UTR	1	26111837	26125543	13707	1	ENSG00000175087	PDIK1L	protein_coding	ENST00000374271	11429	3 UTR
chr1	26126527	26126884	358	*	chr1_26126527_26126884	Distal Intergenic	1	26111837	26125543	13707	1	ENSG00000175087	PDIK1L	protein_coding	ENST00000374271	14690	Distal Intergenic
chr1	26155941	26156295	355	*	chr1_26155941_26156295	Promoter (2-3kb)	1	26159079	26163962	4884	1	ENSG00000197245	FAM110D	protein_coding	ENST00000374268	-2784	Promoter
chr1	26169587	26170538	952	*	chr1_26169587_26170538	Promoter (<=1kb)	1	26169908	26170873	966	1	ENSG00000142684	ZNF593	protein_coding	ENST00000374266	0	Promoter
chr1	26218777	26219686	910	*	chr1_26218777_26219686	Promoter (<=1kb)	1	26218581	26220476	1896	2	ENSG00000278572	NA	NA	ENST00000622820	790	Promoter
chr1	26233721	26234679	959	*	chr1_26233721_26234679	Promoter (<=1kb)	1	26234200	26277687	43488	1	ENSG00000130695	CEP85	protein_coding	ENST00000640292	0	Promoter
chr1	26268924	26269189	266	*	chr1_26268924_26269189	Promoter (<=1kb)	1	26269290	26278807	9518	1	ENSG00000130695	CEP85	protein_coding	ENST00000469609	-101	Promoter
chr1	26275697	26276537	841	*	chr1_26275697_26276537	Promoter (3-4kb)	1	26280086	26281522	1437	1	ENSG00000142669	SH3BGRL3	protein_coding	ENST00000270792	-3549	Promoter
chr1	26279425	26280044	620	*	chr1_26279425_26280044	Promoter (<=1kb)	1	26280086	26281522	1437	1	ENSG00000142669	SH3BGRL3	protein_coding	ENST00000270792	-42	Promoter
chr1	26280451	26280637	187	*	chr1_26280451_26280637	Promoter (<=1kb)	1	26280122	26281450	1329	1	ENSG00000142669	SH3BGRL3	protein_coding	ENST00000319041	329	Promoter
chr1	26284742	26285127	386	*	chr1_26284742_26285127	Promoter (4-5kb)	1	26280122	26281450	1329	1	ENSG00000142669	SH3BGRL3	protein_coding	ENST00000319041	4620	Promoter
chr1	26288455	26290516	2062	*	chr1_26288455_26290516	Intron (ENST00000314675/ENSG00000158062, intron 4 of 10)	1	26282305	26298026	15722	2	ENSG00000158062	UBXN11	protein_coding	ENST00000496466	7510	Intron
chr1	26302597	26303395	799	*	chr1_26302597_26303395	Promoter (<=1kb)	1	26285876	26303167	17292	2	ENSG00000158062	UBXN11	protein_coding	ENST00000452980	0	Promoter
chr1	26305843	26306823	981	*	chr1_26305843_26306823	Promoter (<=1kb)	1	26281328	26306636	25309	2	ENSG00000158062	UBXN11	protein_coding	ENST00000314675	0	Promoter
chr1	26311656	26311817	162	*	chr1_26311656_26311817	Promoter (4-5kb)	1	26294192	26306989	12798	2	ENSG00000158062	UBXN11	protein_coding	ENST00000450041	-4667	Promoter
chr1	26320614	26322290	1677	*	chr1_26320614_26322290	Promoter (2-3kb)	1	26282284	26318363	36080	2	ENSG00000158062	UBXN11	protein_coding	ENST00000374222	-2251	Promoter
chr1	26336225	26336920	696	*	chr1_26336225_26336920	Promoter (<=1kb)	1	26328609	26336383	7775	2	ENSG00000176092	CRYBG2	protein_coding	ENST00000520372	0	Promoter
chr1	26345743	26346022	280	*	chr1_26345743_26346022	Exon (ENST00000475866/ENSG00000176092, exon 4 of 22)	1	26331594	26339346	7753	2	ENSG00000176092	CRYBG2	protein_coding	ENST00000429942	-6397	Exon
chr1	26349241	26350202	962	*	chr1_26349241_26350202	Promoter (3-4kb)	1	26342754	26354096	11343	2	ENSG00000176092	CRYBG2	protein_coding	ENST00000374207	3894	Promoter
chr1	26350689	26352445	1757	*	chr1_26350689_26352445	Promoter (1-2kb)	1	26342754	26354096	11343	2	ENSG00000176092	CRYBG2	protein_coding	ENST00000374207	1651	Promoter
chr1	26361206	26362126	921	*	chr1_26361206_26362126	Promoter (1-2kb)	1	26321698	26360080	38383	2	ENSG00000176092	CRYBG2	protein_coding	ENST00000475866	-1126	Promoter
chr1	26363930	26364372	443	*	chr1_26363930_26364372	Promoter (3-4kb)	1	26321698	26360080	38383	2	ENSG00000176092	CRYBG2	protein_coding	ENST00000475866	-3850	Promoter
chr1	26378099	26378808	710	*	chr1_26378099_26378808	Promoter (3-4kb)	1	26364722	26374522	9801	2	ENSG00000176083	ZNF683	protein_coding	ENST00000455900	-3577	Promoter
chr1	26387242	26387734	493	*	chr1_26387242_26387734	Distal Intergenic	1	26364722	26374522	9801	2	ENSG00000176083	ZNF683	protein_coding	ENST00000455900	-12720	Distal Intergenic
chr1	26389114	26389370	257	*	chr1_26389114_26389370	Distal Intergenic	1	26364722	26374522	9801	2	ENSG00000176083	ZNF683	protein_coding	ENST00000455900	-14592	Distal Intergenic
chr1	26408642	26408785	144	*	chr1_26408642_26408785	Promoter (2-3kb)	1	26410817	26429719	18903	1	ENSG00000131914	LIN28A	protein_coding	ENST00000254231	-2032	Promoter
chr1	26431781	26432814	1034	*	chr1_26431781_26432814	Promoter (<=1kb)	1	26432282	26471294	39013	1	ENSG00000117682	DHDDS	protein_coding	ENST00000434391	0	Promoter
chr1	26471521	26473264	1744	*	chr1_26471521_26473264	Promoter (<=1kb)	1	26472440	26476642	4203	1	ENSG00000198830	HMGN2	protein_coding	ENST00000361427	0	Promoter
chr1	26484588	26484788	201	*	chr1_26484588_26484788	Distal Intergenic	1	26473429	26475360	1932	1	ENSG00000198830	HMGN2	protein_coding	ENST00000493418	11159	Distal Intergenic
chr1	26500106	26501879	1774	*	chr1_26500106_26501879	Distal Intergenic	1	26519354	26520250	897	2	ENSG00000224129	DPPA2P2	processed_pseudogene	ENST00000418220	18371	Distal Intergenic
chr1	26510303	26511413	1111	*	chr1_26510303_26511413	Distal Intergenic	1	26519354	26520250	897	2	ENSG00000224129	DPPA2P2	processed_pseudogene	ENST00000418220	8837	Distal Intergenic
chr1	26531053	26531500	448	*	chr1_26531053_26531500	Promoter (<=1kb)	1	26531218	26574431	43214	1	ENSG00000117676	RPS6KA1	protein_coding	ENST00000526792	0	Promoter
chr1	26533842	26534405	564	*	chr1_26533842_26534405	Promoter (2-3kb)	1	26531328	26554251	22924	1	ENSG00000117676	RPS6KA1	protein_coding	ENST00000529454	2514	Promoter
chr1	26582431	26583379	949	*	chr1_26582431_26583379	Distal Intergenic	1	26572270	26574734	2465	1	ENSG00000117676	RPS6KA1	protein_coding	ENST00000438977	10161	Distal Intergenic
chr1	26620396	26621571	1176	*	chr1_26620396_26621571	Distal Intergenic	1	26602369	26602432	64	2	ENSG00000252429	RNU7-29P	snRNA	ENST00000516620	-17964	Distal Intergenic
chr1	26637449	26638672	1224	*	chr1_26637449_26638672	Promoter (1-2kb)	1	26640377	26640614	238	2	ENSG00000229247	NA	NA	ENST00000428860	1942	Promoter
chr1	26677529	26677808	280	*	chr1_26677529_26677808	Distal Intergenic	1	26693236	26781177	87942	1	ENSG00000117713	ARID1A	protein_coding	ENST00000430799	-15428	Distal Intergenic
chr1	26692344	26693375	1032	*	chr1_26692344_26693375	Promoter (<=1kb)	1	26693236	26781177	87942	1	ENSG00000117713	ARID1A	protein_coding	ENST00000430799	0	Promoter
chr1	26695364	26695730	367	*	chr1_26695364_26695730	Promoter (<=1kb)	1	26696015	26782104	86090	1	ENSG00000117713	ARID1A	protein_coding	ENST00000324856	-285	Promoter
chr1	26723238	26723928	691	*	chr1_26723238_26723928	Promoter (3-4kb)	1	26727708	26731318	3611	1	ENSG00000117713	ARID1A	protein_coding	ENST00000524572	-3780	Promoter
chr1	26744115	26744278	164	*	chr1_26744115_26744278	Intron (ENST00000430799/ENSG00000117713, intron 4 of 19)	1	26752952	26765080	12129	1	ENSG00000117713	ARID1A	protein_coding	ENST00000636958	-8674	Intron
chr1	26771389	26772182	794	*	chr1_26771389_26772182	Promoter (<=1kb)	1	26772963	26774962	2000	1	ENSG00000117713	ARID1A	protein_coding	ENST00000636072	-781	Promoter
chr1	26787543	26789307	1765	*	chr1_26787543_26789307	Promoter (<=1kb)	1	26787675	26800645	12971	1	ENSG00000060642	PIGV	protein_coding	ENST00000674335	0	Promoter
chr1	26804969	26805365	397	*	chr1_26804969_26805365	Distal Intergenic	1	26814822	26815112	291	1	ENSG00000241188	RN7SL165P	misc_RNA	ENST00000477476	-9457	Distal Intergenic
chr1	26826567	26826755	189	*	chr1_26826567_26826755	Promoter (<=1kb)	1	26826688	26857604	30917	1	ENSG00000204160	ZDHHC18	protein_coding	ENST00000374142	0	Promoter
chr1	26848966	26849884	919	*	chr1_26848966_26849884	Promoter (<=1kb)	1	26850362	26857602	7241	1	ENSG00000204160	ZDHHC18	protein_coding	ENST00000488397	-478	Promoter
chr1	26851257	26851506	250	*	chr1_26851257_26851506	Promoter (<=1kb)	1	26851129	26853211	2083	1	ENSG00000204160	ZDHHC18	protein_coding	ENST00000478902	128	Promoter
chr1	26853179	26853378	200	*	chr1_26853179_26853378	Promoter (2-3kb)	1	26851129	26853211	2083	1	ENSG00000204160	ZDHHC18	protein_coding	ENST00000478902	2050	Promoter
chr1	26862737	26863560	824	*	chr1_26862737_26863560	Promoter (<=1kb)	1	26863149	26864456	1308	1	ENSG00000175793	SFN	protein_coding	ENST00000339276	0	Promoter
chr1	26863768	26864618	851	*	chr1_26863768_26864618	Promoter (<=1kb)	1	26863149	26864456	1308	1	ENSG00000175793	SFN	protein_coding	ENST00000339276	619	Promoter
chr1	26864778	26865552	775	*	chr1_26864778_26865552	Promoter (1-2kb)	1	26863149	26864456	1308	1	ENSG00000175793	SFN	protein_coding	ENST00000339276	1629	Promoter
chr1	26881510	26881883	374	*	chr1_26881510_26881883	Promoter (4-5kb)	1	26879501	26886341	6841	2	ENSG00000142751	GPN2	protein_coding	ENST00000477418	4458	Promoter
chr1	26890021	26890278	258	*	chr1_26890021_26890278	Promoter (<=1kb)	1	26884233	26890260	6028	2	ENSG00000142751	GPN2	protein_coding	ENST00000431781	0	Promoter
chr1	26900009	26900507	499	*	chr1_26900009_26900507	Promoter (<=1kb)	1	26900238	26942776	42539	1	ENSG00000090273	NUDC	protein_coding	ENST00000435827	0	Promoter
chr1	26907463	26908223	761	*	chr1_26907463_26908223	Intron (ENST00000435827/ENSG00000090273, intron 2 of 6)	1	26911489	26913975	2487	2	ENSG00000131910	NR0B2	protein_coding	ENST00000254227	5752	Intron
chr1	26910514	26910832	319	*	chr1_26910514_26910832	Promoter (3-4kb)	1	26911489	26913975	2487	2	ENSG00000131910	NR0B2	protein_coding	ENST00000254227	3143	Promoter
chr1	26913978	26914455	478	*	chr1_26913978_26914455	Promoter (<=1kb)	1	26911489	26913975	2487	2	ENSG00000131910	NR0B2	protein_coding	ENST00000254227	-3	Promoter
chr1	26915234	26915663	430	*	chr1_26915234_26915663	Promoter (1-2kb)	1	26911489	26913975	2487	2	ENSG00000131910	NR0B2	protein_coding	ENST00000254227	-1259	Promoter
chr1	26921300	26921971	672	*	chr1_26921300_26921971	Promoter (<=1kb)	1	26921743	26946871	25129	1	ENSG00000090273	NUDC	protein_coding	ENST00000321265	0	Promoter
chr1	26929912	26930806	895	*	chr1_26929912_26930806	Intron (ENST00000435827/ENSG00000090273, intron 4 of 6)	1	26922142	26942776	20635	1	ENSG00000090273	NUDC	protein_coding	ENST00000452707	7770	Intron
chr1	26938031	26938286	256	*	chr1_26938031_26938286	Intron (ENST00000435827/ENSG00000090273, intron 4 of 6)	1	26945135	26946184	1050	1	ENSG00000090273	NUDC	protein_coding	ENST00000484772	-6849	Intron
chr1	26961745	26962070	326	*	chr1_26961745_26962070	Promoter (1-2kb)	1	26949562	26960468	10907	2	ENSG00000175707	KDF1	protein_coding	ENST00000320567	-1277	Promoter
chr1	26966441	26967666	1226	*	chr1_26966441_26967666	Distal Intergenic	1	26949562	26960468	10907	2	ENSG00000175707	KDF1	protein_coding	ENST00000320567	-5973	Distal Intergenic
chr1	26990496	26992104	1609	*	chr1_26990496_26992104	Promoter (1-2kb)	1	26993692	27000886	7195	1	ENSG00000253368	TRNP1	protein_coding	ENST00000522111	-1588	Promoter
chr1	26993243	26993761	519	*	chr1_26993243_26993761	Promoter (<=1kb)	1	26993692	27000886	7195	1	ENSG00000253368	TRNP1	protein_coding	ENST00000522111	0	Promoter
chr1	26997528	26998131	604	*	chr1_26997528_26998131	Promoter (3-4kb)	1	26994319	27000109	5791	1	ENSG00000253368	TRNP1	protein_coding	ENST00000531285	3209	Promoter
chr1	26999348	26999789	442	*	chr1_26999348_26999789	Intron (ENST00000522111/ENSG00000253368, intron 1 of 1)	1	26994319	27000109	5791	1	ENSG00000253368	TRNP1	protein_coding	ENST00000531285	5029	Intron
chr1	27000722	27002906	2185	*	chr1_27000722_27002906	3 UTR	1	26994319	27000109	5791	1	ENSG00000253368	TRNP1	protein_coding	ENST00000531285	6403	3 UTR
chr1	27009366	27011356	1991	*	chr1_27009366_27011356	Promoter (1-2kb)	1	27005020	27012850	7831	2	ENSG00000158246	TENT5B	protein_coding	ENST00000289166	1494	Promoter
chr1	27013007	27013394	388	*	chr1_27013007_27013394	Promoter (<=1kb)	1	27005020	27012850	7831	2	ENSG00000158246	TENT5B	protein_coding	ENST00000289166	-157	Promoter
chr1	27031367	27031943	577	*	chr1_27031367_27031943	Distal Intergenic	1	27005020	27012850	7831	2	ENSG00000158246	TENT5B	protein_coding	ENST00000289166	-18517	Distal Intergenic
chr1	27033479	27033817	339	*	chr1_27033479_27033817	Distal Intergenic	1	27005020	27012850	7831	2	ENSG00000158246	TENT5B	protein_coding	ENST00000289166	-20629	Distal Intergenic
chr1	27044444	27044870	427	*	chr1_27044444_27044870	Distal Intergenic	1	27005020	27012850	7831	2	ENSG00000158246	TENT5B	protein_coding	ENST00000289166	-31594	Distal Intergenic
chr1	27045493	27046641	1149	*	chr1_27045493_27046641	Distal Intergenic	1	27005020	27012850	7831	2	ENSG00000158246	TENT5B	protein_coding	ENST00000289166	-32643	Distal Intergenic
chr1	27054389	27054778	390	*	chr1_27054389_27054778	Distal Intergenic	1	27005020	27012850	7831	2	ENSG00000158246	TENT5B	protein_coding	ENST00000289166	-41539	Distal Intergenic
chr1	27073826	27074776	951	*	chr1_27073826_27074776	Distal Intergenic	1	27098816	27099682	867	2	ENSG00000090020	SLC9A1	protein_coding	ENST00000490329	24906	Distal Intergenic
chr1	27089597	27090407	811	*	chr1_27089597_27090407	Distal Intergenic	1	27098816	27099682	867	2	ENSG00000090020	SLC9A1	protein_coding	ENST00000490329	9275	Distal Intergenic
chr1	27099610	27099956	347	*	chr1_27099610_27099956	Promoter (<=1kb)	1	27098816	27099682	867	2	ENSG00000090020	SLC9A1	protein_coding	ENST00000490329	0	Promoter
chr1	27105288	27105873	586	*	chr1_27105288_27105873	Promoter (1-2kb)	1	27098815	27104022	5208	2	ENSG00000090020	SLC9A1	protein_coding	ENST00000374089	-1266	Promoter
chr1	27106348	27107120	773	*	chr1_27106348_27107120	Promoter (2-3kb)	1	27098815	27104022	5208	2	ENSG00000090020	SLC9A1	protein_coding	ENST00000374089	-2326	Promoter
chr1	27111762	27112716	955	*	chr1_27111762_27112716	Intron (ENST00000263980/ENSG00000090020, intron 2 of 11)	1	27098815	27104022	5208	2	ENSG00000090020	SLC9A1	protein_coding	ENST00000374089	-7740	Intron
chr1	27122516	27123060	545	*	chr1_27122516_27123060	Intron (ENST00000263980/ENSG00000090020, intron 1 of 11)	1	27098815	27104022	5208	2	ENSG00000090020	SLC9A1	protein_coding	ENST00000374089	-18494	Intron
chr1	27137168	27138165	998	*	chr1_27137168_27138165	Intron (ENST00000263980/ENSG00000090020, intron 1 of 11)	1	27105451	27154598	49148	2	ENSG00000090020	SLC9A1	protein_coding	ENST00000374086	16433	Intron
chr1	27146058	27146240	183	*	chr1_27146058_27146240	Intron (ENST00000263980/ENSG00000090020, intron 1 of 11)	1	27105451	27154598	49148	2	ENSG00000090020	SLC9A1	protein_coding	ENST00000374086	8358	Intron
chr1	27153485	27154080	596	*	chr1_27153485_27154080	Promoter (<=1kb)	1	27105451	27154598	49148	2	ENSG00000090020	SLC9A1	protein_coding	ENST00000374086	518	Promoter
chr1	27154779	27155696	918	*	chr1_27154779_27155696	Promoter (<=1kb)	1	27098809	27155125	56317	2	ENSG00000090020	SLC9A1	protein_coding	ENST00000263980	0	Promoter
chr1	27234211	27234867	657	*	chr1_27234211_27234867	Promoter (<=1kb)	1	27234632	27308636	74005	1	ENSG00000142784	WDTC1	protein_coding	ENST00000319394	0	Promoter
chr1	27300692	27301400	709	*	chr1_27300692_27301400	Promoter (3-4kb)	1	27305014	27306890	1877	1	ENSG00000142784	WDTC1	protein_coding	ENST00000472249	-3614	Promoter
chr1	27306934	27307412	479	*	chr1_27306934_27307412	Promoter (1-2kb)	1	27305014	27306890	1877	1	ENSG00000142784	WDTC1	protein_coding	ENST00000472249	1920	Promoter
chr1	27321964	27322664	701	*	chr1_27321964_27322664	Promoter (<=1kb)	1	27322145	27336399	14255	1	ENSG00000186501	TMEM222	protein_coding	ENST00000611517	0	Promoter
chr1	27341748	27342280	533	*	chr1_27341748_27342280	Promoter (<=1kb)	1	27342020	27353901	11882	1	ENSG00000142765	SYTL1	protein_coding	ENST00000618673	0	Promoter
chr1	27342752	27343533	782	*	chr1_27342752_27343533	Promoter (<=1kb)	1	27343228	27347458	4231	1	ENSG00000142765	SYTL1	protein_coding	ENST00000473280	0	Promoter
chr1	27365542	27366282	741	*	chr1_27365542_27366282	Promoter (<=1kb)	1	27355186	27366858	11673	2	ENSG00000142733	MAP3K6	protein_coding	ENST00000374040	576	Promoter
chr1	27366644	27367108	465	*	chr1_27366644_27367108	Promoter (<=1kb)	1	27355184	27366961	11778	2	ENSG00000142733	MAP3K6	protein_coding	ENST00000357582	0	Promoter
chr1	27372069	27373307	1239	*	chr1_27372069_27373307	Promoter (<=1kb)	1	27370473	27373678	3206	2	ENSG00000142748	FCN3	protein_coding	ENST00000498393	371	Promoter
chr1	27392188	27392647	460	*	chr1_27392188_27392647	Promoter (<=1kb)	1	27392622	27395814	3193	1	ENSG00000181773	GPR3	protein_coding	ENST00000374024	0	Promoter
chr1	27402287	27402998	712	*	chr1_27402287_27402998	Distal Intergenic	1	27392622	27395814	3193	1	ENSG00000181773	GPR3	protein_coding	ENST00000374024	9665	Distal Intergenic
chr1	27418414	27419215	802	*	chr1_27418414_27419215	Exon (ENST00000618852/ENSG00000158195, exon 3 of 9)	1	27392622	27395814	3193	1	ENSG00000181773	GPR3	protein_coding	ENST00000374024	25792	Exon
chr1	27438670	27438967	298	*	chr1_27438670_27438967	Intron (ENST00000618852/ENSG00000158195, intron 1 of 8)	1	27457198	27459582	2385	1	ENSG00000241169	NA	NA	ENST00000492975	-18231	Intron
chr1	27443980	27444238	259	*	chr1_27443980_27444238	Intron (ENST00000618852/ENSG00000158195, intron 1 of 8)	1	27457198	27459582	2385	1	ENSG00000241169	NA	NA	ENST00000492975	-12960	Intron
chr1	27455266	27455625	360	*	chr1_27455266_27455625	Promoter (1-2kb)	1	27457198	27459582	2385	1	ENSG00000241169	NA	NA	ENST00000492975	-1573	Promoter
chr1	27489956	27491211	1256	*	chr1_27489956_27491211	Promoter (<=1kb)	1	27404230	27490167	85938	2	ENSG00000158195	WASF2	protein_coding	ENST00000618852	0	Promoter
chr1	27522024	27522541	518	*	chr1_27522024_27522541	Promoter (3-4kb)	1	27525805	27530561	4757	1	ENSG00000237429	NA	NA	ENST00000443579	-3264	Promoter
chr1	27536827	27537237	411	*	chr1_27536827_27537237	Intron (ENST00000247087/ENSG00000126705, intron 5 of 5)	1	27525805	27530561	4757	1	ENSG00000237429	NA	NA	ENST00000443579	11022	Intron
chr1	27537510	27538149	640	*	chr1_27537510_27538149	Intron (ENST00000247087/ENSG00000126705, intron 5 of 5)	1	27525805	27530561	4757	1	ENSG00000237429	NA	NA	ENST00000443579	11705	Intron
chr1	27540293	27540615	323	*	chr1_27540293_27540615	Intron (ENST00000247087/ENSG00000126705, intron 5 of 5)	1	27552773	27553545	773	2	ENSG00000126705	AHDC1	protein_coding	ENST00000644833	12930	Intron
chr1	27542012	27543302	1291	*	chr1_27542012_27543302	Intron (ENST00000247087/ENSG00000126705, intron 5 of 5)	1	27552773	27553545	773	2	ENSG00000126705	AHDC1	protein_coding	ENST00000644833	10243	Intron
chr1	27556893	27557894	1002	*	chr1_27556893_27557894	Promoter (<=1kb)	1	27551668	27558361	6694	2	ENSG00000126705	AHDC1	protein_coding	ENST00000487743	467	Promoter
chr1	27563401	27564311	911	*	chr1_27563401_27564311	Promoter (3-4kb)	1	27553141	27568260	15120	2	ENSG00000126705	AHDC1	protein_coding	ENST00000644550	3949	Promoter
chr1	27568189	27568751	563	*	chr1_27568189_27568751	Promoter (<=1kb)	1	27553141	27568260	15120	2	ENSG00000126705	AHDC1	protein_coding	ENST00000644550	0	Promoter
chr1	27575869	27576157	289	*	chr1_27575869_27576157	Intron (ENST00000247087/ENSG00000126705, intron 1 of 5)	1	27553141	27568260	15120	2	ENSG00000126705	AHDC1	protein_coding	ENST00000644550	-7609	Intron
chr1	27625039	27625455	417	*	chr1_27625039_27625455	Promoter (<=1kb)	1	27615514	27626135	10622	2	ENSG00000000938	FGR	protein_coding	ENST00000457296	680	Promoter
chr1	27650640	27651196	557	*	chr1_27650640_27651196	Promoter (1-2kb)	1	27649419	27649610	192	1	ENSG00000235912	NA	NA	ENST00000433132	1221	Promoter
chr1	27663073	27663372	300	*	chr1_27663073_27663372	Promoter (<=1kb)	1	27660328	27662722	2395	2	ENSG00000233975	LINC02574	lncRNA	ENST00000440492	-351	Promoter
chr1	27672185	27672865	681	*	chr1_27672185_27672865	Promoter (<=1kb)	1	27666064	27672192	6129	2	ENSG00000126709	IFI6	protein_coding	ENST00000361157	0	Promoter
chr1	27725546	27726132	587	*	chr1_27725546_27726132	Promoter (<=1kb)	1	27725961	27763116	37156	1	ENSG00000009780	FAM76A	protein_coding	ENST00000373954	0	Promoter
chr1	27772908	27773746	839	*	chr1_27772908_27773746	Promoter (<=1kb)	1	27773219	27824443	51225	1	ENSG00000117758	STX12	protein_coding	ENST00000373943	0	Promoter
chr1	27785803	27786237	435	*	chr1_27785803_27786237	Intron (ENST00000373943/ENSG00000117758, intron 1 of 8)	1	27773858	27774041	184	1	ENSG00000269971	NA	NA	ENST00000602607	11945	Intron
chr1	27817254	27817747	494	*	chr1_27817254_27817747	Promoter (2-3kb)	1	27819983	27820341	359	1	ENSG00000270031	NA	NA	ENST00000602843	-2236	Promoter
chr1	27830643	27831037	395	*	chr1_27830643_27831037	Promoter (<=1kb)	1	27830782	27851676	20895	1	ENSG00000117751	PPP1R8	protein_coding	ENST00000311772	0	Promoter
chr1	27857976	27858497	522	*	chr1_27857976_27858497	Distal Intergenic	1	27850093	27851676	1584	1	ENSG00000117751	PPP1R8	protein_coding	ENST00000486634	7883	Distal Intergenic
chr1	27863042	27863908	867	*	chr1_27863042_27863908	Distal Intergenic	1	27872543	27886685	14143	1	ENSG00000130775	THEMIS2	protein_coding	ENST00000328928	-8635	Distal Intergenic
chr1	27869123	27869366	244	*	chr1_27869123_27869366	Promoter (3-4kb)	1	27872543	27886685	14143	1	ENSG00000130775	THEMIS2	protein_coding	ENST00000328928	-3177	Promoter
chr1	27873267	27873517	251	*	chr1_27873267_27873517	Promoter (<=1kb)	1	27872572	27882604	10033	1	ENSG00000130775	THEMIS2	protein_coding	ENST00000466068	695	Promoter
chr1	27875090	27875758	669	*	chr1_27875090_27875758	Promoter (<=1kb)	1	27876684	27882944	6261	1	ENSG00000130775	THEMIS2	protein_coding	ENST00000482828	-926	Promoter
chr1	27889568	27890076	509	*	chr1_27889568_27890076	Distal Intergenic	1	27883398	27886673	3276	1	ENSG00000130775	THEMIS2	protein_coding	ENST00000492877	6170	Distal Intergenic
chr1	27914027	27914917	891	*	chr1_27914027_27914917	Promoter (<=1kb)	1	27891524	27914575	23052	2	ENSG00000117748	RPA2	protein_coding	ENST00000373912	0	Promoter
chr1	27934818	27936122	1305	*	chr1_27934818_27936122	Promoter (<=1kb)	1	27935000	27959152	24153	1	ENSG00000130768	SMPDL3B	protein_coding	ENST00000373894	0	Promoter
chr1	27959391	27960338	948	*	chr1_27959391_27960338	Promoter (<=1kb)	1	27959588	27968092	8505	1	ENSG00000158156	XKR8	protein_coding	ENST00000676058	0	Promoter
chr1	27968738	27969017	280	*	chr1_27968738_27969017	Distal Intergenic	1	27960262	27967572	7311	1	ENSG00000158156	XKR8	protein_coding	ENST00000675359	8476	Distal Intergenic
chr1	28066044	28066206	163	*	chr1_28066044_28066206	Intron (ENST00000373871/ENSG00000158161, intron 1 of 17)	1	27973468	28058087	84620	2	ENSG00000158161	EYA3	protein_coding	ENST00000373864	-7957	Intron
chr1	28078356	28079664	1309	*	chr1_28078356_28079664	Intron (ENST00000373871/ENSG00000158161, intron 1 of 17)	1	27977273	28088564	111292	2	ENSG00000158161	EYA3	protein_coding	ENST00000373863	8900	Intron
chr1	28088174	28088918	745	*	chr1_28088174_28088918	Promoter (<=1kb)	1	27970344	28088610	118267	2	ENSG00000158161	EYA3	protein_coding	ENST00000373871	0	Promoter
chr1	28098861	28099780	920	*	chr1_28098861_28099780	Promoter (2-3kb)	1	28095742	28096422	681	2	ENSG00000228589	SPCS2P4	processed_pseudogene	ENST00000436160	-2439	Promoter
chr1	28110432	28110842	411	*	chr1_28110432_28110842	Promoter (<=1kb)	1	28109739	28110298	560	1	ENSG00000228943	NA	NA	ENST00000443484	693	Promoter
chr1	28112643	28113453	811	*	chr1_28112643_28113453	Promoter (2-3kb)	1	28109739	28110298	560	1	ENSG00000228943	NA	NA	ENST00000443484	2904	Promoter
chr1	28123155	28124108	954	*	chr1_28123155_28124108	Promoter (1-2kb)	1	28120449	28121321	873	2	ENSG00000214812	NA	NA	ENST00000399029	-1834	Promoter
chr1	28128986	28129749	764	*	chr1_28128986_28129749	Distal Intergenic	1	28120449	28121321	873	2	ENSG00000214812	NA	NA	ENST00000399029	-7665	Distal Intergenic
chr1	28135403	28136058	656	*	chr1_28135403_28136058	Distal Intergenic	1	28142737	28142841	105	2	ENSG00000253005	RNU6-176P	snRNA	ENST00000517196	6783	Distal Intergenic
chr1	28136766	28137159	394	*	chr1_28136766_28137159	Distal Intergenic	1	28142737	28142841	105	2	ENSG00000253005	RNU6-176P	snRNA	ENST00000517196	5682	Distal Intergenic
chr1	28144401	28144944	544	*	chr1_28144401_28144944	Promoter (1-2kb)	1	28142737	28142841	105	2	ENSG00000253005	RNU6-176P	snRNA	ENST00000517196	-1560	Promoter
chr1	28153015	28153616	602	*	chr1_28153015_28153616	Intron (ENST00000373857/ENSG00000169403, intron 1 of 1)	1	28142737	28142841	105	2	ENSG00000253005	RNU6-176P	snRNA	ENST00000517196	-10174	Intron
chr1	28159059	28159501	443	*	chr1_28159059_28159501	Intron (ENST00000373857/ENSG00000169403, intron 1 of 1)	1	28142737	28142841	105	2	ENSG00000253005	RNU6-176P	snRNA	ENST00000517196	-16218	Intron
chr1	28172972	28173979	1008	*	chr1_28172972_28173979	Promoter (2-3kb)	1	28147166	28176690	29525	2	ENSG00000169403	PTAFR	protein_coding	ENST00000373857	2711	Promoter
chr1	28183499	28183841	343	*	chr1_28183499_28183841	Intron (ENST00000539896/ENSG00000169403, intron 1 of 2)	1	28147166	28176690	29525	2	ENSG00000169403	PTAFR	protein_coding	ENST00000373857	-6809	Intron
chr1	28196539	28198069	1531	*	chr1_28196539_28198069	Promoter (2-3kb)	1	28147166	28193936	46771	2	ENSG00000169403	PTAFR	protein_coding	ENST00000539896	-2603	Promoter
chr1	28232592	28233306	715	*	chr1_28232592_28233306	Promoter (<=1kb)	1	28200278	28233029	32752	2	ENSG00000126698	DNAJC8	protein_coding	ENST00000263697	0	Promoter
chr1	28235413	28236319	907	*	chr1_28235413_28236319	Promoter (<=1kb)	1	28236109	28238105	1997	1	ENSG00000130770	ATP5IF1	protein_coding	ENST00000497986	0	Promoter
chr1	28236792	28237120	329	*	chr1_28236792_28237120	Promoter (<=1kb)	1	28236154	28238098	1945	1	ENSG00000130770	ATP5IF1	protein_coding	ENST00000465645	638	Promoter
chr1	28245641	28245909	269	*	chr1_28245641_28245909	Promoter (1-2kb)	1	28247144	28247568	425	1	ENSG00000271398	NA	NA	ENST00000605846	-1235	Promoter
chr1	28246944	28247494	551	*	chr1_28246944_28247494	Promoter (<=1kb)	1	28247144	28247568	425	1	ENSG00000271398	NA	NA	ENST00000605846	0	Promoter
chr1	28248381	28248677	297	*	chr1_28248381_28248677	Promoter (1-2kb)	1	28247144	28247568	425	1	ENSG00000271398	NA	NA	ENST00000605846	1237	Promoter
chr1	28259046	28259623	578	*	chr1_28259046_28259623	Promoter (<=1kb)	1	28259518	28282491	22974	1	ENSG00000130766	SESN2	protein_coding	ENST00000253063	0	Promoter
chr1	28296679	28297441	763	*	chr1_28296679_28297441	Distal Intergenic	1	28329002	28335016	6015	1	ENSG00000130772	MED18	protein_coding	ENST00000479574	-31561	Distal Intergenic
chr1	28313865	28314406	542	*	chr1_28313865_28314406	Distal Intergenic	1	28329002	28335016	6015	1	ENSG00000130772	MED18	protein_coding	ENST00000479574	-14596	Distal Intergenic
chr1	28322303	28322448	146	*	chr1_28322303_28322448	Distal Intergenic	1	28329002	28335016	6015	1	ENSG00000130772	MED18	protein_coding	ENST00000479574	-6554	Distal Intergenic
chr1	28326735	28328070	1336	*	chr1_28326735_28328070	Promoter (<=1kb)	1	28329002	28335016	6015	1	ENSG00000130772	MED18	protein_coding	ENST00000479574	-932	Promoter
chr1	28347725	28348704	980	*	chr1_28347725_28348704	Distal Intergenic	1	28330283	28334585	4303	1	ENSG00000130772	MED18	protein_coding	ENST00000474683	17442	Distal Intergenic
chr1	28351348	28352355	1008	*	chr1_28351348_28352355	Distal Intergenic	1	28369582	28459239	89658	1	ENSG00000204138	PHACTR4	protein_coding	ENST00000633371	-17227	Distal Intergenic
chr1	28353730	28354333	604	*	chr1_28353730_28354333	Distal Intergenic	1	28369582	28459239	89658	1	ENSG00000204138	PHACTR4	protein_coding	ENST00000633371	-15249	Distal Intergenic
chr1	28358729	28358894	166	*	chr1_28358729_28358894	Distal Intergenic	1	28369582	28459239	89658	1	ENSG00000204138	PHACTR4	protein_coding	ENST00000633371	-10688	Distal Intergenic
chr1	28369444	28370592	1149	*	chr1_28369444_28370592	Promoter (<=1kb)	1	28369582	28459239	89658	1	ENSG00000204138	PHACTR4	protein_coding	ENST00000633371	0	Promoter
chr1	28378976	28379552	577	*	chr1_28378976_28379552	Intron (ENST00000633371/ENSG00000204138, intron 1 of 4)	1	28369744	28497156	127413	1	ENSG00000204138	PHACTR4	protein_coding	ENST00000493669	9232	Intron
chr1	28409901	28410281	381	*	chr1_28409901_28410281	Intron (ENST00000633371/ENSG00000204138, intron 2 of 4)	1	28422555	28422655	101	2	ENSG00000206779	Y_RNA	misc_RNA	ENST00000384052	12374	Intron
chr1	28417454	28418364	911	*	chr1_28417454_28418364	Promoter (4-5kb)	1	28422555	28422655	101	2	ENSG00000206779	Y_RNA	misc_RNA	ENST00000384052	4291	Promoter
chr1	28425074	28426473	1400	*	chr1_28425074_28426473	Promoter (2-3kb)	1	28422555	28422655	101	2	ENSG00000206779	Y_RNA	misc_RNA	ENST00000384052	-2419	Promoter
chr1	28431384	28431552	169	*	chr1_28431384_28431552	Intron (ENST00000633371/ENSG00000204138, intron 2 of 4)	1	28438151	28460286	22136	1	ENSG00000204138	PHACTR4	protein_coding	ENST00000633167	-6599	Intron
chr1	28437179	28438419	1241	*	chr1_28437179_28438419	Promoter (<=1kb)	1	28438151	28460286	22136	1	ENSG00000204138	PHACTR4	protein_coding	ENST00000633167	0	Promoter
chr1	28456102	28456617	516	*	chr1_28456102_28456617	Promoter (2-3kb)	1	28453541	28453934	394	1	ENSG00000229820	NA	NA	ENST00000438601	2561	Promoter
chr1	28471580	28471899	320	*	chr1_28471580_28471899	Intron (ENST00000632421/ENSG00000204138, intron 7 of 14)	1	28481362	28481480	119	1	ENSG00000221216	RNU6ATAC27P	snRNA	ENST00000408289	-9463	Intron
chr1	28501028	28501286	259	*	chr1_28501028_28501286	Promoter (4-5kb)	1	28505943	28539196	33254	1	ENSG00000180198	RCC1	protein_coding	ENST00000398958	-4657	Promoter
chr1	28505689	28506547	859	*	chr1_28505689_28506547	Promoter (<=1kb)	1	28505943	28539196	33254	1	ENSG00000180198	RCC1	protein_coding	ENST00000398958	0	Promoter
chr1	28513042	28514276	1235	*	chr1_28513042_28514276	Promoter (2-3kb)	1	28510077	28536026	25950	1	ENSG00000180198	RCC1	protein_coding	ENST00000419074	2965	Promoter
chr1	28517967	28519345	1379	*	chr1_28517967_28519345	Promoter (<=1kb)	1	28518136	28538983	20848	1	ENSG00000180198	RCC1	protein_coding	ENST00000373832	0	Promoter
chr1	28520195	28520974	780	*	chr1_28520195_28520974	Promoter (1-2kb)	1	28518695	28536293	17599	1	ENSG00000180198	RCC1	protein_coding	ENST00000430407	1500	Promoter
chr1	28526472	28527385	914	*	chr1_28526472_28527385	Promoter (<=1kb)	1	28526318	28527227	910	2	ENSG00000231468	PRDX3P2	processed_pseudogene	ENST00000447051	0	Promoter
chr1	28540877	28541399	523	*	chr1_28540877_28541399	Promoter (3-4kb)	1	28544460	28546542	2083	1	ENSG00000279443	NA	NA	ENST00000624273	-3061	Promoter
chr1	28552591	28553967	1377	*	chr1_28552591_28553967	Promoter (<=1kb)	1	28553085	28578545	25461	1	ENSG00000180098	TRNAU1AP	protein_coding	ENST00000373830	0	Promoter
chr1	28581244	28582429	1186	*	chr1_28581244_28582429	Promoter (<=1kb)	1	28578538	28581695	3158	2	ENSG00000197989	SNHG12	lncRNA	ENST00000531126	0	Promoter
chr1	28587044	28587251	208	*	chr1_28587044_28587251	Promoter (3-4kb)	1	28581135	28583132	1998	2	ENSG00000197989	SNHG12	lncRNA	ENST00000648327	-3912	Promoter
chr1	28589826	28590669	844	*	chr1_28589826_28590669	Promoter (1-2kb)	1	28592200	28595443	3244	1	ENSG00000188060	RAB42	protein_coding	ENST00000373826	-1531	Promoter
chr1	28601301	28602346	1046	*	chr1_28601301_28602346	Intron (ENST00000471683/ENSG00000120656, intron 3 of 4)	1	28592265	28595449	3185	1	ENSG00000188060	RAB42	protein_coding	ENST00000465518	9036	Intron
chr1	28615908	28616181	274	*	chr1_28615908_28616181	Promoter (1-2kb)	1	28589323	28618030	28708	2	ENSG00000120656	TAF12	protein_coding	ENST00000471683	1849	Promoter
chr1	28634075	28634670	596	*	chr1_28634075_28634670	Intron (ENST00000373824/ENSG00000120656, intron 1 of 5)	1	28603101	28643005	39905	2	ENSG00000120656	TAF12	protein_coding	ENST00000263974	8335	Intron
chr1	28634856	28635689	834	*	chr1_28634856_28635689	Intron (ENST00000373824/ENSG00000120656, intron 1 of 5)	1	28603101	28643005	39905	2	ENSG00000120656	TAF12	protein_coding	ENST00000263974	7316	Intron
chr1	28642351	28644025	1675	*	chr1_28642351_28644025	Promoter (<=1kb)	1	28602850	28643067	40218	2	ENSG00000120656	TAF12	protein_coding	ENST00000373824	0	Promoter
chr1	28648115	28649642	1528	*	chr1_28648115_28649642	Promoter (<=1kb)	1	28648600	28648730	131	1	ENSG00000270103	NA	NA	ENST00000602813	0	Promoter
chr1	28668196	28668370	175	*	chr1_28668196_28668370	Promoter (<=1kb)	1	28668778	28714886	46109	1	ENSG00000162419	GMEB1	protein_coding	ENST00000361872	-408	Promoter
chr1	28668686	28668994	309	*	chr1_28668686_28668994	Promoter (<=1kb)	1	28668778	28714886	46109	1	ENSG00000162419	GMEB1	protein_coding	ENST00000361872	0	Promoter
chr1	28736239	28737228	990	*	chr1_28736239_28737228	Promoter (<=1kb)	1	28736621	28742871	6251	1	ENSG00000198492	YTHDF2	protein_coding	ENST00000474884	0	Promoter
chr1	28762778	28763362	585	*	chr1_28762778_28763362	Intron (ENST00000542507/ENSG00000198492, intron 5 of 5)	1	28739091	28742883	3793	1	ENSG00000198492	YTHDF2	protein_coding	ENST00000468863	23687	Intron
chr1	28772639	28773441	803	*	chr1_28772639_28773441	Distal Intergenic	1	28739091	28742883	3793	1	ENSG00000198492	YTHDF2	protein_coding	ENST00000468863	33548	Distal Intergenic
chr1	28818154	28818341	188	*	chr1_28818154_28818341	Intron (ENST00000621425/ENSG00000116329, intron 1 of 3)	1	28812170	28871267	59098	1	ENSG00000116329	OPRD1	protein_coding	ENST00000234961	5984	Intron
chr1	28825951	28826443	493	*	chr1_28825951_28826443	Intron (ENST00000621425/ENSG00000116329, intron 1 of 3)	1	28812170	28871267	59098	1	ENSG00000116329	OPRD1	protein_coding	ENST00000234961	13781	Intron
chr1	28845881	28846652	772	*	chr1_28845881_28846652	Intron (ENST00000621425/ENSG00000116329, intron 1 of 3)	1	28870483	28877336	6854	2	ENSG00000233427	NA	NA	ENST00000418471	30684	Intron
chr1	28859799	28861036	1238	*	chr1_28859799_28861036	Intron (ENST00000621425/ENSG00000116329, intron 2 of 3)	1	28870483	28877336	6854	2	ENSG00000233427	NA	NA	ENST00000418471	16300	Intron
chr1	28865853	28866574	722	*	chr1_28865853_28866574	3 UTR	1	28870483	28877336	6854	2	ENSG00000233427	NA	NA	ENST00000418471	10762	3 UTR
chr1	28877218	28877497	280	*	chr1_28877218_28877497	Promoter (<=1kb)	1	28870483	28877336	6854	2	ENSG00000233427	NA	NA	ENST00000418471	0	Promoter
chr1	28882184	28882430	247	*	chr1_28882184_28882430	Promoter (<=1kb)	1	28881726	28881835	110	2	ENSG00000199756	Y_RNA	misc_RNA	ENST00000362886	-349	Promoter
chr1	28884345	28885663	1319	*	chr1_28884345_28885663	Promoter (1-2kb)	1	28887091	29120041	232951	1	ENSG00000159023	EPB41	protein_coding	ENST00000647103	-1428	Promoter
chr1	28886609	28887338	730	*	chr1_28886609_28887338	Promoter (<=1kb)	1	28887091	29120041	232951	1	ENSG00000159023	EPB41	protein_coding	ENST00000647103	0	Promoter
chr1	28893360	28894481	1122	*	chr1_28893360_28894481	Promoter (<=1kb)	1	28893371	29065163	171793	1	ENSG00000159023	EPB41	protein_coding	ENST00000646260	0	Promoter
chr1	28906408	28906712	305	*	chr1_28906408_28906712	Intron (ENST00000647103/ENSG00000159023, intron 1 of 17)	1	28914544	29072293	157750	1	ENSG00000159023	EPB41	protein_coding	ENST00000644600	-7832	Intron
chr1	28914059	28914774	716	*	chr1_28914059_28914774	Promoter (<=1kb)	1	28914544	29072293	157750	1	ENSG00000159023	EPB41	protein_coding	ENST00000644600	0	Promoter
chr1	28914870	28915634	765	*	chr1_28914870_28915634	Promoter (<=1kb)	1	28914626	29065950	151325	1	ENSG00000159023	EPB41	protein_coding	ENST00000645184	244	Promoter
chr1	28965465	28966389	925	*	chr1_28965465_28966389	Intron (ENST00000647103/ENSG00000159023, intron 1 of 17)	1	28982278	28982608	331	2	ENSG00000225616	NA	NA	ENST00000425821	16219	Intron
chr1	28966680	28966953	274	*	chr1_28966680_28966953	Intron (ENST00000647103/ENSG00000159023, intron 1 of 17)	1	28982278	28982608	331	2	ENSG00000225616	NA	NA	ENST00000425821	15655	Intron
chr1	28971944	28972889	946	*	chr1_28971944_28972889	Intron (ENST00000647103/ENSG00000159023, intron 1 of 17)	1	28982278	28982608	331	2	ENSG00000225616	NA	NA	ENST00000425821	9719	Intron
chr1	28984301	28985738	1438	*	chr1_28984301_28985738	Promoter (<=1kb)	1	28985710	28985810	101	1	ENSG00000206704	Y_RNA	misc_RNA	ENST00000383977	0	Promoter
chr1	29105527	29106616	1090	*	chr1_29105527_29106616	Intron (ENST00000647103/ENSG00000159023, intron 14 of 17)	1	29097587	29109738	12152	1	ENSG00000159023	EPB41	protein_coding	ENST00000462032	7940	Intron
chr1	29122308	29123574	1267	*	chr1_29122308_29123574	Promoter (<=1kb)	1	29119434	29122501	3068	2	ENSG00000253304	TMEM200B	protein_coding	ENST00000420504	0	Promoter
chr1	29123646	29124575	930	*	chr1_29123646_29124575	Promoter (<=1kb)	1	29119429	29123903	4475	2	ENSG00000253304	TMEM200B	protein_coding	ENST00000521452	0	Promoter
chr1	29166049	29166792	744	*	chr1_29166049_29166792	Promoter (4-5kb)	1	29171285	29171453	169	2	ENSG00000277916	NA	NA	ENST00000611385	4661	Promoter
chr1	29181914	29182212	299	*	chr1_29181914_29182212	Promoter (<=1kb)	1	29147743	29181900	34158	2	ENSG00000116350	SRSF4	protein_coding	ENST00000373795	-14	Promoter
chr1	29196959	29197153	195	*	chr1_29196959_29197153	Promoter (3-4kb)	1	29193817	29200589	6773	2	ENSG00000116353	MECR	protein_coding	ENST00000483435	3436	Promoter
chr1	29197496	29197704	209	*	chr1_29197496_29197704	Promoter (2-3kb)	1	29193817	29200589	6773	2	ENSG00000116353	MECR	protein_coding	ENST00000483435	2885	Promoter
chr1	29230882	29231150	269	*	chr1_29230882_29231150	Promoter (<=1kb)	1	29192657	29230934	38278	2	ENSG00000116353	MECR	protein_coding	ENST00000263702	0	Promoter
chr1	29393375	29393783	409	*	chr1_29393375_29393783	Distal Intergenic	1	29329620	29350114	20495	2	ENSG00000230523	LINC01756	lncRNA	ENST00000417651	-43261	Distal Intergenic
chr1	29444051	29444413	363	*	chr1_29444051_29444413	Distal Intergenic	1	29488193	29496893	8701	2	ENSG00000225011	NA	NA	ENST00000515851	52480	Distal Intergenic
chr1	29444688	29445230	543	*	chr1_29444688_29445230	Distal Intergenic	1	29488193	29496893	8701	2	ENSG00000225011	NA	NA	ENST00000515851	51663	Distal Intergenic
chr1	29569969	29570721	753	*	chr1_29569969_29570721	Distal Intergenic	1	29488193	29496893	8701	2	ENSG00000225011	NA	NA	ENST00000515851	-73076	Distal Intergenic
chr1	29580132	29580417	286	*	chr1_29580132_29580417	Distal Intergenic	1	29488193	29496893	8701	2	ENSG00000225011	NA	NA	ENST00000515851	-83239	Distal Intergenic
chr1	29590748	29591796	1049	*	chr1_29590748_29591796	Distal Intergenic	1	29488193	29496893	8701	2	ENSG00000225011	NA	NA	ENST00000515851	-93855	Distal Intergenic
chr1	29639302	29640631	1330	*	chr1_29639302_29640631	Distal Intergenic	1	29708851	29709547	697	2	ENSG00000228176	NA	NA	ENST00000422638	68916	Distal Intergenic
chr1	29649489	29649752	264	*	chr1_29649489_29649752	Distal Intergenic	1	29708851	29709547	697	2	ENSG00000228176	NA	NA	ENST00000422638	59795	Distal Intergenic
chr1	29709428	29710583	1156	*	chr1_29709428_29710583	Promoter (<=1kb)	1	29708851	29709547	697	2	ENSG00000228176	NA	NA	ENST00000422638	0	Promoter
chr1	29712038	29712317	280	*	chr1_29712038_29712317	Promoter (2-3kb)	1	29708851	29709547	697	2	ENSG00000228176	NA	NA	ENST00000422638	-2491	Promoter
chr1	29740162	29740491	330	*	chr1_29740162_29740491	Distal Intergenic	1	29755175	29790597	35423	1	ENSG00000284676	NA	NA	ENST00000641702	-14684	Distal Intergenic
chr1	29939154	29939436	283	*	chr1_29939154_29939436	Distal Intergenic	1	29904865	29905357	493	2	ENSG00000270927	NA	NA	ENST00000603857	-33797	Distal Intergenic
chr1	29974410	29974776	367	*	chr1_29974410_29974776	Distal Intergenic	1	30013952	30037612	23661	2	ENSG00000233399	LINC01648	lncRNA	ENST00000445180	62836	Distal Intergenic
chr1	30379894	30380170	277	*	chr1_30379894_30380170	Distal Intergenic	1	30409560	30411638	2079	2	ENSG00000236335	NA	NA	ENST00000427319	31468	Distal Intergenic
chr1	30412112	30412850	739	*	chr1_30412112_30412850	Promoter (<=1kb)	1	30409560	30411638	2079	2	ENSG00000236335	NA	NA	ENST00000427319	-474	Promoter
chr1	30522797	30523962	1166	*	chr1_30522797_30523962	Distal Intergenic	1	30415825	30421108	5284	1	ENSG00000231949	NA	NA	ENST00000420354	106972	Distal Intergenic
chr1	30525878	30526426	549	*	chr1_30525878_30526426	Distal Intergenic	1	30415825	30421108	5284	1	ENSG00000231949	NA	NA	ENST00000420354	110053	Distal Intergenic
chr1	30635502	30635775	274	*	chr1_30635502_30635775	Distal Intergenic	1	30713767	30716135	2369	2	ENSG00000162510	MATN1	protein_coding	ENST00000494561	80360	Distal Intergenic
chr1	30645877	30646288	412	*	chr1_30645877_30646288	Distal Intergenic	1	30713767	30716135	2369	2	ENSG00000162510	MATN1	protein_coding	ENST00000494561	69847	Distal Intergenic
chr1	30655957	30656732	776	*	chr1_30655957_30656732	Distal Intergenic	1	30713767	30716135	2369	2	ENSG00000162510	MATN1	protein_coding	ENST00000494561	59403	Distal Intergenic
chr1	30700602	30701551	950	*	chr1_30700602_30701551	Distal Intergenic	1	30713767	30716135	2369	2	ENSG00000162510	MATN1	protein_coding	ENST00000494561	14584	Distal Intergenic
chr1	30706546	30706985	440	*	chr1_30706546_30706985	Distal Intergenic	1	30713767	30716135	2369	2	ENSG00000162510	MATN1	protein_coding	ENST00000494561	9150	Distal Intergenic
chr1	30707732	30708364	633	*	chr1_30707732_30708364	Distal Intergenic	1	30713767	30716135	2369	2	ENSG00000162510	MATN1	protein_coding	ENST00000494561	7771	Distal Intergenic
chr1	30717934	30719012	1079	*	chr1_30717934_30719012	Promoter (<=1kb)	1	30718504	30726744	8241	1	ENSG00000186056	MATN1-AS1	lncRNA	ENST00000414532	0	Promoter
chr1	30729345	30729649	305	*	chr1_30729345_30729649	Promoter (2-3kb)	1	30731693	30733427	1735	1	ENSG00000287510	NA	NA	ENST00000655364	-2044	Promoter
chr1	30729900	30730903	1004	*	chr1_30729900_30730903	Promoter (<=1kb)	1	30731693	30733427	1735	1	ENSG00000287510	NA	NA	ENST00000655364	-790	Promoter
chr1	30741825	30742067	243	*	chr1_30741825_30742067	Promoter (2-3kb)	1	30739156	30739232	77	2	ENSG00000264773	MIR4420	miRNA	ENST00000583944	-2593	Promoter
chr1	30743627	30744008	382	*	chr1_30743627_30744008	Promoter (2-3kb)	1	30733889	30746229	12341	2	ENSG00000162511	LAPTM5	protein_coding	ENST00000464569	2221	Promoter
chr1	30748177	30749343	1167	*	chr1_30748177_30749343	Promoter (1-2kb)	1	30733889	30746229	12341	2	ENSG00000162511	LAPTM5	protein_coding	ENST00000464569	-1948	Promoter
chr1	30756551	30757269	719	*	chr1_30756551_30757269	Promoter (<=1kb)	1	30741689	30757757	16069	2	ENSG00000162511	LAPTM5	protein_coding	ENST00000476492	488	Promoter
chr1	30760044	30760341	298	*	chr1_30760044_30760341	Promoter (2-3kb)	1	30732469	30757774	25306	2	ENSG00000162511	LAPTM5	protein_coding	ENST00000294507	-2270	Promoter
chr1	30777983	30778831	849	*	chr1_30777983_30778831	Distal Intergenic	1	30732469	30757774	25306	2	ENSG00000162511	LAPTM5	protein_coding	ENST00000294507	-20209	Distal Intergenic
chr1	30782415	30782570	156	*	chr1_30782415_30782570	Distal Intergenic	1	30732469	30757774	25306	2	ENSG00000162511	LAPTM5	protein_coding	ENST00000294507	-24641	Distal Intergenic
chr1	30782784	30783111	328	*	chr1_30782784_30783111	Distal Intergenic	1	30732469	30757774	25306	2	ENSG00000162511	LAPTM5	protein_coding	ENST00000294507	-25010	Distal Intergenic
chr1	30801652	30802180	529	*	chr1_30801652_30802180	Distal Intergenic	1	30810378	30815553	5176	2	ENSG00000229607	NA	NA	ENST00000440358	13373	Distal Intergenic
chr1	30806261	30806605	345	*	chr1_30806261_30806605	Distal Intergenic	1	30810378	30815553	5176	2	ENSG00000229607	NA	NA	ENST00000440358	8948	Distal Intergenic
chr1	30808621	30809158	538	*	chr1_30808621_30809158	Distal Intergenic	1	30810378	30815553	5176	2	ENSG00000229607	NA	NA	ENST00000440358	6395	Distal Intergenic
chr1	30809489	30810072	584	*	chr1_30809489_30810072	Distal Intergenic	1	30810378	30815553	5176	2	ENSG00000229607	NA	NA	ENST00000440358	5481	Distal Intergenic
chr1	30816239	30817220	982	*	chr1_30816239_30817220	Promoter (<=1kb)	1	30810378	30815553	5176	2	ENSG00000229607	NA	NA	ENST00000440358	-686	Promoter
chr1	30823295	30824700	1406	*	chr1_30823295_30824700	Promoter (<=1kb)	1	30824217	30834399	10183	1	ENSG00000223382	LINC01778	lncRNA	ENST00000658212	0	Promoter
chr1	30841147	30841298	152	*	chr1_30841147_30841298	Promoter (2-3kb)	1	30843823	30844110	288	1	ENSG00000222784	RN7SKP91	misc_RNA	ENST00000410852	-2525	Promoter
chr1	30852063	30852529	467	*	chr1_30852063_30852529	Distal Intergenic	1	30858158	30860254	2097	1	ENSG00000235143	NA	NA	ENST00000431202	-5629	Distal Intergenic
chr1	30858790	30859522	733	*	chr1_30858790_30859522	Promoter (<=1kb)	1	30858158	30860254	2097	1	ENSG00000235143	NA	NA	ENST00000431202	632	Promoter
chr1	30861684	30861981	298	*	chr1_30861684_30861981	Promoter (3-4kb)	1	30858158	30860254	2097	1	ENSG00000235143	NA	NA	ENST00000431202	3526	Promoter
chr1	30872042	30872399	358	*	chr1_30872042_30872399	3 UTR	1	30869467	30878740	9274	2	ENSG00000162512	SDC3	protein_coding	ENST00000336798	6341	3 UTR
chr1	30879522	30880145	624	*	chr1_30879522_30880145	Promoter (<=1kb)	1	30878676	30880769	2094	2	ENSG00000162512	SDC3	protein_coding	ENST00000487984	624	Promoter
chr1	30892699	30893181	483	*	chr1_30892699_30893181	Intron (ENST00000339394/ENSG00000162512, intron 1 of 4)	1	30876767	30881429	4663	2	ENSG00000162512	SDC3	protein_coding	ENST00000471567	-11270	Intron
chr1	30898778	30899891	1114	*	chr1_30898778_30899891	Intron (ENST00000339394/ENSG00000162512, intron 1 of 4)	1	30869466	30908758	39293	2	ENSG00000162512	SDC3	protein_coding	ENST00000339394	8867	Intron
chr1	30905882	30906309	428	*	chr1_30905882_30906309	Promoter (2-3kb)	1	30869466	30908758	39293	2	ENSG00000162512	SDC3	protein_coding	ENST00000339394	2449	Promoter
chr1	30909131	30910311	1181	*	chr1_30909131_30910311	Promoter (<=1kb)	1	30869466	30908758	39293	2	ENSG00000162512	SDC3	protein_coding	ENST00000339394	-373	Promoter
chr1	30911276	30911600	325	*	chr1_30911276_30911600	Promoter (2-3kb)	1	30869466	30908758	39293	2	ENSG00000162512	SDC3	protein_coding	ENST00000339394	-2518	Promoter
chr1	30933220	30934143	924	*	chr1_30933220_30934143	3 UTR	1	30933305	30945372	12068	2	ENSG00000134644	PUM1	protein_coding	ENST00000530669	11229	3 UTR
[truncated: 53,302 more rows]
