# Supplementary material for: RNA-mediated condensation of TFE3 oncofusions facilitates transcriptional hub formation to promote translocation renal cell carcinoma
Source: Nat Commun. 2025 Sep 30;16:8712. doi: 10.1038/s41467-025-63761-z (PMC12484640; doi:10.1038/s41467-025-63761-z)
Supplement: Supplementary file 4 — Supplementary Data 2 [file 41467_2025_63761_MOESM4_ESM.xlsx]

## Sheet: SLAM-seq DEGs 0 vs 4 hr
DEGs 4 vs 0 hr
gene	logFC	expression	p_value	Q_value	diff_sample
ZBTB8A	0.542569	45.8815	0.269001	0.801712	4h vs 0h
RBBP4	0.167717	173.051	0.416332	0.898128	4h vs 0h
KIAA1522	0.223363	211.474	0.254109	0.785844	4h vs 0h
ERMAP	0.221	22.4102	0.627281	0.97068	4h vs 0h
NFYC	-0.266029	93.7648	0.378952	0.880652	4h vs 0h
KCNQ4	-1.98325	34.9753	0.0263419	0.265138	4h vs 0h
CTPS1	-0.485107	77.0887	0.171098	0.690003	4h vs 0h
NIPAL3	-0.197606	3.66866	0.716223	NA	4h vs 0h
SRRM1	0.0167074	273.696	0.828884	0.985376	4h vs 0h
CLIC4	0.402486	416.937	0.0165077	0.196138	4h vs 0h
CDC20	0.188054	153.222	0.717794	0.977246	4h vs 0h
IPO13	-0.379467	18.7775	0.502948	0.934629	4h vs 0h
DPH2	-0.0954846	26.6299	0.839963	0.988052	4h vs 0h
ATP6V0B	0.256494	47.4464	0.528713	0.94042	4h vs 0h
B4GALT2	-0.00826557	33.2279	0.911451	0.996064	4h vs 0h
CCDC24	0.336642	5.10502	0.547404	NA	4h vs 0h
UBIAD1	-0.319868	40.0498	0.530443	0.94042	4h vs 0h
FBXO44	0.29494	21.8955	0.637648	0.97068	4h vs 0h
CPTP	0.11814	44.4064	0.7413	0.978055	4h vs 0h
VWA1	0.551632	7.88226	0.494042	NA	4h vs 0h
SAMD11	-0.590968	12.7484	0.4638	NA	4h vs 0h
ISG15	-0.14268	4.43035	0.636838	NA	4h vs 0h
ZBTB48	-0.335606	33.3944	0.401831	0.895636	4h vs 0h
PHF13	0.746623	214.189	0.00035805	0.0100598	4h vs 0h
CAMTA1	1.03872	21.0291	0.00801902	0.118539	4h vs 0h
TPRG1L	0.0350263	45.4768	0.866661	0.99136	4h vs 0h
TP73	-0.0363619	73.5952	0.936017	0.998648	4h vs 0h
SMIM1	0.0326183	5.21663	0.98323	NA	4h vs 0h
AGTRAP	-0.401397	14.752	0.696733	NA	4h vs 0h
CLCN6	-0.223063	100.919	0.411045	0.898128	4h vs 0h
PLOD1	1.08656	26.6378	0.013614	0.172411	4h vs 0h
KCNAB2	-1.7371	66.84	0.000208539	0.00620861	4h vs 0h
RNF207	0.52683	37.5909	0.194617	0.722048	4h vs 0h
VPS45	0.167745	7.17148	0.797345	NA	4h vs 0h
ATP5PB	-0.159189	49.5005	0.776451	0.980186	4h vs 0h
RAP1A	0.296594	19.9863	0.64243	0.970874	4h vs 0h
DDX20	-0.221442	76.6421	0.447053	0.909527	4h vs 0h
CTTNBP2NL	0.369962	456.711	0.00339732	0.0617265	4h vs 0h
NBPF19	-0.478806	86.0288	0.0945033	0.551287	4h vs 0h
SETDB1	-0.105696	68.8862	0.890231	0.992989	4h vs 0h
PRUNE1	-0.310632	28.7755	0.469879	0.923754	4h vs 0h
PHGDH	-0.0128206	36.8683	0.996401	0.999127	4h vs 0h
NBPF26	-0.0105532	72.3363	0.977467	0.998648	4h vs 0h
NBPF12	0.249125	80.4256	0.324071	0.846959	4h vs 0h
CHD1L	-0.090347	19.3352	0.885494	0.992989	4h vs 0h
BCL9	0.265007	139.365	0.258841	0.79069	4h vs 0h
MRPS21	0.708141	44.5692	0.065604	0.45469	4h vs 0h
PRPF3	0.11695	73.0046	0.617388	0.968844	4h vs 0h
SNX27	-1.2083	61.2347	0.000292877	0.0084526	4h vs 0h
RPAP2	0.120576	51.3566	0.743132	0.978055	4h vs 0h
ADGRL2	0.138004	43.3599	0.764672	0.97841	4h vs 0h
PRKACB	0.571826	12.6894	0.397226	NA	4h vs 0h
AK5	-0.00826557	9.72952	0.937274	NA	4h vs 0h
MIGA1	-0.0682424	45.4314	0.848652	0.988094	4h vs 0h
TYW3	-0.110184	49.5405	0.854569	0.989576	4h vs 0h
ACADM	-0.00176878	50.6732	0.851964	0.988985	4h vs 0h
RABGGTB	-0.634217	123.868	0.0386009	0.33808	4h vs 0h
CACHD1	-0.10493	61.4527	0.870854	0.991418	4h vs 0h
RAVER2	0.0567918	25.094	0.925658	0.998648	4h vs 0h
AK4	0.0598517	95.9871	0.752177	0.97841	4h vs 0h
KIF2C	0.106102	91.8462	0.658633	0.971641	4h vs 0h
RPS8	0.32673	115.86	0.196986	0.726	4h vs 0h
UROD	0.349154	37.8135	0.382965	0.880702	4h vs 0h
SH3GLB1	-0.112255	72.9769	0.753975	0.97841	4h vs 0h
HS2ST1	-0.401348	38.1425	0.344773	0.85936	4h vs 0h
PKN2	0.285816	109.712	0.280903	0.808843	4h vs 0h
LRRC8B	-0.0468792	56.6509	0.905834	0.994355	4h vs 0h
LRRC8C	-0.26534	44.7445	0.559087	0.953316	4h vs 0h
LRRC8D	0.226158	91.9455	0.545488	0.946911	4h vs 0h
ZNF326	-0.684594	93.9416	0.0810752	0.511087	4h vs 0h
CDC7	-0.0834075	31.8055	0.9779	0.998648	4h vs 0h
SRSF11	-0.033638	273.714	0.913878	0.996064	4h vs 0h
PTBP2	-0.468318	56.4529	0.25234	0.785844	4h vs 0h
SNX7	0.392235	15.2559	0.613282	NA	4h vs 0h
AGL	0.876551	33.4661	0.0601059	0.435896	4h vs 0h
PRMT6	0.0531595	46.5108	0.861724	0.991287	4h vs 0h
PRPF38B	-0.360717	184.622	0.0897644	0.537717	4h vs 0h
STXBP3	0.22993	61.7604	0.482596	0.929447	4h vs 0h
GPSM2	0.4734	42.3034	0.298741	0.825943	4h vs 0h
TMEM167B	-0.708685	48.4275	0.0546337	0.409717	4h vs 0h
RBM15	-0.189169	94.7624	0.593135	0.963022	4h vs 0h
CEPT1	-0.249827	35.6464	0.605652	0.965853	4h vs 0h
VCAM1	0.667256	203.885	0.000499597	0.0132887	4h vs 0h
SLC30A7	0.691727	52.5014	0.0765767	0.495953	4h vs 0h
NFIA	0.150335	70.9019	0.610738	0.966777	4h vs 0h
PATJ	-0.0508965	189.971	0.891754	0.992989	4h vs 0h
USP1	0.0774605	193.94	0.696139	0.973661	4h vs 0h
RPF1	-0.0851834	29.7543	0.931112	0.998648	4h vs 0h
CCN1	0.503803	1834.54	1.08695e-09	9.50802e-08	4h vs 0h
SLC35A3	-0.3214	44.39	0.421706	0.898128	4h vs 0h
ENSG00000283761	-0.167252	97.9573	0.652819	0.971641	4h vs 0h
MFSD14A	-0.124994	101.249	0.752285	0.97841	4h vs 0h
RTCA	-0.139206	36.7554	0.659374	0.971641	4h vs 0h
WDR3	-0.341306	41.6551	0.409043	0.898128	4h vs 0h
HIPK1	-0.121253	96.9135	0.737591	0.978055	4h vs 0h
SARS1	-0.479137	59.9397	0.314115	0.839718	4h vs 0h
CELSR2	0.442823	103.1	0.193174	0.718896	4h vs 0h
CYB561D1	0.0909973	50.6394	0.805935	0.98324	4h vs 0h
PRKCZ	-0.526252	30.7942	0.360584	0.868946	4h vs 0h
SKI	-0.0778386	135.711	0.877969	0.991418	4h vs 0h
RER1	-0.152705	75.8131	0.676892	0.972679	4h vs 0h
VAMP3	0.503555	96.7355	0.0796066	0.504514	4h vs 0h
PER3	-2.01553	129.194	9.86051e-16	1.77129e-13	4h vs 0h
PARK7	0.66804	37.605	0.150349	0.657583	4h vs 0h
NMNAT1	0.0350094	21.831	0.96156	0.998648	4h vs 0h
UBE4B	0.337578	53.3578	0.355255	0.867559	4h vs 0h
KIF1B	-0.00931071	121.905	0.981298	0.998648	4h vs 0h
PGD	0.263179	69.7723	0.511253	0.937621	4h vs 0h
DDI2	-0.651509	117.816	0.0204303	0.221708	4h vs 0h
PLEKHM2	0.335035	83.9112	0.203067	0.732641	4h vs 0h
FBLIM1	-0.97095	48.6968	0.00841233	0.123279	4h vs 0h
SPEN	0.510956	423.85	9.58924e-05	0.00319077	4h vs 0h
PINK1	0.580481	20.5166	0.44403	0.909169	4h vs 0h
NBPF3	-0.734717	36.0735	0.0703801	0.473197	4h vs 0h
ZNF593	0.423731	19.0037	0.413707	0.898128	4h vs 0h
CEP85	0.026652	59.7675	0.940077	0.998648	4h vs 0h
NBL1	0.579646	89.3611	0.0598273	0.435364	4h vs 0h
MICOS10-NBL1	0.608395	14.2671	0.4013	NA	4h vs 0h
KAZN	1.00533	278.457	1.34646e-08	9.93456e-07	4h vs 0h
TMEM51	-0.387004	76.8042	0.22742	0.762712	4h vs 0h
S100PBP	0.296621	38.3014	0.421263	0.898128	4h vs 0h
ZNF362	0.368259	64.6647	0.241533	0.776281	4h vs 0h
KPNA6	-0.146636	163.391	0.66369	0.971716	4h vs 0h
TXLNA	-0.0978266	235.616	0.644906	0.97129	4h vs 0h
EPHB2	0.25458	9.079	0.832176	NA	4h vs 0h
KDM1A	-0.351823	61.3656	0.293524	0.822682	4h vs 0h
RPL11	0.274625	124.349	0.667365	0.972309	4h vs 0h
RPS6KA1	0.4086	67.1213	0.225319	0.760829	4h vs 0h
ARID1A	0.189235	369.759	0.148878	0.654525	4h vs 0h
PIGV	0.0960089	15.8754	0.935281	NA	4h vs 0h
ZDHHC18	-0.285058	43.2952	0.59995	0.964827	4h vs 0h
SFN	0.984004	86.9512	0.000717536	0.0177501	4h vs 0h
YTHDF2	0.0207076	306.629	0.725681	0.978055	4h vs 0h
EPB41	-0.227803	94.3632	0.446072	0.909527	4h vs 0h
PTPRU	-0.742936	14.8907	0.336709	NA	4h vs 0h
ZCCHC17	-0.108097	11.6485	0.793313	NA	4h vs 0h
SH3BGRL3	-0.835296	29.5676	0.415779	0.898128	4h vs 0h
DHDDS	0.178442	38.4332	0.6405	0.97068	4h vs 0h
TMEM50A	-0.318361	41.8933	0.382263	0.880652	4h vs 0h
MACO1	-0.265198	19.8112	0.563562	0.953942	4h vs 0h
LDLRAP1	0.415193	12.0444	0.606126	NA	4h vs 0h
SZRD1	0.244951	262.375	0.167242	0.680784	4h vs 0h
NECAP2	0.0439707	56.8345	0.818727	0.985186	4h vs 0h
CROCC	-0.731623	21.8628	0.196992	0.726	4h vs 0h
SELENON	0.382509	12.1474	0.658767	NA	4h vs 0h
MTFR1L	-0.0238271	46.4345	0.894458	0.993001	4h vs 0h
KLHDC7A	-1.33509	433.971	3.33289e-16	6.28435e-14	4h vs 0h
MRTO4	-0.139018	48.389	0.7748	0.980173	4h vs 0h
SLC66A1	-0.0511364	36.9743	0.892884	0.992989	4h vs 0h
MICOS10	0.344655	33.6057	0.398933	0.89414	4h vs 0h
CDC42	0.504105	206.885	0.0172187	0.199318	4h vs 0h
ZBTB40	0.199553	76.0409	0.53917	0.945752	4h vs 0h
STX12	-0.246201	19.1094	0.604162	0.965853	4h vs 0h
PPP1R8	-0.106713	109.813	0.792108	0.981819	4h vs 0h
ELOA	0.0649745	112.113	0.692533	0.972894	4h vs 0h
PITHD1	-0.272445	49.1959	0.547002	0.946911	4h vs 0h
LYPLA2	-0.0877036	50.2398	0.855603	0.989797	4h vs 0h
PNRC2	-0.0897849	325.696	0.597766	0.964171	4h vs 0h
PRDM2	-0.571566	85.9034	0.0671618	0.459358	4h vs 0h
ATAD3B	0.684674	89.9802	0.0124291	0.164149	4h vs 0h
ATAD3A	-0.0510916	39.7951	0.814654	0.984888	4h vs 0h
MIB2	-0.511593	9.14796	0.521149	NA	4h vs 0h
H6PD	0.203942	121.448	0.313398	0.838594	4h vs 0h
SPSB1	-1.64269	123.256	2.60456e-08	1.82642e-06	4h vs 0h
TMEM201	-0.441998	45.8727	0.2415	0.776281	4h vs 0h
PIK3CD	0.966572	30.8688	0.0229336	0.239941	4h vs 0h
CENPS	0.017313	9.73683	0.952604	NA	4h vs 0h
PEX14	-0.541613	34.193	0.273745	0.805395	4h vs 0h
TARDBP	-0.15759	208.314	0.475057	0.924872	4h vs 0h
TNFRSF14	-1.87821	99.7785	1.15399e-08	8.66511e-07	4h vs 0h
PRXL2B	-0.100155	24.0875	0.881597	0.992298	4h vs 0h
ARHGEF16	0.0763453	55.1071	0.787202	0.981759	4h vs 0h
ARHGEF10L	-0.26051	70.5424	0.521155	0.939029	4h vs 0h
EFHD2	-0.565631	43.0459	0.340982	0.85675	4h vs 0h
DNAJC16	-0.184858	73.4323	0.57258	0.957235	4h vs 0h
MFN2	-0.0814288	187.95	0.68409	0.972679	4h vs 0h
MIIP	-0.14168	11.6961	0.73961	NA	4h vs 0h
VPS13D	0.254376	15.1158	0.692423	NA	4h vs 0h
DMAP1	0.0562116	52.5297	0.801783	0.982774	4h vs 0h
RNF220	-0.138765	67.8681	0.759467	0.97841	4h vs 0h
CDCA8	0.0988373	91.4698	0.728252	0.978055	4h vs 0h
MANEAL	-0.767222	30.9825	0.106746	0.582842	4h vs 0h
C1orf122	0.112436	16.1411	0.955378	NA	4h vs 0h
UTP11	-0.978709	44.6364	0.0124507	0.164149	4h vs 0h
AKIRIN1	0.0613704	247.482	0.652665	0.971641	4h vs 0h
MAP7D1	-0.229748	104.555	0.397649	0.893959	4h vs 0h
THRAP3	0.241311	266.534	0.17752	0.701092	4h vs 0h
ZC3H12A	0.14116	58.9621	0.752664	0.97841	4h vs 0h
CDKN2C	0.3167	90.9911	0.318999	0.843548	4h vs 0h
CMPK1	0.0637779	36.3905	0.993344	0.999127	4h vs 0h
UQCRH	0.920306	35.7894	0.0784779	0.502389	4h vs 0h
NSUN4	-0.256469	57.767	0.492268	0.932937	4h vs 0h
FAAH	0.451502	18.8553	0.453185	0.913002	4h vs 0h
CAP1	0.356364	180.289	0.0760664	0.494957	4h vs 0h
RLF	-0.390556	113.59	0.189296	0.714492	4h vs 0h
ZMPSTE24	0.212081	40.9365	0.622927	0.97068	4h vs 0h
PRPF38A	-0.0563369	80.9141	0.961173	0.998648	4h vs 0h
GPX7	0.0468786	13.8406	0.894532	NA	4h vs 0h
ZYG11B	-0.381359	142.613	0.111792	0.592105	4h vs 0h
ENSG00000284989	-0.338278	41.3139	0.388275	0.884196	4h vs 0h
MIER1	-0.0571513	134.231	0.901162	0.994334	4h vs 0h
GADD45A	0.0544791	135.221	0.762031	0.97841	4h vs 0h
PGM1	0.62876	20.7243	0.41996	0.898128	4h vs 0h
SERINC2	-0.264857	16.867	0.584867	NA	4h vs 0h
TINAGL1	0.0693092	568.774	0.543137	0.945919	4h vs 0h
KHDRBS1	0.202446	184.655	0.299982	0.826462	4h vs 0h
PRKAA2	0.254109	86.2163	0.352653	0.867165	4h vs 0h
FGGY	-0.459469	1.86868	0.597387	NA	4h vs 0h
HOOK1	0.228248	75.7678	0.466575	0.921819	4h vs 0h
RNF11	0.032527	99.4147	0.865655	0.99136	4h vs 0h
OSBPL9	0.171915	106.993	0.45743	0.916134	4h vs 0h
BTF3L4	0.0726973	67.4287	0.673482	0.972679	4h vs 0h
ZFYVE9	0.382509	17.6685	0.441594	0.908117	4h vs 0h
PPCS	-0.211457	30.0637	0.698258	0.973661	4h vs 0h
PPIH	0.350816	20.9021	0.472141	0.92456	4h vs 0h
YBX1	-0.349325	186.13	0.230881	0.765075	4h vs 0h
NEXN	0.356773	25.7923	0.52285	0.939604	4h vs 0h
DNAJB4	0.129727	43.1099	0.709299	0.975561	4h vs 0h
TMEM69	0.266064	20.1909	0.656122	0.971641	4h vs 0h
MAST2	0.111736	57.2676	0.753314	0.97841	4h vs 0h
TSPAN1	0.351187	23.4239	0.494215	0.933414	4h vs 0h
RAD54L	0.691624	12.643	0.354895	NA	4h vs 0h
MROH7-TTC4	0.353249	28.5662	0.395505	0.892315	4h vs 0h
TTC4	0.352822	30.5918	0.392925	0.890008	4h vs 0h
TOE1	0.165134	39.6101	0.585586	0.962229	4h vs 0h
AKR1A1	-0.508884	49.4976	0.342842	0.858116	4h vs 0h
NASP	0.0114422	184.774	0.900472	0.994334	4h vs 0h
SCP2	-0.580488	26.5285	0.39865	0.89414	4h vs 0h
CPT2	0.441622	76.6008	0.132586	0.63357	4h vs 0h
LRRC42	-0.021017	56.3079	0.910885	0.995971	4h vs 0h
MRPL37	-0.126603	45.6886	0.812163	0.984553	4h vs 0h
AGRN	0.654177	452.284	0.000185556	0.00558788	4h vs 0h
B3GALT6	0.191492	58.2428	0.514102	0.938077	4h vs 0h
PUSL1	0.752616	14.2272	0.215819	NA	4h vs 0h
SZT2	-0.0237316	106.173	0.975524	0.998648	4h vs 0h
PTPRF	-0.100717	62.2127	0.800135	0.982107	4h vs 0h
KDM4A	0.0521978	96.5913	0.769174	0.978924	4h vs 0h
ABCD3	-0.119179	73.6662	0.87501	0.991418	4h vs 0h
SLC44A3	0.341121	5.96344	0.724738	NA	4h vs 0h
TLCD4	0.139694	105.48	0.570758	0.956525	4h vs 0h
TLCD4-RWDD3	0.403467	17.5238	0.448774	0.910999	4h vs 0h
RWDD3	0.521457	24.2476	0.248251	0.77979	4h vs 0h
SRGAP2C	0.846412	35.4509	0.0409062	0.348483	4h vs 0h
GNAI3	0.353007	119.811	0.163673	0.67811	4h vs 0h
AMPD2	-0.0887765	144.354	0.670726	0.972679	4h vs 0h
GSTM4	0.0909389	47.9106	0.705097	0.975122	4h vs 0h
POLR3C	0.272369	67.0046	0.405757	0.896341	4h vs 0h
CSF1	0.0604742	64.816	0.852404	0.988985	4h vs 0h
AHCYL1	0.277321	141.347	0.242624	0.77729	4h vs 0h
STRIP1	0.203194	43.7181	0.56152	0.953657	4h vs 0h
NDUFS5	0.975059	22.7102	0.0514235	0.397384	4h vs 0h
MACF1	0.316001	1199.09	0.000338957	0.00955498	4h vs 0h
PPIE	-0.0221107	50.8774	0.986589	0.998648	4h vs 0h
PTGFRN	0.162247	50.4437	0.636079	0.97068	4h vs 0h
TTF2	0.319166	41.1374	0.371105	0.878668	4h vs 0h
MAN1A2	-0.210516	158.032	0.319127	0.843548	4h vs 0h
HMGN2	0.00991142	291.74	0.829163	0.985376	4h vs 0h
PHACTR4	-0.105526	259.682	0.763476	0.97841	4h vs 0h
RCC1	0.790165	61.4565	0.0179992	0.203903	4h vs 0h
TRNAU1AP	0.441172	16.8323	0.452645	NA	4h vs 0h
NUDC	-0.110732	67.0731	0.678701	0.972679	4h vs 0h
TRNP1	-1.30504	58.776	0.000571161	0.0146858	4h vs 0h
WDTC1	-0.500396	26.5501	0.357208	0.868064	4h vs 0h
TMEM222	-0.308411	61.5582	0.440043	0.907134	4h vs 0h
SYTL1	0.688344	11.2426	0.237448	NA	4h vs 0h
SMPDL3B	-1.78946	32.4922	0.188816	0.713822	4h vs 0h
XKR8	-0.965377	38.052	0.0357739	0.322203	4h vs 0h
ATP5IF1	0.0768201	110.096	0.628631	0.97068	4h vs 0h
SESN2	0.11171	167.459	0.504528	0.935311	4h vs 0h
MED18	-0.138882	64.2594	0.711234	0.975561	4h vs 0h
ZMYM1	0.530949	30.8678	0.260915	0.791682	4h vs 0h
ZMYM4	0.159403	86.4635	0.600046	0.964827	4h vs 0h
NCDN	0.0153201	43.1892	0.86101	0.991002	4h vs 0h
EIF3I	0.284089	56.15	0.349853	0.865201	4h vs 0h
HDAC1	0.365954	97.7527	0.192376	0.718896	4h vs 0h
AGO4	-0.438712	38.2901	0.398964	0.89414	4h vs 0h
AGO1	-0.516422	31.5505	0.232201	0.766516	4h vs 0h
AGO3	0.329657	51.3719	0.439911	0.907084	4h vs 0h
ADPRS	0.395618	103.441	0.157964	0.668825	4h vs 0h
EFNA1	-0.0405409	97.5119	0.871558	0.991418	4h vs 0h
SLC50A1	0.213569	10.3703	0.822582	NA	4h vs 0h
IL6R	-0.739359	75.3531	0.0128873	0.166945	4h vs 0h
CKS1B	1.0158	24.0579	0.0428054	0.357484	4h vs 0h
FLAD1	0.603295	33.8642	0.152031	0.659658	4h vs 0h
ZBTB7B	0.584573	69.3576	0.0504862	0.393745	4h vs 0h
ADAM15	0.7911	15.2112	0.582147	NA	4h vs 0h
DUSP23	-0.00826557	16.1408	0.935403	NA	4h vs 0h
DAP3	0.388034	35.0723	0.411028	0.898128	4h vs 0h
LAMTOR2	0.571369	8.21246	0.244448	NA	4h vs 0h
IFI16	-0.705662	26.8489	0.573962	0.957235	4h vs 0h
SNAPIN	0.604587	25.157	0.282854	0.81109	4h vs 0h
INTS3	0.4242	98.163	0.138363	0.642505	4h vs 0h
SLC27A3	-0.161561	21.475	0.92281	0.99855	4h vs 0h
NIT1	0.42159	24.942	0.368969	0.876947	4h vs 0h
S100A1	0.821583	51.9811	0.0165976	0.196138	4h vs 0h
BLZF1	-0.371937	34.0785	0.420435	0.898128	4h vs 0h
PEA15	0.373201	121.402	0.114385	0.596168	4h vs 0h
NCSTN	0.178032	61.1743	0.592465	0.962486	4h vs 0h
UHMK1	-0.404664	164.838	0.0947075	0.551287	4h vs 0h
UAP1	0.573619	24.6222	0.249201	0.781101	4h vs 0h
UFC1	0.266646	20.8318	0.714255	0.976569	4h vs 0h
USP21	0.459558	17.3367	0.525559	0.94042	4h vs 0h
NDUFS2	-0.102402	52.7818	0.836941	0.988052	4h vs 0h
MGST3	-0.247211	32.6303	0.651812	0.971641	4h vs 0h
UCK2	-0.338681	84.3582	0.250204	0.782521	4h vs 0h
POGK	0.00179387	221.975	0.953377	0.998648	4h vs 0h
RASAL2	-0.0422526	177.681	0.870466	0.99136	4h vs 0h
KIRREL1	-0.0226551	649.928	0.996507	0.999127	4h vs 0h
CHTOP	-0.0685146	231.448	0.823967	0.985376	4h vs 0h
NAXE	-0.977453	18.074	0.369836	0.877296	4h vs 0h
RRNAD1	0.213393	20.8213	0.706151	0.975348	4h vs 0h
PRCC	0.2421	92.133	0.421811	0.898128	4h vs 0h
MTX1	-0.235461	22.5498	0.739746	0.978055	4h vs 0h
FDPS	0.617321	44.0645	0.183724	0.706637	4h vs 0h
RUSC1	0.589163	52.1745	0.118938	0.60322	4h vs 0h
MSTO1	0.0712788	23.7155	0.885122	0.992989	4h vs 0h
DUSP12	0.0285806	32.3743	0.926375	0.998648	4h vs 0h
ATF6	0.221893	39.4687	0.597024	0.964171	4h vs 0h
HSD17B7	-0.0648002	29.5235	0.827861	0.985376	4h vs 0h
NUF2	0.195199	24.9407	0.792609	0.981819	4h vs 0h
SDHC	-0.239634	27.8809	0.58451	0.962229	4h vs 0h
PSMD4	0.287208	38.048	0.513626	0.938077	4h vs 0h
ZNF687	-0.0247283	154.888	0.870173	0.99136	4h vs 0h
PSMB4	0.0480645	77.9863	0.870287	0.99136	4h vs 0h
TUFT1	0.680538	144.241	0.00526706	0.0864916	4h vs 0h
PFKFB2	-0.683398	27.3366	0.247579	0.77979	4h vs 0h
PRRC2C	-0.0190554	397.715	0.9555	0.998648	4h vs 0h
EEF1AKNMT	0.09309	61.7526	0.743829	0.978055	4h vs 0h
SNRPE	0.093927	22.7533	0.796004	0.981819	4h vs 0h
MDM4	-0.548055	90.6356	0.0688356	0.466757	4h vs 0h
TMEM183A	-0.216163	44.2653	0.566977	0.955851	4h vs 0h
ADORA1	0.0842866	130.706	0.650915	0.971641	4h vs 0h
BTG2	-0.443097	92.2947	0.161724	0.674646	4h vs 0h
CDK18	-0.994257	15.857	0.0543635	NA	4h vs 0h
RNPEP	-0.026315	39.6544	0.969377	0.998648	4h vs 0h
ELF3	0.151592	350.218	0.279455	0.808843	4h vs 0h
PPP1R12B	0.0716655	28.6384	0.841723	0.988094	4h vs 0h
C1orf115	0.270832	8.01237	0.649941	NA	4h vs 0h
WNT2B	0.541142	57.8551	0.0951795	0.551638	4h vs 0h
CAPZA1	0.147044	132.936	0.534013	0.942409	4h vs 0h
MOV10	0.295986	109.626	0.326752	0.84948	4h vs 0h
LRIG2	-0.344843	86.6503	0.282091	0.809434	4h vs 0h
PDE4DIP	-0.192278	25.0532	0.894912	0.993001	4h vs 0h
ENSG00000286185	-0.502367	91.6675	0.0786098	0.502389	4h vs 0h
RPL5	-0.00997252	174.827	0.986202	0.998648	4h vs 0h
MTF2	-0.290458	82.9616	0.366518	0.874306	4h vs 0h
DR1	-0.461769	138.291	0.0923581	0.544964	4h vs 0h
FNBP1L	-0.297123	117.083	0.282991	0.811208	4h vs 0h
VANGL1	0.213497	63.8327	0.516474	0.938077	4h vs 0h
ATP1A1	0.100718	185.852	0.626927	0.97068	4h vs 0h
RPRD2	0.146112	339.748	0.252524	0.785844	4h vs 0h
TARS2	-0.449824	14.172	0.445159	NA	4h vs 0h
SCNM1	0.0631164	32.2734	0.950465	0.998648	4h vs 0h
PIP5K1A	0.137953	189.948	0.500476	0.93369	4h vs 0h
RNF187	-1.02805	117.019	0.00172416	0.0366653	4h vs 0h
RAB4A	0.255901	14.6088	0.762269	NA	4h vs 0h
URB2	-0.512415	44.5322	0.206798	0.738501	4h vs 0h
GALNT2	-0.641062	36.9668	0.213753	0.747956	4h vs 0h
SNAP47	0.157066	40.0232	0.785281	0.981607	4h vs 0h
ARF1	-0.27035	300.449	0.225098	0.760829	4h vs 0h
COX20	-0.107464	67.575	0.768803	0.978924	4h vs 0h
KIF26B	-0.666517	19.5169	0.438845	0.906151	4h vs 0h
CNST	0.0138379	32.7257	0.977045	0.998648	4h vs 0h
SCCPDH	-1.176	16.7989	0.0180551	NA	4h vs 0h
GGPS1	-0.156564	35.8691	0.768358	0.97876	4h vs 0h
TBCE.1	-0.232492	61.6246	0.718434	0.977536	4h vs 0h
TBCE	-0.279944	64.2661	0.501675	0.934105	4h vs 0h
GPR137B	0.362447	8.67612	0.67364	NA	4h vs 0h
NOC2L	-0.0623416	64.8212	0.826892	0.985376	4h vs 0h
HES4	0.655998	62.1641	0.115614	0.599942	4h vs 0h
CAPN2	-0.191521	118.95	0.500792	0.93369	4h vs 0h
FBXO28	-0.205898	200.461	0.499685	0.93369	4h vs 0h
DEGS1	-0.291305	76.8503	0.328894	0.849973	4h vs 0h
CNIH4	-0.140098	16.6529	0.743772	NA	4h vs 0h
C1orf159	0.768571	21.0966	0.134642	0.635695	4h vs 0h
SDF4	0.118223	95.7598	0.636712	0.97068	4h vs 0h
SPRTN	0.00683657	37.7042	0.951706	0.998648	4h vs 0h
TSNAX	-0.191895	40.8899	0.606081	0.965927	4h vs 0h
NTPCR	-0.0347377	23.3278	0.929795	0.998648	4h vs 0h
MAP3K21	0.241963	269.59	0.204164	0.733389	4h vs 0h
KMO	-0.502185	48.6767	0.196441	0.725328	4h vs 0h
EXO1	0.212502	44.7922	0.603125	0.965853	4h vs 0h
LGALS8	-0.33666	99.9327	0.307849	0.834637	4h vs 0h
MTR	-0.443624	51.1004	0.303182	0.829838	4h vs 0h
ZNF672	-0.0199554	78.7666	0.97398	0.998648	4h vs 0h
ZBTB18	-0.148641	107.917	0.616015	0.967595	4h vs 0h
DESI2	0.140751	64.9904	0.612954	0.966801	4h vs 0h
ATP2B4	-0.104969	93.9074	0.656439	0.971641	4h vs 0h
ZC3H11A	-0.0874828	379.107	0.650821	0.971641	4h vs 0h
ZBED6	-0.0560725	367.619	0.805825	0.98324	4h vs 0h
MEGF6	0.626862	16.737	0.184264	NA	4h vs 0h
WRAP73	0.000451837	39.7496	0.970318	0.998648	4h vs 0h
LRRC47	-0.434479	65.5356	0.179005	0.702153	4h vs 0h
FAAP20	0.258196	26.162	0.677918	0.972679	4h vs 0h
MORN1	-0.708807	13.8258	0.443699	NA	4h vs 0h
PEX10	-0.193408	34.8379	0.73638	0.978055	4h vs 0h
PANK4	0.134558	32.2486	0.761601	0.97841	4h vs 0h
UBE2J2	0.188519	81.1894	0.500606	0.93369	4h vs 0h
ACAP3	0.583039	15.4278	0.734353	NA	4h vs 0h
INTS11	-0.0199554	54.6809	0.960716	0.998648	4h vs 0h
DVL1	-0.174866	27.3934	0.770498	0.978994	4h vs 0h
CEP104	-0.19977	40.8288	0.645124	0.97129	4h vs 0h
C1orf174	0.0739441	66.1219	0.791666	0.981819	4h vs 0h
NPHP4	-0.885572	20.3676	0.147266	0.653176	4h vs 0h
ENSG00000285629	-0.483621	19.0276	0.539573	0.945752	4h vs 0h
LZIC	0.21782	35.0199	0.59446	0.963998	4h vs 0h
DFFA	0.526479	40.5086	0.244913	0.779184	4h vs 0h
CASZ1	0.157029	31.8234	0.620815	0.969763	4h vs 0h
AURKAIP1	-0.199754	44.3831	0.781396	0.981607	4h vs 0h
CCNL2	0.134602	230.917	0.350233	0.865384	4h vs 0h
MRPL20	0.0530847	43.9358	0.966543	0.998648	4h vs 0h
CASP9	1.14812	15.129	0.0408557	NA	4h vs 0h
ZBTB17	-0.26534	43.5676	0.544879	0.946815	4h vs 0h
DDOST	-0.755939	71.0521	0.025406	0.257859	4h vs 0h
SYF2	0.22226	36.8951	0.668659	0.972668	4h vs 0h
SLC9A1	-0.68018	39.5622	0.0730657	0.482602	4h vs 0h
MAP3K6	0.74314	17.1382	0.19697	NA	4h vs 0h
UBXN11	-0.406248	22.1325	0.645107	0.97129	4h vs 0h
GPN2	0.0894812	68.5953	0.687741	0.972679	4h vs 0h
GPATCH3	0.00720286	49.154	0.969352	0.998648	4h vs 0h
PEF1	0.65269	64.3581	0.0665041	0.456543	4h vs 0h
LUZP1	0.150953	340.386	0.293819	0.822682	4h vs 0h
HNRNPR	0.274954	139.501	0.229384	0.765075	4h vs 0h
ZNF436	0.462635	68.0023	0.238873	0.773406	4h vs 0h
RSRP1	-0.254554	78.4856	0.473881	0.924872	4h vs 0h
STMN1	1.2369	112.578	0.000108544	0.00354228	4h vs 0h
WASF2	0.28156	213.547	0.170953	0.689746	4h vs 0h
AHDC1	-0.738738	54.406	0.0429607	0.358429	4h vs 0h
TAF12	0.307112	14.2912	0.683007	NA	4h vs 0h
SUCO	0.148131	140.38	0.488621	0.932513	4h vs 0h
PRDX6	-0.00903026	35.0842	0.950148	0.998648	4h vs 0h
XPR1	0.278278	49.3022	0.501163	0.933906	4h vs 0h
RPS27	0.453041	46.7138	0.270018	0.802768	4h vs 0h
UBAP2L	-0.332694	176.123	0.129515	0.625129	4h vs 0h
HAX1	-0.116747	23.2543	0.831638	0.986171	4h vs 0h
ATP8B2	-0.175789	39.9288	0.736648	0.978055	4h vs 0h
DNAJC6	0.272457	185.283	0.117338	0.60159	4h vs 0h
LEPROT	0.127206	501.605	0.217262	0.752229	4h vs 0h
LEPR	0.365369	15.2504	0.556295	NA	4h vs 0h
SGIP1	-0.38229	57.5429	0.315134	0.840324	4h vs 0h
RNF2	0.249472	40.2093	0.549664	0.948621	4h vs 0h
ODR4	-0.333615	26.9169	0.501904	0.934279	4h vs 0h
DARS2	0.295689	22.0154	0.578362	0.957916	4h vs 0h
ZBTB37	-0.069473	78.9628	0.876196	0.991418	4h vs 0h
RABGAP1L	-0.409419	101.212	0.123421	0.615653	4h vs 0h
CACYBP	0.814596	40.7305	0.0338534	0.311546	4h vs 0h
CD46	0.370803	105.698	0.278027	0.808843	4h vs 0h
MIA3	-0.0361508	56.7077	0.93896	0.998648	4h vs 0h
BROX	0.39938	67.9085	0.195777	0.724135	4h vs 0h
DISP1	0.139472	38.9751	0.692041	0.972679	4h vs 0h
COG2	0.00211927	46.7849	0.975882	0.998648	4h vs 0h
GNPAT	-0.36988	14.2099	0.681295	NA	4h vs 0h
SMYD2	0.625068	24.2365	0.277132	0.808471	4h vs 0h
CENPF	-0.168099	284.76	0.417048	0.898128	4h vs 0h
KCTD3	0.0657084	61.1662	0.786231	0.981607	4h vs 0h
DHX9	-0.0780097	255.456	0.741828	0.978055	4h vs 0h
LAMC1	0.55955	335.225	0.000202125	0.00606017	4h vs 0h
RRP15	-0.15163	37.1006	0.748286	0.97841	4h vs 0h
TGFB2	0.11517	138.935	0.582837	0.961695	4h vs 0h
LYPLAL1	0.568793	5.23731	0.508975	NA	4h vs 0h
IARS2	0.408436	52.8513	0.229995	0.765075	4h vs 0h
GUK1	-1.66083	58.4247	2.17502e-05	0.000887261	4h vs 0h
IBA57	-0.438527	42.5211	0.27295	0.805277	4h vs 0h
SSU72	0.211636	99.0276	0.414279	0.898128	4h vs 0h
CDK11B	-0.119048	64.0045	0.924943	0.998648	4h vs 0h
SLC35E2B	0.00642346	111.402	0.979294	0.998648	4h vs 0h
NBPF1	0.269746	57.7394	0.418699	0.898128	4h vs 0h
ATP13A2	-0.141556	8.10443	0.787516	NA	4h vs 0h
SRP9	0.126903	62.001	0.693109	0.972894	4h vs 0h
EPHX1	-0.68298	78.5003	0.0324246	0.303056	4h vs 0h
H3-3A	-0.112961	81.2382	0.734027	0.978055	4h vs 0h
MTHFR	-0.347031	133.611	0.161397	0.674557	4h vs 0h
KIAA2013	0.235119	84.4819	0.497649	0.93369	4h vs 0h
DHRS3	0.831863	106.766	0.00180857	0.0379845	4h vs 0h
SRM	-0.226665	20.3936	0.710403	0.975561	4h vs 0h
EXOSC10	0.394387	76.652	0.216175	0.750509	4h vs 0h
MTOR	0.103274	68.9269	0.796339	0.981819	4h vs 0h
MAD2L2	1.3115	26.2698	0.0282213	0.277794	4h vs 0h
EPHA2	0.162944	659.122	0.102901	0.574344	4h vs 0h
FBXO42	-0.195498	83.0582	0.491886	0.932937	4h vs 0h
RPL22	-0.107631	80.1467	0.828857	0.985376	4h vs 0h
ICMT	0.00801175	102.14	0.975644	0.998648	4h vs 0h
ACOT7	0.347025	23.5088	0.583697	0.962229	4h vs 0h
SDHB	0.461476	40.148	0.239172	0.773684	4h vs 0h
RCC2	0.171277	138.614	0.343435	0.85884	4h vs 0h
ALDH4A1	-0.183139	26.2001	0.669888	0.972679	4h vs 0h
CAPZB	0.256307	125.497	0.281147	0.808843	4h vs 0h
TMCO4	0.171168	11.8768	0.816658	NA	4h vs 0h
CDK11A	-0.0727812	75.405	0.867526	0.99136	4h vs 0h
NADK	-0.351823	65.9628	0.41561	0.898128	4h vs 0h
GNB1	0.259469	315.894	0.0698526	0.470846	4h vs 0h
CLSTN1	0.0316843	238.058	0.738563	0.978055	4h vs 0h
CTNNBIP1	0.232181	19.9754	0.637194	0.97068	4h vs 0h
PLEKHG5	-0.429956	34.4963	0.397425	0.893959	4h vs 0h
NOL9	0.100592	78.4333	0.752048	0.97841	4h vs 0h
KLHL21	-1.69915	676.433	4.65762e-42	4.3911e-39	4h vs 0h
DNAJC11	0.161775	180.511	0.365047	0.872818	4h vs 0h
PAFAH2	0.00382973	15.4454	0.882072	NA	4h vs 0h
ASAP3	-0.171718	13.9414	0.881484	NA	4h vs 0h
E2F2	0.0939612	79.5091	0.671594	0.972679	4h vs 0h
GALE	-0.335466	63.0469	0.279561	0.808843	4h vs 0h
CAMK2N1	0.158672	27.0063	0.84251	0.988094	4h vs 0h
MUL1	0.114666	119.168	0.583144	0.961893	4h vs 0h
NEK7	0.60866	32.4668	0.261396	0.792123	4h vs 0h
LMNA	-0.157083	218.297	0.434347	0.903293	4h vs 0h
SLC25A44	-0.189942	73.2012	0.670085	0.972679	4h vs 0h
PMF1-BGLAP	-0.409591	7.02526	0.874538	NA	4h vs 0h
PMF1	-0.0105975	15.9311	0.955684	NA	4h vs 0h
TOR1AIP1	0.362025	70.4971	0.331832	0.850578	4h vs 0h
CEP350	-0.257526	141.807	0.243612	0.77729	4h vs 0h
QSOX1	0.481225	35.3853	0.22689	0.762234	4h vs 0h
RALGPS2	0.69461	78.2516	0.0319128	0.300533	4h vs 0h
FAM20B	0.235533	76.4218	0.453148	0.913002	4h vs 0h
TOR3A	-2.73096	102.283	4.08618e-22	1.23826e-19	4h vs 0h
SOAT1	-1.06739	49.131	0.00850977	0.124278	4h vs 0h
RO60	-0.10674	86.788	0.7313	0.978055	4h vs 0h
CDC73	0.119337	67.3733	0.677326	0.972679	4h vs 0h
LAMC2	-0.806876	29.6185	0.0655444	0.45469	4h vs 0h
SMG7	-0.337661	150.06	0.202508	0.732431	4h vs 0h
RGL1	0.216316	102.317	0.422461	0.898166	4h vs 0h
TSEN15	-0.896521	27.4781	0.0474521	0.380559	4h vs 0h
POU2F1	0.0667471	131.498	0.795437	0.981819	4h vs 0h
MPZL1	-0.344843	94.2151	0.210456	0.744672	4h vs 0h
DCAF6	0.229978	96.5575	0.414091	0.898128	4h vs 0h
FLVCR1	0.58834	68.5348	0.06617	0.455578	4h vs 0h
RPS6KC1	0.240944	23.082	0.569017	0.956513	4h vs 0h
TIPRL	0.27403	30.5608	0.479139	0.926502	4h vs 0h
SFT2D2	0.0224456	139.897	0.85778	0.990109	4h vs 0h
ATP1B1	-0.0419181	745.195	0.868917	0.99136	4h vs 0h
UTP25	-0.00867133	51.0503	0.973993	0.998648	4h vs 0h
HHAT	0.0856659	14.1451	0.935866	NA	4h vs 0h
RCOR3	0.106033	126.999	0.607497	0.966542	4h vs 0h
NAV1	-1.98703	117.478	1.64433e-13	2.58373e-11	4h vs 0h
IPO9	0.277388	103.496	0.241301	0.776281	4h vs 0h
TIMM17A	-0.18113	99.0361	0.531049	0.94042	4h vs 0h
TRAF5	-0.126186	37.4671	0.750008	0.97841	4h vs 0h
DTL	0.252872	105.076	0.33837	0.85637	4h vs 0h
PPP2R5A	-0.237557	62.9283	0.594578	0.963998	4h vs 0h
NENF	1.25704	6.29666	0.0320779	NA	4h vs 0h
SRGAP2	0.887824	81.2871	0.00333484	0.0610826	4h vs 0h
IKBKE	-1.0524	16.3134	0.13418	NA	4h vs 0h
MAPKAPK2	0.475911	193.812	0.0217924	0.230847	4h vs 0h
PSEN2	-1.10854	17.6215	0.0308252	0.294209	4h vs 0h
ENSG00000288674	-0.252515	19.5526	0.64008	0.97068	4h vs 0h
HECTD3	-0.0252088	34.6061	0.95341	0.998648	4h vs 0h
ERI3	0.0364112	16.134	0.94799	NA	4h vs 0h
MYCBP	0.0644306	9.14263	0.998822	NA	4h vs 0h
PABPC4	-0.218063	282.076	0.315893	0.841026	4h vs 0h
STIL	0.471963	139.728	0.0240927	0.248392	4h vs 0h
PIK3R3	-0.222503	70.9338	0.560256	0.953316	4h vs 0h
POMGNT1	0.0694614	40.7513	0.794339	0.981819	4h vs 0h
SSBP3	0.626862	14.1204	0.23505	NA	4h vs 0h
LRRC41	-0.143945	128.48	0.57138	0.956965	4h vs 0h
MKNK1	-0.416974	29.5259	0.351578	0.866058	4h vs 0h
OMA1	0.256945	8.29676	0.630593	NA	4h vs 0h
SNRNP40	0.494381	39.5482	0.231811	0.766232	4h vs 0h
TMEM54	0.7911	8.41678	0.244321	NA	4h vs 0h
RNF19B	0.161357	57.3516	0.628654	0.97068	4h vs 0h
AK2	-0.295434	102.913	0.27447	0.805395	4h vs 0h
TRIM62	0.260368	25.0734	0.657983	0.971641	4h vs 0h
PHC2	-0.799144	273.991	4.03402e-05	0.00151454	4h vs 0h
SMIM12	-0.10493	63.2905	0.777578	0.980745	4h vs 0h
BMP8B	-0.775913	11.3671	0.312491	NA	4h vs 0h
YRDC	0.197407	49.1723	0.603934	0.965853	4h vs 0h
MTF1	-0.323126	88.9337	0.279211	0.808843	4h vs 0h
PTP4A2	-0.256442	275.569	0.265816	0.797261	4h vs 0h
ENSG00000288678	-0.203425	18.3266	0.735705	0.978055	4h vs 0h
MARCKSL1	0.835208	181.3	5.71624e-05	0.00202938	4h vs 0h
MEAF6	0.00700171	28.6746	0.985817	0.998648	4h vs 0h
SNIP1	-0.807205	59.3078	0.0446322	0.367254	4h vs 0h
GNL2	0.172468	69.2079	0.531853	0.940514	4h vs 0h
EVA1B	0.778017	15.5519	0.121792	NA	4h vs 0h
STK40	-0.457797	91.1178	0.179918	0.702208	4h vs 0h
ZZZ3	-0.614124	115.24	0.0211169	0.225664	4h vs 0h
USP33	-0.00878956	71.3466	0.987565	0.998648	4h vs 0h
FUBP1	-0.00398564	290	0.906278	0.994355	4h vs 0h
EVI5	-1.02159	33.1002	0.0232556	0.241819	4h vs 0h
TMED5	0.179991	87.661	0.634744	0.97068	4h vs 0h
BCAR3	0.19356	68.6367	0.596243	0.964171	4h vs 0h
ZNF644	0.272651	162.327	0.214793	0.748775	4h vs 0h
WDR77	-0.0609603	18.0527	0.933017	0.998648	4h vs 0h
DRAM2	-0.141138	5.10579	0.896066	NA	4h vs 0h
PSMA5	-0.296726	41.552	0.453405	0.913002	4h vs 0h
GSTM3	-0.280192	13.2377	0.824451	NA	4h vs 0h
CNN3	0.16235	313.441	0.325991	0.849127	4h vs 0h
DPYD	0.318561	9.32095	0.556231	NA	4h vs 0h
MRPS15	0.0674569	23.1368	0.892735	0.992989	4h vs 0h
RAP1GAP	0.939649	172.878	3.28582e-05	0.00128064	4h vs 0h
USP48	-0.138786	69.9712	0.73027	0.978055	4h vs 0h
HSPG2	-0.33104	122.458	0.222471	0.75791	4h vs 0h
PSMB2	0.0317646	72.5112	0.909132	0.995079	4h vs 0h
CLSPN	0.221457	100.725	0.361134	0.869483	4h vs 0h
TRAPPC3	-0.00638409	37.8278	0.969674	0.998648	4h vs 0h
FOXJ3	-0.304614	138.182	0.312653	0.838416	4h vs 0h
CITED4	-0.0626773	46.0739	0.812973	0.984779	4h vs 0h
SCMH1	0.110381	30.4103	0.963604	0.998648	4h vs 0h
TRIT1	-0.317006	25.9671	0.49235	0.932937	4h vs 0h
PPT1	0.00314606	20.6256	0.997052	0.999127	4h vs 0h
RIMS3	0.262868	14.0027	0.748697	NA	4h vs 0h
INPP5B	-0.429668	24.1278	0.383755	0.880996	4h vs 0h
SF3A3	0.309803	54.7664	0.407665	0.897688	4h vs 0h
RRAGC	0.209855	55.3473	0.562651	0.953885	4h vs 0h
ELOVL1	0.187562	50.1104	0.55916	0.953316	4h vs 0h
MED8	0.168249	49.5247	0.648626	0.971641	4h vs 0h
P3H1	0.57871	41.0141	0.223041	0.75791	4h vs 0h
SLC2A1	0.124928	310.753	0.40548	0.896215	4h vs 0h
EBNA1BP2	0.544294	30.3005	0.266701	0.799066	4h vs 0h
RAB3B	1.56552	14.7677	0.00022287	NA	4h vs 0h
TXNDC12	0.392235	30.4923	0.418138	0.898128	4h vs 0h
ENSG00000285839	0.48192	35.3187	0.247135	0.77979	4h vs 0h
KTI12	-0.231818	55.0403	0.556251	0.951477	4h vs 0h
CC2D1B	-0.313537	87.251	0.415646	0.898128	4h vs 0h
YIPF1	-0.505132	12.5377	0.381888	NA	4h vs 0h
HSPB11	-0.557812	26.0575	0.293012	0.822682	4h vs 0h
TMEM59	-0.465548	16.2762	0.775768	NA	4h vs 0h
CZIB	0.42159	22.8811	0.435341	0.904032	4h vs 0h
MAGOH	0.339281	15.5983	0.608837	NA	4h vs 0h
GLIS1	-2.43751	20.2895	0.000451203	0.0122315	4h vs 0h
NDC1	-0.277132	45.7999	0.589036	0.962229	4h vs 0h
ORC1	-0.191683	46.9037	0.635846	0.97068	4h vs 0h
TUT4	-0.146532	79.9739	0.657396	0.971641	4h vs 0h
COA7	-0.138677	115.288	0.638329	0.97068	4h vs 0h
ECHDC2	-0.731812	47.8826	0.11166	0.592105	4h vs 0h
WLS	-0.202585	7.96186	0.627144	NA	4h vs 0h
DEPDC1	0.140793	89.636	0.59896	0.964171	4h vs 0h
LRRC40	-0.0290721	13.3783	0.878911	NA	4h vs 0h
ATPAF1	-0.0646968	31.2719	0.97501	0.998648	4h vs 0h
EFCAB14	0.133339	137.386	0.540358	0.945752	4h vs 0h
PDZK1IP1	0.0808394	61.3599	0.796442	0.981819	4h vs 0h
VAV3	0.0175707	327.024	0.849361	0.988094	4h vs 0h
SLC25A24	0.311776	53.785	0.342676	0.857953	4h vs 0h
IGSF3	-0.122701	37.43	0.844387	0.988094	4h vs 0h
TRIM45	0.619493	22.4138	0.228514	0.763652	4h vs 0h
SEC22B	-0.218109	69.711	0.523211	0.939763	4h vs 0h
RNF115	-0.23124	77.0653	0.565721	0.954683	4h vs 0h
PIAS3	0.319731	23.2427	0.509893	0.937621	4h vs 0h
PEX11B	0.0549558	22.0381	0.966607	0.998648	4h vs 0h
NBPF10	0.0546131	57.6876	0.790675	0.981819	4h vs 0h
NBPF9	-0.19495	69.3616	0.665942	0.972309	4h vs 0h
RBM8A	0.0994496	98.3072	0.697695	0.973661	4h vs 0h
LIX1L	0.470047	16.6995	0.488651	NA	4h vs 0h
TXNIP	0.401576	445.104	0.00291694	0.0550006	4h vs 0h
FAF1	0.580786	20.5872	0.321288	0.845574	4h vs 0h
TTC39A	-1.25784	34.9685	0.0168435	0.1974	4h vs 0h
EPS15	-0.304788	51.909	0.426391	0.901853	4h vs 0h
NRDC	0.181743	41.3982	0.621195	0.969974	4h vs 0h
ANKRD13C	0.0496589	49.5935	0.809054	0.984297	4h vs 0h
ZRANB2	-0.439916	140.344	0.0662433	0.455578	4h vs 0h
GBP2	0.67653	4.80226	0.172958	NA	4h vs 0h
MYSM1	-0.107499	156.252	0.727656	0.978055	4h vs 0h
JUN	1.27783	733.022	1.47866e-24	5.97449e-22	4h vs 0h
TM2D1	-0.266878	15.9761	0.695293	NA	4h vs 0h
MCOLN3	-0.451777	21.5573	0.387348	0.882797	4h vs 0h
C1orf52	-0.276259	37.6259	0.641851	0.970786	4h vs 0h
BCL10	0.360955	69.6413	0.259315	0.79069	4h vs 0h
GNG5	1.30529	25.7575	0.243076	0.77729	4h vs 0h
CTBS	0.126086	21.3049	0.876583	0.991418	4h vs 0h
SSX2IP	0.208901	34.3401	0.584491	0.962229	4h vs 0h
CRYZ	0.016522	63.6922	0.851063	0.988673	4h vs 0h
SLC44A5	0.568339	32.9545	0.179851	0.702208	4h vs 0h
TMEM200B	0.216395	54.2018	0.618038	0.969164	4h vs 0h
SRSF4	-0.270553	290.684	0.141312	0.646728	4h vs 0h
HP1BP3	0.230034	173.272	0.260263	0.790915	4h vs 0h
EIF4G3	-0.538898	42.3506	0.156106	0.666794	4h vs 0h
ECE1	0.468197	66.0147	0.141077	0.646529	4h vs 0h
HMGCL	0.57705	34.4367	0.183569	0.706637	4h vs 0h
FUCA1	0.165917	83.0732	0.569075	0.956513	4h vs 0h
SRSF10	-0.254487	386.274	0.13692	0.639839	4h vs 0h
MYOM3	0.496472	27.7656	0.610074	0.966777	4h vs 0h
BSDC1	0.712118	71.9846	0.0155662	0.189497	4h vs 0h
ZBTB8OS	-0.446159	11.2269	0.484267	NA	4h vs 0h
YARS1	-0.420042	85.3847	0.160381	0.674347	4h vs 0h
IFI6	-0.0733083	5.12396	0.759667	NA	4h vs 0h
RPA2	0.290628	26.4595	0.659569	0.971641	4h vs 0h
EYA3	0.162141	198.695	0.34596	0.860843	4h vs 0h
DNAJC8	-0.160067	71.8162	0.600743	0.965015	4h vs 0h
IFFO2	0.478429	137.273	0.0511469	0.396084	4h vs 0h
UBR4	0.649416	337.08	7.35003e-05	0.00256646	4h vs 0h
EMC1	-0.185766	58.8516	0.645377	0.97129	4h vs 0h
AKR7A2	-0.16623	15.968	0.797425	NA	4h vs 0h
SDC3	-0.522657	56.036	0.24794	0.77979	4h vs 0h
PUM1	-0.0551205	220.528	0.976014	0.998648	4h vs 0h
SLC35D1	-0.550017	38.5285	0.203194	0.732641	4h vs 0h
SERBP1	-0.313649	279.082	0.0998921	0.568467	4h vs 0h
GNG12	0.106891	171.657	0.616022	0.967595	4h vs 0h
PHTF1	0.171526	22.4635	0.735764	0.978055	4h vs 0h
TAF13	-0.139161	39.0381	0.746745	0.978333	4h vs 0h
PSRC1	0.409903	43.1289	0.279036	0.808843	4h vs 0h
SORT1	0.362511	112.419	0.165622	0.679093	4h vs 0h
DOCK7	-0.701057	28.5998	0.165441	0.679093	4h vs 0h
ITGB3BP	0.60938	9.53268	0.452436	NA	4h vs 0h
JAK1	0.325141	348.609	0.0670483	0.459358	4h vs 0h
SLC16A4	0.329657	34.4945	0.403837	0.896066	4h vs 0h
LAMTOR5	0.0128531	65.1547	0.927621	0.998648	4h vs 0h
TRIM33	0.117239	134.979	0.589001	0.962229	4h vs 0h
BCAS2	0.12559	31.5614	0.747822	0.97841	4h vs 0h
WARS2	-0.304319	28.5618	0.510992	0.937621	4h vs 0h
F11R	0.322613	66.9412	0.273899	0.805395	4h vs 0h
ASH1L	-0.0731339	143.191	0.741007	0.978055	4h vs 0h
YY1AP1	0.158688	94.5286	0.668483	0.972604	4h vs 0h
GON4L	-0.0494135	94.0251	0.957444	0.998648	4h vs 0h
RIT1	-1.09975	68.2228	0.00217584	0.0435424	4h vs 0h
ENSG00000270149	0.0520985	32.5979	0.896685	0.993001	4h vs 0h
USF1	-0.372922	28.2427	0.446255	0.909527	4h vs 0h
PFDN2	0.150681	18.5849	0.729205	0.978055	4h vs 0h
DEDD	0.0708263	31.4396	0.845117	0.988094	4h vs 0h
B4GALT3	-0.404045	38.6444	0.33841	0.85637	4h vs 0h
KHDC4	-0.2281	193.545	0.254211	0.785844	4h vs 0h
ARHGEF2	0.264835	47.7655	0.466462	0.921819	4h vs 0h
SSR2	-0.0786377	73.2198	0.789774	0.981819	4h vs 0h
UBQLN4	-0.296172	52.3392	0.43042	0.90198	4h vs 0h
TAGLN2	0.244678	157.872	0.326141	0.849127	4h vs 0h
DHCR24	-0.185222	1616.75	0.079341	0.504514	4h vs 0h
USP24	0.229893	178.011	0.259366	0.79069	4h vs 0h
ACP6	-0.209482	23.6091	0.673873	0.972679	4h vs 0h
NBPF11	-0.299008	57.1977	0.397503	0.893959	4h vs 0h
NBPF14	-0.100154	71.2236	0.749305	0.97841	4h vs 0h
SEMA6C	-0.509414	9.54194	0.439343	NA	4h vs 0h
VPS72	0.274498	38.4471	0.604283	0.965853	4h vs 0h
PI4KB	-0.370414	64.1715	0.398146	0.893959	4h vs 0h
CAMSAP2	-0.782004	150.507	0.0028989	0.0548782	4h vs 0h
INAVA	-0.126259	200.284	0.678861	0.972679	4h vs 0h
IGFN1	-0.329399	1877.53	0.00245695	0.0481461	4h vs 0h
ZNF697	0.051852	215.539	0.774269	0.979892	4h vs 0h
NOTCH2	-0.454294	384.804	0.00526094	0.0864916	4h vs 0h
RORC	-2.48472	102.911	1.00203e-15	1.77129e-13	4h vs 0h
ST7L	-0.459915	19.6508	0.354997	0.867559	4h vs 0h
RHOC	0.726963	144.438	0.00148628	0.0326712	4h vs 0h
ENSG00000271810	0.223914	39.978	0.512355	0.937621	4h vs 0h
SLC16A1	-0.889187	111.886	0.00263883	0.0511197	4h vs 0h
MCL1	0.112586	590.969	0.280615	0.808843	4h vs 0h
ENSA	-0.0194979	78.1686	0.905506	0.994334	4h vs 0h
GOLPH3L	0.570641	30.2909	0.200174	0.730403	4h vs 0h
RFX5	0.140961	34.7008	0.660762	0.971641	4h vs 0h
PMVK	-0.187985	14.3411	0.624773	NA	4h vs 0h
PBXIP1	0.678778	18.5478	0.296302	0.824997	4h vs 0h
PYGO2	0.211137	90.735	0.444719	0.909359	4h vs 0h
SHC1	-0.243031	107.346	0.362815	0.871394	4h vs 0h
DNTTIP2	0.132248	113.42	0.607625	0.966542	4h vs 0h
GCLM	0.421429	54.8509	0.279534	0.808843	4h vs 0h
ARHGAP29	0.108614	2351.94	0.175401	0.698066	4h vs 0h
THEM4	-0.153482	36.8472	0.755753	0.97841	4h vs 0h
S100A10	-0.0240974	99.0327	0.951971	0.998648	4h vs 0h
S100A11	0.967124	74.8185	0.0257434	0.260039	4h vs 0h
THBS3	0.0625795	8.06124	0.880398	NA	4h vs 0h
GBA	0.258196	30.9202	0.605508	0.965853	4h vs 0h
FAM189B	-0.0943863	4.29245	0.887475	NA	4h vs 0h
SCAMP3	-0.0548719	17.687	0.912315	0.996064	4h vs 0h
CLK2	-0.240431	80.9163	0.438783	0.906151	4h vs 0h
S100A16	0.527323	71.4019	0.169558	0.685267	4h vs 0h
S100A13	-0.164537	47.4226	0.760747	0.97841	4h vs 0h
ILF2	0.366078	133.898	0.107664	0.584405	4h vs 0h
ARHGEF11	0.349942	106.491	0.148603	0.654525	4h vs 0h
ETV3	-0.251597	104.853	0.366184	0.874306	4h vs 0h
MEF2D	0.0640395	65.0208	0.819861	0.985186	4h vs 0h
IQGAP3	0.401015	76.9752	0.143671	0.647386	4h vs 0h
GPATCH4	-0.0937105	62.1544	0.986997	0.998648	4h vs 0h
GATAD2B	0.285301	86.4951	0.265039	0.797261	4h vs 0h
DENND4B	-0.447299	51.9611	0.22535	0.760829	4h vs 0h
CRTC2	0.898618	54.2901	0.0286535	0.280745	4h vs 0h
SLC39A1	-0.950403	171.456	0.000370388	0.0103041	4h vs 0h
ENSG00000285779	-0.935284	160.314	0.000531425	0.0139171	4h vs 0h
CREG1	-0.159617	25.5007	0.693421	0.972894	4h vs 0h
JTB	0.207583	32.4633	0.863386	0.99136	4h vs 0h
ENSG00000285641	0.672336	24.3557	0.156291	0.666794	4h vs 0h
RAB13	0.529454	37.57	0.164471	0.679093	4h vs 0h
TPM3	0.50125	255.35	0.00258443	0.0501805	4h vs 0h
KIFAP3	-0.271591	1.26538	0.827298	NA	4h vs 0h
PIGC	0.198761	46.006	0.594154	0.963998	4h vs 0h
C1orf43	-0.216043	149.06	0.390854	0.88745	4h vs 0h
UBE2Q1	-0.78443	122.17	0.00514613	0.0856175	4h vs 0h
ADAR	-0.0438547	391.487	0.763015	0.97841	4h vs 0h
ISG20L2	0.522031	91.3525	0.0949637	0.551287	4h vs 0h
MRPL24	0.250542	8.66035	0.80118	NA	4h vs 0h
HDGF	0.0807038	150.117	0.849729	0.988094	4h vs 0h
PRDX1	0.0707477	162.175	0.789545	0.981819	4h vs 0h
GPBP1L1	0.140544	124.678	0.532185	0.940514	4h vs 0h
ENSG00000271741	0.304565	19.5005	0.565904	0.9548	4h vs 0h
TMEM35B	0.379032	11.1627	0.458378	NA	4h vs 0h
ZMYM6	-0.277731	32.3949	0.590446	0.962229	4h vs 0h
SFPQ	-0.0125983	1018.55	0.999792	0.999878	4h vs 0h
KIAA0319L	0.295845	61.75	0.344839	0.85936	4h vs 0h
GTF2B	0.714559	38.7366	0.149599	0.655606	4h vs 0h
KYAT3	0.649271	18.5892	0.294923	0.824522	4h vs 0h
RBMXL1	-0.264098	70.8358	0.413	0.898128	4h vs 0h
GBP3	-0.849731	18.2377	0.192536	0.718896	4h vs 0h
GBP1	0.852824	34.6631	0.051995	0.398535	4h vs 0h
CLCC1	0.131974	28.323	0.710467	0.975561	4h vs 0h
WDR47	0.206883	41.0592	0.501334	0.933906	4h vs 0h
DBT	-0.375899	29.5948	0.488076	0.932102	4h vs 0h
DPH5	0.0322251	8.72309	0.967613	NA	4h vs 0h
ERRFI1	0.291454	208.721	0.104356	0.578733	4h vs 0h
RERE	0.0680567	598.768	0.492749	0.932937	4h vs 0h
ENO1	0.0918431	980.448	0.379909	0.880652	4h vs 0h
DDAH1	0.283079	113.179	0.26097	0.791682	4h vs 0h
ZNHIT6	0.699233	112.697	0.0128147	0.16657	4h vs 0h
ODF2L	-0.281416	28.2082	0.567723	0.95635	4h vs 0h
SELENOF	0.253032	29.7082	0.619212	0.969353	4h vs 0h
PIGK	0.233991	6.31707	0.838796	NA	4h vs 0h
SELENBP1	-0.0517763	8.02263	0.95963	NA	4h vs 0h
POGZ	-0.0971436	236.557	0.794075	0.981819	4h vs 0h
MRPL9	0.23587	32.4137	0.595569	0.964171	4h vs 0h
SF3B4	-0.0780093	113.99	0.769906	0.978994	4h vs 0h
OTUD7B	-0.269088	194.529	0.188186	0.713822	4h vs 0h
ANP32E	0.49629	71.8153	0.100629	0.569622	4h vs 0h
APH1A	-0.0415901	68.799	0.917275	0.996379	4h vs 0h
KRTCAP2	0.140809	32.3433	0.756392	0.97841	4h vs 0h
ENSG00000273088	0.909606	9.28012	0.196437	NA	4h vs 0h
NBPF15	-0.786568	45.4167	0.0522233	0.399923	4h vs 0h
SRGAP2B	0.570279	47.3456	0.129811	0.625465	4h vs 0h
PDZK1	-0.940775	120.848	0.00170884	0.036431	4h vs 0h
ARNT	-0.215476	54.2918	0.628492	0.97068	4h vs 0h
CERS2	-0.00140018	195.916	0.949397	0.998648	4h vs 0h
MINDY1	1.05582	7.40761	0.079586	NA	4h vs 0h
CDC42SE1	-0.028912	116.576	0.903674	0.994334	4h vs 0h
S100A6	0.419152	82.7758	0.551152	0.94913	4h vs 0h
S100A4	-0.195395	8.37174	0.644163	NA	4h vs 0h
NRAS	-0.302821	193.038	0.143311	0.646884	4h vs 0h
CSDE1	-0.193092	304.795	0.297878	0.825943	4h vs 0h
SIKE1	-0.420217	110.868	0.120797	0.60901	4h vs 0h
TMEM9	0.198767	50.128	0.593127	0.963022	4h vs 0h
YOD1	-0.415579	106.018	0.118663	0.60322	4h vs 0h
TPR	0.289737	147.097	0.169601	0.685267	4h vs 0h
UCHL5	0.047997	23.3888	0.842147	0.988094	4h vs 0h
EIF2D	-0.268768	35.6311	0.602452	0.965853	4h vs 0h
KCNH1	-0.425128	46.0485	0.301118	0.827124	4h vs 0h
INTS7	-0.753294	34.2872	0.458718	0.917323	4h vs 0h
NSL1	-0.116997	37.8633	0.834091	0.987341	4h vs 0h
PPP1R15B	-0.0594614	294.298	0.76931	0.978924	4h vs 0h
PIK3C2B	-0.342941	114.091	0.20422	0.733389	4h vs 0h
RBBP5	-0.160768	50.1403	0.657192	0.971641	4h vs 0h
GLUL	-0.298783	405.405	0.0623898	0.445604	4h vs 0h
TOR1AIP2	-0.27697	115.297	0.283452	0.811982	4h vs 0h
ACBD6	-1.37235	36.1653	0.00100408	0.0238645	4h vs 0h
STX6	0.666449	49.9794	0.0633254	0.449343	4h vs 0h
ARPC5	0.486371	114.282	0.0666928	0.457468	4h vs 0h
PAQR6	-0.401389	14.4985	0.622443	NA	4h vs 0h
SMG5	-0.261114	174.696	0.42969	0.90198	4h vs 0h
GLMP	-1.40688	10.8843	0.0619796	NA	4h vs 0h
CCT3	-0.679943	105.929	0.0468613	0.379365	4h vs 0h
GLRX2	-0.109559	25.967	0.872996	0.991418	4h vs 0h
ASPM	0.22855	145.913	0.272309	0.805141	4h vs 0h
ARL8A	0.115653	82.3458	0.6275	0.97068	4h vs 0h
UBE2T	0.289759	38.5957	0.646038	0.971641	4h vs 0h
ZBTB41	-0.038908	55.2558	0.995846	0.999127	4h vs 0h
DENND1B	-0.22555	50.8571	0.539639	0.945752	4h vs 0h
ZNF281	0.144578	201.17	0.406684	0.89722	4h vs 0h
KIF14	0.449518	34.9226	0.339867	0.856561	4h vs 0h
PHLDA3	-0.291741	55.0237	0.450399	0.912324	4h vs 0h
CSRP1	0.579084	55.4605	0.159984	0.673487	4h vs 0h
OLFML2B	-0.247181	8.74967	0.564187	NA	4h vs 0h
RGS5	-0.313697	49.2063	0.40483	0.896066	4h vs 0h
SLC19A2	-2.24798	96.9582	1.41123e-12	1.87098e-10	4h vs 0h
PEX19	-0.508137	45.5523	0.260429	0.790915	4h vs 0h
COPA	0.16781	155.494	0.402947	0.896066	4h vs 0h
ABL2	-0.149771	224.376	0.439247	0.906154	4h vs 0h
ALDH9A1	0.0635856	59.0179	0.868214	0.99136	4h vs 0h
TMCO1	-0.256316	35.2871	0.554262	0.94963	4h vs 0h
MPC2	-0.126308	116.465	0.751547	0.97841	4h vs 0h
PIGM	0.194165	19.2222	0.748888	0.97841	4h vs 0h
IGSF8	0.875834	17.9474	0.100789	0.569622	4h vs 0h
DCAF8	0.0796132	108.372	0.677108	0.972679	4h vs 0h
ENSG00000258465	-0.194545	44.9479	0.689678	0.972679	4h vs 0h
RC3H1	-0.215893	156.197	0.411114	0.898128	4h vs 0h
MRPS14	-0.731285	15.8355	0.381246	NA	4h vs 0h
COP1	-0.0373844	16.4949	0.947112	NA	4h vs 0h
FH	-0.220646	58.8905	0.546499	0.946911	4h vs 0h
OPN3	0.130219	29.3148	0.722698	0.978055	4h vs 0h
CHML	0.456677	120.862	0.12529	0.617679	4h vs 0h
CEP170	0.0815943	96.9147	0.65563	0.971641	4h vs 0h
AKT3	0.220373	39.0739	0.584512	0.962229	4h vs 0h
SH3BP5L	0.195028	88.3622	0.427479	0.901853	4h vs 0h
LBR	0.227904	92.3172	0.412003	0.898128	4h vs 0h
ENAH	0.078212	295.757	0.594636	0.963998	4h vs 0h
TMEM63A	0.0922338	19.6343	0.929708	0.998648	4h vs 0h
SLC66A3	0.41284	5.47553	0.529365	NA	4h vs 0h
GREB1	-1.40339	38.3717	0.000931331	0.0225138	4h vs 0h
NCOA1	-0.455373	59.6984	0.185376	0.709664	4h vs 0h
PLEKHA6	-0.691301	217.968	0.000797815	0.0195649	4h vs 0h
AIDA	0.934732	32.4522	0.0204861	0.221715	4h vs 0h
DSTYK	0.0391358	80.0158	0.832634	0.98658	4h vs 0h
NUAK2	-0.169418	696.183	0.261206	0.791832	4h vs 0h
KDM5B	-0.116036	177.83	0.671273	0.972679	4h vs 0h
RABIF	0.0297424	31.9808	0.934313	0.998648	4h vs 0h
KLHL12	0.00616598	49.9007	0.975631	0.998648	4h vs 0h
ADIPOR1	0.0546734	49.6412	0.830447	0.985584	4h vs 0h
CYB5R1	-0.794606	16.8269	0.153616	NA	4h vs 0h
EDEM3	0.189341	31.1095	0.734098	0.978055	4h vs 0h
NIBAN1	0.0319634	23.1309	0.978515	0.998648	4h vs 0h
TRMT1L	-0.0391458	16.6447	0.970406	NA	4h vs 0h
IVNS1ABP	0.417084	654.399	8.05147e-05	0.00276586	4h vs 0h
PYCR2	0.589289	68.2733	0.121555	0.609211	4h vs 0h
SDE2	-0.0596921	79.073	0.976379	0.998648	4h vs 0h
ACBD3	-0.621058	197.383	0.00617914	0.0970926	4h vs 0h
RBM34	0.10333	43.8212	0.781798	0.981607	4h vs 0h
ARID4B	0.100718	199.425	0.647921	0.971641	4h vs 0h
B3GALNT2	0.741853	28.0993	0.138237	0.642505	4h vs 0h
SUSD4	1.06488	16.349	0.049648	NA	4h vs 0h
TP53BP2	0.56659	253.645	0.00206068	0.0415317	4h vs 0h
NVL	-0.319482	14.5767	0.605548	NA	4h vs 0h
WDR26	-0.268526	184.363	0.211804	0.745074	4h vs 0h
ZNF496	0.663635	69.2362	0.0646724	0.453138	4h vs 0h
ANGEL2	-0.386293	38.9992	0.402417	0.896066	4h vs 0h
PTPN14	0.123201	810.617	0.174447	0.695903	4h vs 0h
GPATCH2	-0.0958242	41.4593	0.898393	0.993855	4h vs 0h
ELK4	0.0655834	164.16	0.783969	0.981607	4h vs 0h
NUCKS1	0.164935	336.148	0.245485	0.779687	4h vs 0h
RAB29	0.330403	72.9097	0.291801	0.820932	4h vs 0h
SLC41A1	0.46569	47.8133	0.232808	0.766616	4h vs 0h
PARP1	0.0355826	80.4649	0.96778	0.998648	4h vs 0h
CDC42BPA	0.393469	89.6239	0.178125	0.701202	4h vs 0h
JMJD4	0.351187	22.2196	0.623781	0.97068	4h vs 0h
NUP133	-0.0540285	37.594	0.976427	0.998648	4h vs 0h
ABCB10	-0.102128	16.0875	0.96976	NA	4h vs 0h
SLC30A1	0.132038	530.622	0.203111	0.732641	4h vs 0h
NEK2	0.839895	22.3122	0.110063	0.588784	4h vs 0h
LPGAT1	0.435405	50.7908	0.246594	0.77979	4h vs 0h
C1orf35	0.0470907	35.524	0.865416	0.99136	4h vs 0h
MRPL55	-1.45627	23.2589	0.00948696	0.134505	4h vs 0h
TRIM11	-0.119432	132.488	0.655388	0.971641	4h vs 0h
EPRS1	0.243146	59.079	0.60122	0.965068	4h vs 0h
BPNT1	0.452664	17.0397	0.398919	NA	4h vs 0h
RAB3GAP2	0.281734	92.794	0.307576	0.834597	4h vs 0h
NID1	0.244315	24.6239	0.657567	0.971641	4h vs 0h
ERO1B	-0.000695509	6.98883	0.939373	NA	4h vs 0h
HEATR1	-0.155352	81.816	0.674109	0.972679	4h vs 0h
EXOC8	-0.302819	90.6828	0.298427	0.825943	4h vs 0h
EGLN1	0.295986	113.429	0.207015	0.738966	4h vs 0h
ENSG00000287856	0.303558	72.3587	0.29508	0.824689	4h vs 0h
TAF5L	0.216162	75.3953	0.435789	0.904032	4h vs 0h
PGBD5	0.00955824	53.3978	0.877542	0.991418	4h vs 0h
C1orf198	0.0368649	244.205	0.764751	0.97841	4h vs 0h
TTC13	-0.113604	13.556	0.891813	NA	4h vs 0h
AHCTF1	0.0662856	148.435	0.713524	0.976569	4h vs 0h
ASAP2	-1.92319	217.747	3.38647e-22	1.10516e-19	4h vs 0h
CPSF3	0.282483	36.3705	0.414762	0.898128	4h vs 0h
IAH1	-0.115798	53.2921	0.789543	0.981819	4h vs 0h
YPEL5	0.53351	75.1508	0.124859	0.617679	4h vs 0h
LBH	-0.0670581	106.653	0.812243	0.984553	4h vs 0h
LCLAT1	-0.0189173	76.0557	0.950489	0.998648	4h vs 0h
SPAST	-0.233044	40.0883	0.480904	0.928013	4h vs 0h
TAF1B	0.288452	25.4181	0.54062	0.945752	4h vs 0h
KLF11	0.45331	140.289	0.0651685	0.453594	4h vs 0h
RRM2	0.449036	741.136	2.54128e-06	0.00012759	4h vs 0h
HPCAL1	0.443508	124.816	0.0490721	0.386967	4h vs 0h
SELENOI	0.1946	126.521	0.437918	0.905394	4h vs 0h
KCNK3	0.345127	104.409	0.177372	0.701092	4h vs 0h
SLC35F6	0.149568	496.261	0.17406	0.695583	4h vs 0h
CAD	-0.352561	187.608	0.131383	0.629823	4h vs 0h
SNX17	-0.320379	72.5249	0.358384	0.868064	4h vs 0h
NRBP1	0.417491	162.652	0.03549	0.321723	4h vs 0h
NDUFAF7	-0.405101	24.9309	0.420956	0.898128	4h vs 0h
QPCT	0.220036	29.1251	0.718238	0.977425	4h vs 0h
GALM	-0.244653	24.9025	0.702047	0.97411	4h vs 0h
GEMIN6	-0.0784338	19.9993	0.82085	0.985186	4h vs 0h
PPP1R21	-0.140175	19.0843	0.73305	0.978055	4h vs 0h
ATRAID	0.138268	35.0425	0.725223	0.978055	4h vs 0h
ZNF512	0.0377297	61.5812	0.922899	0.99855	4h vs 0h
GPN1	-0.153187	44.9936	0.791349	0.981819	4h vs 0h
GDF7	0.00700171	34.5793	0.95306	0.998648	4h vs 0h
KLHL29	-0.200591	144.189	0.440338	0.907474	4h vs 0h
UBXN2A	-0.0341069	41.548	0.929775	0.998648	4h vs 0h
SIPA1L2	0.0538214	285.945	0.753528	0.97841	4h vs 0h
PCNX2	0.658033	32.5374	0.541612	0.945752	4h vs 0h
TARBP1	-0.366748	20.8202	0.526501	0.94042	4h vs 0h
IRF2BP2	0.0903884	312.02	0.498988	0.93369	4h vs 0h
TOMM20	0.0352035	202.136	0.844149	0.988094	4h vs 0h
LPIN1	-0.513176	142.438	0.0287525	0.28139	4h vs 0h
DDX1	-0.170345	141.782	0.538827	0.945752	4h vs 0h
CENPA	0.574121	57.6634	0.0896106	0.537717	4h vs 0h
DPYSL5	-0.10926	35.8585	0.825744	0.985376	4h vs 0h
MAPRE3	-0.000695509	8.95634	0.98983	NA	4h vs 0h
TMEM214	-0.281306	113.426	0.321935	0.84675	4h vs 0h
AGBL5	0.21159	30.1849	0.657364	0.971641	4h vs 0h
CENPO	0.20636	119.959	0.430305	0.90198	4h vs 0h
RAB10	-0.142419	170.5	0.595153	0.964171	4h vs 0h
HADHB	-0.230247	42.9852	0.516638	0.938077	4h vs 0h
ID2	0.297112	676.097	0.0159587	0.191978	4h vs 0h
POLE4	0.118372	5.29924	0.784508	NA	4h vs 0h
THNSL2	0.599403	10.2755	0.44526	NA	4h vs 0h
RPIA	-0.430349	11.6349	0.564613	NA	4h vs 0h
INO80B	0.00629112	10.7661	0.934059	NA	4h vs 0h
INO80B-WBP1	-0.0685907	21.6227	0.977353	0.998648	4h vs 0h
WBP1	0.052508	26.8602	0.888243	0.992989	4h vs 0h
TTC31	0.676239	46.6073	0.0719719	0.478216	4h vs 0h
RMND5A	-0.592301	153.316	0.014968	0.183753	4h vs 0h
ANKRD36	-0.171004	12.458	0.844826	NA	4h vs 0h
PTCD3	-0.281911	119.926	0.293843	0.822682	4h vs 0h
MRPL35	-0.412607	66.035	0.216126	0.750509	4h vs 0h
KDM3A	0.355883	203.269	0.0526536	0.401768	4h vs 0h
CNNM4	0.561739	45.069	0.146347	0.652719	4h vs 0h
CNNM3	0.043193	47.8186	0.978649	0.998648	4h vs 0h
ANTXR1	-0.338405	7.88269	0.558524	NA	4h vs 0h
ANXA4	-0.30757	475.014	0.0826971	0.515565	4h vs 0h
COX5B	-0.362535	48.6241	0.306922	0.833888	4h vs 0h
SLC30A6	-0.352146	51.5217	0.381819	0.880652	4h vs 0h
YIPF4	0.0283264	52.1999	0.873621	0.991418	4h vs 0h
BIRC6	-0.515319	195.768	0.0166761	0.196523	4h vs 0h
TTC27	1.23933	12.8953	0.0293294	NA	4h vs 0h
ADSS2	0.0600527	33.961	0.93338	0.998648	4h vs 0h
HNRNPU	0.00503653	813.993	0.829992	0.985376	4h vs 0h
TFB2M	0.467621	24.3572	0.329131	0.849973	4h vs 0h
ACP1	-0.232777	87.3668	0.461288	0.917808	4h vs 0h
TRAPPC12	0.0403015	49.9795	0.786206	0.981607	4h vs 0h
RPS7	0.123998	240.079	0.596595	0.964171	4h vs 0h
MORN2	-0.35456	4.54511	0.705139	NA	4h vs 0h
EML4	0.508348	383.929	0.00067096	0.0168435	4h vs 0h
REL	-0.230528	135.422	0.342325	0.857812	4h vs 0h
PEX13	-0.210931	96.6286	0.484065	0.930684	4h vs 0h
KIAA1841	0.806957	25.1931	0.127377	0.62046	4h vs 0h
C2orf74	-0.58865	21.0064	0.407253	0.897688	4h vs 0h
COMMD1	0.105809	4.39752	0.973587	NA	4h vs 0h
ETAA1	0.294534	128.029	0.229852	0.765075	4h vs 0h
PNO1	-0.36792	49.5013	0.379118	0.880652	4h vs 0h
NAGK	-0.860833	95.2126	0.00137562	0.0306354	4h vs 0h
MPHOSPH10	-0.56339	99.9322	0.0571963	0.423113	4h vs 0h
RNF181	-0.823371	15.4544	0.141136	NA	4h vs 0h
USP39	0.252099	73.8407	0.476421	0.924889	4h vs 0h
BCL2L11	-0.529537	141.004	0.0393411	0.340274	4h vs 0h
MERTK	-0.114046	15.7051	0.910918	NA	4h vs 0h
TMEM87B	0.504406	59.6654	0.123629	0.616246	4h vs 0h
POU3F3	0.28591	43.9184	0.554312	0.94963	4h vs 0h
MRPS9	0.168517	28.7815	0.936732	0.998648	4h vs 0h
C2orf49	-0.213206	88.2058	0.416406	0.898128	4h vs 0h
NCK2	0.427373	52.2515	0.284585	0.812515	4h vs 0h
MRPL30	-0.388459	89.3458	0.240165	0.77483	4h vs 0h
EIF5B	0.227154	143.514	0.362967	0.871394	4h vs 0h
TMSB10	0.90968	272.078	5.51607e-05	0.00197485	4h vs 0h
KCMF1	0.455431	140.807	0.034834	0.317714	4h vs 0h
ELMOD3	-0.491492	21.8695	0.405531	0.896215	4h vs 0h
SLC20A1	-1.46483	573.867	3.60637e-33	2.35385e-30	4h vs 0h
ZC3H6	-0.138835	59.6254	0.630647	0.97068	4h vs 0h
TTL	1.0526	88.5221	0.00220825	0.0439836	4h vs 0h
POLR1B	-0.564682	86.3146	0.061043	0.439018	4h vs 0h
CHCHD5	0.603506	20.6063	0.293564	0.822682	4h vs 0h
MAP4K4	-0.101589	203.751	0.674279	0.972679	4h vs 0h
MBD5	0.471166	80.0246	0.106592	0.58255	4h vs 0h
CBWD2	-0.44708	23.3328	0.377872	0.880652	4h vs 0h
RABL2A	0.0922338	18.5255	0.823321	0.985186	4h vs 0h
ACTR3	0.279299	276.32	0.0927434	0.545711	4h vs 0h
PLEKHB2	0.429297	222.088	0.0315019	0.298319	4h vs 0h
GCA	0.488356	23.4275	0.486224	0.931146	4h vs 0h
DDX18	0.0516998	225.919	0.779509	0.981335	4h vs 0h
INSIG2	0.326658	44.7057	0.326903	0.84948	4h vs 0h
STEAP3	-0.596792	16.883	0.338036	NA	4h vs 0h
DBI	-0.155856	73.6154	0.677125	0.972679	4h vs 0h
PDCL3	-0.235461	17.9155	0.7035	0.97421	4h vs 0h
NPAS2	0.388728	43.877	0.35385	0.867559	4h vs 0h
RPL31	0.092243	273.083	0.5229	0.939604	4h vs 0h
CNOT11	0.212721	152.404	0.374401	0.880652	4h vs 0h
CERS6	-0.916967	45.1154	0.020198	0.221708	4h vs 0h
IL1R1	0.0338214	67.6158	0.899957	0.994308	4h vs 0h
PTPN18	0.0365866	36.8895	0.842125	0.988094	4h vs 0h
SH3RF3	-1.5082	66.5459	2.01356e-05	0.000829373	4h vs 0h
SOWAHC	0.403224	129.422	0.0884421	0.532599	4h vs 0h
RGPD5	0.14742	105.118	0.505309	0.936146	4h vs 0h
ERLEC1	0.76985	48.2727	0.056169	0.417332	4h vs 0h
SPTBN1	-0.249253	1486.33	0.00460748	0.0780329	4h vs 0h
TMEM37	0.242497	48.2881	0.811315	0.984456	4h vs 0h
TMEM177	-0.0945319	58.6001	0.875659	0.991418	4h vs 0h
PTPN4	0.177555	62.5326	0.64695	0.971641	4h vs 0h
EPB41L5	0.756902	53.4385	0.0404767	0.345866	4h vs 0h
RALB	0.787863	41.1374	0.0500819	0.392015	4h vs 0h
INHBB	-0.353825	69.8691	0.274949	0.805852	4h vs 0h
TSN	0.0137527	141.748	0.887879	0.992989	4h vs 0h
EPC2	-0.126764	153.121	0.591161	0.962352	4h vs 0h
SPOPL	0.0719267	82.6674	0.821239	0.985186	4h vs 0h
MDH1	-0.279049	82.8827	0.382569	0.880656	4h vs 0h
UGP2	0.0419916	69.6845	0.776122	0.980186	4h vs 0h
MRPL19	-0.132399	89.6944	0.64819	0.971641	4h vs 0h
DGUOK	0.429602	33.9271	0.300195	0.826462	4h vs 0h
TET3	0.0774787	174.296	0.612747	0.966801	4h vs 0h
MTHFD2	0.265153	115.048	0.291237	0.820059	4h vs 0h
ZNF638	-0.265952	151.081	0.341623	0.857328	4h vs 0h
SPR	-0.262872	24.6385	0.623001	0.97068	4h vs 0h
CRIM1	0.0598627	1376.67	0.428366	0.90198	4h vs 0h
CEBPZOS	-0.562914	49.0661	0.222082	0.75791	4h vs 0h
EPAS1	0.103344	687.849	0.267917	0.799985	4h vs 0h
RHOQ	-0.0268027	52.0378	0.958013	0.998648	4h vs 0h
CRIPT	-0.327829	9.55656	0.703927	NA	4h vs 0h
SOCS5	-0.0241527	147.49	0.904626	0.994334	4h vs 0h
LGALSL	0.0414391	69.5055	0.91733	0.996379	4h vs 0h
AFTPH	-0.12114	125.748	0.663144	0.971641	4h vs 0h
SLC1A4	0.266646	18.7772	0.581586	0.96063	4h vs 0h
CEP68	-0.504141	88.5801	0.0832212	0.516556	4h vs 0h
ACTR2	-0.102811	302.085	0.736667	0.978055	4h vs 0h
HTRA2	0.00270058	9.60529	0.960725	NA	4h vs 0h
DOK1	0.758164	27.554	0.115946	0.599999	4h vs 0h
SEMA4F	0.36861	15.1467	0.60477	NA	4h vs 0h
HK2	-0.227169	369.411	0.19008	0.715858	4h vs 0h
KCNIP3	-0.785863	28.6074	0.20224	0.732431	4h vs 0h
FAHD2A	-0.695685	18.2451	0.311488	0.8384	4h vs 0h
GMCL1	0.444211	46.365	0.19159	0.717752	4h vs 0h
SNRNP27	0.278526	31.9497	0.495461	0.933414	4h vs 0h
PCBP1	-0.108513	748.232	0.537212	0.944519	4h vs 0h
PCYOX1	0.00616598	51.8022	0.885175	0.992989	4h vs 0h
SMYD5	0.311242	39.8393	0.356551	0.867887	4h vs 0h
CCT7	-0.275407	99.1887	0.452336	0.912957	4h vs 0h
ALMS1	0.227949	47.4256	0.849489	0.988094	4h vs 0h
STAMBP	-0.0829935	104.574	0.839258	0.988052	4h vs 0h
INPP4A	-0.409596	16.4827	0.532449	NA	4h vs 0h
UNC50	-0.0606203	43.0069	0.869927	0.99136	4h vs 0h
ENSG00000241962	0.465556	14.7958	0.444685	NA	4h vs 0h
CIAO1	-0.164765	111.992	0.606681	0.966106	4h vs 0h
NCAPH	0.159407	47.8107	0.667253	0.972309	4h vs 0h
PSD4	0.206901	33.6189	0.558115	0.952646	4h vs 0h
ENSG00000285542	0.101696	232.561	0.484495	0.930873	4h vs 0h
SLC3A1	0.162772	320.666	0.207209	0.739349	4h vs 0h
PRKCE	0.510305	258.949	0.0095323	0.134578	4h vs 0h
MAT2A	-0.290645	1447.75	0.00290399	0.0548782	4h vs 0h
VAMP8	-0.338008	16.7331	0.563278	NA	4h vs 0h
KLHL23	0.101892	74.319	0.627643	0.97068	4h vs 0h
SSB	0.349581	90.323	0.37378	0.880652	4h vs 0h
UBR3	-0.0890197	34.2396	0.947366	0.998648	4h vs 0h
WDR75	-0.282478	62.4686	0.492461	0.932937	4h vs 0h
ASNSD1	0.168168	91.7489	0.470525	0.923996	4h vs 0h
GORASP2	0.172771	298.175	0.278678	0.808843	4h vs 0h
DCAF17	-0.216782	37.1265	0.65881	0.971641	4h vs 0h
PMS1	-0.494796	16.9403	0.452504	NA	4h vs 0h
MFSD6	0.929814	26.1895	0.0533539	0.404565	4h vs 0h
PLEKHA3	0.0735862	47.2767	0.813837	0.984888	4h vs 0h
UBE2E3	-0.0858514	19.9519	0.928223	0.998648	4h vs 0h
ITPRID2	0.244608	179.151	0.237253	0.772188	4h vs 0h
RIF1	0.13015	428.983	0.28656	0.814004	4h vs 0h
FMNL2	0.00778471	187.82	0.961721	0.998648	4h vs 0h
ARL6IP6	0.701583	19.6423	0.279622	0.808843	4h vs 0h
SULT1C2	-0.773696	149.762	0.000796391	0.0195649	4h vs 0h
SULT1C4	0.860788	365.16	5.63168e-07	3.14373e-05	4h vs 0h
SCRN3	-0.552537	12.1139	0.468892	NA	4h vs 0h
GYPC	-0.260741	41.1718	0.531274	0.94042	4h vs 0h
MYO7B	-2.4637	74.1649	2.93512e-10	2.76717e-08	4h vs 0h
PPIG	0.0915273	240.99	0.486698	0.931146	4h vs 0h
SFT2D3	-0.131615	67.3112	0.797934	0.981839	4h vs 0h
UGGT1	-0.0477986	128.213	0.871611	0.991418	4h vs 0h
MZT2B	-0.454642	47.3507	0.264147	0.797045	4h vs 0h
IMP4	-0.577501	74.8721	0.0485467	0.384353	4h vs 0h
CCDC74A	0.281372	5.37345	0.804959	NA	4h vs 0h
MGAT5	-1.25207	279.767	3.90999e-10	3.60612e-08	4h vs 0h
CCNT2	0.137018	295.624	0.350565	0.865699	4h vs 0h
RAB3GAP1	-0.0106552	104.154	0.941443	0.998648	4h vs 0h
R3HDM1	-0.129976	63.7935	0.754706	0.97841	4h vs 0h
UBXN4	-0.0428987	182.478	0.966089	0.998648	4h vs 0h
HNMT	-0.393701	6.61363	0.659435	NA	4h vs 0h
PDK1	0.406456	40.7047	0.286681	0.814004	4h vs 0h
MAP3K20	0.146813	135.011	0.471609	0.92456	4h vs 0h
CDCA7	0.0482309	87.5084	0.770608	0.978994	4h vs 0h
MTA3	-0.20368	67.2568	0.628853	0.97068	4h vs 0h
PLEKHH2	1.51266	234.299	1.78995e-16	3.45175e-14	4h vs 0h
DYNC2LI1	0.547811	62.6155	0.0823545	0.514185	4h vs 0h
PPM1B	-0.257867	167.618	0.286806	0.814004	4h vs 0h
PPP1CB	-0.00777933	522.032	0.832249	0.9864	4h vs 0h
SPDYA	-0.281114	47.0038	0.457376	0.916134	4h vs 0h
WDR43	-0.55324	248.035	0.00268433	0.0517151	4h vs 0h
CLIP4	-0.0184257	273.383	0.981866	0.998648	4h vs 0h
GEN1	0.11756	150.397	0.538933	0.945752	4h vs 0h
KCNS3	0.470518	39.2699	0.325007	0.847736	4h vs 0h
RHOB	0.874203	5266.1	3.92723e-28	1.85125e-25	4h vs 0h
SLC4A1AP	-0.483504	53.1226	0.357984	0.868064	4h vs 0h
MRPL33	-0.262242	53.3641	0.544529	0.9464	4h vs 0h
BABAM2	0.436645	24.6933	0.324164	0.846959	4h vs 0h
FOSL2	0.211617	2170.44	0.00712007	0.107498	4h vs 0h
RPS27A	0.510473	140.425	0.0651517	0.453594	4h vs 0h
CFAP36	0.281797	11.5038	0.613194	NA	4h vs 0h
VRK2	-0.404207	36.2162	0.441202	0.908117	4h vs 0h
PAPOLG	-0.248654	62.2934	0.501459	0.933906	4h vs 0h
TTC7A	0.0445527	58.4032	0.820724	0.985186	4h vs 0h
EPCAM	-0.398835	97.7131	0.145744	0.651546	4h vs 0h
MSH2	0.0813499	88.424	0.615198	0.967595	4h vs 0h
MSH6	-0.0921661	310.517	0.760888	0.97841	4h vs 0h
FOXN2	-0.442238	68.8049	0.170925	0.689746	4h vs 0h
B3GNT2	-0.623097	207.343	0.000960112	0.0230128	4h vs 0h
EHBP1	0.420537	51.8672	0.313182	0.838416	4h vs 0h
DNAJB2	0.312421	75.842	0.402146	0.895829	4h vs 0h
STK11IP	0.122966	41.0843	0.850717	0.988542	4h vs 0h
SLC4A3	0.0198537	10.6579	0.891016	NA	4h vs 0h
IGFBP2	0.883714	31.138	0.0815346	0.512202	4h vs 0h
ARPC2	0.127661	219.958	0.524373	0.940259	4h vs 0h
COPS7B	-0.152232	78.6656	0.658775	0.971641	4h vs 0h
DIS3L2	0.242989	31.7468	0.51498	0.938077	4h vs 0h
EIF4E2	-0.00534918	113.398	0.983849	0.998648	4h vs 0h
EFHD1	0.998323	52.4072	0.0268796	0.268006	4h vs 0h
GIGYF2	-0.207684	190.985	0.306528	0.833618	4h vs 0h
ATG16L1	-0.0680195	128.013	0.879242	0.991424	4h vs 0h
CYP27A1	0.140152	203.253	0.56984	0.956525	4h vs 0h
RETREG2	0.0147684	104.081	0.846342	0.988094	4h vs 0h
CAPN10	0.350508	24.376	0.535112	0.942584	4h vs 0h
SGPP2	0.225367	70.0384	0.462415	0.918873	4h vs 0h
ACSL3	0.23467	308.745	0.101064	0.569622	4h vs 0h
CASP10	-0.000748757	29.8375	0.951035	0.998648	4h vs 0h
CASP8	-0.212566	77.7066	0.550348	0.94864	4h vs 0h
STRADB	0.249303	49.1145	0.489303	0.932937	4h vs 0h
PARD3B	0.328295	25.11	0.524109	0.940259	4h vs 0h
NRP2	-1.53583	108.598	1.19826e-09	1.03747e-07	4h vs 0h
EEF1B2	0.178514	97.4294	0.582911	0.961695	4h vs 0h
CNOT9	-0.0535751	145.912	0.914265	0.996064	4h vs 0h
BCS1L	0.233834	25.2916	0.729918	0.978055	4h vs 0h
STK36	-0.264514	33.7241	0.481413	0.928573	4h vs 0h
TTLL4	0.106313	220.623	0.515534	0.938077	4h vs 0h
SPEG	0.563739	32.0423	0.215279	0.749674	4h vs 0h
GMPPA	0.0990349	35.9241	0.783549	0.981607	4h vs 0h
CREB1	-0.0146544	174.65	0.943849	0.998648	4h vs 0h
CCNYL1	0.158136	238.901	0.326422	0.84948	4h vs 0h
PIKFYVE	-0.0707855	186.195	0.879222	0.991424	4h vs 0h
PTH2R	0.0226915	11.4368	0.995683	NA	4h vs 0h
FBXO36	0.651076	16.6261	0.315795	NA	4h vs 0h
SP140L	-0.469984	58.9421	0.235489	0.771059	4h vs 0h
ZFAND2B	0.234695	25.8682	0.59006	0.962229	4h vs 0h
ANKZF1	0.765828	61.4762	0.0158607	0.191707	4h vs 0h
STK16	-0.124865	34.5381	0.821186	0.985186	4h vs 0h
GCC2	0.447371	204.538	0.0114587	0.155067	4h vs 0h
LIMS1	-0.014769	146.619	0.975698	0.998648	4h vs 0h
RANBP2	0.101733	301.363	0.453246	0.913002	4h vs 0h
DNAJC10	-0.00470201	59.3088	0.997075	0.999127	4h vs 0h
NUP35	-0.442181	27.8841	0.430033	0.90198	4h vs 0h
TANC1	-0.0544489	194.184	0.854006	0.989113	4h vs 0h
MARCHF7	-0.0564267	403.967	0.807164	0.983456	4h vs 0h
TANK	0.359884	59.1379	0.263011	0.795597	4h vs 0h
PSMD14	0.234155	57.0529	0.45341	0.913002	4h vs 0h
DYNC1I2	0.339163	42.75	0.781255	0.981607	4h vs 0h
HAT1	0.260875	65.9751	0.402481	0.896066	4h vs 0h
METAP1D	0.0943751	9.8992	0.966717	NA	4h vs 0h
ITGA6	0.184659	46.6249	0.524542	0.940363	4h vs 0h
GPD2	-0.14516	247.208	0.525653	0.94042	4h vs 0h
PKP4	0.184365	217.134	0.339907	0.856561	4h vs 0h
ZDBF2	-0.0561513	53.4455	0.829375	0.985376	4h vs 0h
FASTKD2	-0.236071	100.807	0.511139	0.937621	4h vs 0h
RPE	-0.0184349	50.1993	0.921386	0.997953	4h vs 0h
SPAG16	-0.321886	6.69295	0.685292	NA	4h vs 0h
COQ10B	0.0665439	92.4043	0.746129	0.978333	4h vs 0h
MRPL44	0.0210597	111.429	0.932963	0.998648	4h vs 0h
SP100	-0.0963021	63.9127	0.895588	0.993001	4h vs 0h
CAB39	-0.140638	285.265	0.512448	0.937621	4h vs 0h
ITM2C	0.618448	64.4864	0.0609587	0.439018	4h vs 0h
AGAP1	-0.372394	144.91	0.12887	0.623461	4h vs 0h
COPS8	0.0530847	44.7157	0.877358	0.991418	4h vs 0h
MLPH	-1.42191	37.6996	0.00737688	0.110784	4h vs 0h
RHBDD1	-0.0973641	20.8057	0.810057	0.984456	4h vs 0h
COL4A3	-0.565685	113.058	0.095315	0.55167	4h vs 0h
MFF	-0.234546	98.9136	0.45454	0.913977	4h vs 0h
AGFG1	0.411566	261.386	0.0226621	0.238171	4h vs 0h
SCLY	0.0214097	28.7384	0.931962	0.998648	4h vs 0h
ERFE	-1.87533	136.719	0.000360246	0.0100881	4h vs 0h
TRAF3IP1	0.278418	40.4906	0.527875	0.94042	4h vs 0h
FAM110C	0.700345	148.244	0.00361566	0.065259	4h vs 0h
SH3YL1	0.677797	20.0697	0.21428	0.748238	4h vs 0h
UGT1A1	-0.491301	103.407	0.065752	0.45469	4h vs 0h
SH3BP4	0.658976	817.795	5.319e-09	4.21792e-07	4h vs 0h
LRRFIP1	0.286848	175.097	0.211463	0.745074	4h vs 0h
RAMP1	-0.141232	6.33826	0.819344	NA	4h vs 0h
HSPE1	-0.030233	83.0837	0.991786	0.999127	4h vs 0h
HSPE1-MOB4	-0.41339	41.5319	0.418759	0.898128	4h vs 0h
MOB4	-0.442324	75.4254	0.17815	0.701202	4h vs 0h
CARF	-0.290882	27.4703	0.589906	0.962229	4h vs 0h
NBEAL1	0.0195144	119.321	0.885806	0.992989	4h vs 0h
CYP20A1	0.357415	56.9794	0.255163	0.787019	4h vs 0h
ABI2	0.596725	151.32	0.0297018	0.288022	4h vs 0h
FZD7	1.15937	55.543	0.00112716	0.0262026	4h vs 0h
NOP58	0.201985	138.753	0.482259	0.929447	4h vs 0h
BMPR2	0.227893	157.627	0.303708	0.830102	4h vs 0h
FAM117B	-0.904473	89.3287	0.00102829	0.0243038	4h vs 0h
PNKD	0.229415	135.022	0.347101	0.861722	4h vs 0h
CTDSP1	0.8604	143.001	0.00120841	0.0275739	4h vs 0h
MARS2	-0.101709	59.026	0.788312	0.981819	4h vs 0h
C2orf69	0.369686	83.978	0.179443	0.702153	4h vs 0h
MAIP1	0.200363	29.1034	0.634348	0.97068	4h vs 0h
SPATS2L	-0.0618132	193.273	0.86158	0.991287	4h vs 0h
SGO2	0.34223	59.7579	0.404441	0.896066	4h vs 0h
BZW1	0.172411	304.209	0.270176	0.802958	4h vs 0h
NIF3L1	-0.349266	32.9392	0.516627	0.938077	4h vs 0h
NDUFB3	-0.0552603	28.007	0.994745	0.999127	4h vs 0h
MTX2	0.359608	26.3512	0.410053	0.898128	4h vs 0h
HNRNPA3	-0.0731322	523.258	0.729648	0.978055	4h vs 0h
AGPS	-0.0739645	193.952	0.703401	0.97421	4h vs 0h
CFLAR	-0.0229605	330.744	0.938686	0.998648	4h vs 0h
PUM2	-0.11092	261.382	0.579732	0.959182	4h vs 0h
HS1BP3	-0.0540285	53.9365	0.921647	0.998029	4h vs 0h
KIF3C	0.338465	38.6265	0.355407	0.867559	4h vs 0h
HADHA	-0.489314	94.8854	0.17888	0.702153	4h vs 0h
COX7A2L	-0.0548714	47.3863	0.829497	0.985376	4h vs 0h
PPP1R7	-0.3158	28.291	0.475779	0.924872	4h vs 0h
SEPTIN2	0.249555	294.754	0.103812	0.577748	4h vs 0h
FARP2	-0.105879	106.412	0.77427	0.979892	4h vs 0h
ZFP36L2	-0.0708621	718.609	0.695126	0.973661	4h vs 0h
THADA	-0.240388	31.4521	0.553327	0.949468	4h vs 0h
MEMO1	-0.615723	14.9176	0.383878	NA	4h vs 0h
DPY30	0.168106	28.9208	0.833435	0.98684	4h vs 0h
FAM98A	-0.188804	102.505	0.491704	0.932937	4h vs 0h
FEZ2	0.328003	29.5883	0.630044	0.97068	4h vs 0h
FBXO11	-0.109102	207.201	0.628937	0.97068	4h vs 0h
STRN	0.218947	103.674	0.494525	0.933414	4h vs 0h
HEATR5B	-0.312577	41.1554	0.432882	0.902458	4h vs 0h
EIF2AK2	-0.18193	155.394	0.446275	0.909527	4h vs 0h
CEBPZ	0.274862	126.759	0.308252	0.834637	4h vs 0h
UBE2F	-0.0574822	25.933	0.908713	0.995079	4h vs 0h
UBE2F-SCLY	-0.0636829	16.5907	0.85815	NA	4h vs 0h
WDR35	-0.035536	91.2162	0.96401	0.998648	4h vs 0h
ZC3H15	0.0802318	131.33	0.699177	0.973661	4h vs 0h
ITGAV	0.317612	767.975	0.00154568	0.0336284	4h vs 0h
GULP1	0.365992	153.505	0.0842896	0.519011	4h vs 0h
DGKD	-0.16829	74.7574	0.596222	0.964171	4h vs 0h
UGT1A8	-0.489366	68.0723	0.142522	0.646884	4h vs 0h
UGT1A10	-0.665817	80.5322	0.0324307	0.303056	4h vs 0h
UGT1A9	-0.41735	68.9036	0.233645	0.7687	4h vs 0h
ASB1	0.0859328	163.921	0.679966	0.972679	4h vs 0h
GPC1	0.49474	94.983	0.0914832	0.541776	4h vs 0h
RNPEPL1	0.205226	61.3298	0.580971	0.960037	4h vs 0h
ENSG00000286905	-0.208627	28.8276	0.715983	0.976874	4h vs 0h
RNASEH1	0.0495497	150.441	0.819234	0.985186	4h vs 0h
KIDINS220	-0.535409	98.1661	0.127182	0.62046	4h vs 0h
MBOAT2	-0.352764	17.8101	0.53771	0.945049	4h vs 0h
BOK	0.341285	124.117	0.129173	0.624163	4h vs 0h
ATG4B	0.75945	122.183	0.0130201	0.167896	4h vs 0h
ING5	0.195811	100.987	0.475912	0.924872	4h vs 0h
D2HGDH	0.187151	44.6932	0.567383	0.956036	4h vs 0h
NBAS	0.0847701	23.6385	0.809955	0.984456	4h vs 0h
CYRIA	-0.538024	132.942	0.0181101	0.204341	4h vs 0h
SMC6	0.664943	78.7369	0.0418868	0.353335	4h vs 0h
ADI1	0.125475	34.2892	0.726851	0.978055	4h vs 0h
SUPT7L	-0.0245944	104.473	0.998413	0.999473	4h vs 0h
RBKS	-0.163474	16.0105	0.719956	NA	4h vs 0h
TRMT61B	0.0255996	16.7492	0.872163	NA	4h vs 0h
MPV17	-0.710731	22.7975	0.136636	0.639286	4h vs 0h
GTF3C2	0.0715519	122.109	0.656492	0.971641	4h vs 0h
EIF2B4	-0.441585	36.2369	0.417351	0.898128	4h vs 0h
PPM1G	0.190725	123.106	0.534166	0.942417	4h vs 0h
IFT172	0.0225201	13.3889	0.999158	NA	4h vs 0h
GALNT14	0.671293	38.0904	0.0873417	0.529353	4h vs 0h
PSMD1	-0.100153	117.108	0.81142	0.984456	4h vs 0h
ARMC9	0.0249341	49.7348	0.959158	0.998648	4h vs 0h
PTMA	0.0272302	656.641	0.713936	0.976569	4h vs 0h
NOL10	-0.357841	30.7714	0.429475	0.90198	4h vs 0h
PDIA6	-0.473077	196.262	0.0352083	0.319511	4h vs 0h
ROCK2	0.0328363	197.996	0.754943	0.97841	4h vs 0h
E2F6	-0.526398	91.3992	0.0676352	0.460976	4h vs 0h
LAPTM4A	0.918234	73.0129	0.195034	0.723278	4h vs 0h
SDC1	0.629623	48.8872	0.093252	0.546062	4h vs 0h
C1D	0.0118865	25.934	0.971619	0.998648	4h vs 0h
ENSG00000273398	0.390265	23.3347	0.37425	0.880652	4h vs 0h
PPP3R1	-0.060919	165.626	0.891264	0.992989	4h vs 0h
TEX261	0.127996	67.443	0.674865	0.972679	4h vs 0h
SNRPG	0.708141	31.6564	0.199483	0.730121	4h vs 0h
FAM136A	-0.0224766	110.646	0.989723	0.998675	4h vs 0h
TGFA	-0.0142758	197.593	0.962146	0.998648	4h vs 0h
LRPPRC	-0.355751	250.738	0.0724128	0.479711	4h vs 0h
PREPL	-0.00419045	56.7675	0.926401	0.998648	4h vs 0h
SRBD1	-0.211255	20.8115	0.690512	0.972679	4h vs 0h
GCFC2	-0.313216	24.4147	0.642711	0.970874	4h vs 0h
MRPL53	-0.36535	13.5327	0.568937	NA	4h vs 0h
CCDC142	-0.248876	43.5094	0.526711	0.94042	4h vs 0h
AUP1	0.204678	85.803	0.459806	0.917772	4h vs 0h
EVA1A	-0.0975963	135.797	0.81474	0.984888	4h vs 0h
RNF103	0.117624	118.23	0.513462	0.938077	4h vs 0h
PNPT1	0.0378137	41.6181	0.860356	0.99078	4h vs 0h
ASB3	0.313333	14.662	0.622184	NA	4h vs 0h
PSME4	0.0957476	193.779	0.552298	0.949468	4h vs 0h
PRKD3	0.172227	169.169	0.353855	0.867559	4h vs 0h
CDC42EP3	-0.0720217	521.566	0.742171	0.978055	4h vs 0h
CYP1B1	0.542159	19.7929	0.303113	0.829838	4h vs 0h
ATL2	0.0380878	113.152	0.942074	0.998648	4h vs 0h
HNRNPLL	0.468991	73.5935	0.165582	0.679093	4h vs 0h
ITGB1BP1	0.253502	44.0125	0.490234	0.932937	4h vs 0h
ADAM17	0.192819	161.794	0.359484	0.868267	4h vs 0h
YWHAQ	0.157488	240.807	0.296452	0.824997	4h vs 0h
CYS1	0.836964	95.9034	0.0240756	0.248392	4h vs 0h
ODC1	-0.488084	395.005	0.00128049	0.0287032	4h vs 0h
SRSF7	-0.021558	299.229	0.963664	0.998648	4h vs 0h
DHX57	-0.0749734	47.7512	0.880102	0.99159	4h vs 0h
SOS1	0.563548	112.447	0.0167119	0.196672	4h vs 0h
MAP4K3	-0.128143	164.905	0.6793	0.972679	4h vs 0h
FBXO41	0.810384	9.68853	0.10077	NA	4h vs 0h
TPRKB	-0.445298	13.2092	0.595218	NA	4h vs 0h
GFPT1	0.243955	296.602	0.139606	0.643147	4h vs 0h
SPRED2	-0.210703	253.753	0.298981	0.826069	4h vs 0h
RDH14	-0.0854432	45.894	0.738074	0.978055	4h vs 0h
LDAH	-0.344997	25.0573	0.502677	0.934534	4h vs 0h
ATAD2B	-0.222632	41.6903	0.546907	0.946911	4h vs 0h
SF3B6	-0.464831	20.7317	0.676829	0.972679	4h vs 0h
ATIC	0.0904448	79.6425	0.649175	0.971641	4h vs 0h
TMEM169	-0.0999257	76.9028	0.773683	0.979892	4h vs 0h
XRCC5	0.0916708	259.101	0.557142	0.951943	4h vs 0h
SMARCAL1	0.566887	25.8606	0.230649	0.765075	4h vs 0h
RPL37A	-0.0108229	230.618	0.959557	0.998648	4h vs 0h
TP53I3	0.981418	26.9305	0.0815836	0.512202	4h vs 0h
ITSN2	-0.124604	81.0994	0.801261	0.982613	4h vs 0h
PTRHD1	0.206355	18.5851	0.777558	0.980745	4h vs 0h
ADCY3	0.852824	14.1043	0.208577	NA	4h vs 0h
DNMT3A	0.575692	47.2233	0.110307	0.588784	4h vs 0h
DTNB	0.118372	6.77028	0.77204	NA	4h vs 0h
ASXL2	0.248431	280.603	0.132832	0.633904	4h vs 0h
UGT1A7	-0.489366	68.0723	0.142522	0.646884	4h vs 0h
UGT1A6	-0.493949	107.041	0.0794207	0.504514	4h vs 0h
UGT1A5	-0.489366	68.0723	0.142522	0.646884	4h vs 0h
UGT1A4	-0.625933	71.9211	0.0528161	0.402403	4h vs 0h
UGT1A3	-0.508825	69.0238	0.124429	0.617461	4h vs 0h
OST4	0.689051	32.3367	0.146853	0.653176	4h vs 0h
PREB	0.708682	58.8575	0.110317	0.588784	4h vs 0h
SLC5A6	0.0170981	44.2471	0.96593	0.998648	4h vs 0h
TMEM18	-0.298923	82.693	0.315775	0.840977	4h vs 0h
PXDN	0.234197	252.925	0.190002	0.715858	4h vs 0h
EIPR1	0.416568	28.8286	0.6722	0.972679	4h vs 0h
SERTAD2	-0.140934	483.046	0.31544	0.840417	4h vs 0h
RAB1A	-0.338576	207.938	0.190015	0.715858	4h vs 0h
MCFD2	-0.0886959	172.497	0.753721	0.97841	4h vs 0h
CALM2	-0.200814	542.835	0.260148	0.790915	4h vs 0h
ZNF514	0.308981	24.6755	0.497011	0.933655	4h vs 0h
SEMA4C	0.245059	97.6455	0.354463	0.867559	4h vs 0h
MGAT4A	0.143435	22.0489	0.775274	0.980173	4h vs 0h
MITD1	-0.082109	40.6033	0.913093	0.996064	4h vs 0h
MRPS5	0.173219	84.4925	0.596919	0.964171	4h vs 0h
DCTN1	-0.00901732	116.296	0.986096	0.998648	4h vs 0h
RTKN	0.26276	120.376	0.281212	0.808843	4h vs 0h
MOGS	-0.0734222	89.7858	0.820448	0.985186	4h vs 0h
TXNDC9	0.0584673	77.5771	0.804827	0.98324	4h vs 0h
REV1	0.0262096	139.605	0.853799	0.989008	4h vs 0h
AFF3	-0.171798	57.8611	0.553521	0.949581	4h vs 0h
KANSL3	0.0816674	164.438	0.631028	0.97068	4h vs 0h
LMAN2L	-0.41837	35.4467	0.388734	0.884765	4h vs 0h
ANKRD39	-0.360959	16.7053	0.481227	NA	4h vs 0h
SPC25	0.641602	14.2801	0.412353	NA	4h vs 0h
LRP2	0.978622	58.6191	0.00752319	0.112583	4h vs 0h
FASTKD1	-0.967207	12.3131	0.175361	NA	4h vs 0h
TTC21B	0.301922	134.808	0.15551	0.666752	4h vs 0h
STK39	-0.555944	43.1682	0.573007	0.957235	4h vs 0h
MFSD9	-0.390883	56.9645	0.339033	0.856474	4h vs 0h
TGFBRAP1	-0.281413	304.473	0.103988	0.577748	4h vs 0h
FHL2	1.12651	634.086	1.40988e-16	2.78205e-14	4h vs 0h
UXS1	0.497079	235.588	0.0177933	0.203188	4h vs 0h
PRKRA	0.139299	144.672	0.638507	0.97068	4h vs 0h
IFIH1	0.0364112	10.8409	0.981901	NA	4h vs 0h
FIGN	0.388829	449.369	0.00139065	0.0308892	4h vs 0h
SESTD1	0.184107	105.688	0.420377	0.898128	4h vs 0h
ZNF385B	-0.115616	39.0912	0.81835	0.985186	4h vs 0h
CWC22	-0.0553531	122.908	0.933638	0.998648	4h vs 0h
METTL5	-0.176759	24.593	0.815184	0.985164	4h vs 0h
TLK1	-0.61236	177.361	0.0112738	0.152808	4h vs 0h
METTL8	-0.29916	23.0338	0.649087	0.971641	4h vs 0h
SEPTIN10	0.398808	92.5601	0.151784	0.659219	4h vs 0h
NPHP1	0.576058	22.8219	0.20077	0.730512	4h vs 0h
ANKRD36B	-0.562362	11.5079	0.410814	NA	4h vs 0h
ACTR1B	0.337264	47.8778	0.3921	0.888613	4h vs 0h
TMEM131	-0.168138	79.5024	0.705007	0.975122	4h vs 0h
COA5	0.367956	28.5992	0.413829	0.898128	4h vs 0h
TMEM185B	-0.149848	111.239	0.603223	0.965853	4h vs 0h
USP34	-0.242526	235.212	0.20005	0.73039	4h vs 0h
XPO1	-0.122115	475.684	0.516493	0.938077	4h vs 0h
FAM161A	-0.336886	11.6093	0.679333	NA	4h vs 0h
CCT4	0.170893	156.527	0.393218	0.890058	4h vs 0h
POLR1A	0.0906111	135.149	0.602994	0.965853	4h vs 0h
IMMT	0.454848	97.3888	0.143148	0.646884	4h vs 0h
CHMP3	0.398041	58.8346	0.206734	0.738501	4h vs 0h
RNF103-CHMP3	0.41086	22.3362	0.432583	0.902197	4h vs 0h
CHST10	0.0953312	28.0726	0.799516	0.981864	4h vs 0h
TBC1D8	-0.108122	121.94	0.736292	0.978055	4h vs 0h
RNF149	-0.315706	126.392	0.200398	0.730403	4h vs 0h
RGPD6	0.135751	105.223	0.530971	0.94042	4h vs 0h
BUB1	0.284554	84.0023	0.34813	0.863359	4h vs 0h
ANAPC1	-0.541048	77.7018	0.11312	0.592948	4h vs 0h
RGPD8	0.0788777	85.5537	0.729577	0.978055	4h vs 0h
CKAP2L	0.519784	151.933	0.00982257	0.137671	4h vs 0h
LYPD1	0.386279	60.612	0.311547	0.8384	4h vs 0h
TMEM163	0.691573	12.9215	0.449703	NA	4h vs 0h
ZRANB3	0.243885	13.6894	0.627436	NA	4h vs 0h
ACVR1	-0.132549	120.251	0.645239	0.97129	4h vs 0h
MCM6	0.312395	96.7778	0.378958	0.880652	4h vs 0h
DARS1	-0.298499	77.0902	0.41216	0.898128	4h vs 0h
POLR2D	0.148039	129.753	0.417621	0.898128	4h vs 0h
AMMECR1L	0.18956	132.011	0.494841	0.933414	4h vs 0h
SAP130	0.445747	128.39	0.065859	0.45469	4h vs 0h
HS6ST1	0.104757	148.222	0.596881	0.964171	4h vs 0h
POTEF	-0.218876	18.112	0.744983	0.978309	4h vs 0h
RTN4	0.226869	523.951	0.0540367	0.407584	4h vs 0h
MTIF2	0.0619342	53.9723	0.764568	0.97841	4h vs 0h
CCDC88A	0.397973	146.587	0.0908825	0.540013	4h vs 0h
PPP4R3B	-0.114041	168.778	0.574802	0.957386	4h vs 0h
ORC4	-0.33356	133.597	0.214286	0.748238	4h vs 0h
MMADHC	-0.422068	102.173	0.26317	0.795795	4h vs 0h
RND3	-0.173141	457.404	0.319972	0.844695	4h vs 0h
RBM43	0.22531	57.2362	0.511607	0.937621	4h vs 0h
NMI	0.144785	28.0125	0.708538	0.975561	4h vs 0h
ARL5A	0.161705	90.1236	0.508452	0.937621	4h vs 0h
FAM168B	0.0367032	471.245	0.676775	0.972679	4h vs 0h
MZT2A	-0.0872491	57.3078	0.853359	0.989008	4h vs 0h
STARD7	-0.22277	244.149	0.308476	0.834637	4h vs 0h
TMEM127	-0.260307	134.775	0.296281	0.824997	4h vs 0h
SNRNP200	-0.183536	290	0.356796	0.867952	4h vs 0h
ERCC3	-0.108643	152.953	0.691353	0.972679	4h vs 0h
MAP3K2	-0.572349	286.003	0.00126148	0.0283917	4h vs 0h
IWS1	-0.289175	159.742	0.225696	0.760829	4h vs 0h
WDR33	0.100718	237.33	0.611627	0.966801	4h vs 0h
SMPD4	-0.382946	402.005	0.0052108	0.0863547	4h vs 0h
CCDC115	0.214211	15.596	0.759021	NA	4h vs 0h
SUCLG1	-0.15701	26.7841	0.765624	0.97841	4h vs 0h
TGOLN2	-0.0299786	445.597	0.964499	0.998648	4h vs 0h
RETSAT	-0.907804	40.5821	0.0309955	0.295502	4h vs 0h
CAPG	-0.399641	60.0723	0.409499	0.898128	4h vs 0h
ENSG00000283228	0.265282	25.2691	0.60802	0.966542	4h vs 0h
STAM2	-0.0942	90.5138	0.731397	0.978055	4h vs 0h
PRPF40A	0.12636	216.874	0.550167	0.948621	4h vs 0h
WDSUB1	-0.919012	12.3389	0.23612	NA	4h vs 0h
BAZ2B	0.203186	150.2	0.284232	0.812515	4h vs 0h
DUSP11	-0.241422	33.2703	0.630695	0.97068	4h vs 0h
BOLA3	0.0670495	12.1074	0.943109	NA	4h vs 0h
MOB1A	0.0207076	282.966	0.818845	0.985186	4h vs 0h
ENSG00000264324	-0.383689	15.3351	0.468907	NA	4h vs 0h
NFU1	-0.314327	11.5824	0.607715	NA	4h vs 0h
AAK1	0.220911	411.255	0.104993	0.579464	4h vs 0h
C2orf42	-0.392117	28.4279	0.434695	0.903655	4h vs 0h
TIA1	0.0587773	149.595	0.744736	0.978309	4h vs 0h
PAIP2B	0.205539	27.6546	0.651904	0.971641	4h vs 0h
EXOC6B	-0.414608	56.4698	0.211605	0.745074	4h vs 0h
SFXN5	0.866485	39.0462	0.142872	0.646884	4h vs 0h
RAB11FIP5	0.0201347	467.266	0.799842	0.982008	4h vs 0h
KRCC1	-0.130027	70.2136	0.759758	0.97841	4h vs 0h
EIF2AK3	-0.0324639	251.137	0.912239	0.996064	4h vs 0h
NAB1	0.257146	287.538	0.122976	0.614158	4h vs 0h
GLS	0.174862	1917.7	0.0126402	0.165257	4h vs 0h
MYO1B	0.082541	56.7099	0.759934	0.97841	4h vs 0h
NABP1	-0.49367	506.685	0.00192725	0.0397876	4h vs 0h
SLC39A10	-0.0365732	56.7926	0.85876	0.990472	4h vs 0h
GGCX	-0.0180654	40.0212	0.981577	0.998648	4h vs 0h
TMEM150A	-0.35456	7.31181	0.753279	NA	4h vs 0h
C2orf68	-0.0625076	93.8954	0.851337	0.988856	4h vs 0h
ST3GAL5	-1.19522	75.1006	0.000145599	0.00459865	4h vs 0h
VPS54	-0.130127	68.3958	0.68743	0.972679	4h vs 0h
PELI1	-0.197642	182.347	0.381279	0.880652	4h vs 0h
SP110	-0.0423496	39.6688	0.966741	0.998648	4h vs 0h
NCL	-0.285837	1065.68	0.00866964	0.125575	4h vs 0h
TGFBR2	0.11312	143.384	0.619312	0.969353	4h vs 0h
STT3B	-0.523281	70.3386	0.147879	0.653176	4h vs 0h
NKTR	0.02767	365.396	0.779364	0.981335	4h vs 0h
ZNF197	-0.379405	40.4982	0.373432	0.880652	4h vs 0h
KIF15	0.0905469	29.3568	0.770959	0.978994	4h vs 0h
EXOSC7	-0.226665	19.3122	0.699545	0.973694	4h vs 0h
SNRK	0.0950363	142.437	0.732136	0.978055	4h vs 0h
ABHD5	0.0426194	27.8492	0.91735	0.996379	4h vs 0h
TCAIM	-0.205404	40.4358	0.620005	0.969628	4h vs 0h
SLC25A12	-0.0800779	22.7435	0.884273	0.992989	4h vs 0h
CLASP1	-0.350534	210.599	0.0939596	0.549825	4h vs 0h
NIFK	-0.362163	75.3787	0.31513	0.840324	4h vs 0h
BIN1	-0.347455	376.83	0.0778868	0.499901	4h vs 0h
NFE2L2	0.114322	914.224	0.149731	0.655606	4h vs 0h
TTC30A	-0.0378487	35.8575	0.984124	0.998648	4h vs 0h
TFPI	0.397639	101.1	0.13962	0.643147	4h vs 0h
ORMDL1	-0.0332765	61.5866	0.889763	0.992989	4h vs 0h
ATF2	-0.21204	131.742	0.43424	0.903293	4h vs 0h
ATP5MC3	-0.0419979	109.121	0.966387	0.998648	4h vs 0h
LNPK	0.122458	15.4951	0.847877	NA	4h vs 0h
SP3	0.129575	378.829	0.267156	0.799693	4h vs 0h
OLA1	0.355641	68.747	0.250426	0.782926	4h vs 0h
CIR1	0.133916	63.5474	0.764092	0.97841	4h vs 0h
WIPF1	-0.151988	40.3446	0.666609	0.972309	4h vs 0h
FAM126B	-0.715674	58.7547	0.0358003	0.322203	4h vs 0h
TRAK2	-0.163848	74.7688	0.568242	0.956513	4h vs 0h
TMEM237	0.392235	25.1727	0.396554	0.893259	4h vs 0h
TYW5	-0.0292974	70.9238	0.879921	0.99159	4h vs 0h
KCTD18	-0.454423	37.5099	0.286132	0.813888	4h vs 0h
SATB2	0.653293	55.6352	0.0464216	0.378738	4h vs 0h
CUL3	0.216335	199.305	0.243994	0.77729	4h vs 0h
IRS1	0.294142	177.205	0.142966	0.646884	4h vs 0h
TNS1	-0.855787	160.745	0.100043	0.568564	4h vs 0h
AAMP	0.462635	69.7717	0.159958	0.673487	4h vs 0h
TMBIM1	0.283136	79.3832	0.417936	0.898128	4h vs 0h
USP37	-0.0731339	101.938	0.81401	0.984888	4h vs 0h
PDE6D	0.636121	19.85	0.304737	0.831679	4h vs 0h
GRB14	0.36861	12.8012	0.615094	NA	4h vs 0h
COBLL1	0.276995	1033.3	0.00640551	0.0995435	4h vs 0h
RAB17	-1.80388	53.7324	5.10532e-06	0.000239329	4h vs 0h
TRNT1	0.00421338	45.291	0.930344	0.998648	4h vs 0h
COPS9	0.104252	14.0832	0.891175	NA	4h vs 0h
ANKMY1	0.0985925	53.3519	0.763193	0.97841	4h vs 0h
CLK1	0.0191045	238.859	0.75713	0.97841	4h vs 0h
ORC2	-0.322505	56.3006	0.408631	0.898128	4h vs 0h
NCKAP1	-0.455737	182.834	0.141845	0.646884	4h vs 0h
CALCRL	0.388034	36.9993	0.368329	0.876589	4h vs 0h
PECR	0.0299313	22.6164	0.987784	0.998648	4h vs 0h
KLF7	0.485593	135.964	0.0332587	0.307743	4h vs 0h
METTL21A	0.0438401	88.2056	0.806221	0.98324	4h vs 0h
FZD5	-0.134953	150.36	0.670752	0.972679	4h vs 0h
PLEKHM3	0.162704	48.3008	0.70344	0.97421	4h vs 0h
ZNF142	0.0943739	133.531	0.726983	0.978055	4h vs 0h
RNF25	0.0698397	75.988	0.748801	0.97841	4h vs 0h
NHEJ1	-0.533756	29.7064	0.222882	0.75791	4h vs 0h
ENSG00000280537	-0.139721	22.0453	0.73082	0.978055	4h vs 0h
RAPH1	0.545855	120.745	0.0401531	0.344608	4h vs 0h
INO80D	-0.243774	149.484	0.28953	0.816999	4h vs 0h
NDUFS1	0.00198399	154.312	0.946105	0.998648	4h vs 0h
CAVIN2	0.369551	1417.7	1.1808e-05	0.000520238	4h vs 0h
STK17B	-0.146668	60.3744	0.739285	0.978055	4h vs 0h
HECW2	-0.44471	69.3785	0.127456	0.62046	4h vs 0h
ALS2	-0.206696	245.476	0.328045	0.849653	4h vs 0h
SUMO1	0.0965483	72.459	0.679223	0.972679	4h vs 0h
ICA1L	0.161492	20.1086	0.732083	0.978055	4h vs 0h
WDR12	-0.598647	37.8891	0.179539	0.702153	4h vs 0h
ITGB6	-0.667831	53.3029	0.0723113	0.479711	4h vs 0h
RBMS1	0.320791	296.393	0.111759	0.592105	4h vs 0h
DPP4	0.109443	309.348	0.499071	0.93369	4h vs 0h
GTF3C3	-0.152847	73.0849	0.582216	0.961292	4h vs 0h
PGAP1	-0.153482	36.133	0.776524	0.980186	4h vs 0h
ANKRD44	0.441172	20.2087	0.450355	0.912324	4h vs 0h
SF3B1	0.0617529	701.606	0.584871	0.962229	4h vs 0h
IDH1	-0.715574	114.489	0.011741	0.157381	4h vs 0h
KANSL1L	-0.0152227	145.595	0.903364	0.994334	4h vs 0h
LANCL1	0.267058	52.3145	0.38645	0.882797	4h vs 0h
COL4A4	-0.604801	135.22	0.0438253	0.363853	4h vs 0h
TUBA4A	-0.708001	65.2946	0.117344	0.60159	4h vs 0h
DNPEP	0.418136	79.9162	0.25294	0.785844	4h vs 0h
CHPF	0.472696	90.2185	0.1204	0.607728	4h vs 0h
CNPPD1	-0.233275	373.29	0.12952	0.625129	4h vs 0h
ENSG00000284820	0.00538162	31.6725	0.924504	0.998648	4h vs 0h
ATG9A	-0.051058	55.2144	0.976199	0.998648	4h vs 0h
GLB1L	0.322458	14.5156	0.600465	NA	4h vs 0h
HSPD1	-0.340322	502.308	0.00870218	0.125575	4h vs 0h
NR1D2	-1.66311	101.647	1.61423e-09	1.35611e-07	4h vs 0h
CNOT10	-0.044452	29.425	0.89406	0.993001	4h vs 0h
NR2C2	0.258092	156.359	0.20972	0.743305	4h vs 0h
CAPN7	-0.834536	65.6466	0.0128387	0.16657	4h vs 0h
EAF1	-0.0870772	98.2809	0.810734	0.984456	4h vs 0h
ACVR2B	0.146976	49.8232	0.686682	0.972679	4h vs 0h
CTDSPL	0.54547	99.4688	0.0366308	0.327516	4h vs 0h
MYD88	0.704134	33.3496	0.16512	0.679093	4h vs 0h
OXSR1	0.335791	81.6475	0.200843	0.730512	4h vs 0h
MLH1	0.856004	25.2012	0.0632297	0.449334	4h vs 0h
GOLGA4	-0.282611	183.835	0.26382	0.796623	4h vs 0h
MTERF4	-0.418829	79.7668	0.218915	0.753392	4h vs 0h
PASK	0.0217173	42.7207	0.999481	0.999835	4h vs 0h
OBSL1	0.422217	144.694	0.23086	0.765075	4h vs 0h
EPHA4	-0.40491	247.932	0.017585	0.201906	4h vs 0h
FARSB	-0.375899	35.2287	0.391842	0.88842	4h vs 0h
AP1S3	0.308272	140.333	0.20335	0.732641	4h vs 0h
ENSG00000286239	0.353617	88.4357	0.203603	0.732641	4h vs 0h
WDFY1	-0.282608	167.855	0.316108	0.84104	4h vs 0h
SERPINE2	-0.553095	134.48	0.022732	0.238419	4h vs 0h
EDEM1	-0.0812928	65.0121	0.786189	0.981607	4h vs 0h
LMCD1	0.306514	174.265	0.171386	0.690182	4h vs 0h
THUMPD3	0.26748	66.0231	0.526612	0.94042	4h vs 0h
TRIP12	0.117307	447.065	0.308846	0.835105	4h vs 0h
ILKAP	-0.306123	68.3546	0.413849	0.898128	4h vs 0h
HES6	-0.321021	13.7117	0.573403	NA	4h vs 0h
HDAC4	-0.806288	46.7798	0.0633712	0.449343	4h vs 0h
NDUFA10	0.0974498	83.668	0.739741	0.978055	4h vs 0h
IL17RC	0.427445	19.2922	0.344858	0.85936	4h vs 0h
ENSG00000288550	-0.520226	11.6782	0.26826	NA	4h vs 0h
CRELD1	0.152995	18.6483	0.875009	0.991418	4h vs 0h
FANCD2	-0.0325225	35.9074	0.964624	0.998648	4h vs 0h
BRK1	0.131536	33.1022	0.80656	0.98324	4h vs 0h
ATG7	0.0364112	11.5737	0.932335	NA	4h vs 0h
PPARG	-0.477186	63.8382	0.165845	0.679093	4h vs 0h
LSM3	0.0434755	27.4989	0.960489	0.998648	4h vs 0h
SLC6A6	0.221544	969.672	0.0426831	0.357021	4h vs 0h
CCDC174	0.21061	57.9292	0.466783	0.921819	4h vs 0h
RAB5A	0.320286	114.136	0.283962	0.812459	4h vs 0h
KAT2B	-0.500551	32.8494	0.299682	0.826462	4h vs 0h
UBE2E2	-0.203174	26.8274	0.822831	0.985186	4h vs 0h
UBE2E1	-0.0379798	42.6835	0.971742	0.998648	4h vs 0h
RPL15	-0.262985	219.407	0.378429	0.880652	4h vs 0h
HEMK1	-0.109991	15.8657	0.921853	NA	4h vs 0h
MAPKAPK3	-1.35194	65.148	0.000282051	0.00816793	4h vs 0h
MANF	0.503037	45.0962	0.264772	0.797261	4h vs 0h
RBM15B	0.16492	235.951	0.279903	0.808843	4h vs 0h
RAD54L2	-0.0612277	85.7006	0.864735	0.99136	4h vs 0h
TEX264	0.299886	31.6305	0.504266	0.935061	4h vs 0h
GNAI2	0.403586	159.965	0.0869896	0.527596	4h vs 0h
SEMA3B	-0.321886	23.0194	0.475106	0.924872	4h vs 0h
TCTA	0.303037	15.1565	0.574982	NA	4h vs 0h
DAG1	0.250389	208.04	0.254037	0.785844	4h vs 0h
APEH	0.338314	44.6849	0.733947	0.978055	4h vs 0h
ARIH2	-0.557912	68.7331	0.129685	0.625465	4h vs 0h
P4HTM	-0.521892	23.2499	0.387349	0.882797	4h vs 0h
WDR6	0.127695	235.474	0.357053	0.868064	4h vs 0h
VHL	0.070449	148.566	0.605588	0.965853	4h vs 0h
TATDN2	0.160538	37.8881	0.698262	0.973661	4h vs 0h
ENSG00000272410	0.268064	20.2395	0.647034	0.971641	4h vs 0h
MKRN2	0.131435	74.4072	0.640191	0.97068	4h vs 0h
HDAC11	1.04882	12.1509	0.0865131	NA	4h vs 0h
SETD5	-0.0999634	388.473	0.524039	0.940259	4h vs 0h
MTMR14	0.31709	39.2178	0.388231	0.884196	4h vs 0h
BRPF1	-0.265151	127.283	0.253731	0.785844	4h vs 0h
OGG1	-0.264118	54.2434	0.491061	0.932937	4h vs 0h
ARPC4	0.478482	78.5676	0.108854	0.586428	4h vs 0h
ARPC4-TTLL3	0.267638	40.9042	0.476887	0.924889	4h vs 0h
TTLL3	-0.321077	62.534	0.460256	0.917808	4h vs 0h
JAGN1	-0.146952	63.2027	0.668088	0.9726	4h vs 0h
USP40	-0.225604	69.3523	0.598348	0.964171	4h vs 0h
HJURP	0.376169	250.938	0.0509358	0.395055	4h vs 0h
ARL4C	1.03437	1241.68	3.18475e-23	1.12594e-20	4h vs 0h
BHLHE40	-1.53385	1389.13	2.70625e-63	5.74064e-60	4h vs 0h
ARL8B	-0.689184	112.365	0.0111797	0.152018	4h vs 0h
BTD	-0.314685	21.901	0.596847	0.964171	4h vs 0h
OXNAD1	0.272914	12.4043	0.739007	NA	4h vs 0h
PLCL2	-0.215317	24.6289	0.650027	0.971641	4h vs 0h
NDUFAF3	-0.595543	13.7281	0.160898	NA	4h vs 0h
ZNF621	-0.158076	61.9554	0.707286	0.975561	4h vs 0h
CTNNB1	-0.280691	372.69	0.0518211	0.398535	4h vs 0h
TRAK1	0.0678319	220.871	0.651015	0.971641	4h vs 0h
GLYCTK	-0.277132	32.2729	0.613363	0.966801	4h vs 0h
DNAH1	-0.44817	5.91278	0.493752	NA	4h vs 0h
NISCH	0.0447182	131.111	0.809783	0.984456	4h vs 0h
GNL3	0.158688	94.2005	0.623296	0.97068	4h vs 0h
SPCS1	0.247192	31.3677	0.621571	0.970382	4h vs 0h
CHMP2B	-1.04328	41.5375	0.344604	0.85936	4h vs 0h
RPP14	0.211216	96.4094	0.457119	0.916134	4h vs 0h
HTD2	0.0945431	77.5182	0.690341	0.972679	4h vs 0h
PXK	0.0283264	54.721	0.956311	0.998648	4h vs 0h
RNF123	-0.318032	23.785	0.549047	0.948621	4h vs 0h
RBM6	0.00576142	77.5269	0.9392	0.998648	4h vs 0h
RBM5	-0.153705	250.748	0.468539	0.922831	4h vs 0h
SEMA3F	0.395037	189.859	0.0603501	0.436548	4h vs 0h
C3orf38	-0.388739	53.8613	0.281719	0.809218	4h vs 0h
ARL13B	0.395342	30.3018	0.421223	0.898128	4h vs 0h
PAX8	0.864169	1588.54	1.26825e-24	5.38054e-22	4h vs 0h
SLC35F5	0.148409	767.68	0.119794	0.605392	4h vs 0h
CCDC93	-0.3411	191.954	0.107948	0.584405	4h vs 0h
TRIM71	-1.04982	84.998	0.000238702	0.00703258	4h vs 0h
CRTAP	-0.0113063	57.6116	0.971587	0.998648	4h vs 0h
PDCD6IP	0.114347	99.6882	0.688665	0.972679	4h vs 0h
TMA7	-0.0935849	41.6076	0.935489	0.998648	4h vs 0h
LARS2	0.430526	28.4922	0.367469	0.876075	4h vs 0h
LIMD1	-0.333754	78.6615	0.27294	0.805277	4h vs 0h
SACM1L	-0.524545	66.0723	0.16669	0.68031	4h vs 0h
EIF1B	-0.125852	44.9716	0.710567	0.975561	4h vs 0h
RPL14	0.145471	180.132	0.46815	0.922707	4h vs 0h
PARP3	-0.863673	11.3966	0.160788	NA	4h vs 0h
WDR48	0.157635	45.1716	0.667109	0.972309	4h vs 0h
SLC25A38	0.0125884	40.9653	0.981581	0.998648	4h vs 0h
RPSA	0.199917	196.591	0.325118	0.847764	4h vs 0h
NBEAL2	-0.638005	28.0154	0.278741	0.808843	4h vs 0h
KLHL18	0.0845274	63.6974	0.911617	0.996064	4h vs 0h
PTPN23	-0.388459	97.7573	0.227714	0.763162	4h vs 0h
DHX30	-0.0685329	117.669	0.928475	0.998648	4h vs 0h
TMEM43	0.0712163	86.0495	0.822459	0.985186	4h vs 0h
CRYBG3	0.320059	37.8221	0.42618	0.901799	4h vs 0h
ABHD14A	-0.770393	4.17037	0.0721065	NA	4h vs 0h
ABHD14A-ACY1	-0.0639891	40.7334	0.916269	0.996379	4h vs 0h
ACY1	-0.194545	44.3334	0.707232	0.975561	4h vs 0h
ALAS1	0.0437812	58.9431	0.859983	0.99078	4h vs 0h
ATXN7	0.235587	124.939	0.33534	0.853181	4h vs 0h
SLC25A26	0.299064	8.99404	0.73847	NA	4h vs 0h
ARL6IP5	-0.171221	24.8846	0.79365	0.981819	4h vs 0h
PRKCD	-0.00502004	30.4749	0.94804	0.998648	4h vs 0h
CACNA1D	0.904963	12.4933	0.228346	NA	4h vs 0h
IL17RB	0.813169	116.25	0.00419409	0.0732239	4h vs 0h
SLC35A5	0.441172	11.6498	0.471679	NA	4h vs 0h
PTPRG	-0.40661	138.26	0.140987	0.646529	4h vs 0h
NECTIN3	0.365448	43.4974	0.370887	0.878654	4h vs 0h
PLCXD2	-0.0207013	43.0485	0.976029	0.998648	4h vs 0h
MITF	0.158815	471.216	0.296079	0.824997	4h vs 0h
PPP4R2	-0.108392	146.556	0.868425	0.99136	4h vs 0h
COL8A1	0.262636	36.6766	0.571697	0.956965	4h vs 0h
TBC1D23	0.468099	35.8351	0.230857	0.765075	4h vs 0h
NIT2	0.19007	20.4717	0.686699	0.972679	4h vs 0h
BARD1	0.377165	92.1125	0.152469	0.660388	4h vs 0h
ABCA12	-0.630206	15.266	0.414985	NA	4h vs 0h
FN1	1.48872	617.126	2.33982e-23	8.63191e-21	4h vs 0h
UPK1B	0.00765039	33.9323	0.9973	0.999127	4h vs 0h
ARHGAP31	-0.238602	27.8789	0.72179	0.978055	4h vs 0h
NDUFB4	-0.228173	29.6482	0.56341	0.953942	4h vs 0h
TFG	-0.247379	233.308	0.195653	0.723993	4h vs 0h
TRMT10C	-0.199736	61.3786	0.546997	0.946911	4h vs 0h
FAM162A	-0.741738	7.65776	0.152388	NA	4h vs 0h
DTX3L	-0.358502	83.2347	0.271175	0.804144	4h vs 0h
PHLDB2	-0.128095	159.957	0.597375	0.964171	4h vs 0h
ABHD10	0.200915	53.8467	0.585237	0.962229	4h vs 0h
TIMMDC1	0.136766	28.7482	0.786308	0.981607	4h vs 0h
PLA1A	-0.583512	4.28664	0.513053	NA	4h vs 0h
UMPS	-0.282113	67.0668	0.401596	0.895636	4h vs 0h
ATP6V1A	-0.582329	77.2601	0.237663	0.772233	4h vs 0h
ZDHHC23	0.638889	26.0582	0.180807	0.703735	4h vs 0h
QTRT2	0.0129822	67.9841	0.95625	0.998648	4h vs 0h
HDLBP	0.0774528	520.136	0.409637	0.898128	4h vs 0h
STK25	0.107469	98.2474	0.825484	0.985376	4h vs 0h
THAP4	0.672683	64.6876	0.112282	0.592486	4h vs 0h
DTYMK	-0.237407	28.455	0.683639	0.972679	4h vs 0h
ARMC8	0.352306	61.3641	0.308473	0.834637	4h vs 0h
MRAS	0.751286	36.4214	0.0610538	0.439018	4h vs 0h
DNAJC13	-0.31856	83.423	0.267936	0.799985	4h vs 0h
UBA5	0.250179	41.6077	0.528849	0.94042	4h vs 0h
ATP2C1	-0.192278	25.3715	0.755278	0.97841	4h vs 0h
MYNN	-0.259289	57.0576	0.433148	0.902792	4h vs 0h
RAP2B	0.46749	102.026	0.0475539	0.380655	4h vs 0h
MME	0.095933	11.3126	0.91376	NA	4h vs 0h
GMPS	0.110282	82.0489	0.744138	0.978293	4h vs 0h
HIBCH	0.457235	5.95691	0.524754	NA	4h vs 0h
NEMP2	-0.233875	17.0764	0.665461	NA	4h vs 0h
STAT1	0.074663	2053.09	0.272938	0.805277	4h vs 0h
MRPS22	0.153639	32.9466	0.775392	0.980173	4h vs 0h
CLSTN2	-0.29702	61.1766	0.85685	0.989835	4h vs 0h
ABCF3	0.0888975	53.6985	0.81706	0.985186	4h vs 0h
RNF13	-1.12114	27.3302	0.0433219	0.361087	4h vs 0h
TSC22D2	0.212583	245.766	0.203775	0.732641	4h vs 0h
EIF2A	0.393017	64.9247	0.229891	0.765075	4h vs 0h
SELENOT	0.0165656	32.3172	0.97905	0.998648	4h vs 0h
ECT2	0.368032	112.721	0.12888	0.623461	4h vs 0h
NLGN1	0.646134	44.1023	0.0733663	0.482748	4h vs 0h
ENSG00000283149	0.0713575	16.5064	0.935815	NA	4h vs 0h
ZBTB38	0.118171	176.241	0.5021	0.934279	4h vs 0h
RASA2	0.27523	66.3565	0.35586	0.867668	4h vs 0h
TRPC1	-0.0155814	12.4096	0.999928	NA	4h vs 0h
U2SURP	0.0619772	134.586	0.69641	0.973661	4h vs 0h
COPG1	-0.854552	141.593	0.00176075	0.0373498	4h vs 0h
HMCES	0.427808	43.8525	0.214947	0.749003	4h vs 0h
IFT122	0.548403	33.1186	0.23018	0.765075	4h vs 0h
MBNL1	0.142554	146.618	0.459804	0.917772	4h vs 0h
CDV3	0.585329	426.35	4.76716e-06	0.000227244	4h vs 0h
SRPRB	-0.139558	17.9874	0.878217	0.991418	4h vs 0h
CEP63	-0.138882	41.7222	0.762351	0.97841	4h vs 0h
EPHB1	-2.13963	28.2852	0.0714602	0.476058	4h vs 0h
TIPARP	-0.477233	200.108	0.0161093	0.192789	4h vs 0h
RSRC1	0.0493246	20.264	0.906344	0.994355	4h vs 0h
RNF7	0.0577745	51.5055	0.857722	0.990109	4h vs 0h
ATP1B3	0.280594	60.1721	0.346716	0.861722	4h vs 0h
PLS1	0.549014	28.2842	0.237534	0.772213	4h vs 0h
NMD3	-0.200868	70.1874	0.560072	0.953316	4h vs 0h
NUDT16	-0.198952	31.6001	0.680554	0.972679	4h vs 0h
PLXNA1	-0.527854	91.4899	0.0671643	0.459358	4h vs 0h
MCM2	0.378306	107.4	0.205145	0.734765	4h vs 0h
ABTB1	0.165218	9.82235	0.803879	NA	4h vs 0h
PARP14	0.026895	62.636	0.970817	0.998648	4h vs 0h
SLC49A4	0.558077	10.6918	0.467485	NA	4h vs 0h
PDIA5	0.735479	20.1849	0.113361	0.592948	4h vs 0h
KALRN	-0.836358	50.1423	0.0248084	0.253626	4h vs 0h
ALCAM	0.0860222	61.0577	0.804648	0.98324	4h vs 0h
BBX	0.0978899	144.849	0.585682	0.962229	4h vs 0h
DZIP3	0.233782	37.4237	0.551802	0.949468	4h vs 0h
PPP2R3A	0.0463831	65.8253	0.826613	0.985376	4h vs 0h
PCCB	-0.201559	17.37	0.916902	0.996379	4h vs 0h
NCK1	-0.0220463	54.5566	0.923135	0.99855	4h vs 0h
GYG1	-1.73322	15.7914	0.00517271	NA	4h vs 0h
HPS3	-0.167359	38.5887	0.736281	0.978055	4h vs 0h
PCNP	0.0645041	57.6791	0.876497	0.991418	4h vs 0h
CEP97	0.189941	33.8409	0.635737	0.97068	4h vs 0h
NXPE3	-0.0606879	37.3279	0.965605	0.998648	4h vs 0h
NFKBIZ	0.0344493	1589.74	0.527796	0.94042	4h vs 0h
SLC25A36	-0.0829935	99.1634	0.822548	0.985186	4h vs 0h
SEC61A1	-0.132841	212.949	0.590492	0.962229	4h vs 0h
RAB7A	-0.245064	149.187	0.298488	0.825943	4h vs 0h
ACAD9	0.0653169	41.3366	0.852161	0.988985	4h vs 0h
SKIL	0.483129	198.684	0.0133902	0.169841	4h vs 0h
FNDC3B	-0.187344	251.038	0.483784	0.930607	4h vs 0h
SEC62	0.129095	121.063	0.530586	0.94042	4h vs 0h
GPR160	0.428429	13.7449	0.509663	NA	4h vs 0h
PRKCI	-0.0452868	91.4085	0.892111	0.992989	4h vs 0h
ATP11B	0.12364	64.4942	0.725569	0.978055	4h vs 0h
KLHL24	0.262087	59.6837	0.420716	0.898128	4h vs 0h
YEATS2	0.392928	76.9589	0.325691	0.848738	4h vs 0h
PIK3CA	0.00865879	34.7239	0.969639	0.998648	4h vs 0h
ZNF639	0.0795083	108.811	0.776088	0.980186	4h vs 0h
MFN1	-0.0471193	34.9588	0.971124	0.998648	4h vs 0h
ACTL6A	0.289364	34.1869	0.447478	0.909527	4h vs 0h
NDUFB5	0.392235	27.0938	0.521506	0.939029	4h vs 0h
VPS8	-1.18585	11.1686	0.0405966	NA	4h vs 0h
MAP3K13	-0.493848	41.5663	0.363038	0.871394	4h vs 0h
SENP2	0.144376	49.4295	0.691592	0.972679	4h vs 0h
DNAJB11	-0.358071	99.2311	0.280577	0.808843	4h vs 0h
SCHIP1	0.217106	454.337	0.0997961	0.568302	4h vs 0h
EFHB	0.0531595	44.1896	0.887504	0.992989	4h vs 0h
SEC13	-0.153917	93.1093	0.750384	0.97841	4h vs 0h
VGLL4	-0.269093	150.441	0.355885	0.867668	4h vs 0h
HACL1	-0.871328	9.89189	0.195227	NA	4h vs 0h
ANKRD28	-0.275301	64.4135	0.439051	0.906151	4h vs 0h
DPH3	-0.0188144	34.4888	0.982933	0.998648	4h vs 0h
RFTN1	0.135927	45.301	0.750119	0.97841	4h vs 0h
UBP1	0.198755	117.053	0.484774	0.930873	4h vs 0h
CLASP2	-0.739099	40.7254	0.0646801	0.453138	4h vs 0h
ULK4	0.616678	6.55094	0.106511	NA	4h vs 0h
GORASP1	-0.206757	50.4653	0.731172	0.978055	4h vs 0h
CSRNP1	-0.507083	178.563	0.012543	0.164494	4h vs 0h
NCBP2AS2	-0.590879	29.438	0.226564	0.761948	4h vs 0h
FYTTD1	0.0935701	47.3701	0.77228	0.979491	4h vs 0h
LRCH3	0.152586	80.4248	0.646261	0.971641	4h vs 0h
RPL35A	-0.334807	78.5947	0.284596	0.812515	4h vs 0h
LMLN	-0.0191444	26.0513	0.97146	0.998648	4h vs 0h
ALS2CL	-1.71574	19.5031	0.00383798	0.068271	4h vs 0h
RAD18	0.136421	36.0185	0.775654	0.980173	4h vs 0h
CAMK1	0.167745	7.7804	0.740726	NA	4h vs 0h
TADA3	0.297143	63.4594	0.474052	0.924872	4h vs 0h
OPA1	-0.304672	75.5996	0.40724	0.897688	4h vs 0h
HES1	0.46252	228.636	0.0209743	0.225482	4h vs 0h
LPP	0.316589	148.8	0.138178	0.642505	4h vs 0h
CLDN16	0.107684	29.1017	0.830886	0.985611	4h vs 0h
PIGX	-0.246201	17.5451	0.750232	0.97841	4h vs 0h
PAK2	0.49065	157.932	0.0168913	0.197414	4h vs 0h
SENP5	0.367798	112.209	0.147491	0.653176	4h vs 0h
NGLY1	0.269133	21.4212	0.630842	0.97068	4h vs 0h
SLC4A7	0.866836	52.5541	0.00911098	0.130365	4h vs 0h
AZI2	0.219151	28.2869	0.742679	0.978055	4h vs 0h
MRPS25	-0.548002	55.899	0.117986	0.602139	4h vs 0h
RBSN	0.0585931	58.2662	0.76418	0.97841	4h vs 0h
EIF2B5	0.240491	58.1263	0.486678	0.931146	4h vs 0h
DVL3	0.0389304	111.214	0.889208	0.992989	4h vs 0h
AP2M1	0.233937	138.664	0.245741	0.779687	4h vs 0h
TBC1D5	0.437882	51.5606	0.219288	0.753595	4h vs 0h
LZTFL1	0.554069	24.8367	0.265623	0.797261	4h vs 0h
FYCO1	-0.454845	51.9139	0.307785	0.834637	4h vs 0h
POMGNT2	-0.0941326	14.4675	0.863164	NA	4h vs 0h
ANO10	0.0244278	12.8098	0.886942	NA	4h vs 0h
ZNF445	-0.469588	92.3318	0.110253	0.588784	4h vs 0h
RAF1	-0.211166	144.793	0.453296	0.913002	4h vs 0h
RPL32	-0.203723	98.4708	0.84977	0.988094	4h vs 0h
EPM2AIP1	0.29828	115.271	0.181675	0.704987	4h vs 0h
LRRFIP2	0.162471	64.2339	0.685257	0.972679	4h vs 0h
PLCD1	-1.89674	10.718	0.0539723	NA	4h vs 0h
ACAA1	0.603295	40.5256	0.101636	0.571115	4h vs 0h
SEC22C	-0.109806	57.8456	0.689099	0.972679	4h vs 0h
ENSG00000280571	-0.899695	8.67841	0.239561	NA	4h vs 0h
HIGD1A	0.283425	59.296	0.360763	0.869129	4h vs 0h
KIAA1143	-0.258166	64.9453	0.423325	0.898928	4h vs 0h
ZDHHC3	-0.284419	64.134	0.458824	0.917323	4h vs 0h
CDCP1	-0.203392	130.903	0.473888	0.924872	4h vs 0h
UBA7	-0.350273	10.6451	0.70585	NA	4h vs 0h
SMC4	0.033192	354.997	0.698916	0.973661	4h vs 0h
CCDC50	0.171192	104.516	0.438148	0.905649	4h vs 0h
GFM1	-0.547354	38.8967	0.183275	0.706217	4h vs 0h
MFSD1	-1.469	18.2122	0.0128339	0.16657	4h vs 0h
IQCJ-SCHIP1	0.305329	454.208	0.0600264	0.435692	4h vs 0h
EIF4A2	-0.371706	545.115	0.00681092	0.103939	4h vs 0h
APPL1	0.0599521	47.9291	0.800828	0.982516	4h vs 0h
PDE12	-0.204788	74.8904	0.523164	0.939763	4h vs 0h
SLMAP	0.101637	60.7824	0.694684	0.973526	4h vs 0h
FLNB	0.167644	916.17	0.124266	0.617328	4h vs 0h
RPUSD3	0.299064	18.8639	0.512043	0.937621	4h vs 0h
EMC3	0.23587	29.3978	0.562186	0.95384	4h vs 0h
CRBN	0.47986	38.4089	0.222959	0.75791	4h vs 0h
SUMF1	-0.561658	10.9296	0.378786	NA	4h vs 0h
OXTR	0.195772	41.4531	0.636968	0.97068	4h vs 0h
ENSG00000288698	0.121837	20.7131	0.853447	0.989008	4h vs 0h
USP13	0.0937784	72.6685	0.767036	0.97841	4h vs 0h
TTC14	-0.0104291	72.2994	0.929314	0.998648	4h vs 0h
FXR1	-0.153071	112.055	0.743326	0.978055	4h vs 0h
RYBP	-0.722929	152.145	0.00869719	0.125575	4h vs 0h
ENSG00000173366	-0.14168	5.82538	0.886379	NA	4h vs 0h
TWF2	0.515863	36.3851	0.3321	0.850578	4h vs 0h
WDR82	-0.190541	356.378	0.324211	0.846959	4h vs 0h
BAP1	0.0130171	81.8497	0.921187	0.997953	4h vs 0h
GBE1	1.09681	16.7049	0.0821599	NA	4h vs 0h
CHDH	0.736464	263.689	1.55724e-05	0.000667077	4h vs 0h
ACTR8	0.242474	136.441	0.222933	0.75791	4h vs 0h
SELENOK	0.113514	22.0799	0.819144	0.985186	4h vs 0h
USP4	0.592072	38.3503	0.158868	0.670642	4h vs 0h
GPX1	0.42218	63.7982	0.216921	0.752229	4h vs 0h
RHOA	-0.030412	158.309	0.981233	0.998648	4h vs 0h
ENSG00000283189	-0.379574	5.4142	0.716605	NA	4h vs 0h
CLDND1	-0.685792	51.1108	0.064896	0.453204	4h vs 0h
DALRD3	0.937074	22.2899	0.429969	0.90198	4h vs 0h
IMPDH2	-0.702838	40.2954	0.0855555	0.523011	4h vs 0h
QRICH1	0.235438	163.201	0.235998	0.771059	4h vs 0h
QARS1	0.0913097	62.318	0.643882	0.970874	4h vs 0h
GUCA1C	-0.140303	12.3165	0.794827	NA	4h vs 0h
STIMATE-MUSTN1	-0.139902	13.0974	0.901068	NA	4h vs 0h
STIMATE	-0.324363	13.1874	0.739337	NA	4h vs 0h
PDHB	0.184829	39.2066	0.626426	0.97068	4h vs 0h
USP19	-0.145194	73.121	0.749411	0.97841	4h vs 0h
LAMB2	0.336429	91.7788	0.243386	0.77729	4h vs 0h
CCDC71	0.0356996	70.457	0.839669	0.988052	4h vs 0h
THOC7	-0.00826557	14.7784	0.930809	NA	4h vs 0h
PSMD6	-0.349472	59.9128	0.312758	0.838416	4h vs 0h
TASOR	0.0874935	129.807	0.616611	0.968161	4h vs 0h
ARHGEF3	-0.753527	56.49	0.0546853	0.409717	4h vs 0h
IL17RD	-1.74187	41.9764	2.56042e-05	0.00102477	4h vs 0h
NT5DC2	1.19333	26.2106	0.0469537	0.379365	4h vs 0h
PBRM1	-0.277125	88.1294	0.34828	0.863359	4h vs 0h
GLT8D1	0.498608	30.9443	0.23408	0.769398	4h vs 0h
NEK4	-0.541613	24.4919	0.232439	0.766516	4h vs 0h
ARF4	0.0585801	173.956	0.654542	0.971641	4h vs 0h
DENND6A	0.255959	38.2402	0.472009	0.92456	4h vs 0h
EOGT	0.370908	48.6359	0.436176	0.904032	4h vs 0h
TMF1	-0.38283	90.3607	0.281036	0.808843	4h vs 0h
UBA3	-0.365207	33.4219	0.437074	0.904558	4h vs 0h
CCDC12	0.184288	68.5615	0.663115	0.971641	4h vs 0h
SETD2	-0.168776	179.548	0.480423	0.927903	4h vs 0h
SCAP	0.514001	44.8978	0.162323	0.676039	4h vs 0h
THRB	0.200017	222.982	0.332103	0.850578	4h vs 0h
TOP2B	-0.0838329	107.87	0.795547	0.981819	4h vs 0h
IFRD2	-0.0774028	31.1879	0.837164	0.988052	4h vs 0h
OSBPL10	0.285037	81.1496	0.380887	0.880652	4h vs 0h
CMTM6	-0.235146	63.6065	0.464536	0.920072	4h vs 0h
DYNC1LI1	-0.192059	54.8786	0.607225	0.966542	4h vs 0h
GLB1	-0.276259	34.7577	0.786964	0.981688	4h vs 0h
NICN1	-0.141138	3.83892	0.924613	NA	4h vs 0h
GMPPB	-0.212622	64.0628	0.605556	0.965853	4h vs 0h
IP6K1	-0.0596109	114.837	0.889379	0.992989	4h vs 0h
IQSEC1	-1.39779	162.992	8.67379e-09	6.69065e-07	4h vs 0h
NUP210	-0.837046	104.114	0.0165766	0.196138	4h vs 0h
XPC	-0.156948	235.577	0.40504	0.896066	4h vs 0h
COL7A1	0.660579	22.6939	0.185556	0.709664	4h vs 0h
UQCRC1	0.316501	70.0414	0.360467	0.868911	4h vs 0h
RRP9	0.00382973	17.8003	0.986067	0.998648	4h vs 0h
PSMD2	0.0233422	87.4639	0.966923	0.998648	4h vs 0h
EIF4G1	0.215028	458.662	0.120111	0.606634	4h vs 0h
POLR2H	-0.193691	53.3086	0.684823	0.972679	4h vs 0h
SLC26A6	0.245094	23.9504	0.556623	0.951497	4h vs 0h
NCKIPSD	-0.827073	18.4475	0.189483	0.714879	4h vs 0h
IP6K2	-0.178596	207.341	0.448899	0.911005	4h vs 0h
PRKAR2A	-0.59976	72.8223	0.109205	0.587114	4h vs 0h
TMEM115	-0.0134661	70.5969	0.956696	0.998648	4h vs 0h
DCAF1	0.0477178	94.1454	0.783245	0.981607	4h vs 0h
NME6	0.0984922	39.0656	0.79729	0.981839	4h vs 0h
PLXNB1	0.385699	125.182	0.188518	0.713822	4h vs 0h
CCDC51	0.917033	35.9926	0.0322928	0.302767	4h vs 0h
[truncated: 7,604 more rows]

## Sheet: SLAM-seq DEGs 0 vs 12 hr
DEGs 12 vs 0 hr
gene	logFC	expression	p_value	Q_value	diff_sample
ZBTB8A	-0.344863	45.8815	0.533991	0.810401	12h vs 0h
RBBP4	-0.52124	173.051	0.0185717	0.128976	12h vs 0h
KIAA1522	0.046222	211.474	0.793407	0.930801	12h vs 0h
ERMAP	0.849828	22.4102	0.120556	0.402291	12h vs 0h
NFYC	-0.30721	93.7648	0.296348	0.633472	12h vs 0h
KCNQ4	-1.3849	34.9753	0.199934	0.52508	12h vs 0h
CTPS1	-1.47181	77.0887	0.000117157	0.00271588	12h vs 0h
NIPAL3	0.000644474	3.66866	0.992813	NA	12h vs 0h
SRRM1	-0.304727	273.696	0.0711466	0.297173	12h vs 0h
CLIC4	0.188047	416.937	0.264022	0.601296	12h vs 0h
CDC20	-0.380738	153.222	0.477043	0.771424	12h vs 0h
IPO13	-0.580504	18.7775	0.338309	NA	12h vs 0h
DPH2	-0.0024827	26.6299	0.915355	0.972687	12h vs 0h
ATP6V0B	-0.385079	47.4464	0.409972	0.7284	12h vs 0h
B4GALT2	0.895457	33.2279	0.136307	0.432587	12h vs 0h
CCDC24	0.472277	5.10502	0.493804	NA	12h vs 0h
UBIAD1	-0.299765	40.0498	0.538511	0.811869	12h vs 0h
FBXO44	0.277022	21.8955	0.606231	0.851	12h vs 0h
CPTP	0.383705	44.4064	0.432968	0.747137	12h vs 0h
VWA1	0.53164	7.88226	0.528679	NA	12h vs 0h
SAMD11	0.14734	12.7484	0.773806	NA	12h vs 0h
ISG15	0.614412	4.43035	0.413362	NA	12h vs 0h
ZBTB48	-0.192075	33.3944	0.670162	0.878065	12h vs 0h
PHF13	0.713035	214.189	0.000789213	0.013152	12h vs 0h
CAMTA1	1.87378	21.0291	0.000339765	0.00666597	12h vs 0h
TPRG1L	0.322638	45.4768	0.371694	0.69475	12h vs 0h
TP73	-0.618948	73.5952	0.0771377	0.311303	12h vs 0h
SMIM1	0.359413	5.21663	0.634661	NA	12h vs 0h
AGTRAP	-0.728657	14.752	0.460493	NA	12h vs 0h
CLCN6	0.053447	100.919	0.839239	0.947706	12h vs 0h
PLOD1	2.15973	26.6378	0.000118355	0.002736	12h vs 0h
KCNAB2	-1.84526	66.84	0.000177253	0.00385083	12h vs 0h
RNF207	0.429805	37.5909	0.31677	0.649906	12h vs 0h
VPS45	0.641413	7.17148	0.428189	NA	12h vs 0h
ATP5PB	-0.413644	49.5005	0.36045	0.684958	12h vs 0h
RAP1A	-0.631541	19.9863	0.267574	0.605385	12h vs 0h
DDX20	-0.492087	76.6421	0.124364	0.409545	12h vs 0h
CTTNBP2NL	0.108154	456.711	0.389175	0.710463	12h vs 0h
NBPF19	-0.319606	86.0288	0.324725	0.656961	12h vs 0h
SETDB1	-0.0994	68.8862	0.828618	0.943626	12h vs 0h
PRUNE1	0.235924	28.7755	0.670532	0.878136	12h vs 0h
PHGDH	1.03296	36.8683	0.059774	0.268578	12h vs 0h
NBPF26	0.16358	72.3363	0.576471	0.835221	12h vs 0h
NBPF12	0.207435	80.4256	0.435875	0.748	12h vs 0h
CHD1L	-1.21393	19.3352	0.0668514	0.286336	12h vs 0h
BCL9	0.00284147	139.365	0.964664	0.987632	12h vs 0h
MRPS21	0.79457	44.5692	0.0589634	0.267437	12h vs 0h
PRPF3	0.0354929	73.0046	0.900074	0.968417	12h vs 0h
SNX27	-1.88135	61.2347	2.23916e-07	1.08039e-05	12h vs 0h
RPAP2	-0.223954	51.3566	0.568236	0.829953	12h vs 0h
ADGRL2	-0.357475	43.3599	0.471472	0.767205	12h vs 0h
PRKACB	-0.151196	12.6894	0.938339	NA	12h vs 0h
AK5	-1.67897	9.72952	0.0338013	NA	12h vs 0h
MIGA1	-0.0204654	45.4314	0.986879	0.99689	12h vs 0h
TYW3	-0.459444	49.5405	0.253218	0.589847	12h vs 0h
ACADM	0.0831401	50.6732	0.797779	0.933028	12h vs 0h
RABGGTB	-1.13318	123.868	0.000426324	0.00798661	12h vs 0h
CACHD1	0.248499	61.4527	0.510322	0.79465	12h vs 0h
RAVER2	-0.876329	25.094	0.103923	0.370153	12h vs 0h
AK4	-0.21653	95.9871	0.480477	0.773468	12h vs 0h
KIF2C	0.234544	91.8462	0.384461	0.706503	12h vs 0h
RPS8	-0.0382193	115.86	0.963633	0.987185	12h vs 0h
UROD	-0.0786504	37.8135	0.911716	0.971456	12h vs 0h
SH3GLB1	0.172722	72.9769	0.634434	0.861269	12h vs 0h
HS2ST1	-0.559194	38.1425	0.204033	0.531972	12h vs 0h
PKN2	0.168449	109.712	0.533606	0.810401	12h vs 0h
LRRC8B	-0.327649	56.6509	0.398087	0.717892	12h vs 0h
LRRC8C	0.0625398	44.7445	0.83803	0.947135	12h vs 0h
LRRC8D	-0.132057	91.9455	0.689948	0.88715	12h vs 0h
ZNF326	-0.61976	93.9416	0.104757	0.370738	12h vs 0h
CDC7	-0.842436	31.8055	0.140716	0.440682	12h vs 0h
SRSF11	-0.418348	273.714	0.0120624	0.0969081	12h vs 0h
PTBP2	-0.343359	56.4529	0.450037	0.754669	12h vs 0h
SNX7	0.469619	15.2559	0.560122	NA	12h vs 0h
AGL	-0.214351	33.4661	0.710715	0.896562	12h vs 0h
PRMT6	0.00773693	46.5108	0.961923	0.986529	12h vs 0h
PRPF38B	-0.500948	184.622	0.0191786	0.132305	12h vs 0h
STXBP3	-0.188989	61.7604	0.647389	0.867551	12h vs 0h
GPSM2	0.30001	42.3034	0.501704	0.789008	12h vs 0h
TMEM167B	-0.81443	48.4275	0.044938	0.230352	12h vs 0h
RBM15	-0.722155	94.7624	0.0215669	0.142844	12h vs 0h
CEPT1	0.181098	35.6464	0.747212	0.91104	12h vs 0h
VCAM1	0.0303793	203.885	0.833707	0.94599	12h vs 0h
SLC30A7	-0.149595	52.5014	0.764508	0.918096	12h vs 0h
NFIA	-0.249168	70.9019	0.440645	0.750103	12h vs 0h
PATJ	-0.170536	189.971	0.454375	0.757485	12h vs 0h
USP1	-0.397955	193.94	0.0508444	0.245787	12h vs 0h
RPF1	-0.479521	29.7543	0.395983	0.716157	12h vs 0h
CCN1	-0.00542462	1834.54	0.980264	0.994441	12h vs 0h
SLC35A3	-0.304185	44.39	0.486114	0.777156	12h vs 0h
ENSG00000283761	0.125529	97.9573	0.613748	0.854183	12h vs 0h
MFSD14A	0.0898187	101.249	0.692575	0.888061	12h vs 0h
RTCA	-0.260299	36.7554	0.577084	0.835523	12h vs 0h
WDR3	-0.647632	41.6551	0.15795	0.463846	12h vs 0h
HIPK1	-0.156051	96.9135	0.630557	0.860438	12h vs 0h
SARS1	-0.158666	59.9397	0.78699	0.927678	12h vs 0h
CELSR2	0.355931	103.1	0.360004	0.684933	12h vs 0h
CYB561D1	0.153868	50.6394	0.636642	0.862056	12h vs 0h
PRKCZ	0.313962	30.7942	0.566085	0.829053	12h vs 0h
SKI	-0.38595	135.711	0.161801	0.469833	12h vs 0h
RER1	0.00462628	75.8131	0.999842	0.999962	12h vs 0h
VAMP3	0.171113	96.7355	0.585768	0.83967	12h vs 0h
PER3	-2.21242	129.194	2.8258e-17	5.86284e-15	12h vs 0h
PARK7	0.733914	37.605	0.14901	0.451163	12h vs 0h
NMNAT1	0.20775	21.831	0.763822	0.917764	12h vs 0h
UBE4B	-0.808422	53.3578	0.032504	0.190836	12h vs 0h
KIF1B	-0.48017	121.905	0.0797337	0.316575	12h vs 0h
PGD	0.328744	69.7723	0.376968	0.700035	12h vs 0h
DDI2	-0.927723	117.816	0.000897435	0.0145182	12h vs 0h
PLEKHM2	0.247817	83.9112	0.353394	0.680311	12h vs 0h
FBLIM1	0.101853	48.6968	0.803537	0.933841	12h vs 0h
SPEN	0.25874	423.85	0.0527542	0.249463	12h vs 0h
PINK1	0.596129	20.5166	0.456509	0.759205	12h vs 0h
NBPF3	-1.06767	36.0735	0.014927	0.112108	12h vs 0h
ZNF593	0.349465	19.0037	0.517099	0.798995	12h vs 0h
CEP85	0.219563	59.7675	0.566474	0.829131	12h vs 0h
NBL1	0.975141	89.3611	0.00427498	0.0470531	12h vs 0h
MICOS10-NBL1	0.70734	14.2671	0.340852	NA	12h vs 0h
KAZN	0.781847	278.457	1.67034e-05	0.000517245	12h vs 0h
TMEM51	-0.590935	76.8042	0.0613362	0.272208	12h vs 0h
S100PBP	-0.881606	38.3014	0.044122	0.228752	12h vs 0h
ZNF362	0.301233	64.6647	0.395563	0.715893	12h vs 0h
KPNA6	-0.0797998	163.391	0.81956	0.940666	12h vs 0h
TXLNA	-0.27386	235.616	0.195325	0.518057	12h vs 0h
EPHB2	0.142121	9.079	0.854125	NA	12h vs 0h
KDM1A	-0.505355	61.3656	0.177008	0.494262	12h vs 0h
RPL11	-1.43758	124.349	0.00896096	0.0798786	12h vs 0h
RPS6KA1	0.403671	67.1213	0.246008	0.58377	12h vs 0h
ARID1A	-0.0464267	369.759	0.805799	0.93481	12h vs 0h
PIGV	0.00271834	15.8754	0.953759	NA	12h vs 0h
ZDHHC18	-0.634296	43.2952	0.225847	0.559829	12h vs 0h
SFN	1.2399	86.9512	7.34036e-05	0.0018359	12h vs 0h
YTHDF2	-0.227817	306.629	0.214133	0.543781	12h vs 0h
EPB41	-0.362942	94.3632	0.248674	0.586018	12h vs 0h
PTPRU	-0.936339	14.8907	0.284501	NA	12h vs 0h
ZCCHC17	-0.00588228	11.6485	0.999868	NA	12h vs 0h
SH3BGRL3	1.06677	29.5676	0.418857	0.734711	12h vs 0h
DHDDS	-0.260439	38.4332	0.652301	0.868639	12h vs 0h
TMEM50A	-0.854165	41.8933	0.041912	0.221829	12h vs 0h
MACO1	1.09273	19.8112	0.0502964	0.245103	12h vs 0h
LDLRAP1	-0.973538	12.0444	0.171663	NA	12h vs 0h
SZRD1	0.270596	262.375	0.153446	0.45691	12h vs 0h
NECAP2	0.166358	56.8345	0.591543	0.843218	12h vs 0h
CROCC	-0.365978	21.8628	0.565216	0.828425	12h vs 0h
SELENON	0.569874	12.1474	0.484658	NA	12h vs 0h
MTFR1L	-0.539588	46.4345	0.2708	0.608219	12h vs 0h
KLHDC7A	-1.4545	433.971	1.00631e-18	2.45629e-16	12h vs 0h
MRTO4	-0.272324	48.389	0.513694	0.796729	12h vs 0h
SLC66A1	-0.0711847	36.9743	0.873283	0.958807	12h vs 0h
MICOS10	-0.0188264	33.6057	0.975425	0.992368	12h vs 0h
CDC42	0.456025	206.885	0.041338	0.220478	12h vs 0h
ZBTB40	0.0731328	76.0409	0.83317	0.94599	12h vs 0h
STX12	0.310156	19.1094	0.615467	0.855024	12h vs 0h
PPP1R8	0.138596	109.813	0.548662	0.817764	12h vs 0h
ELOA	0.0605639	112.113	0.718251	0.899195	12h vs 0h
PITHD1	-0.457626	49.1959	0.342057	0.669298	12h vs 0h
LYPLA2	0.427185	50.2398	0.249104	0.586444	12h vs 0h
PNRC2	-0.407543	325.696	0.00830444	0.0756516	12h vs 0h
PRDM2	-0.815412	85.9034	0.0151395	0.113196	12h vs 0h
ATAD3B	0.345328	89.9802	0.201705	0.528209	12h vs 0h
ATAD3A	-0.505841	39.7951	0.273225	0.610767	12h vs 0h
MIB2	0.0983641	9.14796	0.880719	NA	12h vs 0h
H6PD	-0.164888	121.448	0.551605	0.819948	12h vs 0h
SPSB1	-0.900295	123.256	0.00341265	0.0397775	12h vs 0h
TMEM201	-0.641436	45.8727	0.0975656	0.355911	12h vs 0h
PIK3CD	1.67902	30.8688	0.000526452	0.00941601	12h vs 0h
CENPS	-0.142328	9.73683	0.877633	NA	12h vs 0h
PEX14	-0.0570082	34.193	0.932591	0.978012	12h vs 0h
TARDBP	-0.23912	208.314	0.227504	0.561902	12h vs 0h
TNFRSF14	-1.93682	99.7785	1.12246e-08	7.22114e-07	12h vs 0h
PRXL2B	-0.778707	24.0875	0.175645	0.492881	12h vs 0h
ARHGEF16	0.366107	55.1071	0.348355	0.674994	12h vs 0h
ARHGEF10L	-0.560923	70.5424	0.136719	0.433076	12h vs 0h
EFHD2	-0.0308958	43.0459	0.976713	0.992621	12h vs 0h
DNAJC16	0.288189	73.4323	0.4367	0.748282	12h vs 0h
MFN2	-0.0212077	187.95	0.96482	0.987667	12h vs 0h
MIIP	0.0734613	11.6961	0.853652	NA	12h vs 0h
VPS13D	-0.55422	15.1158	0.418764	NA	12h vs 0h
DMAP1	0.368115	52.5297	0.284757	0.622714	12h vs 0h
RNF220	-0.275475	67.8681	0.458607	0.760283	12h vs 0h
CDCA8	0.0599708	91.4698	0.860764	0.953354	12h vs 0h
MANEAL	-1.25129	30.9825	0.0206455	0.138653	12h vs 0h
C1orf122	-0.492118	16.1411	0.791091	NA	12h vs 0h
UTP11	-0.11226	44.6364	0.800715	0.933218	12h vs 0h
AKIRIN1	0.00780752	247.482	0.956724	0.984968	12h vs 0h
MAP7D1	-0.282324	104.555	0.322454	0.655091	12h vs 0h
THRAP3	-0.0616461	266.534	0.837185	0.946945	12h vs 0h
ZC3H12A	0.14129	58.9621	0.78525	0.927128	12h vs 0h
CDKN2C	0.0275815	90.9911	0.886889	0.965224	12h vs 0h
CMPK1	-0.312121	36.3905	0.584723	0.839495	12h vs 0h
UQCRH	0.152352	35.7894	0.811515	0.937324	12h vs 0h
NSUN4	-0.312539	57.767	0.440492	0.750103	12h vs 0h
FAAH	0.0197066	18.8553	0.947513	0.981682	12h vs 0h
CAP1	0.773129	180.289	0.000508622	0.0091563	12h vs 0h
RLF	-0.428958	113.59	0.145183	0.447078	12h vs 0h
ZMPSTE24	-0.924749	40.9365	0.0418479	0.221631	12h vs 0h
PRPF38A	-0.37026	80.9141	0.329568	0.661288	12h vs 0h
GPX7	0.222135	13.8406	0.72534	NA	12h vs 0h
ZYG11B	-0.246656	142.613	0.309985	0.644355	12h vs 0h
ENSG00000284989	-0.230146	41.3139	0.605726	0.850897	12h vs 0h
MIER1	-0.32954	134.231	0.267952	0.605385	12h vs 0h
GADD45A	-0.512401	135.221	0.0386344	0.211746	12h vs 0h
PGM1	-0.463709	20.7243	0.557308	0.824438	12h vs 0h
SERINC2	-0.186439	16.867	0.854754	NA	12h vs 0h
TINAGL1	-0.123234	568.774	0.395487	0.715893	12h vs 0h
KHDRBS1	0.258809	184.655	0.2409	0.57742	12h vs 0h
PRKAA2	0.0293213	86.2163	0.883554	0.963537	12h vs 0h
FGGY	-0.174186	1.86868	0.973727	NA	12h vs 0h
HOOK1	0.692734	75.7678	0.0342845	0.196548	12h vs 0h
RNF11	-0.0529693	99.4147	0.921742	0.974125	12h vs 0h
OSBPL9	-0.284454	106.993	0.347531	0.674342	12h vs 0h
BTF3L4	-0.207384	67.4287	0.648827	0.867945	12h vs 0h
ZFYVE9	0.494549	17.6685	0.387127	NA	12h vs 0h
PPCS	-0.255295	30.0637	0.678976	0.881507	12h vs 0h
PPIH	-0.29107	20.9021	0.721074	0.900239	12h vs 0h
YBX1	-0.241608	186.13	0.418522	0.734616	12h vs 0h
NEXN	-0.244785	25.7923	0.734614	0.905475	12h vs 0h
DNAJB4	-0.357311	43.1099	0.442237	0.750384	12h vs 0h
TMEM69	0.0878394	20.1909	0.781817	0.92587	12h vs 0h
MAST2	-0.0485914	57.2676	0.918218	0.972927	12h vs 0h
TSPAN1	0.443298	23.4239	0.443694	0.751166	12h vs 0h
RAD54L	-0.199588	12.643	0.859125	NA	12h vs 0h
MROH7-TTC4	0.286223	28.5662	0.527915	0.807332	12h vs 0h
TTC4	0.256758	30.5918	0.566778	0.82915	12h vs 0h
TOE1	-0.0638304	39.6101	0.976427	0.992452	12h vs 0h
AKR1A1	-0.737596	49.4976	0.219777	0.553208	12h vs 0h
NASP	-0.718092	184.774	0.0174934	0.124212	12h vs 0h
SCP2	-0.369524	26.5285	0.686166	0.884512	12h vs 0h
CPT2	0.323666	76.6008	0.294968	0.632542	12h vs 0h
LRRC42	0.368115	56.3079	0.327809	0.659755	12h vs 0h
MRPL37	0.314334	45.6886	0.433199	0.747257	12h vs 0h
AGRN	0.766977	452.284	4.62444e-05	0.00120686	12h vs 0h
B3GALT6	-0.263998	58.2428	0.481813	0.774109	12h vs 0h
PUSL1	1.01638	14.2272	0.147846	NA	12h vs 0h
SZT2	-0.372067	106.173	0.189341	0.511038	12h vs 0h
PTPRF	0.13988	62.2127	0.706405	0.895141	12h vs 0h
KDM4A	-0.100118	96.5913	0.772028	0.920423	12h vs 0h
ABCD3	-0.442484	73.6662	0.24056	0.577164	12h vs 0h
SLC44A3	-1.55527	5.96344	0.00867049	NA	12h vs 0h
TLCD4	-0.0555216	105.48	0.848846	0.950965	12h vs 0h
TLCD4-RWDD3	0.961541	17.5238	0.147686	NA	12h vs 0h
RWDD3	0.585224	24.2476	0.2306	0.566261	12h vs 0h
SRGAP2C	0.55319	35.4509	0.194903	0.517517	12h vs 0h
GNAI3	0.453516	119.811	0.0763036	0.308899	12h vs 0h
AMPD2	-0.0922155	144.354	0.744057	0.909159	12h vs 0h
GSTM4	0.79215	47.9106	0.0524079	0.249463	12h vs 0h
POLR3C	0.200294	67.0046	0.553163	0.821087	12h vs 0h
CSF1	0.720011	64.816	0.0569874	0.261871	12h vs 0h
AHCYL1	-0.113658	141.347	0.670975	0.878398	12h vs 0h
STRIP1	-0.575974	43.7181	0.211707	0.540584	12h vs 0h
NDUFS5	0.404633	22.7102	0.409296	0.727667	12h vs 0h
MACF1	0.19517	1199.09	0.0357835	0.201372	12h vs 0h
PPIE	-0.63771	50.8774	0.194303	0.516378	12h vs 0h
PTGFRN	0.358153	50.4437	0.323835	0.65629	12h vs 0h
TTF2	-0.0160313	41.1374	0.998483	0.999567	12h vs 0h
MAN1A2	-0.293262	158.032	0.186866	0.508319	12h vs 0h
HMGN2	-0.227061	291.74	0.220768	0.554527	12h vs 0h
PHACTR4	-0.366505	259.682	0.0888701	0.335853	12h vs 0h
RCC1	0.380763	61.4565	0.258267	0.596192	12h vs 0h
TRNAU1AP	0.428762	16.8323	0.494758	NA	12h vs 0h
NUDC	-0.125883	67.0731	0.717231	0.898545	12h vs 0h
TRNP1	-1.20219	58.776	0.00214961	0.028359	12h vs 0h
WDTC1	-0.131312	26.5501	0.909719	0.970565	12h vs 0h
TMEM222	-1.00803	61.5582	0.00600286	0.0608275	12h vs 0h
SYTL1	0.318547	11.2426	0.568371	NA	12h vs 0h
SMPDL3B	-3.2	32.4922	0.0123801	0.0984125	12h vs 0h
XKR8	-0.599182	38.052	0.238619	0.574639	12h vs 0h
ATP5IF1	-0.0684898	110.096	0.877224	0.961194	12h vs 0h
SESN2	0.19506	167.459	0.332713	0.663747	12h vs 0h
MED18	-0.11813	64.2594	0.762534	0.917156	12h vs 0h
ZMYM1	0.379537	30.8678	0.413229	0.730123	12h vs 0h
ZMYM4	-0.233445	86.4635	0.457222	0.759352	12h vs 0h
NCDN	0.448811	43.1892	0.224453	0.558313	12h vs 0h
EIF3I	-0.247559	56.15	0.60296	0.849858	12h vs 0h
HDAC1	0.148054	97.7527	0.587334	0.840394	12h vs 0h
AGO4	-0.27725	38.2901	0.66377	0.873969	12h vs 0h
AGO1	-0.26504	31.5505	0.600583	0.849327	12h vs 0h
AGO3	0.853601	51.3719	0.0399586	0.21574	12h vs 0h
ADPRS	0.162237	103.441	0.607924	0.851791	12h vs 0h
EFNA1	-0.0922155	97.5119	0.752655	0.912851	12h vs 0h
SLC50A1	0.474862	10.3703	0.602605	NA	12h vs 0h
IL6R	-0.664534	75.3531	0.0373345	0.206697	12h vs 0h
CKS1B	0.962073	24.0579	0.0695034	0.293541	12h vs 0h
FLAD1	0.128713	33.8642	0.670072	0.878065	12h vs 0h
ZBTB7B	0.0375602	69.3576	0.859861	0.953058	12h vs 0h
ADAM15	1.63847	15.2112	0.425864	NA	12h vs 0h
DUSP23	-0.27187	16.1408	0.687628	NA	12h vs 0h
DAP3	-0.880749	35.0723	0.0903865	0.339398	12h vs 0h
LAMTOR2	1.3428	8.21246	0.0703774	NA	12h vs 0h
IFI16	-1.66177	26.8489	0.190489	0.51201	12h vs 0h
SNAPIN	-0.18429	25.157	0.794556	0.930936	12h vs 0h
INTS3	0.856547	98.163	0.00598902	0.0607615	12h vs 0h
SLC27A3	0.307498	21.475	0.607229	0.851552	12h vs 0h
NIT1	-0.215506	24.942	0.789445	0.929096	12h vs 0h
S100A1	1.51315	51.9811	0.000106562	0.00252675	12h vs 0h
BLZF1	-0.740647	34.0785	0.118324	0.396437	12h vs 0h
PEA15	-0.0083821	121.402	0.995592	0.998978	12h vs 0h
NCSTN	0.108665	61.1743	0.781094	0.92587	12h vs 0h
UHMK1	-0.214923	164.838	0.386176	0.707347	12h vs 0h
UAP1	0.631306	24.6222	0.207677	0.53625	12h vs 0h
UFC1	0.482074	20.8318	0.534555	0.810401	12h vs 0h
USP21	-0.812873	17.3367	0.201631	NA	12h vs 0h
NDUFS2	-1.1256	52.7818	0.00905602	0.080553	12h vs 0h
MGST3	0.0961967	32.6303	0.82708	0.943626	12h vs 0h
UCK2	-1.30676	84.3582	3.21628e-05	0.000886775	12h vs 0h
POGK	-0.0969455	221.975	0.622903	0.858817	12h vs 0h
RASAL2	-0.312413	177.681	0.143005	0.443166	12h vs 0h
KIRREL1	-0.00933658	649.928	0.964936	0.987667	12h vs 0h
CHTOP	-0.738036	231.448	0.00051161	0.00919015	12h vs 0h
NAXE	-0.522127	18.074	0.730322	NA	12h vs 0h
RRNAD1	-0.100108	20.8213	0.931881	0.978012	12h vs 0h
PRCC	-0.402798	92.133	0.185042	0.505812	12h vs 0h
MTX1	0.224812	22.5498	0.679963	0.882134	12h vs 0h
FDPS	0.715361	44.0645	0.120156	0.401115	12h vs 0h
RUSC1	1.29046	52.1745	0.00270847	0.0334488	12h vs 0h
MSTO1	-0.744119	23.7155	0.211224	0.540474	12h vs 0h
DUSP12	-0.199171	32.3743	0.746545	0.910712	12h vs 0h
ATF6	0.73512	39.4687	0.0757321	0.307486	12h vs 0h
HSD17B7	-0.302327	29.5235	0.523193	0.80433	12h vs 0h
NUF2	-0.367336	24.9407	0.601569	0.849565	12h vs 0h
SDHC	-0.0100448	27.8809	0.997152	0.998978	12h vs 0h
PSMD4	0.0586534	38.048	0.910237	0.970565	12h vs 0h
ZNF687	-0.0205949	154.888	0.935686	0.978555	12h vs 0h
PSMB4	-0.209889	77.9863	0.62742	0.859944	12h vs 0h
TUFT1	1.08531	144.241	1.38155e-05	0.000442682	12h vs 0h
PFKFB2	-1.03541	27.3366	0.112524	0.386012	12h vs 0h
PRRC2C	-0.16901	397.715	0.605953	0.850897	12h vs 0h
EEF1AKNMT	-0.0232183	61.7526	0.97914	0.99387	12h vs 0h
SNRPE	-0.179883	22.7533	0.788012	0.927918	12h vs 0h
MDM4	-0.853585	90.6356	0.00406171	0.0452458	12h vs 0h
TMEM183A	-0.18372	44.2653	0.672497	0.878944	12h vs 0h
ADORA1	-0.372452	130.706	0.147268	0.448999	12h vs 0h
BTG2	-0.141841	92.2947	0.693092	0.888335	12h vs 0h
CDK18	-0.722434	15.857	0.355542	NA	12h vs 0h
RNPEP	-0.0996859	39.6544	0.932719	0.978012	12h vs 0h
ELF3	0.0226247	350.218	0.873244	0.958807	12h vs 0h
PPP1R12B	-0.580591	28.6384	0.358479	0.684542	12h vs 0h
C1orf115	-0.942295	8.01237	0.259429	NA	12h vs 0h
WNT2B	0.589471	57.8551	0.0919176	0.343033	12h vs 0h
CAPZA1	0.0374069	132.936	0.886565	0.965224	12h vs 0h
MOV10	0.280766	109.626	0.348307	0.674994	12h vs 0h
LRIG2	-0.647637	86.6503	0.0623543	0.274962	12h vs 0h
PDE4DIP	-0.177166	25.0532	0.889293	0.966126	12h vs 0h
ENSG00000286185	-0.294938	91.6675	0.366502	0.688457	12h vs 0h
RPL5	-0.121107	174.827	0.656095	0.869606	12h vs 0h
MTF2	-0.671639	82.9616	0.0370601	0.205931	12h vs 0h
DR1	-0.762137	138.291	0.00415487	0.0460979	12h vs 0h
FNBP1L	-1.03321	117.083	0.000625701	0.0108634	12h vs 0h
VANGL1	0.00373785	63.8327	0.995729	0.998978	12h vs 0h
ATP1A1	0.360508	185.852	0.0984069	0.357409	12h vs 0h
RPRD2	-0.176886	339.748	0.318954	0.651591	12h vs 0h
TARS2	0.887432	14.172	0.259323	NA	12h vs 0h
SCNM1	-0.098639	32.2734	0.855574	0.952308	12h vs 0h
PIP5K1A	0.0242665	189.948	0.870826	0.95796	12h vs 0h
RNF187	-1.10296	117.019	0.000552527	0.00975622	12h vs 0h
RAB4A	-0.604892	14.6088	0.405714	NA	12h vs 0h
URB2	-0.790337	44.5322	0.066261	0.284857	12h vs 0h
GALNT2	-0.630673	36.9668	0.244233	0.581727	12h vs 0h
SNAP47	0.480677	40.0232	0.291282	0.629015	12h vs 0h
ARF1	-0.262316	300.449	0.178634	0.496478	12h vs 0h
COX20	-0.66719	67.575	0.0433251	0.226563	12h vs 0h
KIF26B	-3.25182	19.5169	0.00014132	0.00316123	12h vs 0h
CNST	-0.681759	32.7257	0.209644	0.53902	12h vs 0h
SCCPDH	-0.864021	16.7989	0.174005	NA	12h vs 0h
GGPS1	0.170671	35.8691	0.733096	0.904593	12h vs 0h
TBCE.1	-0.239112	61.6246	0.650354	0.86843	12h vs 0h
TBCE	0.00808662	64.2661	0.937871	0.979043	12h vs 0h
GPR137B	-0.648525	8.67612	0.326213	NA	12h vs 0h
NOC2L	0.16554	64.8212	0.675305	0.879805	12h vs 0h
HES4	1.0653	62.1641	0.0116162	0.0947967	12h vs 0h
CAPN2	-0.502831	118.95	0.125908	0.411869	12h vs 0h
FBXO28	-0.0037842	200.461	0.978887	0.993735	12h vs 0h
DEGS1	-0.432775	76.8503	0.162432	0.471006	12h vs 0h
CNIH4	-0.54836	16.6529	0.43083	NA	12h vs 0h
C1orf159	0.850406	21.0966	0.129032	0.417926	12h vs 0h
SDF4	-0.399431	95.7598	0.222518	0.556563	12h vs 0h
SPRTN	-0.270015	37.7042	0.569127	0.830669	12h vs 0h
TSNAX	0.0552518	40.8899	0.853009	0.952055	12h vs 0h
NTPCR	-0.192241	23.3278	0.823585	0.94209	12h vs 0h
MAP3K21	0.110901	269.59	0.584483	0.839495	12h vs 0h
KMO	0.107123	48.6767	0.790257	0.929602	12h vs 0h
EXO1	-0.186604	44.7922	0.75616	0.913926	12h vs 0h
LGALS8	-0.499243	99.9327	0.186038	0.507704	12h vs 0h
MTR	-0.28941	51.1004	0.490812	0.781072	12h vs 0h
ZNF672	0.463678	78.7666	0.111241	0.383225	12h vs 0h
ZBTB18	-0.344937	107.917	0.192701	0.514293	12h vs 0h
DESI2	0.144599	64.9904	0.604549	0.850798	12h vs 0h
ATP2B4	0.307309	93.9074	0.285337	0.623489	12h vs 0h
ZC3H11A	-0.253008	379.107	0.101509	0.36437	12h vs 0h
ZBED6	-0.275147	367.619	0.0820101	0.321803	12h vs 0h
MEGF6	0.830602	16.737	0.121066	NA	12h vs 0h
WRAP73	0.139404	39.7496	0.832353	0.945612	12h vs 0h
LRRC47	-0.118732	65.5356	0.793207	0.930801	12h vs 0h
FAAP20	-0.0920572	26.162	0.895907	0.967612	12h vs 0h
MORN1	-0.484876	13.8258	0.713636	NA	12h vs 0h
PEX10	-0.884569	34.8379	0.164013	0.473491	12h vs 0h
PANK4	0.279065	32.2486	0.603265	0.849921	12h vs 0h
UBE2J2	-0.520462	81.1894	0.0981745	0.356877	12h vs 0h
ACAP3	0.238927	15.4278	0.891267	NA	12h vs 0h
INTS11	-1.00935	54.6809	0.00945035	0.0826432	12h vs 0h
DVL1	0.277545	27.3934	0.673716	0.879179	12h vs 0h
CEP104	-0.0658697	40.8288	0.937706	0.979043	12h vs 0h
C1orf174	0.19173	66.1219	0.549634	0.818249	12h vs 0h
NPHP4	-0.74135	20.3676	0.268954	0.606534	12h vs 0h
ENSG00000285629	-0.442652	19.0276	0.613111	0.853897	12h vs 0h
LZIC	-0.280466	35.0199	0.665522	0.875304	12h vs 0h
DFFA	0.0193874	40.5086	0.913334	0.972014	12h vs 0h
CASZ1	0.531713	31.8234	0.279971	0.617924	12h vs 0h
AURKAIP1	-0.842367	44.3831	0.0749993	0.306429	12h vs 0h
CCNL2	-0.211737	230.917	0.266219	0.60428	12h vs 0h
MRPL20	-0.436044	43.9358	0.300324	0.637114	12h vs 0h
CASP9	1.54442	15.129	0.0176305	NA	12h vs 0h
ZBTB17	-1.14978	43.5676	0.0177233	0.124754	12h vs 0h
DDOST	-0.102292	71.0521	0.760404	0.916577	12h vs 0h
SYF2	-1.01883	36.8951	0.0626171	0.275573	12h vs 0h
SLC9A1	-0.934061	39.5622	0.0261062	0.164133	12h vs 0h
MAP3K6	0.455359	17.1382	0.423767	NA	12h vs 0h
UBXN11	0.12412	22.1325	0.861738	0.953882	12h vs 0h
GPN2	-0.302821	68.5953	0.394908	0.715264	12h vs 0h
GPATCH3	-0.691192	49.154	0.0756753	0.307405	12h vs 0h
PEF1	0.678044	64.3581	0.0594788	0.268032	12h vs 0h
LUZP1	0.0603894	340.386	0.694416	0.889071	12h vs 0h
HNRNPR	0.0112918	139.501	0.960105	0.98607	12h vs 0h
ZNF436	-0.00995552	68.0023	0.985297	0.996639	12h vs 0h
RSRP1	-0.547596	78.4856	0.0978563	0.356345	12h vs 0h
STMN1	0.525598	112.578	0.101428	0.364317	12h vs 0h
WASF2	0.162643	213.547	0.408268	0.726774	12h vs 0h
AHDC1	0.0723737	54.406	0.853855	0.952055	12h vs 0h
TAF12	-1.06958	14.2912	0.205587	NA	12h vs 0h
SUCO	-0.167468	140.38	0.523362	0.80433	12h vs 0h
PRDX6	-0.55427	35.0842	0.361539	0.684958	12h vs 0h
XPR1	-0.288606	49.3022	0.533225	0.810401	12h vs 0h
RPS27	-0.503673	46.7138	0.312526	0.646152	12h vs 0h
UBAP2L	-0.466983	176.123	0.0349658	0.198754	12h vs 0h
HAX1	-0.00832812	23.2543	0.992362	0.998135	12h vs 0h
ATP8B2	0.382128	39.9288	0.345022	0.671987	12h vs 0h
DNAJC6	0.0359317	185.283	0.806762	0.934991	12h vs 0h
LEPROT	0.0377376	501.605	0.699225	0.89083	12h vs 0h
LEPR	0.14609	15.2504	0.805331	NA	12h vs 0h
SGIP1	-0.237912	57.5429	0.618926	0.857013	12h vs 0h
RNF2	0.0623187	40.2093	0.848218	0.95084	12h vs 0h
ODR4	-0.501214	26.9169	0.361803	0.684958	12h vs 0h
DARS2	-0.110077	22.0154	0.930709	0.977504	12h vs 0h
ZBTB37	-0.861271	78.9628	0.0247746	0.157983	12h vs 0h
RABGAP1L	-0.758639	101.212	0.00827635	0.0756447	12h vs 0h
CACYBP	0.240792	40.7305	0.526077	0.806263	12h vs 0h
CD46	-0.0881192	105.698	0.854272	0.952115	12h vs 0h
MIA3	-0.721942	56.7077	0.0546403	0.255039	12h vs 0h
BROX	-0.468894	67.9085	0.178976	0.497262	12h vs 0h
DISP1	0.85469	38.9751	0.0388471	0.211746	12h vs 0h
COG2	-0.686835	46.7849	0.104502	0.370454	12h vs 0h
GNPAT	-1.73845	14.2099	0.0311217	NA	12h vs 0h
SMYD2	0.220503	24.2365	0.685031	0.884512	12h vs 0h
CENPF	0.0642585	284.76	0.62266	0.858817	12h vs 0h
KCTD3	-0.462955	61.1662	0.226639	0.561122	12h vs 0h
DHX9	-0.674266	255.456	0.000360095	0.00696246	12h vs 0h
LAMC1	0.230694	335.225	0.128178	0.416279	12h vs 0h
RRP15	-0.741561	37.1006	0.134008	0.429006	12h vs 0h
TGFB2	-0.350131	138.935	0.164681	0.474165	12h vs 0h
LYPLAL1	-0.285269	5.23731	0.880566	NA	12h vs 0h
IARS2	0.68201	52.8513	0.0656178	0.284035	12h vs 0h
GUK1	0.372736	58.4247	0.349903	0.676413	12h vs 0h
IBA57	-1.20342	42.5211	0.00810677	0.074877	12h vs 0h
SSU72	0.134437	99.0276	0.585924	0.83968	12h vs 0h
CDK11B	0.0578065	64.0045	0.828899	0.943626	12h vs 0h
SLC35E2B	-0.0743843	111.402	0.828827	0.943626	12h vs 0h
NBPF1	-0.222354	57.7394	0.547205	0.817043	12h vs 0h
ATP13A2	-1.11665	8.10443	0.0312062	NA	12h vs 0h
SRP9	-0.0743785	62.001	0.888698	0.965988	12h vs 0h
EPHX1	-0.741709	78.5003	0.0282311	0.173035	12h vs 0h
H3-3A	-0.339019	81.2382	0.299725	0.636493	12h vs 0h
MTHFR	-0.231558	133.611	0.345527	0.672655	12h vs 0h
KIAA2013	-0.168614	84.4819	0.586493	0.84	12h vs 0h
DHRS3	0.938572	106.766	0.000953221	0.0153013	12h vs 0h
SRM	-0.732036	20.3936	0.23346	0.568002	12h vs 0h
EXOSC10	0.458111	76.652	0.167769	0.479447	12h vs 0h
MTOR	0.373769	68.9269	0.284126	0.622318	12h vs 0h
MAD2L2	0.64596	26.2698	0.231832	0.566984	12h vs 0h
EPHA2	-0.0925608	659.122	0.437154	0.748532	12h vs 0h
FBXO42	-0.393854	83.0582	0.186099	0.507704	12h vs 0h
RPL22	-0.512279	80.1467	0.133276	0.427489	12h vs 0h
ICMT	-0.698723	102.14	0.0386788	0.211746	12h vs 0h
ACOT7	0.680062	23.5088	0.253085	0.589847	12h vs 0h
SDHB	0.379392	40.148	0.329929	0.661692	12h vs 0h
RCC2	-0.142898	138.614	0.576573	0.835221	12h vs 0h
ALDH4A1	0.241365	26.2001	0.597859	0.847853	12h vs 0h
CAPZB	0.571038	125.497	0.0310397	0.186083	12h vs 0h
TMCO4	0.275417	11.8768	0.691306	NA	12h vs 0h
CDK11A	0.0180354	75.405	0.916274	0.972687	12h vs 0h
NADK	0.107159	65.9628	0.73263	0.904593	12h vs 0h
GNB1	-0.187734	315.894	0.328057	0.659755	12h vs 0h
CLSTN1	-0.00610869	238.058	0.945731	0.981569	12h vs 0h
CTNNBIP1	0.315701	19.9754	0.538581	0.811869	12h vs 0h
PLEKHG5	0.660046	34.4963	0.193575	0.515725	12h vs 0h
NOL9	-0.316503	78.4333	0.32796	0.659755	12h vs 0h
KLHL21	-1.34039	676.433	2.85188e-27	1.39222e-24	12h vs 0h
DNAJC11	-0.0958566	180.511	0.754529	0.91374	12h vs 0h
PAFAH2	-1.07847	15.4454	0.115868	NA	12h vs 0h
ASAP3	-0.447699	13.9414	0.672908	NA	12h vs 0h
E2F2	-0.913948	79.5091	0.0111468	0.0923943	12h vs 0h
GALE	-0.948818	63.0469	0.00675261	0.0656205	12h vs 0h
CAMK2N1	0.352109	27.0063	0.537439	0.811869	12h vs 0h
MUL1	-0.496799	119.168	0.06317	0.276678	12h vs 0h
NEK7	0.842268	32.4668	0.115372	0.389216	12h vs 0h
LMNA	-0.167643	218.297	0.368615	0.691174	12h vs 0h
SLC25A44	-0.0688793	73.2012	0.909067	0.970565	12h vs 0h
PMF1-BGLAP	-0.503522	7.02526	0.856138	NA	12h vs 0h
PMF1	-0.386028	15.9311	0.885921	NA	12h vs 0h
TOR1AIP1	0.0984711	70.4971	0.765209	0.918096	12h vs 0h
CEP350	-0.48798	141.807	0.0445785	0.229928	12h vs 0h
QSOX1	1.25685	35.3853	0.00614771	0.0614908	12h vs 0h
RALGPS2	0.210072	78.2516	0.452313	0.756345	12h vs 0h
FAM20B	-0.0646616	76.4218	0.894275	0.967496	12h vs 0h
TOR3A	-2.6958	102.283	3.44521e-20	1.05896e-17	12h vs 0h
SOAT1	-0.795197	49.131	0.0556444	0.257266	12h vs 0h
RO60	-0.263856	86.788	0.361469	0.684958	12h vs 0h
CDC73	-0.137509	67.3733	0.732471	0.904593	12h vs 0h
LAMC2	-0.0143978	29.6185	0.961641	0.986466	12h vs 0h
SMG7	-0.486138	150.06	0.0538686	0.253264	12h vs 0h
RGL1	-0.274194	102.317	0.30545	0.640133	12h vs 0h
TSEN15	-1.81183	27.4781	0.000298471	0.00594008	12h vs 0h
POU2F1	-0.00081684	131.498	0.95631	0.984968	12h vs 0h
MPZL1	-0.216452	94.2151	0.45904	0.760811	12h vs 0h
DCAF6	-0.0343203	96.5575	0.952737	0.983892	12h vs 0h
FLVCR1	-0.259853	68.5348	0.469441	0.766003	12h vs 0h
RPS6KC1	0.76516	23.082	0.136774	0.433076	12h vs 0h
TIPRL	0.275132	30.5608	0.490859	0.781072	12h vs 0h
SFT2D2	-0.092301	139.897	0.67825	0.881253	12h vs 0h
ATP1B1	-0.626881	745.195	8.3999e-08	4.55626e-06	12h vs 0h
UTP25	-0.448841	51.0503	0.271673	0.609519	12h vs 0h
HHAT	-1.15269	14.1451	0.0481972	NA	12h vs 0h
RCOR3	0.233886	126.999	0.351485	0.678525	12h vs 0h
NAV1	-1.74636	117.478	1.63776e-10	1.35918e-08	12h vs 0h
IPO9	-0.305826	103.496	0.2902	0.629015	12h vs 0h
TIMM17A	0.155002	99.0361	0.538432	0.811869	12h vs 0h
TRAF5	-0.269171	37.4671	0.631345	0.860438	12h vs 0h
DTL	-0.558155	105.076	0.0692629	0.293122	12h vs 0h
PPP2R5A	-0.3679	62.9283	0.342692	0.669797	12h vs 0h
NENF	1.00344	6.29666	0.0880819	NA	12h vs 0h
SRGAP2	0.837975	81.2871	0.00970001	0.0841174	12h vs 0h
IKBKE	-1.35147	16.3134	0.0667104	NA	12h vs 0h
MAPKAPK2	0.0913156	193.812	0.609885	0.852463	12h vs 0h
PSEN2	-0.894535	17.6215	0.18913	NA	12h vs 0h
ENSG00000288674	-0.222444	19.5526	0.771916	0.920423	12h vs 0h
HECTD3	-0.485073	34.6061	0.439286	0.749298	12h vs 0h
ERI3	0.0114668	16.134	0.943412	NA	12h vs 0h
MYCBP	-0.0793423	9.14263	0.982328	NA	12h vs 0h
PABPC4	-0.311271	282.076	0.109457	0.379639	12h vs 0h
STIL	0.24653	139.728	0.255639	0.59344	12h vs 0h
PIK3R3	-0.309348	70.9338	0.398045	0.717892	12h vs 0h
POMGNT1	-0.27867	40.7513	0.609987	0.852463	12h vs 0h
SSBP3	0.687342	14.1204	0.231137	NA	12h vs 0h
LRRC41	-0.284828	128.48	0.303878	0.639909	12h vs 0h
MKNK1	0.233015	29.5259	0.604228	0.850634	12h vs 0h
OMA1	-0.204277	8.29676	0.849814	NA	12h vs 0h
SNRNP40	0.0176175	39.5482	0.969169	0.989446	12h vs 0h
TMEM54	0.0693045	8.41678	0.786583	NA	12h vs 0h
RNF19B	0.484572	57.3516	0.171332	0.484864	12h vs 0h
AK2	-0.558021	102.913	0.0400017	0.21574	12h vs 0h
TRIM62	0.814773	25.0734	0.231359	0.566567	12h vs 0h
PHC2	-0.708604	273.991	0.000247914	0.00508783	12h vs 0h
SMIM12	-0.372867	63.2905	0.303353	0.639659	12h vs 0h
BMP8B	-0.343361	11.3671	0.804745	NA	12h vs 0h
YRDC	-0.755451	49.1723	0.0784794	0.314031	12h vs 0h
MTF1	-0.699049	88.9337	0.0297746	0.17997	12h vs 0h
PTP4A2	-0.122427	275.569	0.559103	0.825475	12h vs 0h
ENSG00000288678	-0.118867	18.3266	0.873706	NA	12h vs 0h
MARCKSL1	0.959561	181.3	1.00576e-05	0.000336563	12h vs 0h
MEAF6	-0.266608	28.6746	0.663113	0.873969	12h vs 0h
SNIP1	-0.323079	59.3078	0.450451	0.754994	12h vs 0h
GNL2	0.0139012	69.2079	0.89545	0.967496	12h vs 0h
EVA1B	1.01638	15.5519	0.0742258	NA	12h vs 0h
STK40	0.219563	91.1178	0.477936	0.771672	12h vs 0h
ZZZ3	-0.723039	115.24	0.00780767	0.0729683	12h vs 0h
USP33	0.0345087	71.3466	0.893881	0.967496	12h vs 0h
FUBP1	-0.39685	290	0.0307643	0.184742	12h vs 0h
EVI5	-0.418037	33.1002	0.373045	0.696342	12h vs 0h
TMED5	-0.286004	87.661	0.416986	0.733182	12h vs 0h
BCAR3	0.0813033	68.6367	0.816572	0.938923	12h vs 0h
ZNF644	0.012283	162.327	0.93591	0.978555	12h vs 0h
WDR77	0.421674	18.0527	0.419553	NA	12h vs 0h
DRAM2	0.396287	5.10579	0.675827	NA	12h vs 0h
PSMA5	-0.0777866	41.552	0.866525	0.955399	12h vs 0h
GSTM3	0.453118	13.2377	0.679619	NA	12h vs 0h
CNN3	-0.147793	313.441	0.557663	0.824669	12h vs 0h
DPYD	0.312272	9.32095	0.631165	NA	12h vs 0h
MRPS15	-0.304985	23.1368	0.65922	0.871586	12h vs 0h
RAP1GAP	1.19255	172.878	3.33554e-07	1.55515e-05	12h vs 0h
USP48	-0.0687706	69.9712	0.878399	0.961228	12h vs 0h
HSPG2	-0.167774	122.458	0.59538	0.846032	12h vs 0h
PSMB2	-0.160636	72.5112	0.699642	0.891214	12h vs 0h
CLSPN	-0.894435	100.725	0.000889503	0.0145029	12h vs 0h
TRAPPC3	0.119916	37.8278	0.781036	0.92587	12h vs 0h
FOXJ3	-0.609661	138.182	0.0317473	0.188868	12h vs 0h
CITED4	0.139725	46.0739	0.7496	0.911492	12h vs 0h
SCMH1	-1.04687	30.4103	0.0682653	0.290012	12h vs 0h
TRIT1	-0.628552	25.9671	0.24468	0.582	12h vs 0h
PPT1	-0.18595	20.6256	0.801142	0.933218	12h vs 0h
RIMS3	0.339128	14.0027	0.585085	NA	12h vs 0h
INPP5B	-0.356904	24.1278	0.541972	0.814025	12h vs 0h
SF3A3	-0.31672	54.7664	0.497894	0.786825	12h vs 0h
RRAGC	-0.0461121	55.3473	0.972834	0.991106	12h vs 0h
ELOVL1	-0.216466	50.1104	0.763545	0.917764	12h vs 0h
MED8	-0.266773	49.5247	0.543189	0.815092	12h vs 0h
P3H1	-0.0585401	41.0141	0.901275	0.968447	12h vs 0h
SLC2A1	0.443666	310.753	0.0146748	0.110612	12h vs 0h
EBNA1BP2	0.355184	30.3005	0.46114	0.761435	12h vs 0h
RAB3B	1.45413	14.7677	0.000860661	NA	12h vs 0h
TXNDC12	-0.635362	30.4923	0.319004	0.651591	12h vs 0h
ENSG00000285839	0.328197	35.3187	0.410184	0.728402	12h vs 0h
KTI12	-0.118619	55.0403	0.769398	0.919696	12h vs 0h
CC2D1B	-0.211142	87.251	0.545542	0.816303	12h vs 0h
YIPF1	0.339128	12.5377	0.634848	NA	12h vs 0h
HSPB11	-0.749472	26.0575	0.173675	0.489083	12h vs 0h
TMEM59	-0.865388	16.2762	0.647603	NA	12h vs 0h
CZIB	-0.340183	22.8811	0.631868	0.860438	12h vs 0h
MAGOH	-0.672502	15.5983	0.358881	NA	12h vs 0h
GLIS1	-2.14296	20.2895	0.011831	0.0958766	12h vs 0h
NDC1	-0.0246085	45.7999	0.988362	0.99689	12h vs 0h
ORC1	-0.97842	46.9037	0.0143287	0.108895	12h vs 0h
TUT4	0.178309	79.9739	0.572647	0.833061	12h vs 0h
COA7	-0.41304	115.288	0.113032	0.387147	12h vs 0h
ECHDC2	-0.740337	47.8826	0.113771	0.387289	12h vs 0h
WLS	1.55103	7.96186	0.0820277	NA	12h vs 0h
DEPDC1	-0.192394	89.636	0.499469	0.787591	12h vs 0h
LRRC40	0.275417	13.3783	0.635956	NA	12h vs 0h
ATPAF1	0.0868965	31.2719	0.89504	0.967496	12h vs 0h
EFCAB14	0.450431	137.386	0.0495297	0.242792	12h vs 0h
PDZK1IP1	0.440923	61.3599	0.286429	0.624723	12h vs 0h
VAV3	-0.560759	327.024	0.000897238	0.0145182	12h vs 0h
SLC25A24	0.209246	53.785	0.527942	0.807332	12h vs 0h
IGSF3	-0.0366348	37.43	0.965402	0.987856	12h vs 0h
TRIM45	-0.270854	22.4138	0.748836	0.91104	12h vs 0h
SEC22B	-0.411577	69.711	0.314304	0.647891	12h vs 0h
RNF115	-1.02393	77.0653	0.00310167	0.0371439	12h vs 0h
PIAS3	0.446205	23.2427	0.354234	0.68098	12h vs 0h
PEX11B	-0.187722	22.0381	0.774033	0.921621	12h vs 0h
NBPF10	-0.491702	57.6876	0.218302	0.550832	12h vs 0h
NBPF9	-0.632782	69.3616	0.103893	0.370153	12h vs 0h
RBM8A	-0.121395	98.3072	0.69686	0.889866	12h vs 0h
LIX1L	-0.969574	16.6995	0.235483	NA	12h vs 0h
TXNIP	0.48084	445.104	0.00105385	0.0165639	12h vs 0h
FAF1	-1.37001	20.5872	0.0174965	0.124212	12h vs 0h
TTC39A	-0.695637	34.9685	0.255907	0.593881	12h vs 0h
EPS15	-0.485974	51.909	0.236273	0.571525	12h vs 0h
NRDC	0.579019	41.3982	0.160334	0.467372	12h vs 0h
ANKRD13C	0.275041	49.5935	0.442043	0.750384	12h vs 0h
ZRANB2	-0.679818	140.344	0.00440384	0.0483432	12h vs 0h
GBP2	0.942855	4.80226	0.141047	NA	12h vs 0h
MYSM1	-0.718621	156.252	0.00343883	0.0399704	12h vs 0h
JUN	1.24908	733.022	2.59197e-22	9.3525e-20	12h vs 0h
TM2D1	-1.49835	15.9761	0.0422531	NA	12h vs 0h
MCOLN3	-0.529058	21.5573	0.393138	0.714124	12h vs 0h
C1orf52	-0.0967264	37.6259	0.897265	0.967908	12h vs 0h
BCL10	0.203731	69.6413	0.571053	0.831856	12h vs 0h
GNG5	1.36568	25.7575	0.252313	0.589151	12h vs 0h
CTBS	-0.0179519	21.3049	0.983351	0.995664	12h vs 0h
SSX2IP	-0.64354	34.3401	0.190697	0.512166	12h vs 0h
CRYZ	-0.102469	63.6922	0.836224	0.946945	12h vs 0h
SLC44A5	0.0791588	32.9545	0.784999	0.926997	12h vs 0h
TMEM200B	0.129646	54.2018	0.728587	0.903818	12h vs 0h
SRSF4	-0.390661	290.684	0.0235121	0.15185	12h vs 0h
HP1BP3	0.219478	173.272	0.289322	0.628556	12h vs 0h
EIF4G3	-0.944707	42.3506	0.0225422	0.147654	12h vs 0h
ECE1	0.190198	66.0147	0.536267	0.811539	12h vs 0h
HMGCL	0.282222	34.4367	0.498346	0.786825	12h vs 0h
FUCA1	0.365431	83.0732	0.220843	0.554545	12h vs 0h
SRSF10	-0.507894	386.274	0.00175746	0.024278	12h vs 0h
MYOM3	0.547437	27.7656	0.612926	0.853897	12h vs 0h
BSDC1	1.3637	71.9846	2.00691e-05	0.000601276	12h vs 0h
ZBTB8OS	-0.445297	11.2269	0.628791	NA	12h vs 0h
YARS1	-0.743143	85.3847	0.0163334	0.118327	12h vs 0h
IFI6	0.314597	5.12396	0.587969	NA	12h vs 0h
RPA2	-0.215571	26.4595	0.735405	0.905822	12h vs 0h
EYA3	0.14869	198.695	0.411517	0.728567	12h vs 0h
DNAJC8	-0.634703	71.8162	0.0487642	0.241239	12h vs 0h
IFFO2	-0.369329	137.273	0.143593	0.444489	12h vs 0h
UBR4	0.618041	337.08	0.000252385	0.00514778	12h vs 0h
EMC1	-0.140892	58.8516	0.719861	0.899641	12h vs 0h
AKR7A2	-0.840482	15.968	0.336365	NA	12h vs 0h
SDC3	-0.273993	56.036	0.541648	0.814025	12h vs 0h
PUM1	-0.251653	220.528	0.266362	0.60428	12h vs 0h
SLC35D1	-1.06109	38.5285	0.0175812	0.124473	12h vs 0h
SERBP1	-0.701099	279.082	9.68836e-05	0.00233676	12h vs 0h
GNG12	0.0107295	171.657	0.926934	0.976753	12h vs 0h
PHTF1	0.317452	22.4635	0.554969	0.822004	12h vs 0h
TAF13	-0.255295	39.0381	0.609262	0.852248	12h vs 0h
PSRC1	0.282078	43.1289	0.450595	0.754994	12h vs 0h
SORT1	0.26773	112.419	0.320079	0.652823	12h vs 0h
DOCK7	-0.827386	28.5998	0.119803	0.400261	12h vs 0h
ITGB3BP	0.598746	9.53268	0.462829	NA	12h vs 0h
JAK1	0.185134	348.609	0.337517	0.665649	12h vs 0h
SLC16A4	-0.429524	34.4945	0.358367	0.684485	12h vs 0h
LAMTOR5	-0.159613	65.1547	0.747957	0.91104	12h vs 0h
TRIM33	-0.0425294	134.979	0.878459	0.961228	12h vs 0h
BCAS2	-0.462045	31.5614	0.32294	0.655757	12h vs 0h
WARS2	-1.42086	28.5618	0.00890847	0.0794961	12h vs 0h
F11R	0.57093	66.9412	0.0791958	0.315965	12h vs 0h
ASH1L	-0.214638	143.191	0.416346	0.733075	12h vs 0h
YY1AP1	-0.0624408	94.5286	0.870835	0.95796	12h vs 0h
GON4L	0.0135405	94.0251	0.952049	0.983727	12h vs 0h
RIT1	-0.421437	68.2228	0.27146	0.609207	12h vs 0h
ENSG00000270149	0.844924	32.5979	0.0580511	0.265289	12h vs 0h
USF1	-0.241628	28.2427	0.640252	0.863695	12h vs 0h
PFDN2	-0.887947	18.5849	0.201768	NA	12h vs 0h
DEDD	-0.481639	31.4396	0.306133	0.640757	12h vs 0h
B4GALT3	-0.494133	38.6444	0.260943	0.598921	12h vs 0h
KHDC4	-0.490762	193.545	0.0274884	0.170371	12h vs 0h
ARHGEF2	0.504521	47.7655	0.188562	0.509399	12h vs 0h
SSR2	0.136188	73.2198	0.618983	0.857013	12h vs 0h
UBQLN4	0.0460364	52.3392	0.92799	0.976753	12h vs 0h
TAGLN2	0.579678	157.872	0.0248838	0.158296	12h vs 0h
DHCR24	-0.404087	1616.75	7.99094e-06	0.000275173	12h vs 0h
USP24	0.178786	178.011	0.43224	0.747137	12h vs 0h
ACP6	-0.420466	23.6091	0.425503	0.741859	12h vs 0h
NBPF11	-0.567673	57.1977	0.152072	0.454301	12h vs 0h
NBPF14	-0.328197	71.2236	0.365971	0.688082	12h vs 0h
SEMA6C	-0.133959	9.54194	0.938925	NA	12h vs 0h
VPS72	-0.181019	38.4471	0.692643	0.888061	12h vs 0h
PI4KB	-0.125009	64.1715	0.768115	0.919589	12h vs 0h
CAMSAP2	-0.92948	150.507	0.000366914	0.00706501	12h vs 0h
INAVA	-0.0014703	200.284	0.947182	0.981682	12h vs 0h
IGFN1	-0.221005	1877.53	0.0325599	0.190964	12h vs 0h
ZNF697	-0.271064	215.539	0.19104	0.512352	12h vs 0h
NOTCH2	-0.189948	384.804	0.249961	0.587049	12h vs 0h
RORC	-2.61275	102.911	8.08395e-16	1.45845e-13	12h vs 0h
ST7L	-0.341571	19.6508	0.632899	0.86049	12h vs 0h
RHOC	0.852229	144.438	0.00050021	0.00907002	12h vs 0h
ENSG00000271810	0.741868	39.978	0.0609574	0.271107	12h vs 0h
SLC16A1	-0.976611	111.886	0.00112337	0.0174371	12h vs 0h
MCL1	0.120115	590.969	0.283331	0.621495	12h vs 0h
ENSA	-0.463195	78.1686	0.237642	0.573144	12h vs 0h
GOLPH3L	0.365016	30.2909	0.39733	0.717616	12h vs 0h
RFX5	-0.496186	34.7008	0.341084	0.668723	12h vs 0h
PMVK	0.724512	14.3411	0.346707	NA	12h vs 0h
PBXIP1	0.55804	18.5478	0.446517	NA	12h vs 0h
PYGO2	-0.376908	90.735	0.192348	0.513828	12h vs 0h
SHC1	0.224005	107.346	0.39482	0.71526	12h vs 0h
DNTTIP2	-0.242881	113.42	0.380306	0.702618	12h vs 0h
GCLM	0.264051	54.8509	0.47068	0.766535	12h vs 0h
ARHGAP29	-0.19632	2351.94	0.054211	0.254154	12h vs 0h
THEM4	-0.163783	36.8472	0.779332	0.925011	12h vs 0h
S100A10	0.683054	99.0327	0.0276742	0.17099	12h vs 0h
S100A11	0.9747	74.8185	0.0282996	0.173199	12h vs 0h
THBS3	0.272161	8.06124	0.628779	NA	12h vs 0h
GBA	0.657456	30.9202	0.1932	0.514889	12h vs 0h
FAM189B	-1.2971	4.29245	0.0345939	NA	12h vs 0h
SCAMP3	0.244243	17.687	0.675765	NA	12h vs 0h
CLK2	-0.174917	80.9163	0.631402	0.860438	12h vs 0h
S100A16	0.764856	71.4019	0.0562872	0.259371	12h vs 0h
S100A13	0.179746	47.4226	0.616526	0.855577	12h vs 0h
ILF2	0.439346	133.898	0.0578513	0.264668	12h vs 0h
ARHGEF11	-0.0173273	106.491	0.991719	0.997729	12h vs 0h
ETV3	-0.374647	104.853	0.175425	0.492507	12h vs 0h
MEF2D	-0.0562374	65.0208	0.917153	0.972927	12h vs 0h
IQGAP3	0.618605	76.9752	0.0345538	0.197494	12h vs 0h
GPATCH4	-0.448198	62.1544	0.355168	0.681618	12h vs 0h
GATAD2B	0.178189	86.4951	0.499717	0.787683	12h vs 0h
DENND4B	-0.249216	51.9611	0.553958	0.821474	12h vs 0h
CRTC2	0.420662	54.2901	0.328883	0.660552	12h vs 0h
SLC39A1	-1.47431	171.456	3.99494e-08	2.2251e-06	12h vs 0h
ENSG00000285779	-1.44031	160.314	1.14715e-07	6.02544e-06	12h vs 0h
CREG1	-0.105463	25.5007	0.907132	0.970265	12h vs 0h
JTB	-0.725832	32.4633	0.524466	0.804559	12h vs 0h
ENSG00000285641	0.663318	24.3557	0.177018	0.494262	12h vs 0h
RAB13	0.785379	37.57	0.060477	0.270711	12h vs 0h
TPM3	0.37343	255.35	0.03108	0.186083	12h vs 0h
KIFAP3	-0.834474	1.26538	0.412574	NA	12h vs 0h
PIGC	-0.531934	46.006	0.232997	0.567883	12h vs 0h
C1orf43	-0.653869	149.06	0.00784127	0.0730689	12h vs 0h
UBE2Q1	-0.970656	122.17	0.000607515	0.0105758	12h vs 0h
ADAR	0.0656955	391.487	0.752585	0.912851	12h vs 0h
ISG20L2	-0.0344857	91.3525	0.962819	0.986941	12h vs 0h
MRPL24	-0.580209	8.66035	0.482186	NA	12h vs 0h
HDGF	-0.905455	150.117	0.0933491	0.346394	12h vs 0h
PRDX1	-0.288578	162.175	0.246057	0.58377	12h vs 0h
GPBP1L1	-0.14967	124.678	0.581996	0.838916	12h vs 0h
ENSG00000271741	0.766362	19.5005	0.276428	0.614211	12h vs 0h
TMEM35B	1.71207	11.1627	0.0500519	NA	12h vs 0h
ZMYM6	-0.654442	32.3949	0.202884	0.529977	12h vs 0h
SFPQ	-0.152936	1018.55	0.126459	0.413021	12h vs 0h
KIAA0319L	0.72176	61.75	0.0366966	0.205219	12h vs 0h
GTF2B	0.364578	38.7366	0.492238	0.782283	12h vs 0h
KYAT3	0.497165	18.5892	0.481881	NA	12h vs 0h
RBMXL1	-0.31835	70.8358	0.357259	0.683628	12h vs 0h
GBP3	-0.356904	18.2377	0.618278	NA	12h vs 0h
GBP1	0.74259	34.6631	0.100348	0.361926	12h vs 0h
CLCC1	-0.554265	28.323	0.323628	0.656031	12h vs 0h
WDR47	-0.41479	41.0592	0.358036	0.684167	12h vs 0h
DBT	-1.05878	29.5948	0.0628702	0.275918	12h vs 0h
DPH5	-1.01596	8.72309	0.240065	NA	12h vs 0h
ERRFI1	0.0679543	208.721	0.721377	0.900393	12h vs 0h
RERE	0.00205804	598.768	0.994424	0.998978	12h vs 0h
ENO1	-0.243233	980.448	0.0297546	0.17997	12h vs 0h
DDAH1	-0.147658	113.179	0.65718	0.870262	12h vs 0h
ZNHIT6	-0.15646	112.697	0.663154	0.873969	12h vs 0h
ODF2L	-0.0391998	28.2082	0.910345	0.970565	12h vs 0h
SELENOF	0.742031	29.7082	0.141822	0.441644	12h vs 0h
PIGK	-0.781921	6.31707	0.433018	NA	12h vs 0h
SELENBP1	-0.732936	8.02263	0.445302	NA	12h vs 0h
POGZ	-0.133967	236.557	0.614853	0.854559	12h vs 0h
MRPL9	-0.733445	32.4137	0.178287	0.496012	12h vs 0h
SF3B4	-0.06129	113.99	0.87587	0.960485	12h vs 0h
OTUD7B	-0.633238	194.529	0.00227016	0.0295762	12h vs 0h
ANP32E	0.348972	71.8153	0.301728	0.638623	12h vs 0h
APH1A	0.779175	68.799	0.0204075	0.137917	12h vs 0h
KRTCAP2	0.190666	32.3433	0.661641	0.872828	12h vs 0h
ENSG00000273088	0.488794	9.28012	0.46071	NA	12h vs 0h
NBPF15	-0.946011	45.4167	0.0384065	0.211083	12h vs 0h
SRGAP2B	0.532762	47.3456	0.180223	0.498143	12h vs 0h
PDZK1	-0.959844	120.848	0.00195235	0.0264316	12h vs 0h
ARNT	0.192004	54.2918	0.545092	0.816261	12h vs 0h
CERS2	-0.00950423	195.916	0.991299	0.997729	12h vs 0h
MINDY1	0.776654	7.40761	0.178381	NA	12h vs 0h
CDC42SE1	0.421067	116.576	0.135931	0.432128	12h vs 0h
S100A6	0.741569	82.7758	0.313683	0.647515	12h vs 0h
S100A4	0.20662	8.37174	0.814212	NA	12h vs 0h
NRAS	-0.252328	193.038	0.224096	0.557988	12h vs 0h
CSDE1	-0.146112	304.795	0.425852	0.741936	12h vs 0h
SIKE1	-0.779841	110.868	0.00359192	0.04123	12h vs 0h
TMEM9	0.552244	50.128	0.227223	0.561594	12h vs 0h
YOD1	-0.929637	106.018	0.000589259	0.0103388	12h vs 0h
TPR	-0.56241	147.097	0.0270243	0.168374	12h vs 0h
UCHL5	-0.38193	23.3888	0.59008	0.841641	12h vs 0h
EIF2D	-0.660405	35.6311	0.17074	0.484268	12h vs 0h
KCNH1	-0.626357	46.0485	0.151362	0.453322	12h vs 0h
INTS7	-0.538983	34.2872	0.638062	0.862756	12h vs 0h
NSL1	-0.808422	37.8633	0.106969	0.374771	12h vs 0h
PPP1R15B	-0.594059	294.298	0.000279467	0.00564305	12h vs 0h
PIK3C2B	-0.394601	114.091	0.147475	0.449081	12h vs 0h
RBBP5	-0.230234	50.1403	0.598196	0.847895	12h vs 0h
GLUL	-0.963935	405.405	8.26429e-10	6.40985e-08	12h vs 0h
TOR1AIP2	-0.0799019	115.297	0.765206	0.918096	12h vs 0h
ACBD6	-2.97537	36.1653	6.51837e-09	4.54588e-07	12h vs 0h
STX6	0.153324	49.9794	0.654736	0.869076	12h vs 0h
ARPC5	0.344259	114.282	0.214048	0.543781	12h vs 0h
PAQR6	-0.807248	14.4985	0.36888	NA	12h vs 0h
SMG5	-0.480523	174.696	0.0724692	0.30086	12h vs 0h
GLMP	-1.44283	10.8843	0.124947	NA	12h vs 0h
CCT3	-0.125413	105.929	0.818872	0.940338	12h vs 0h
GLRX2	-0.890002	25.967	0.0849355	0.327853	12h vs 0h
ASPM	-0.0438419	145.913	0.924288	0.974675	12h vs 0h
ARL8A	0.250255	82.3458	0.366616	0.688514	12h vs 0h
UBE2T	0.245833	38.5957	0.682007	0.883532	12h vs 0h
ZBTB41	-0.2106	55.2558	0.628979	0.860438	12h vs 0h
DENND1B	-0.0695948	50.8571	0.883763	0.963537	12h vs 0h
ZNF281	0.0536975	201.17	0.787152	0.927678	12h vs 0h
KIF14	0.333684	34.9226	0.477225	0.771424	12h vs 0h
PHLDA3	-0.434576	55.0237	0.270989	0.60848	12h vs 0h
CSRP1	0.410572	55.4605	0.317841	0.65064	12h vs 0h
OLFML2B	0.61486	8.74967	0.470169	NA	12h vs 0h
RGS5	-0.359288	49.2063	0.400884	0.719872	12h vs 0h
SLC19A2	-2.39204	96.9582	1.52184e-12	1.8304e-10	12h vs 0h
PEX19	-0.955636	45.5523	0.078047	0.312904	12h vs 0h
COPA	0.0188694	155.494	0.893186	0.967475	12h vs 0h
ABL2	-0.521317	224.376	0.0122138	0.0976517	12h vs 0h
ALDH9A1	-0.910494	59.0179	0.0140977	0.107831	12h vs 0h
TMCO1	-1.53113	35.2871	0.00119143	0.0182766	12h vs 0h
MPC2	-0.638589	116.465	0.0515027	0.246921	12h vs 0h
PIGM	-0.359899	19.2222	0.571592	0.832115	12h vs 0h
IGSF8	1.19357	17.9474	0.0423752	NA	12h vs 0h
DCAF8	-0.454321	108.372	0.150047	0.451993	12h vs 0h
ENSG00000258465	-0.565632	44.9479	0.201834	0.528231	12h vs 0h
RC3H1	-0.807427	156.197	0.000799425	0.0132509	12h vs 0h
MRPS14	-1.04107	15.8355	0.231391	NA	12h vs 0h
COP1	0.120839	16.4949	0.834801	NA	12h vs 0h
FH	-0.903491	58.8905	0.0204496	0.137949	12h vs 0h
OPN3	0.86253	29.3148	0.0818319	0.321793	12h vs 0h
CHML	-0.0412648	120.862	0.895619	0.967544	12h vs 0h
CEP170	-0.458913	96.9147	0.122465	0.405885	12h vs 0h
AKT3	0.236853	39.0739	0.639282	0.863084	12h vs 0h
SH3BP5L	0.00883622	88.3622	0.953323	0.983892	12h vs 0h
LBR	-0.0926776	92.3172	0.819209	0.940557	12h vs 0h
ENAH	-0.368118	295.757	0.0370042	0.205931	12h vs 0h
TMEM63A	0.514437	19.6343	0.738218	0.907223	12h vs 0h
SLC66A3	1.21126	5.47553	0.228026	NA	12h vs 0h
GREB1	-1.57039	38.3717	0.000549423	0.00972209	12h vs 0h
NCOA1	-0.067614	59.6984	0.8895	0.966225	12h vs 0h
PLEKHA6	-0.884813	217.968	2.22425e-05	0.000649967	12h vs 0h
AIDA	0.151292	32.4522	0.652453	0.868639	12h vs 0h
DSTYK	0.516156	80.0158	0.106476	0.374443	12h vs 0h
NUAK2	-0.305318	696.183	0.0146429	0.110575	12h vs 0h
KDM5B	0.540288	177.83	0.00870208	0.0779898	12h vs 0h
RABIF	0.370314	31.9808	0.414017	0.731205	12h vs 0h
KLHL12	0.205883	49.9007	0.543199	0.815092	12h vs 0h
ADIPOR1	-0.0221222	49.6412	0.965716	0.987856	12h vs 0h
CYB5R1	0.275874	16.8269	0.653145	NA	12h vs 0h
EDEM3	-0.28313	31.1095	0.598175	0.847895	12h vs 0h
NIBAN1	-0.218075	23.1309	0.718171	0.899195	12h vs 0h
TRMT1L	-0.0326854	16.6447	0.95386	NA	12h vs 0h
IVNS1ABP	-0.090704	654.399	0.469595	0.766103	12h vs 0h
PYCR2	0.436819	68.2733	0.328188	0.659755	12h vs 0h
SDE2	-0.436662	79.073	0.195625	0.518358	12h vs 0h
ACBD3	-1.08007	197.383	1.90184e-06	7.48027e-05	12h vs 0h
RBM34	0.0532491	43.8212	0.869915	0.957483	12h vs 0h
ARID4B	-0.075622	199.425	0.673869	0.879179	12h vs 0h
B3GALNT2	-0.794215	28.0993	0.156478	0.462584	12h vs 0h
SUSD4	0.933973	16.349	0.117558	NA	12h vs 0h
TP53BP2	0.218562	253.645	0.254958	0.592659	12h vs 0h
NVL	0.325766	14.5767	0.636068	NA	12h vs 0h
WDR26	-0.254616	184.363	0.236189	0.571525	12h vs 0h
ZNF496	0.424172	69.2362	0.25277	0.589749	12h vs 0h
ANGEL2	-0.0290726	38.9992	0.954248	0.984009	12h vs 0h
PTPN14	-0.109202	810.617	0.324997	0.656961	12h vs 0h
GPATCH2	0.121881	41.4593	0.702667	0.893296	12h vs 0h
ELK4	-0.0476902	164.16	0.843882	0.94836	12h vs 0h
NUCKS1	-0.345557	336.148	0.0353915	0.199534	12h vs 0h
RAB29	0.0979117	72.9097	0.741825	0.908695	12h vs 0h
SLC41A1	0.26916	47.8133	0.51184	0.795759	12h vs 0h
PARP1	-0.565043	80.4649	0.712336	0.897477	12h vs 0h
CDC42BPA	0.25834	89.6239	0.39026	0.711453	12h vs 0h
JMJD4	0.11681	22.2196	0.849055	0.950965	12h vs 0h
NUP133	-0.922737	37.594	0.0554311	0.256852	12h vs 0h
ABCB10	-1.34203	16.0875	0.101305	NA	12h vs 0h
SLC30A1	-0.129645	530.622	0.317283	0.650317	12h vs 0h
NEK2	0.840476	22.3122	0.136186	0.432368	12h vs 0h
LPGAT1	-0.571166	50.7908	0.143349	0.443902	12h vs 0h
C1orf35	-0.0551569	35.524	0.916839	0.972874	12h vs 0h
MRPL55	-1.95733	23.2589	0.00207149	0.0275502	12h vs 0h
TRIM11	-0.843338	132.488	0.000824345	0.0135739	12h vs 0h
EPRS1	-0.244069	59.079	0.527881	0.807332	12h vs 0h
BPNT1	0.856154	17.0397	0.158651	NA	12h vs 0h
RAB3GAP2	-0.081423	92.794	0.816405	0.938923	12h vs 0h
NID1	0.125813	24.6239	0.775694	0.922561	12h vs 0h
ERO1B	0.202574	6.98883	0.827134	NA	12h vs 0h
HEATR1	-0.311332	81.816	0.333933	0.664593	12h vs 0h
EXOC8	-0.315016	90.6828	0.278225	0.616387	12h vs 0h
EGLN1	-0.196274	113.429	0.498377	0.786825	12h vs 0h
ENSG00000287856	-0.0912065	72.3587	0.809003	0.935477	12h vs 0h
TAF5L	0.20872	75.3953	0.454988	0.758209	12h vs 0h
PGBD5	0.362053	53.3978	0.270191	0.607629	12h vs 0h
C1orf198	0.0578554	244.205	0.740659	0.908385	12h vs 0h
TTC13	-0.0704651	13.556	0.954857	NA	12h vs 0h
AHCTF1	-0.178335	148.435	0.654747	0.869076	12h vs 0h
ASAP2	-1.64122	217.747	2.14684e-16	4.24206e-14	12h vs 0h
CPSF3	-0.16356	36.3705	0.80396	0.933952	12h vs 0h
IAH1	-0.204212	53.2921	0.638796	0.863061	12h vs 0h
YPEL5	0.394284	75.1508	0.289774	0.629015	12h vs 0h
LBH	-0.021526	106.653	0.938427	0.979158	12h vs 0h
LCLAT1	-0.232161	76.0557	0.573366	0.833452	12h vs 0h
SPAST	0.153036	40.0883	0.736995	0.906449	12h vs 0h
TAF1B	-0.274483	25.4181	0.668357	0.876809	12h vs 0h
KLF11	0.442664	140.289	0.0797575	0.316575	12h vs 0h
RRM2	0.0165724	741.136	0.826374	0.943626	12h vs 0h
HPCAL1	0.471182	124.816	0.049593	0.242825	12h vs 0h
SELENOI	-0.0571252	126.521	0.798117	0.933073	12h vs 0h
KCNK3	1.34616	104.409	8.88797e-06	0.000299842	12h vs 0h
SLC35F6	0.176787	496.261	0.166836	0.477933	12h vs 0h
CAD	-0.601033	187.608	0.0153823	0.114184	12h vs 0h
SNX17	-0.46441	72.5249	0.160599	0.467817	12h vs 0h
NRBP1	0.133563	162.652	0.515382	0.797869	12h vs 0h
NDUFAF7	-0.287516	24.9309	0.655258	0.869159	12h vs 0h
QPCT	-1.27796	29.1251	0.021815	0.144142	12h vs 0h
GALM	-0.171384	24.9025	0.80504	0.934802	12h vs 0h
GEMIN6	-0.146184	19.9993	0.856176	0.952493	12h vs 0h
PPP1R21	0.427648	19.0843	0.445366	0.752155	12h vs 0h
ATRAID	-0.0366163	35.0425	0.983295	0.995664	12h vs 0h
ZNF512	-0.457067	61.5812	0.304574	0.640133	12h vs 0h
GPN1	-0.70278	44.9936	0.156744	0.462584	12h vs 0h
GDF7	-0.195425	34.5793	0.722938	0.901121	12h vs 0h
KLHL29	-0.134733	144.189	0.607519	0.851552	12h vs 0h
UBXN2A	-0.0492301	41.548	0.94567	0.981569	12h vs 0h
SIPA1L2	0.0298381	285.945	0.909148	0.970565	12h vs 0h
PCNX2	0.708092	32.5374	0.52254	0.80396	12h vs 0h
TARBP1	-1.15141	20.8202	0.057058	0.261905	12h vs 0h
IRF2BP2	-0.0361385	312.02	0.831071	0.944802	12h vs 0h
TOMM20	-0.561439	202.136	0.0660196	0.284622	12h vs 0h
LPIN1	0.0509917	142.438	0.806779	0.934991	12h vs 0h
DDX1	-0.259252	141.782	0.350772	0.677778	12h vs 0h
CENPA	0.525297	57.6634	0.14588	0.44846	12h vs 0h
DPYSL5	0.20018	35.8585	0.673176	0.878963	12h vs 0h
MAPRE3	0.462607	8.95634	0.506165	NA	12h vs 0h
TMEM214	-0.0801787	113.426	0.742751	0.90878	12h vs 0h
AGBL5	0.796436	30.1849	0.17456	0.491241	12h vs 0h
CENPO	0.0514012	119.959	0.830093	0.944459	12h vs 0h
RAB10	0.201938	170.5	0.466956	0.765251	12h vs 0h
HADHB	0.327448	42.9852	0.410679	0.728567	12h vs 0h
ID2	0.141141	676.097	0.262432	0.600127	12h vs 0h
POLE4	0.0693045	5.29924	0.8395	NA	12h vs 0h
THNSL2	-0.323593	10.2755	0.728214	NA	12h vs 0h
RPIA	-0.815082	11.6349	0.442992	NA	12h vs 0h
INO80B	0.0551687	10.7661	0.931964	NA	12h vs 0h
INO80B-WBP1	0.0689587	21.6227	0.885967	0.965113	12h vs 0h
WBP1	0.00536189	26.8602	0.932399	0.978012	12h vs 0h
TTC31	0.0334511	46.6073	0.916311	0.972687	12h vs 0h
RMND5A	-0.583571	153.316	0.0205305	0.138185	12h vs 0h
ANKRD36	-0.0711714	12.458	0.948746	NA	12h vs 0h
PTCD3	-0.653147	119.926	0.0132682	0.103005	12h vs 0h
MRPL35	-1.06266	66.035	0.00201977	0.0270792	12h vs 0h
KDM3A	0.623629	203.269	0.00263326	0.0328674	12h vs 0h
CNNM4	0.515684	45.069	0.203745	0.531555	12h vs 0h
CNNM3	-0.304185	47.8186	0.520483	0.802011	12h vs 0h
ANTXR1	0.609998	7.88269	0.455919	NA	12h vs 0h
ANXA4	-0.297051	475.014	0.086889	0.33158	12h vs 0h
COX5B	-0.371369	48.6241	0.34693	0.673805	12h vs 0h
SLC30A6	-0.256245	51.5217	0.543458	0.815286	12h vs 0h
YIPF4	-0.345225	52.1999	0.445034	0.751983	12h vs 0h
BIRC6	-0.672471	195.768	0.00252024	0.0321269	12h vs 0h
TTC27	1.20296	12.8953	0.0495643	NA	12h vs 0h
ADSS2	-0.280328	33.961	0.62284	0.858817	12h vs 0h
HNRNPU	-0.25301	813.993	0.0542277	0.254154	12h vs 0h
TFB2M	0.556678	24.3572	0.262015	0.600127	12h vs 0h
ACP1	-0.648031	87.3668	0.0432245	0.226404	12h vs 0h
TRAPPC12	-0.409497	49.9795	0.430598	0.745704	12h vs 0h
RPS7	-0.365139	240.079	0.166324	0.477291	12h vs 0h
MORN2	-0.707722	4.54511	0.563052	NA	12h vs 0h
EML4	0.312182	383.929	0.0505232	0.245419	12h vs 0h
REL	-0.474783	135.422	0.0400277	0.21574	12h vs 0h
PEX13	-0.494499	96.6286	0.0828902	0.32372	12h vs 0h
KIAA1841	0.12412	25.1931	0.765614	0.918182	12h vs 0h
C2orf74	0.197185	21.0064	0.751928	0.912717	12h vs 0h
COMMD1	0.984063	4.39752	0.37907	NA	12h vs 0h
ETAA1	0.0615386	128.029	0.773653	0.921451	12h vs 0h
PNO1	0.0927109	49.5013	0.816041	0.938905	12h vs 0h
NAGK	-1.21848	95.2126	1.64097e-05	0.000513524	12h vs 0h
MPHOSPH10	-0.737993	99.9322	0.0197228	0.134826	12h vs 0h
RNF181	-0.217049	15.4544	0.81747	NA	12h vs 0h
USP39	0.311437	73.8407	0.365	0.687937	12h vs 0h
BCL2L11	-0.677217	141.004	0.0077527	0.0725363	12h vs 0h
MERTK	-0.628841	15.7051	0.344455	NA	12h vs 0h
TMEM87B	0.597974	59.6654	0.0940695	0.347898	12h vs 0h
POU3F3	0.00337216	43.9184	0.985282	0.996639	12h vs 0h
MRPS9	-1.40425	28.7815	0.231389	0.566567	12h vs 0h
C2orf49	-0.558212	88.2058	0.0690172	0.292381	12h vs 0h
NCK2	0.452352	52.2515	0.277962	0.616055	12h vs 0h
MRPL30	-0.129406	89.3458	0.687429	0.885315	12h vs 0h
EIF5B	0.376507	143.514	0.163159	0.472119	12h vs 0h
TMSB10	0.852519	272.078	0.000228806	0.00479511	12h vs 0h
KCMF1	0.11886	140.807	0.585692	0.83967	12h vs 0h
ELMOD3	-0.202421	21.8695	0.827154	0.943626	12h vs 0h
SLC20A1	-1.42588	573.867	1.652e-30	9.13994e-28	12h vs 0h
ZC3H6	-0.253625	59.6254	0.519036	0.800957	12h vs 0h
TTL	0.619502	88.5221	0.077988	0.312819	12h vs 0h
POLR1B	-0.746566	86.3146	0.017258	0.123203	12h vs 0h
CHCHD5	-0.704897	20.6063	0.218834	0.551649	12h vs 0h
MAP4K4	-0.191491	203.751	0.346861	0.673805	12h vs 0h
MBD5	0.336181	80.0246	0.278	0.616055	12h vs 0h
CBWD2	-0.735583	23.3328	0.188317	0.509235	12h vs 0h
RABL2A	-0.0250193	18.5255	0.979064	NA	12h vs 0h
ACTR3	-0.292309	276.32	0.125496	0.411186	12h vs 0h
PLEKHB2	0.227628	222.088	0.287693	0.626118	12h vs 0h
GCA	0.150018	23.4275	0.83576	0.946945	12h vs 0h
DDX18	-0.0587568	225.919	0.801072	0.933218	12h vs 0h
INSIG2	0.617133	44.7057	0.107896	0.376745	12h vs 0h
STEAP3	-1.05521	16.883	0.127607	NA	12h vs 0h
DBI	-0.22234	73.6154	0.583476	0.839069	12h vs 0h
PDCL3	-0.866144	17.9155	0.211428	NA	12h vs 0h
NPAS2	1.18414	43.877	0.00877125	0.0784403	12h vs 0h
RPL31	0.0642309	273.083	0.625952	0.859049	12h vs 0h
CNOT11	-0.133376	152.404	0.588157	0.840486	12h vs 0h
CERS6	-0.710994	45.1154	0.0797602	0.316575	12h vs 0h
IL1R1	0.357225	67.6158	0.382218	0.704615	12h vs 0h
PTPN18	0.576214	36.8895	0.236932	0.572596	12h vs 0h
SH3RF3	-2.62113	66.5459	9.56113e-12	1.0044e-09	12h vs 0h
SOWAHC	0.327426	129.422	0.190605	0.512085	12h vs 0h
RGPD5	0.218263	105.118	0.385121	0.70695	12h vs 0h
ERLEC1	0.672938	48.2727	0.102162	0.365765	12h vs 0h
SPTBN1	-0.360033	1486.33	1.50016e-05	0.000477004	12h vs 0h
TMEM37	0.25727	48.2881	0.840789	0.94836	12h vs 0h
TMEM177	-0.352345	58.6001	0.36021	0.684958	12h vs 0h
PTPN4	-0.603955	62.5326	0.125577	0.411186	12h vs 0h
EPB41L5	0.947662	53.4385	0.0118111	0.0958462	12h vs 0h
RALB	-0.122186	41.1374	0.812364	0.937502	12h vs 0h
INHBB	-0.319162	69.8691	0.37471	0.69756	12h vs 0h
TSN	-0.0593073	141.748	0.810705	0.936532	12h vs 0h
EPC2	-0.49423	153.121	0.0241646	0.155384	12h vs 0h
SPOPL	-0.531513	82.6674	0.0837453	0.325342	12h vs 0h
MDH1	-0.571997	82.8827	0.11885	0.397718	12h vs 0h
UGP2	-0.43304	69.6845	0.232087	0.567095	12h vs 0h
MRPL19	-0.294129	89.6944	0.317046	0.650152	12h vs 0h
DGUOK	0.0839836	33.9271	0.799421	0.933218	12h vs 0h
TET3	0.439641	174.296	0.0556877	0.257266	12h vs 0h
MTHFD2	-0.0552277	115.048	0.855211	0.952208	12h vs 0h
ZNF638	-0.159629	151.081	0.574798	0.834398	12h vs 0h
SPR	-0.738176	24.6385	0.286701	0.624989	12h vs 0h
CRIM1	-0.148187	1376.67	0.108502	0.377991	12h vs 0h
CEBPZOS	-0.497534	49.0661	0.34578	0.67299	12h vs 0h
EPAS1	0.0576116	687.849	0.554179	0.821474	12h vs 0h
RHOQ	0.56633	52.0378	0.145178	0.447078	12h vs 0h
CRIPT	-0.68486	9.55656	0.472643	NA	12h vs 0h
SOCS5	-0.332983	147.49	0.201762	0.528209	12h vs 0h
LGALSL	-0.994134	69.5055	0.00534468	0.0562887	12h vs 0h
AFTPH	-0.547018	125.748	0.0432676	0.226404	12h vs 0h
SLC1A4	-0.580449	18.7772	0.378999	NA	12h vs 0h
CEP68	-0.422917	88.5801	0.150037	0.451993	12h vs 0h
ACTR2	-0.147397	302.085	0.439545	0.749298	12h vs 0h
HTRA2	-0.565994	9.60529	0.578162	NA	12h vs 0h
DOK1	0.76516	27.554	0.122143	0.405223	12h vs 0h
SEMA4F	-0.195565	15.1467	0.852312	NA	12h vs 0h
HK2	-0.541316	369.411	0.00178475	0.024604	12h vs 0h
KCNIP3	-0.488073	28.6074	0.510006	0.79465	12h vs 0h
FAHD2A	-0.812873	18.2451	0.335584	NA	12h vs 0h
GMCL1	0.169064	46.365	0.621356	0.858073	12h vs 0h
SNRNP27	-0.310763	31.9497	0.621347	0.858073	12h vs 0h
PCBP1	-0.263804	748.232	0.0807555	0.318834	12h vs 0h
PCYOX1	-0.490439	51.8022	0.260451	0.598596	12h vs 0h
SMYD5	-0.159098	39.8393	0.759408	0.916303	12h vs 0h
CCT7	0.00903822	99.1887	0.941607	0.980862	12h vs 0h
ALMS1	-0.31329	47.4256	0.744661	0.909398	12h vs 0h
STAMBP	-0.265164	104.574	0.463347	0.762833	12h vs 0h
INPP4A	-1.46371	16.4827	0.0364803	NA	12h vs 0h
UNC50	0.00502632	43.0069	0.972014	0.990635	12h vs 0h
ENSG00000241962	0.0582883	14.7958	0.887481	NA	12h vs 0h
CIAO1	-0.195668	111.992	0.49421	0.784366	12h vs 0h
NCAPH	0.0881469	47.8107	0.818045	0.939778	12h vs 0h
PSD4	0.428951	33.6189	0.344125	0.670698	12h vs 0h
ENSG00000285542	-0.295979	232.561	0.20064	0.526269	12h vs 0h
SLC3A1	-0.0624592	320.666	0.767214	0.918775	12h vs 0h
PRKCE	0.0922264	258.949	0.63846	0.862961	12h vs 0h
MAT2A	-0.514234	1447.75	1.59424e-08	9.72841e-07	12h vs 0h
VAMP8	-0.588874	16.7331	0.383378	NA	12h vs 0h
KLHL23	-0.14313	74.319	0.727297	0.903543	12h vs 0h
SSB	0.40803	90.323	0.2959	0.633233	12h vs 0h
UBR3	-0.314315	34.2396	0.80232	0.933322	12h vs 0h
WDR75	-0.531389	62.4686	0.192368	0.513828	12h vs 0h
ASNSD1	-0.555976	91.7489	0.068034	0.28982	12h vs 0h
GORASP2	0.0711876	298.175	0.65557	0.869379	12h vs 0h
DCAF17	-1.19667	37.1265	0.0107223	0.0897019	12h vs 0h
PMS1	-0.347726	16.9403	0.682986	NA	12h vs 0h
MFSD6	0.11493	26.1895	0.750803	0.911886	12h vs 0h
PLEKHA3	-0.744181	47.2767	0.116343	0.391697	12h vs 0h
UBE2E3	-0.355979	19.9519	0.596121	0.846442	12h vs 0h
ITPRID2	-0.172801	179.151	0.529123	0.808245	12h vs 0h
RIF1	-0.283876	428.983	0.0525939	0.249463	12h vs 0h
FMNL2	0.0865955	187.82	0.64455	0.866446	12h vs 0h
ARL6IP6	0.702672	19.6423	0.287677	0.626118	12h vs 0h
SULT1C2	-0.410311	149.762	0.0854124	0.328927	12h vs 0h
SULT1C4	1.01407	365.16	7.77563e-09	5.28934e-07	12h vs 0h
SCRN3	-0.910843	12.1139	0.3236	NA	12h vs 0h
GYPC	-0.815423	41.1718	0.193789	0.515966	12h vs 0h
MYO7B	-2.21057	74.1649	9.34713e-08	4.97255e-06	12h vs 0h
PPIG	-0.24873	240.99	0.196434	0.519339	12h vs 0h
SFT2D3	-0.910193	67.3112	0.0142717	0.10868	12h vs 0h
UGGT1	-0.576586	128.213	0.0227865	0.148551	12h vs 0h
MZT2B	-0.204363	47.3507	0.684883	0.884512	12h vs 0h
IMP4	-0.0710067	74.8721	0.832536	0.94569	12h vs 0h
CCDC74A	-1.40825	5.37345	0.0799327	NA	12h vs 0h
MGAT5	-1.10491	279.767	2.52739e-08	1.51991e-06	12h vs 0h
CCNT2	-0.307607	295.624	0.0745044	0.305339	12h vs 0h
RAB3GAP1	-0.29239	104.154	0.304625	0.640133	12h vs 0h
R3HDM1	-0.318932	63.7935	0.446853	0.75352	12h vs 0h
UBXN4	-0.142189	182.478	0.585307	0.839519	12h vs 0h
HNMT	-0.323593	6.61363	0.79223	NA	12h vs 0h
PDK1	0.620578	40.7047	0.128187	0.416279	12h vs 0h
MAP3K20	-0.23868	135.011	0.402774	0.719984	12h vs 0h
CDCA7	-0.943245	87.5084	0.00182439	0.0250259	12h vs 0h
MTA3	-0.278513	67.2568	0.531625	0.810166	12h vs 0h
PLEKHH2	1.61602	234.299	1.44538e-17	3.15663e-15	12h vs 0h
DYNC2LI1	0.717003	62.6155	0.0319816	0.189312	12h vs 0h
PPM1B	-0.476297	167.618	0.0448412	0.230061	12h vs 0h
PPP1CB	-0.0056773	522.032	0.952315	0.983727	12h vs 0h
SPDYA	-0.160859	47.0038	0.699956	0.891214	12h vs 0h
WDR43	-0.737374	248.035	7.6605e-05	0.00190343	12h vs 0h
CLIP4	-0.46616	273.383	0.00855037	0.0773823	12h vs 0h
GEN1	-0.459081	150.397	0.0376984	0.20788	12h vs 0h
KCNS3	-0.626922	39.2699	0.235423	0.570445	12h vs 0h
RHOB	0.850808	5266.1	6.51757e-26	3.00496e-23	12h vs 0h
SLC4A1AP	-0.38664	53.1226	0.460713	0.761435	12h vs 0h
MRPL33	-0.379927	53.3641	0.378265	0.700563	12h vs 0h
BABAM2	-1.18157	24.6933	0.0333211	0.193552	12h vs 0h
FOSL2	0.250805	2170.44	0.00268607	0.0332216	12h vs 0h
RPS27A	0.276612	140.425	0.339669	0.667357	12h vs 0h
CFAP36	0.145721	11.5038	0.753745	NA	12h vs 0h
VRK2	0.0763245	36.2162	0.855102	0.952208	12h vs 0h
PAPOLG	-0.270813	62.2934	0.481723	0.774109	12h vs 0h
TTC7A	0.105049	58.4032	0.740425	0.908385	12h vs 0h
EPCAM	0.154943	97.7131	0.563918	0.827651	12h vs 0h
MSH2	-0.540959	88.424	0.104913	0.371131	12h vs 0h
MSH6	-0.689266	310.517	0.000218906	0.00461091	12h vs 0h
FOXN2	-0.630726	68.8049	0.0689286	0.292155	12h vs 0h
B3GNT2	-0.954415	207.343	9.42786e-07	3.95251e-05	12h vs 0h
EHBP1	-0.959258	51.8672	0.0444091	0.229473	12h vs 0h
DNAJB2	0.347689	75.842	0.336803	0.665039	12h vs 0h
STK11IP	0.470329	41.0843	0.314268	0.647891	12h vs 0h
SLC4A3	0.142121	10.6579	0.716656	NA	12h vs 0h
IGFBP2	0.269529	31.138	0.581054	0.838355	12h vs 0h
ARPC2	-0.0901011	219.958	0.766844	0.918725	12h vs 0h
COPS7B	-0.596839	78.6656	0.0943003	0.348131	12h vs 0h
DIS3L2	-0.159475	31.7468	0.779203	0.924991	12h vs 0h
EIF4E2	-0.303679	113.398	0.31565	0.648893	12h vs 0h
EFHD1	0.899419	52.4072	0.0542976	0.254154	12h vs 0h
GIGYF2	-0.562828	190.985	0.00448945	0.048895	12h vs 0h
ATG16L1	-0.382245	128.013	0.177971	0.495798	12h vs 0h
CYP27A1	-0.0396695	203.253	0.947615	0.981682	12h vs 0h
RETREG2	-0.917027	104.081	0.00133622	0.0199211	12h vs 0h
CAPN10	0.228493	24.376	0.648035	0.867551	12h vs 0h
SGPP2	0.406206	70.0384	0.209682	0.53902	12h vs 0h
ACSL3	0.262234	308.745	0.0989352	0.358386	12h vs 0h
CASP10	0.209448	29.8375	0.648841	0.867945	12h vs 0h
CASP8	-0.463104	77.7066	0.141027	0.440816	12h vs 0h
STRADB	0.420339	49.1145	0.281383	0.619184	12h vs 0h
PARD3B	0.504829	25.11	0.335917	0.665039	12h vs 0h
NRP2	-2.05757	108.598	1.31024e-14	1.97703e-12	12h vs 0h
EEF1B2	0.132778	97.4294	0.704638	0.894152	12h vs 0h
CNOT9	-0.462929	145.912	0.0600325	0.269448	12h vs 0h
BCS1L	0.570579	25.2916	0.400956	0.719872	12h vs 0h
STK36	0.727497	33.7241	0.142502	0.442598	12h vs 0h
TTLL4	-0.0915665	220.623	0.659414	0.871586	12h vs 0h
SPEG	1.63789	32.0423	0.00218095	0.0286841	12h vs 0h
GMPPA	1.02531	35.9241	0.0341499	0.196267	12h vs 0h
CREB1	-0.478755	174.65	0.0276914	0.17099	12h vs 0h
CCNYL1	-0.32299	238.901	0.0931412	0.346161	12h vs 0h
PIKFYVE	-0.00462866	186.195	0.966541	0.988578	12h vs 0h
PTH2R	0.544276	11.4368	0.517531	NA	12h vs 0h
FBXO36	0.103638	16.6261	0.867977	NA	12h vs 0h
SP140L	0.0261578	58.9421	0.868063	0.955797	12h vs 0h
ZFAND2B	-0.0248573	25.8682	0.898673	0.96808	12h vs 0h
ANKZF1	0.237953	61.4762	0.485332	0.776971	12h vs 0h
STK16	-0.245212	34.5381	0.64778	0.867551	12h vs 0h
GCC2	0.215555	204.538	0.244527	0.581803	12h vs 0h
LIMS1	-0.183436	146.619	0.460303	0.761435	12h vs 0h
RANBP2	-0.247913	301.363	0.132947	0.427263	12h vs 0h
DNAJC10	0.303378	59.3088	0.377666	0.700165	12h vs 0h
NUP35	-0.740134	27.8841	0.216839	0.548643	12h vs 0h
TANC1	0.279619	194.184	0.197153	0.52041	12h vs 0h
MARCHF7	-0.093538	403.967	0.585007	0.839495	12h vs 0h
TANK	0.244572	59.1379	0.442943	0.75066	12h vs 0h
PSMD14	-0.452683	57.0529	0.248878	0.586273	12h vs 0h
DYNC1I2	-1.55867	42.75	0.189812	0.511038	12h vs 0h
HAT1	-0.274071	65.9751	0.461193	0.761435	12h vs 0h
METAP1D	-0.52222	9.8992	0.66226	NA	12h vs 0h
ITGA6	0.367521	46.6249	0.360602	0.684958	12h vs 0h
GPD2	-0.545075	247.208	0.00551881	0.0573943	12h vs 0h
PKP4	-0.448684	217.134	0.0372811	0.206627	12h vs 0h
ZDBF2	0.0763245	53.4455	0.801901	0.933322	12h vs 0h
FASTKD2	-0.543536	100.807	0.0855056	0.329133	12h vs 0h
RPE	-0.370464	50.1993	0.334673	0.664806	12h vs 0h
SPAG16	-0.878162	6.69295	0.371079	NA	12h vs 0h
COQ10B	-0.317084	92.4043	0.312011	0.645981	12h vs 0h
MRPL44	-0.0814384	111.429	0.785716	0.927151	12h vs 0h
SP100	-0.11737	63.9127	0.900503	0.968417	12h vs 0h
CAB39	-0.230348	285.265	0.254201	0.591249	12h vs 0h
ITM2C	1.21783	64.4864	0.00137471	0.0202642	12h vs 0h
AGAP1	-0.749162	144.91	0.0026355	0.0328674	12h vs 0h
COPS8	-0.436044	44.7157	0.357705	0.684007	12h vs 0h
MLPH	-1.05363	37.6996	0.0591599	0.267465	12h vs 0h
RHBDD1	-0.24568	20.8057	0.754905	0.913749	12h vs 0h
COL4A3	-0.589156	113.058	0.0861217	0.330319	12h vs 0h
MFF	-0.337275	98.9136	0.246674	0.584398	12h vs 0h
AGFG1	0.145822	261.386	0.417774	0.733965	12h vs 0h
SCLY	0.230922	28.7384	0.667004	0.876243	12h vs 0h
ERFE	-2.09724	136.719	6.42242e-05	0.00162996	12h vs 0h
TRAF3IP1	-0.45274	40.4906	0.323401	0.656031	12h vs 0h
FAM110C	0.257349	148.244	0.261246	0.599249	12h vs 0h
SH3YL1	0.783563	20.0697	0.181903	0.500534	12h vs 0h
UGT1A1	-0.70995	103.407	0.00830065	0.0756516	12h vs 0h
SH3BP4	0.389356	817.795	0.00106468	0.0166398	12h vs 0h
LRRFIP1	0.375675	175.097	0.106353	0.374311	12h vs 0h
RAMP1	0.0261657	6.33826	0.936303	NA	12h vs 0h
HSPE1	-1.14142	83.0837	0.000185865	0.00401691	12h vs 0h
HSPE1-MOB4	-0.832306	41.5319	0.082971	0.323732	12h vs 0h
MOB4	-0.843023	75.4254	0.0114048	0.0938074	12h vs 0h
CARF	0.195334	27.4703	0.647373	0.867551	12h vs 0h
NBEAL1	0.56668	119.321	0.018112	0.126845	12h vs 0h
CYP20A1	0.178727	56.9794	0.596673	0.846932	12h vs 0h
ABI2	0.0911224	151.32	0.679055	0.881507	12h vs 0h
FZD7	1.50332	55.543	7.12292e-05	0.00179131	12h vs 0h
NOP58	-0.385794	138.753	0.231433	0.566567	12h vs 0h
BMPR2	0.536678	157.627	0.0171873	0.123	12h vs 0h
FAM117B	-0.963542	89.3287	0.000741223	0.0125796	12h vs 0h
PNKD	0.525617	135.022	0.0860985	0.330319	12h vs 0h
CTDSP1	0.601025	143.001	0.0276639	0.17099	12h vs 0h
MARS2	-0.221374	59.026	0.544279	0.815779	12h vs 0h
C2orf69	-0.349728	83.978	0.227885	0.562405	12h vs 0h
MAIP1	0.231954	29.1034	0.568364	0.829994	12h vs 0h
SPATS2L	-0.122616	193.273	0.618349	0.856994	12h vs 0h
SGO2	-0.259652	59.7579	0.519165	0.800957	12h vs 0h
BZW1	0.0612501	304.209	0.656001	0.869606	12h vs 0h
NIF3L1	-0.600262	32.9392	0.28579	0.62415	12h vs 0h
NDUFB3	-1.08058	28.007	0.342583	0.669752	12h vs 0h
MTX2	0.266355	26.3512	0.567498	0.829751	12h vs 0h
HNRNPA3	-0.520378	523.258	0.000358514	0.00695166	12h vs 0h
AGPS	0.0114294	193.952	0.991426	0.997729	12h vs 0h
CFLAR	-0.406765	330.744	0.0107931	0.0900223	12h vs 0h
PUM2	-0.24511	261.382	0.172558	0.487096	12h vs 0h
HS1BP3	0.360389	53.9365	0.434117	0.747766	12h vs 0h
KIF3C	1.41762	38.6265	0.00665041	0.0650846	12h vs 0h
HADHA	-0.215697	94.8854	0.593261	0.845087	12h vs 0h
COX7A2L	-0.595684	47.3863	0.214688	0.544861	12h vs 0h
PPP1R7	0.762156	28.291	0.112562	0.386012	12h vs 0h
SEPTIN2	0.0309369	294.754	0.762547	0.917156	12h vs 0h
FARP2	0.227739	106.412	0.378512	0.700864	12h vs 0h
ZFP36L2	-0.482973	718.609	0.000558182	0.00983515	12h vs 0h
THADA	-0.458971	31.4521	0.341181	0.668723	12h vs 0h
MEMO1	-0.501506	14.9176	0.552909	NA	12h vs 0h
DPY30	-0.40681	28.9208	0.443633	0.751166	12h vs 0h
FAM98A	-0.67485	102.505	0.0139303	0.106747	12h vs 0h
FEZ2	0.266355	29.5883	0.658416	0.871066	12h vs 0h
FBXO11	-0.0638863	207.201	0.79461	0.930936	12h vs 0h
STRN	-0.465454	103.674	0.1602	0.467372	12h vs 0h
HEATR5B	-0.406767	41.1554	0.319359	0.651836	12h vs 0h
EIF2AK2	-0.894192	155.394	0.000492066	0.00899484	12h vs 0h
CEBPZ	-0.500223	126.759	0.0975047	0.355911	12h vs 0h
UBE2F	-1.06118	25.933	0.0610283	0.271107	12h vs 0h
UBE2F-SCLY	-0.280727	16.5907	0.707202	NA	12h vs 0h
WDR35	0.0950493	91.2162	0.720834	0.900239	12h vs 0h
ZC3H15	-0.039916	131.33	0.892744	0.967475	12h vs 0h
ITGAV	0.396941	767.975	0.000143958	0.00320298	12h vs 0h
GULP1	0.237457	153.505	0.264419	0.601374	12h vs 0h
DGKD	-0.813276	74.7574	0.0112855	0.0930997	12h vs 0h
UGT1A8	-0.701817	68.0723	0.037072	0.205931	12h vs 0h
UGT1A10	-0.849041	80.5322	0.00668094	0.0651678	12h vs 0h
UGT1A9	-0.701817	68.9036	0.0396507	0.214932	12h vs 0h
ASB1	-0.276501	163.921	0.206732	0.535806	12h vs 0h
GPC1	-7.9081e-05	94.983	0.897494	0.967908	12h vs 0h
RNPEPL1	0.643535	61.3298	0.114291	0.387934	12h vs 0h
ENSG00000286905	-1.16084	28.8276	0.0720701	0.299654	12h vs 0h
RNASEH1	-0.101227	150.441	0.725658	0.902359	12h vs 0h
KIDINS220	0.16167	98.1661	0.578962	0.837235	12h vs 0h
MBOAT2	0.255204	17.8101	0.643731	NA	12h vs 0h
BOK	0.407344	124.117	0.0886175	0.335356	12h vs 0h
ATG4B	0.483583	122.183	0.150986	0.453013	12h vs 0h
ING5	-0.189119	100.987	0.588512	0.840486	12h vs 0h
D2HGDH	-0.422731	44.6932	0.358221	0.684363	12h vs 0h
NBAS	-0.735583	23.6385	0.206988	0.535806	12h vs 0h
CYRIA	-0.729973	132.942	0.00193987	0.0263079	12h vs 0h
SMC6	-0.153445	78.7369	0.79281	0.930801	12h vs 0h
ADI1	-1.49326	34.2892	0.0086492	0.0777679	12h vs 0h
SUPT7L	-0.426113	104.473	0.177853	0.495635	12h vs 0h
RBKS	-2.29738	16.0105	0.00104156	NA	12h vs 0h
TRMT61B	-0.840028	16.7492	0.262262	NA	12h vs 0h
MPV17	0.00554548	22.7975	0.945017	0.981196	12h vs 0h
GTF3C2	-0.722481	122.109	0.0125115	0.0991721	12h vs 0h
EIF2B4	-0.410011	36.2369	0.481117	0.774071	12h vs 0h
PPM1G	-0.647306	123.106	0.0442461	0.229122	12h vs 0h
IFT172	0.0510612	13.3889	0.896443	NA	12h vs 0h
GALNT14	0.690879	38.0904	0.112449	0.385945	12h vs 0h
PSMD1	-0.497374	117.108	0.134402	0.429711	12h vs 0h
ARMC9	-0.488744	49.7348	0.236282	0.571525	12h vs 0h
PTMA	-0.0928176	656.641	0.609515	0.852272	12h vs 0h
NOL10	-0.710505	30.7714	0.150436	0.452344	12h vs 0h
PDIA6	-0.831806	196.262	0.000421607	0.00791609	12h vs 0h
ROCK2	-0.148868	197.996	0.561296	0.826503	12h vs 0h
E2F6	-0.426233	91.3992	0.159937	0.466873	12h vs 0h
LAPTM4A	0.300733	73.0129	0.653924	0.868862	12h vs 0h
SDC1	0.628859	48.8872	0.110519	0.382323	12h vs 0h
C1D	-0.296958	25.934	0.590659	0.842247	12h vs 0h
ENSG00000273398	0.542175	23.3347	0.252131	0.589022	12h vs 0h
PPP3R1	-0.434163	165.626	0.05925	0.267528	12h vs 0h
TEX261	-0.321256	67.443	0.486175	0.777156	12h vs 0h
SNRPG	-0.502037	31.6564	0.399273	0.719089	12h vs 0h
FAM136A	-0.587269	110.646	0.0278548	0.171392	12h vs 0h
TGFA	-0.295106	197.593	0.146936	0.448645	12h vs 0h
LRPPRC	-0.492608	250.738	0.00995261	0.0854154	12h vs 0h
PREPL	-0.498834	56.7675	0.247992	0.585181	12h vs 0h
SRBD1	-1.15141	20.8115	0.0480156	0.238469	12h vs 0h
GCFC2	-0.626446	24.4147	0.34278	0.669797	12h vs 0h
MRPL53	-0.242573	13.5327	0.779053	NA	12h vs 0h
CCDC142	-0.810017	43.5094	0.0505514	0.245419	12h vs 0h
AUP1	0.0708487	85.803	0.764839	0.918096	12h vs 0h
EVA1A	-0.847172	135.797	0.00286586	0.0348226	12h vs 0h
RNF103	-0.25264	118.23	0.343509	0.670457	12h vs 0h
PNPT1	-0.387713	41.6181	0.384622	0.706503	12h vs 0h
ASB3	0.625364	14.662	0.350872	NA	12h vs 0h
PSME4	0.167636	193.779	0.401827	0.719872	12h vs 0h
PRKD3	-0.109091	169.169	0.656974	0.870204	12h vs 0h
CDC42EP3	-0.595961	521.566	0.000338181	0.00665756	12h vs 0h
CYP1B1	0.344904	19.7929	0.52329	0.80433	12h vs 0h
ATL2	-0.304313	113.152	0.265178	0.602557	12h vs 0h
HNRNPLL	0.196416	73.5935	0.53749	0.811869	12h vs 0h
ITGB1BP1	-0.160114	44.0125	0.722548	0.900905	12h vs 0h
ADAM17	0.435351	161.794	0.0948177	0.349264	12h vs 0h
YWHAQ	0.140154	240.807	0.433659	0.747405	12h vs 0h
CYS1	1.07107	95.9034	0.00493295	0.0527558	12h vs 0h
ODC1	-0.349263	395.005	0.0213259	0.142042	12h vs 0h
SRSF7	-0.254866	299.229	0.149215	0.451452	12h vs 0h
DHX57	-0.161428	47.7512	0.716041	0.898545	12h vs 0h
SOS1	-0.418791	112.447	0.113317	0.387289	12h vs 0h
MAP4K3	-0.408008	164.905	0.107418	0.375622	12h vs 0h
FBXO41	0.472277	9.68853	0.290183	NA	12h vs 0h
TPRKB	-1.33834	13.2092	0.11226	NA	12h vs 0h
GFPT1	-0.105133	296.602	0.564933	0.828189	12h vs 0h
SPRED2	-0.161261	253.753	0.382938	0.705473	12h vs 0h
RDH14	-0.294267	45.894	0.534518	0.810401	12h vs 0h
LDAH	-0.371561	25.0573	0.529878	0.808803	12h vs 0h
ATAD2B	-0.671979	41.6903	0.141942	0.441852	12h vs 0h
SF3B6	0.0663185	20.7317	0.881047	0.962357	12h vs 0h
ATIC	-0.507473	79.6425	0.125057	0.41103	12h vs 0h
TMEM169	-0.133413	76.9028	0.770383	0.919782	12h vs 0h
XRCC5	-0.214172	259.101	0.23086	0.566261	12h vs 0h
SMARCAL1	0.0487743	25.8606	0.849822	0.951329	12h vs 0h
RPL37A	0.0395944	230.618	0.802416	0.933322	12h vs 0h
TP53I3	-0.44431	26.9305	0.458262	0.760109	12h vs 0h
ITSN2	-0.396709	81.0994	0.232664	0.56758	12h vs 0h
PTRHD1	-0.488278	18.5851	0.575813	NA	12h vs 0h
ADCY3	-0.12335	14.1043	0.951883	NA	12h vs 0h
DNMT3A	-0.394918	47.2233	0.436768	0.748282	12h vs 0h
DTNB	0.142121	6.77028	0.722951	NA	12h vs 0h
ASXL2	-0.272299	280.603	0.204868	0.533888	12h vs 0h
UGT1A7	-0.701817	68.0723	0.037072	0.205931	12h vs 0h
UGT1A6	-0.606797	107.041	0.0310998	0.186083	12h vs 0h
UGT1A5	-0.701817	68.0723	0.037072	0.205931	12h vs 0h
UGT1A4	-0.76594	71.9211	0.0193725	0.132979	12h vs 0h
UGT1A3	-0.717802	69.0238	0.0319559	0.189312	12h vs 0h
OST4	0.0816491	32.3367	0.830555	0.944627	12h vs 0h
PREB	0.312991	58.8575	0.486931	0.777571	12h vs 0h
SLC5A6	-0.936631	44.2471	0.0521689	0.248974	12h vs 0h
TMEM18	-0.43549	82.693	0.165148	0.474572	12h vs 0h
PXDN	0.261021	252.925	0.158517	0.464408	12h vs 0h
EIPR1	0.313962	28.8286	0.783702	0.926884	12h vs 0h
SERTAD2	-0.567916	483.046	5.50437e-05	0.0014099	12h vs 0h
RAB1A	-0.606111	207.938	0.0129821	0.101449	12h vs 0h
MCFD2	-0.197662	172.497	0.399952	0.719872	12h vs 0h
CALM2	-0.383237	542.835	0.0142741	0.10868	12h vs 0h
ZNF514	0.124705	24.6755	0.811912	0.937324	12h vs 0h
SEMA4C	0.472258	97.6455	0.0925369	0.344533	12h vs 0h
MGAT4A	0.206747	22.0489	0.729163	0.903974	12h vs 0h
MITD1	-0.330102	40.6033	0.498316	0.786825	12h vs 0h
MRPS5	-0.25483	84.4925	0.411054	0.728567	12h vs 0h
DCTN1	0.34314	116.296	0.150428	0.452344	12h vs 0h
RTKN	0.270206	120.376	0.276548	0.614313	12h vs 0h
MOGS	-0.373063	89.7858	0.258709	0.596563	12h vs 0h
TXNDC9	0.0197752	77.5771	0.879224	0.961228	12h vs 0h
REV1	-0.757605	139.605	0.00168612	0.023677	12h vs 0h
AFF3	-0.230234	57.8611	0.539632	0.812336	12h vs 0h
KANSL3	-0.198436	164.438	0.420426	0.7361	12h vs 0h
LMAN2L	-0.336237	35.4467	0.585067	0.839495	12h vs 0h
ANKRD39	-1.60051	16.7053	0.0208687	NA	12h vs 0h
SPC25	0.795488	14.2801	0.360574	NA	12h vs 0h
LRP2	0.705875	58.6191	0.0756235	0.307345	12h vs 0h
FASTKD1	-0.720445	12.3131	0.431799	NA	12h vs 0h
TTC21B	-0.143229	134.808	0.585048	0.839495	12h vs 0h
STK39	-1.23783	43.1682	0.212093	0.541071	12h vs 0h
MFSD9	0.0756275	56.9645	0.836367	0.946945	12h vs 0h
TGFBRAP1	-0.620315	304.473	0.000205407	0.00437095	12h vs 0h
FHL2	1.23252	634.086	9.28554e-19	2.33517e-16	12h vs 0h
UXS1	0.301806	235.588	0.145949	0.44846	12h vs 0h
PRKRA	-0.239943	144.672	0.341463	0.668723	12h vs 0h
IFIH1	-0.496676	10.8409	0.562347	NA	12h vs 0h
FIGN	-0.424519	449.369	0.00133221	0.0199208	12h vs 0h
SESTD1	0.0351462	105.688	0.887301	0.965352	12h vs 0h
ZNF385B	-0.145848	39.0912	0.770778	0.919857	12h vs 0h
CWC22	-0.0751856	122.908	0.808323	0.935444	12h vs 0h
METTL5	-0.783912	24.593	0.238734	0.574639	12h vs 0h
TLK1	-1.21908	177.361	3.38742e-07	1.57051e-05	12h vs 0h
METTL8	-1.12219	23.0338	0.0591814	0.267465	12h vs 0h
SEPTIN10	0.57981	92.5601	0.0500908	0.244474	12h vs 0h
NPHP1	1.67726	22.8219	0.00209579	0.0277843	12h vs 0h
ANKRD36B	0.11493	11.5079	0.874363	NA	12h vs 0h
ACTR1B	1.10344	47.8778	0.00539174	0.0565954	12h vs 0h
TMEM131	-0.198671	79.5024	0.609277	0.852248	12h vs 0h
COA5	-0.177948	28.5992	0.776657	0.923539	12h vs 0h
TMEM185B	-0.134027	111.239	0.666293	0.87604	12h vs 0h
USP34	-0.193049	235.212	0.305244	0.640133	12h vs 0h
XPO1	-0.298921	475.684	0.0373949	0.206894	12h vs 0h
FAM161A	0.105189	11.6093	0.871517	NA	12h vs 0h
CCT4	0.102159	156.527	0.607798	0.851759	12h vs 0h
POLR1A	-0.0244899	135.149	0.960281	0.98607	12h vs 0h
IMMT	-0.24761	97.3888	0.535671	0.811378	12h vs 0h
CHMP3	0.333019	58.8346	0.354696	0.681393	12h vs 0h
RNF103-CHMP3	0.279745	22.3362	0.590001	0.841641	12h vs 0h
CHST10	-1.39094	28.0726	0.025031	0.158938	12h vs 0h
TBC1D8	-0.609228	121.94	0.0388645	0.211746	12h vs 0h
RNF149	-0.518923	126.392	0.0527162	0.249463	12h vs 0h
RGPD6	0.249582	105.223	0.322172	0.654843	12h vs 0h
BUB1	0.0809017	84.0023	0.782209	0.926042	12h vs 0h
ANAPC1	-0.460241	77.7018	0.191358	0.512448	12h vs 0h
RGPD8	0.307911	85.5537	0.267918	0.605385	12h vs 0h
CKAP2L	0.31472	151.933	0.139531	0.438125	12h vs 0h
LYPD1	0.420583	60.612	0.242633	0.579123	12h vs 0h
TMEM163	0.244554	12.9215	0.812303	NA	12h vs 0h
ZRANB3	0.415683	13.6894	0.504978	NA	12h vs 0h
ACVR1	0.342664	120.251	0.201758	0.528209	12h vs 0h
MCM6	-0.980488	96.7778	0.0109274	0.0909591	12h vs 0h
DARS1	-0.104666	77.0902	0.848504	0.950943	12h vs 0h
POLR2D	-0.369174	129.753	0.173548	0.488891	12h vs 0h
AMMECR1L	0.210107	132.011	0.465336	0.764263	12h vs 0h
SAP130	0.321496	128.39	0.199786	0.525023	12h vs 0h
HS6ST1	-0.213794	148.222	0.401014	0.719872	12h vs 0h
POTEF	-0.348198	18.112	0.618478	NA	12h vs 0h
RTN4	0.212315	523.951	0.0904358	0.339398	12h vs 0h
MTIF2	0.1026	53.9723	0.710275	0.896513	12h vs 0h
CCDC88A	-0.444968	146.587	0.0956266	0.351464	12h vs 0h
PPP4R3B	-0.249676	168.778	0.239532	0.575528	12h vs 0h
ORC4	-0.647392	133.597	0.00996412	0.0854259	12h vs 0h
MMADHC	-0.901943	102.173	0.015931	0.116384	12h vs 0h
RND3	-1.12266	457.404	3.36245e-12	3.77094e-10	12h vs 0h
RBM43	0.0723737	57.2362	0.802369	0.933322	12h vs 0h
NMI	-0.708453	28.0125	0.187182	0.508319	12h vs 0h
ARL5A	-0.284907	90.1236	0.400837	0.719872	12h vs 0h
FAM168B	-0.125404	471.245	0.498296	0.786825	12h vs 0h
MZT2A	0.690079	57.3078	0.092347	0.344134	12h vs 0h
STARD7	-0.674452	244.149	0.00223145	0.0292095	12h vs 0h
TMEM127	-0.671631	134.775	0.00732838	0.0695861	12h vs 0h
SNRNP200	0.0557618	290	0.757921	0.915173	12h vs 0h
ERCC3	-0.273266	152.953	0.29779	0.633944	12h vs 0h
MAP3K2	-0.659089	286.003	0.000142056	0.00316915	12h vs 0h
IWS1	-0.351187	159.742	0.180738	0.498835	12h vs 0h
WDR33	-0.182908	237.33	0.435083	0.748	12h vs 0h
SMPD4	-0.628367	402.005	7.20416e-06	0.000250156	12h vs 0h
CCDC115	-0.25127	15.596	0.753217	NA	12h vs 0h
SUCLG1	0.0758604	26.7841	0.89829	0.967919	12h vs 0h
TGOLN2	-0.119619	445.597	0.48614	0.777156	12h vs 0h
RETSAT	-0.429242	40.5821	0.341843	0.669093	12h vs 0h
CAPG	-0.19111	60.0723	0.630769	0.860438	12h vs 0h
ENSG00000283228	-0.612751	25.2691	0.379505	0.702388	12h vs 0h
STAM2	0.154676	90.5138	0.638403	0.862961	12h vs 0h
PRPF40A	-0.236763	216.874	0.309355	0.644089	12h vs 0h
WDSUB1	-0.918016	12.3389	0.350662	NA	12h vs 0h
BAZ2B	0.440169	150.2	0.0351155	0.199086	12h vs 0h
DUSP11	-0.68806	33.2703	0.203237	0.530564	12h vs 0h
BOLA3	-0.00165418	12.1074	0.988296	NA	12h vs 0h
MOB1A	-0.0270498	282.966	0.923155	0.974204	12h vs 0h
ENSG00000264324	0.671103	15.3351	0.317838	NA	12h vs 0h
NFU1	0.0983641	11.5824	0.868648	NA	12h vs 0h
AAK1	0.110814	411.255	0.467592	0.765251	12h vs 0h
C2orf42	-1.0518	28.4279	0.0483092	0.239354	12h vs 0h
TIA1	-0.0215434	149.595	0.915719	0.972687	12h vs 0h
PAIP2B	0.94605	27.6546	0.0736209	0.303238	12h vs 0h
EXOC6B	0.56048	56.4698	0.12255	0.406006	12h vs 0h
SFXN5	0.204372	39.0462	0.732009	0.904593	12h vs 0h
RAB11FIP5	-0.0764687	467.266	0.622263	0.858547	12h vs 0h
KRCC1	-0.093559	70.2136	0.797665	0.933026	12h vs 0h
EIF2AK3	0.241999	251.137	0.230847	0.566261	12h vs 0h
NAB1	-0.393018	287.538	0.0418208	0.221629	12h vs 0h
GLS	-0.223934	1917.7	0.00615723	0.0614908	12h vs 0h
MYO1B	0.121121	56.7099	0.783829	0.926902	12h vs 0h
NABP1	-0.444182	506.685	0.00451215	0.0489494	12h vs 0h
SLC39A10	-0.130791	56.7926	0.732387	0.904593	12h vs 0h
GGCX	-0.34609	40.0212	0.534324	0.810401	12h vs 0h
TMEM150A	-1.08661	7.31181	0.235136	NA	12h vs 0h
C2orf68	-0.198538	93.8954	0.515409	0.797869	12h vs 0h
ST3GAL5	-0.534801	75.1006	0.102578	0.36662	12h vs 0h
VPS54	-0.100867	68.3958	0.801315	0.933218	12h vs 0h
PELI1	-0.631235	182.347	0.00381477	0.0433089	12h vs 0h
SP110	0.411829	39.6688	0.456321	0.759205	12h vs 0h
NCL	-0.938111	1065.68	5.37867e-19	1.39492e-16	12h vs 0h
TGFBR2	-0.345841	143.384	0.150026	0.451993	12h vs 0h
STT3B	-0.57455	70.3386	0.126171	0.412568	12h vs 0h
NKTR	-0.309245	365.396	0.129732	0.419256	12h vs 0h
ZNF197	-0.0160313	40.4982	0.991536	0.997729	12h vs 0h
KIF15	-0.614833	29.3568	0.426762	0.742339	12h vs 0h
EXOSC7	-0.65031	19.3122	0.380073	0.702519	12h vs 0h
SNRK	-0.0796945	142.437	0.802216	0.933322	12h vs 0h
ABHD5	-0.42947	27.8492	0.441209	0.750103	12h vs 0h
TCAIM	-0.287477	40.4358	0.523617	0.804424	12h vs 0h
SLC25A12	-0.429663	22.7435	0.463771	0.762833	12h vs 0h
CLASP1	-0.414143	210.599	0.050535	0.245419	12h vs 0h
NIFK	-0.179573	75.3787	0.646556	0.867264	12h vs 0h
BIN1	-0.326324	376.83	0.078985	0.315446	12h vs 0h
NFE2L2	-0.146521	914.224	0.171163	0.484864	12h vs 0h
TTC30A	0.408322	35.8575	0.39127	0.712406	12h vs 0h
TFPI	-0.158663	101.1	0.642034	0.864834	12h vs 0h
ORMDL1	-0.399096	61.5866	0.292786	0.631017	12h vs 0h
ATF2	-0.670347	131.742	0.0174734	0.124212	12h vs 0h
ATP5MC3	-0.74068	109.121	0.00560911	0.057898	12h vs 0h
LNPK	-1.94058	15.4951	0.00227149	NA	12h vs 0h
SP3	-0.167494	378.829	0.294025	0.632154	12h vs 0h
OLA1	-0.118619	68.747	0.741508	0.908497	12h vs 0h
CIR1	0.154078	63.5474	0.714121	0.898545	12h vs 0h
WIPF1	-0.677736	40.3446	0.109521	0.379639	12h vs 0h
FAM126B	-1.13545	58.7547	0.00230378	0.0299204	12h vs 0h
TRAK2	-0.158248	74.7688	0.659764	0.871598	12h vs 0h
TMEM237	0.22981	25.1727	0.627067	0.859601	12h vs 0h
TYW5	-0.386916	70.9238	0.30947	0.644166	12h vs 0h
KCTD18	-0.161254	37.5099	0.732199	0.904593	12h vs 0h
SATB2	-0.241824	55.6352	0.534481	0.810401	12h vs 0h
CUL3	-0.0730307	199.305	0.775053	0.922439	12h vs 0h
IRS1	-0.463804	177.205	0.060989	0.271107	12h vs 0h
TNS1	-1.16883	160.745	0.0274433	0.170218	12h vs 0h
AAMP	0.208332	69.7717	0.520705	0.802178	12h vs 0h
TMBIM1	0.832216	79.3832	0.0215409	0.142844	12h vs 0h
USP37	-0.632972	101.938	0.0179768	0.126111	12h vs 0h
PDE6D	0.543959	19.85	0.379859	0.702417	12h vs 0h
GRB14	0.149433	12.8012	0.824064	NA	12h vs 0h
COBLL1	0.0932536	1033.3	0.343272	0.670152	12h vs 0h
RAB17	-1.38179	53.7324	0.000967341	0.0154681	12h vs 0h
TRNT1	-0.359288	45.291	0.414552	0.731681	12h vs 0h
COPS9	0.0310984	14.0832	0.969113	NA	12h vs 0h
ANKMY1	-0.287456	53.3519	0.465205	0.7642	12h vs 0h
CLK1	-0.342375	238.859	0.07753	0.312038	12h vs 0h
ORC2	-0.242005	56.3006	0.538198	0.811869	12h vs 0h
NCKAP1	-0.315117	182.834	0.291689	0.629414	12h vs 0h
CALCRL	0.0308987	36.9993	0.899458	0.968417	12h vs 0h
PECR	-0.346001	22.6164	0.553687	0.821474	12h vs 0h
KLF7	0.45847	135.964	0.0524259	0.249463	12h vs 0h
METTL21A	-0.335888	88.2056	0.281044	0.61898	12h vs 0h
FZD5	-0.476507	150.36	0.0594908	0.268032	12h vs 0h
PLEKHM3	-0.776726	48.3008	0.0907881	0.340158	12h vs 0h
ZNF142	-0.465393	133.531	0.132716	0.426902	12h vs 0h
RNF25	-0.196604	75.988	0.566787	0.82915	12h vs 0h
NHEJ1	-1.16161	29.7064	0.0269364	0.167953	12h vs 0h
ENSG00000280537	-0.866144	22.0453	0.154284	0.457949	12h vs 0h
RAPH1	0.120068	120.745	0.653667	0.868862	12h vs 0h
INO80D	-0.458283	149.484	0.0525498	0.249463	12h vs 0h
NDUFS1	-0.158552	154.312	0.492631	0.782609	12h vs 0h
CAVIN2	0.116232	1417.7	0.176273	0.494053	12h vs 0h
STK17B	-0.449441	60.3744	0.216024	0.547413	12h vs 0h
HECW2	-0.63336	69.3785	0.0436516	0.227696	12h vs 0h
ALS2	-0.557673	245.476	0.00289399	0.0350617	12h vs 0h
SUMO1	-0.158022	72.459	0.646814	0.86747	12h vs 0h
ICA1L	0.861442	20.1086	0.151912	0.454149	12h vs 0h
WDR12	-0.563628	37.8891	0.251965	0.589022	12h vs 0h
ITGB6	0.578086	53.3029	0.128024	0.416279	12h vs 0h
RBMS1	-0.0187812	296.393	0.918578	0.972927	12h vs 0h
DPP4	-0.509953	309.348	0.0171468	0.122889	12h vs 0h
GTF3C3	-0.94732	73.0849	0.00348983	0.0403228	12h vs 0h
PGAP1	-0.182565	36.133	0.716814	0.898545	12h vs 0h
ANKRD44	0.550801	20.2087	0.332495	0.663632	12h vs 0h
SF3B1	-0.00221212	701.606	0.993507	0.998978	12h vs 0h
IDH1	-0.292559	114.489	0.336594	0.665039	12h vs 0h
KANSL1L	-0.31614	145.595	0.178222	0.495997	12h vs 0h
LANCL1	0.153961	52.3145	0.60821	0.852048	12h vs 0h
COL4A4	-0.789409	135.22	0.00765947	0.0719072	12h vs 0h
TUBA4A	-0.563205	65.2946	0.213753	0.543651	12h vs 0h
DNPEP	0.426972	79.9162	0.211737	0.540584	12h vs 0h
CHPF	0.595892	90.2185	0.0841133	0.3265	12h vs 0h
CNPPD1	-0.0481382	373.29	0.74073	0.908385	12h vs 0h
ENSG00000284820	-0.260519	31.6725	0.701407	0.892651	12h vs 0h
ATG9A	-0.0215023	55.2144	0.954176	0.984009	12h vs 0h
GLB1L	0.148527	14.5156	0.807139	NA	12h vs 0h
HSPD1	-0.565149	502.308	2.05304e-05	0.000610688	12h vs 0h
NR1D2	-2.0343	101.647	5.39726e-12	5.97225e-10	12h vs 0h
CNOT10	-0.546438	29.425	0.333827	0.664593	12h vs 0h
NR2C2	0.25481	156.359	0.236172	0.571525	12h vs 0h
CAPN7	-0.769212	65.6466	0.0305939	0.184118	12h vs 0h
EAF1	-0.279359	98.2809	0.317527	0.65064	12h vs 0h
ACVR2B	-0.1061	49.8232	0.800566	0.933218	12h vs 0h
CTDSPL	-0.116276	99.4688	0.778855	0.924974	12h vs 0h
MYD88	0.586139	33.3496	0.300019	0.63686	12h vs 0h
OXSR1	0.537448	81.6475	0.0627488	0.275918	12h vs 0h
MLH1	1.09993	25.2012	0.0251694	0.159695	12h vs 0h
GOLGA4	-0.647951	183.835	0.00543888	0.0569196	12h vs 0h
MTERF4	-0.43219	79.7668	0.176871	0.494262	12h vs 0h
PASK	-0.526705	42.7207	0.269142	0.60656	12h vs 0h
OBSL1	0.0875669	144.694	0.777341	0.923837	12h vs 0h
EPHA4	-0.734429	247.932	1.9909e-05	0.00059864	12h vs 0h
FARSB	-0.828905	35.2287	0.0724123	0.30086	12h vs 0h
AP1S3	-0.135812	140.333	0.570213	0.83117	12h vs 0h
ENSG00000286239	-0.224329	88.4357	0.51637	0.798677	12h vs 0h
WDFY1	-0.308321	167.855	0.205578	0.533989	12h vs 0h
SERPINE2	-0.270033	134.48	0.311004	0.644805	12h vs 0h
EDEM1	-0.350359	65.0121	0.335388	0.665039	12h vs 0h
LMCD1	0.507717	174.265	0.0271324	0.168668	12h vs 0h
THUMPD3	0.0989123	66.0231	0.787356	0.927678	12h vs 0h
TRIP12	0.144918	447.065	0.268157	0.605561	12h vs 0h
ILKAP	0.0955377	68.3546	0.710993	0.896601	12h vs 0h
HES6	-1.00857	13.7117	0.156995	NA	12h vs 0h
HDAC4	-0.899812	46.7798	0.0471259	0.236456	12h vs 0h
NDUFA10	-0.366502	83.668	0.305836	0.640619	12h vs 0h
IL17RC	1.02354	19.2922	0.0522007	0.248974	12h vs 0h
ENSG00000288550	0.625175	11.6782	0.43501	NA	12h vs 0h
CRELD1	0.0255969	18.6483	0.998681	NA	12h vs 0h
FANCD2	0.109073	35.9074	0.757615	0.914936	12h vs 0h
BRK1	-0.97798	33.1022	0.0521742	0.248974	12h vs 0h
ATG7	-0.496676	11.5737	0.515313	NA	12h vs 0h
PPARG	-0.641226	63.8382	0.0915941	0.342628	12h vs 0h
LSM3	-1.09989	27.4989	0.0549333	0.255801	12h vs 0h
SLC6A6	0.171217	969.672	0.135883	0.432128	12h vs 0h
CCDC174	-0.282909	57.9292	0.444555	0.751857	12h vs 0h
RAB5A	-0.237104	114.136	0.457194	0.759352	12h vs 0h
KAT2B	-0.553005	32.8494	0.27183	0.609706	12h vs 0h
UBE2E2	-0.998239	26.8274	0.406606	0.724435	12h vs 0h
UBE2E1	-0.0870363	42.6835	0.961253	0.986452	12h vs 0h
RPL15	-0.558704	219.407	0.0454435	0.231798	12h vs 0h
HEMK1	0.587183	15.8657	0.456952	NA	12h vs 0h
MAPKAPK3	-1.24114	65.148	0.00144842	0.0211256	12h vs 0h
MANF	0.168785	45.0962	0.734498	0.905475	12h vs 0h
RBM15B	-0.266553	235.951	0.157293	0.462897	12h vs 0h
RAD54L2	0.0307688	85.7006	0.897002	0.967908	12h vs 0h
TEX264	0.417709	31.6305	0.464039	0.763039	12h vs 0h
GNAI2	0.621614	159.965	0.00977384	0.0844928	12h vs 0h
SEMA3B	0.716448	23.0194	0.23404	0.569088	12h vs 0h
TCTA	-0.134208	15.1565	0.954567	NA	12h vs 0h
DAG1	0.0788882	208.04	0.720488	0.90023	12h vs 0h
APEH	-0.151612	44.6849	0.929521	0.977084	12h vs 0h
ARIH2	-0.680999	68.7331	0.0962599	0.353166	12h vs 0h
P4HTM	-0.400032	23.2499	0.582448	0.839041	12h vs 0h
WDR6	0.0437956	235.474	0.748559	0.91104	12h vs 0h
VHL	0.0835733	148.566	0.660268	0.871986	12h vs 0h
TATDN2	-0.246259	37.8881	0.563967	0.827651	12h vs 0h
ENSG00000272410	0.151375	20.2395	0.836008	0.946945	12h vs 0h
MKRN2	0.192196	74.4072	0.570271	0.83117	12h vs 0h
HDAC11	0.996666	12.1509	0.159737	NA	12h vs 0h
SETD5	-0.283708	388.473	0.0487768	0.241239	12h vs 0h
MTMR14	0.358229	39.2178	0.409823	0.728291	12h vs 0h
BRPF1	-0.375048	127.283	0.14674	0.448628	12h vs 0h
OGG1	-0.286388	54.2434	0.461811	0.761639	12h vs 0h
ARPC4	0.507728	78.5676	0.114107	0.387629	12h vs 0h
ARPC4-TTLL3	0.733397	40.9042	0.109605	0.379639	12h vs 0h
TTLL3	0.254453	62.534	0.443414	0.751166	12h vs 0h
JAGN1	-0.351746	63.2027	0.394542	0.715106	12h vs 0h
USP40	-0.0660205	69.3523	0.928177	0.976753	12h vs 0h
HJURP	-0.0516409	250.938	0.906877	0.970242	12h vs 0h
ARL4C	0.866727	1241.68	4.65349e-16	8.58207e-14	12h vs 0h
BHLHE40	-1.37128	1389.13	6.42714e-51	1.33347e-47	12h vs 0h
ARL8B	-1.21215	112.365	1.39143e-05	0.000444133	12h vs 0h
BTD	-0.650204	21.901	0.314554	0.647924	12h vs 0h
OXNAD1	-0.665573	12.4043	0.377253	NA	12h vs 0h
PLCL2	-1.11557	24.6289	0.0348853	0.198644	12h vs 0h
NDUFAF3	1.23705	13.7281	0.163487	NA	12h vs 0h
ZNF621	-0.361813	61.9554	0.361118	0.684958	12h vs 0h
CTNNB1	-0.502859	372.69	0.000406104	0.00769465	12h vs 0h
TRAK1	0.0171715	220.871	0.914837	0.972491	12h vs 0h
GLYCTK	-0.917894	32.2729	0.114691	0.389043	12h vs 0h
DNAH1	-0.0292966	5.91278	0.998353	NA	12h vs 0h
NISCH	0.623424	131.111	0.0105929	0.0889155	12h vs 0h
GNL3	-0.0708377	94.2005	0.893478	0.967475	12h vs 0h
SPCS1	0.105373	31.3677	0.853772	0.952055	12h vs 0h
CHMP2B	-1.62573	41.5375	0.177062	0.494262	12h vs 0h
RPP14	-0.0235919	96.4094	0.950128	0.983549	12h vs 0h
HTD2	-0.0933609	77.5182	0.798267	0.933073	12h vs 0h
PXK	-0.241935	54.721	0.639591	0.863084	12h vs 0h
RNF123	-0.287516	23.785	0.62486	0.859049	12h vs 0h
RBM6	-0.376619	77.5269	0.329537	0.661288	12h vs 0h
RBM5	-0.637993	250.748	0.000973985	0.0155444	12h vs 0h
SEMA3F	0.414782	189.859	0.0505557	0.245419	12h vs 0h
C3orf38	-0.90086	53.8613	0.0336929	0.194584	12h vs 0h
ARL13B	0.151886	30.3018	0.727937	0.903543	12h vs 0h
PAX8	0.825128	1588.54	3.26026e-21	1.12737e-18	12h vs 0h
SLC35F5	0.189408	767.68	0.0876215	0.333221	12h vs 0h
CCDC93	-0.559983	191.954	0.00739851	0.0701232	12h vs 0h
TRIM71	-0.868862	84.998	0.00326924	0.0386121	12h vs 0h
CRTAP	-0.208668	57.6116	0.636865	0.862209	12h vs 0h
PDCD6IP	-0.279305	99.6882	0.384602	0.706503	12h vs 0h
TMA7	0.447471	41.6076	0.291315	0.629015	12h vs 0h
LARS2	0.131108	28.4922	0.750688	0.911879	12h vs 0h
LIMD1	-0.935891	78.6615	0.00399242	0.044714	12h vs 0h
SACM1L	-0.722721	66.0723	0.069336	0.293282	12h vs 0h
EIF1B	0.221621	44.9716	0.613056	0.853897	12h vs 0h
RPL14	0.424845	180.132	0.0787347	0.314699	12h vs 0h
PARP3	-1.31396	11.3966	0.0829232	NA	12h vs 0h
WDR48	-0.183491	45.1716	0.694783	0.889071	12h vs 0h
SLC25A38	-0.696253	40.9653	0.199077	0.523825	12h vs 0h
RPSA	-0.342989	196.591	0.100289	0.36187	12h vs 0h
NBEAL2	0.379459	28.0154	0.460879	0.761435	12h vs 0h
KLHL18	-0.12214	63.6974	0.792951	0.930801	12h vs 0h
PTPN23	-0.25141	97.7573	0.449727	0.754454	12h vs 0h
DHX30	-0.405674	117.669	0.264937	0.602344	12h vs 0h
TMEM43	-0.120112	86.0495	0.82942	0.94396	12h vs 0h
CRYBG3	0.398567	37.8221	0.350311	0.677044	12h vs 0h
ABHD14A	-0.371079	4.17037	0.830909	NA	12h vs 0h
ABHD14A-ACY1	-0.415954	40.7334	0.398007	0.717892	12h vs 0h
ACY1	-0.642273	44.3334	0.164204	0.473491	12h vs 0h
ALAS1	0.475202	58.9431	0.144629	0.446198	12h vs 0h
ATXN7	-0.127579	124.939	0.604943	0.850897	12h vs 0h
SLC25A26	-0.409712	8.99404	0.675154	NA	12h vs 0h
ARL6IP5	-0.489062	24.8846	0.502569	0.789306	12h vs 0h
PRKCD	0.925371	30.4749	0.0659821	0.284608	12h vs 0h
CACNA1D	-0.728657	12.4933	0.36268	NA	12h vs 0h
IL17RB	0.655039	116.25	0.0233709	0.151173	12h vs 0h
SLC35A5	-0.104374	11.6498	0.967984	NA	12h vs 0h
PTPRG	-0.406215	138.26	0.129912	0.419511	12h vs 0h
NECTIN3	-0.506994	43.4974	0.278617	0.61672	12h vs 0h
PLCXD2	-0.75729	43.0485	0.0586334	0.266776	12h vs 0h
MITF	-0.292794	471.216	0.0540323	0.253771	12h vs 0h
PPP4R2	-0.176224	146.556	0.613989	0.854232	12h vs 0h
COL8A1	-0.293273	36.6766	0.531089	0.810067	12h vs 0h
TBC1D23	0.319349	35.8351	0.431692	0.747137	12h vs 0h
NIT2	-0.918016	20.4717	0.14447	0.445874	12h vs 0h
BARD1	0.184849	92.1125	0.508725	0.793145	12h vs 0h
ABCA12	-1.88995	15.266	0.00991382	NA	12h vs 0h
FN1	1.60739	617.126	8.09719e-26	3.53677e-23	12h vs 0h
UPK1B	0.30772	33.9323	0.826546	0.943626	12h vs 0h
ARHGAP31	-0.580542	27.8789	0.385423	0.707057	12h vs 0h
NDUFB4	-0.888037	29.6482	0.10584	0.373101	12h vs 0h
TFG	-0.0202627	233.308	0.904043	0.969188	12h vs 0h
TRMT10C	-0.757706	61.3786	0.0307013	0.184497	12h vs 0h
FAM162A	-0.688949	7.65776	0.429684	NA	12h vs 0h
DTX3L	-0.503968	83.2347	0.15213	0.45431	12h vs 0h
PHLDB2	0.0375686	159.957	0.86478	0.954665	12h vs 0h
ABHD10	-0.386913	53.8467	0.28597	0.624353	12h vs 0h
TIMMDC1	0.0791588	28.7482	0.891848	0.967256	12h vs 0h
PLA1A	-0.580078	4.28664	0.69571	NA	12h vs 0h
UMPS	-0.468503	67.0668	0.200079	0.525271	12h vs 0h
ATP6V1A	-0.426049	77.2601	0.376133	0.699424	12h vs 0h
ZDHHC23	-0.0860368	26.0582	0.927948	0.976753	12h vs 0h
QTRT2	-1.00803	67.9841	0.0328834	0.192047	12h vs 0h
HDLBP	0.100142	520.136	0.432487	0.747137	12h vs 0h
STK25	0.312975	98.2474	0.462668	0.762447	12h vs 0h
THAP4	0.907067	64.6876	0.032419	0.190542	12h vs 0h
DTYMK	-1.07255	28.455	0.0643488	0.279963	12h vs 0h
ARMC8	-0.12648	61.3641	0.801022	0.933218	12h vs 0h
MRAS	0.149882	36.4214	0.645424	0.866446	12h vs 0h
DNAJC13	-0.093981	83.423	0.760275	0.916577	12h vs 0h
UBA5	-0.481579	41.6077	0.307095	0.641638	12h vs 0h
ATP2C1	-1.12455	25.3715	0.093009	0.345825	12h vs 0h
MYNN	-0.293691	57.0576	0.436779	0.748282	12h vs 0h
RAP2B	-0.138487	102.026	0.666772	0.876243	12h vs 0h
MME	0.229582	11.3126	0.742254	NA	12h vs 0h
GMPS	-0.219104	82.0489	0.511202	0.795214	12h vs 0h
HIBCH	-0.214845	5.95691	0.839525	NA	12h vs 0h
NEMP2	-0.150281	17.0764	0.849872	NA	12h vs 0h
STAT1	-0.256336	2053.09	0.00520728	0.0549812	12h vs 0h
MRPS22	-0.421307	32.9466	0.463568	0.762833	12h vs 0h
CLSTN2	-2.13977	61.1766	0.169362	0.482173	12h vs 0h
ABCF3	0.00837184	53.6985	0.981452	0.994905	12h vs 0h
RNF13	-0.842106	27.3302	0.194513	0.516729	12h vs 0h
TSC22D2	0.00763576	245.766	0.9159	0.972687	12h vs 0h
EIF2A	-0.591252	64.9247	0.107285	0.375361	12h vs 0h
SELENOT	-0.930831	32.3172	0.0900492	0.338766	12h vs 0h
ECT2	0.250231	112.721	0.337717	0.665866	12h vs 0h
NLGN1	0.558821	44.1023	0.135392	0.431523	12h vs 0h
ENSG00000283149	0.813425	16.5064	0.262336	NA	12h vs 0h
ZBTB38	0.0482626	176.241	0.832307	0.945612	12h vs 0h
RASA2	0.511792	66.3565	0.138038	0.434919	12h vs 0h
TRPC1	0.185154	12.4096	0.715383	NA	12h vs 0h
U2SURP	-0.686327	134.586	0.0101044	0.0861837	12h vs 0h
COPG1	-0.0812636	141.593	0.793156	0.930801	12h vs 0h
HMCES	0.446003	43.8525	0.228043	0.562415	12h vs 0h
IFT122	0.529157	33.1186	0.252372	0.589151	12h vs 0h
MBNL1	-0.0876394	146.618	0.761227	0.916593	12h vs 0h
CDV3	0.257351	426.35	0.0509682	0.245787	12h vs 0h
SRPRB	-0.735324	17.9874	0.336435	NA	12h vs 0h
CEP63	-1.16302	41.7222	0.041318	0.220478	12h vs 0h
EPHB1	-2.38549	28.2852	0.0563893	0.259554	12h vs 0h
TIPARP	-0.368415	200.108	0.0694606	0.29351	12h vs 0h
RSRC1	-0.556464	20.264	0.489456	0.780518	12h vs 0h
RNF7	-0.196716	51.5055	0.616847	0.855627	12h vs 0h
ATP1B3	-0.370086	60.1721	0.434564	0.748	12h vs 0h
PLS1	-0.114248	28.2842	0.878465	0.961228	12h vs 0h
NMD3	-0.233101	70.1874	0.493916	0.784366	12h vs 0h
NUDT16	0.328197	31.6001	0.475281	0.770126	12h vs 0h
PLXNA1	-0.843099	91.4899	0.00604483	0.0611781	12h vs 0h
MCM2	-0.750331	107.4	0.0227685	0.14855	12h vs 0h
ABTB1	0.811754	9.82235	0.249576	NA	12h vs 0h
PARP14	-0.226871	62.636	0.594228	0.845569	12h vs 0h
SLC49A4	0.282895	10.6918	0.715896	NA	12h vs 0h
PDIA5	1.13738	20.1849	0.0559781	0.25809	12h vs 0h
KALRN	-0.747476	50.1423	0.0602325	0.269908	12h vs 0h
ALCAM	0.164975	61.0577	0.609039	0.852248	12h vs 0h
BBX	-0.132389	144.849	0.63472	0.861272	12h vs 0h
DZIP3	0.313907	37.4237	0.492479	0.782517	12h vs 0h
PPP2R3A	0.699097	65.8253	0.0289301	0.176278	12h vs 0h
PCCB	-1.78538	17.37	0.031471	NA	12h vs 0h
NCK1	-0.240865	54.5566	0.533924	0.810401	12h vs 0h
GYG1	-0.5129	15.7914	0.625249	NA	12h vs 0h
HPS3	-0.65061	38.5887	0.142381	0.442388	12h vs 0h
PCNP	-0.259794	57.6791	0.513358	0.796729	12h vs 0h
CEP97	-0.927402	33.8409	0.0803459	0.318277	12h vs 0h
NXPE3	-0.150782	37.3279	0.800126	0.933218	12h vs 0h
NFKBIZ	0.0542442	1589.74	0.503897	0.790088	12h vs 0h
SLC25A36	-0.604007	99.1634	0.0473472	0.23685	12h vs 0h
SEC61A1	-0.684827	212.949	0.00422219	0.0466578	12h vs 0h
RAB7A	-1.16656	149.187	6.70705e-07	2.99257e-05	12h vs 0h
ACAD9	0.369083	41.3366	0.377289	0.700162	12h vs 0h
SKIL	0.560771	198.684	0.00740185	0.0701232	12h vs 0h
FNDC3B	-0.258138	251.038	0.275326	0.613403	12h vs 0h
SEC62	-0.592374	121.063	0.0279407	0.171763	12h vs 0h
GPR160	0.728402	13.7449	0.279714	NA	12h vs 0h
PRKCI	-0.713777	91.4085	0.0176757	0.124754	12h vs 0h
ATP11B	-0.116466	64.4942	0.845927	0.948952	12h vs 0h
KLHL24	0.269727	59.6837	0.415231	0.731946	12h vs 0h
YEATS2	-0.525699	76.9589	0.245236	0.582665	12h vs 0h
PIK3CA	0.435968	34.7239	0.357512	0.683926	12h vs 0h
ZNF639	-0.337655	108.811	0.208666	0.537853	12h vs 0h
MFN1	-0.415201	34.9588	0.379784	0.702417	12h vs 0h
ACTL6A	-0.0633045	34.1869	0.900899	0.968447	12h vs 0h
NDUFB5	0.705587	27.0938	0.297548	0.633944	12h vs 0h
VPS8	-0.755744	11.1686	0.357992	NA	12h vs 0h
MAP3K13	-0.590533	41.5663	0.28853	0.627348	12h vs 0h
SENP2	0.335896	49.4295	0.338666	0.666175	12h vs 0h
DNAJB11	-0.445436	99.2311	0.157695	0.463451	12h vs 0h
SCHIP1	-0.0398769	454.337	0.87344	0.958819	12h vs 0h
EFHB	-0.429281	44.1896	0.317772	0.65064	12h vs 0h
SEC13	-0.117193	93.1093	0.742786	0.90878	12h vs 0h
VGLL4	-0.225583	150.441	0.425473	0.741859	12h vs 0h
HACL1	-0.169544	9.89189	0.875088	NA	12h vs 0h
ANKRD28	-0.466639	64.4135	0.208881	0.537853	12h vs 0h
DPH3	-0.267022	34.4888	0.600095	0.849327	12h vs 0h
RFTN1	0.597523	45.301	0.207886	0.536624	12h vs 0h
UBP1	0.154971	117.053	0.567476	0.829751	12h vs 0h
CLASP2	-0.668202	40.7254	0.137475	0.434313	12h vs 0h
ULK4	1.47931	6.55094	0.0323011	NA	12h vs 0h
GORASP1	-0.567673	50.4653	0.196419	0.519339	12h vs 0h
CSRNP1	-0.925624	178.563	8.0898e-06	0.000277427	12h vs 0h
NCBP2AS2	-0.150782	29.438	0.853641	0.952055	12h vs 0h
FYTTD1	-0.634296	47.3701	0.170068	0.483189	12h vs 0h
LRCH3	-0.32091	80.4248	0.447922	0.754017	12h vs 0h
RPL35A	-0.876867	78.5947	0.0066723	0.0651678	12h vs 0h
LMLN	0.231175	26.0513	0.636648	0.862056	12h vs 0h
ALS2CL	-2.61178	19.5031	0.000134702	0.00303775	12h vs 0h
RAD18	-0.355311	36.0185	0.548722	0.817764	12h vs 0h
CAMK1	-0.345351	7.7804	0.740431	NA	12h vs 0h
TADA3	0.936085	63.4594	0.0262907	0.164669	12h vs 0h
OPA1	-0.219276	75.5996	0.532992	0.810401	12h vs 0h
HES1	0.0656646	228.636	0.719908	0.899641	12h vs 0h
LPP	0.564296	148.8	0.0201967	0.136715	12h vs 0h
CLDN16	-0.401162	29.1017	0.510515	0.794741	12h vs 0h
PIGX	-0.162097	17.5451	0.888473	NA	12h vs 0h
PAK2	-0.0809999	157.932	0.74647	0.910712	12h vs 0h
SENP5	-0.362146	112.209	0.210578	0.539877	12h vs 0h
NGLY1	-0.608883	21.4212	0.32769	0.659755	12h vs 0h
SLC4A7	0.4426	52.5541	0.191319	0.512448	12h vs 0h
AZI2	0.346237	28.2869	0.600206	0.849327	12h vs 0h
MRPS25	-1.08797	55.899	0.00605584	0.0612149	12h vs 0h
RBSN	-0.555271	58.2662	0.144094	0.445212	12h vs 0h
EIF2B5	0.268124	58.1263	0.411475	0.728567	12h vs 0h
DVL3	0.242724	111.214	0.433425	0.747346	12h vs 0h
AP2M1	0.0995022	138.664	0.628934	0.860438	12h vs 0h
TBC1D5	0.748004	51.5606	0.042238	0.223358	12h vs 0h
LZTFL1	0.252648	24.8367	0.609237	0.852248	12h vs 0h
FYCO1	-0.108305	51.9139	0.846506	0.949345	12h vs 0h
POMGNT2	-0.187722	14.4675	0.859436	NA	12h vs 0h
ANO10	0.618742	12.8098	0.412702	NA	12h vs 0h
ZNF445	-0.499102	92.3318	0.090222	0.339262	12h vs 0h
RAF1	0.0364833	144.793	0.843461	0.94836	12h vs 0h
RPL32	0.0881147	98.4708	0.904003	0.969188	12h vs 0h
EPM2AIP1	0.0665043	115.271	0.751798	0.912693	12h vs 0h
LRRFIP2	-0.438513	64.2339	0.287097	0.625524	12h vs 0h
PLCD1	-2.79487	10.718	0.00537559	NA	12h vs 0h
ACAA1	0.84409	40.5256	0.0473018	0.236766	12h vs 0h
SEC22C	-0.0293323	57.8456	0.94493	0.981196	12h vs 0h
ENSG00000280571	-0.721464	8.67841	0.52233	NA	12h vs 0h
HIGD1A	0.107906	59.296	0.678867	0.881507	12h vs 0h
KIAA1143	-0.207276	64.9453	0.576446	0.835221	12h vs 0h
ZDHHC3	-0.152639	64.134	0.727929	0.903543	12h vs 0h
CDCP1	-0.40976	130.903	0.119328	0.399154	12h vs 0h
UBA7	0.385319	10.6451	0.619437	NA	12h vs 0h
SMC4	-0.404739	354.997	0.0362522	0.203316	12h vs 0h
CCDC50	-0.194561	104.516	0.52288	0.804036	12h vs 0h
GFM1	0.203251	38.8967	0.630549	0.860438	12h vs 0h
MFSD1	-1.33571	18.2122	0.0550649	NA	12h vs 0h
IQCJ-SCHIP1	0.0953572	454.208	0.524413	0.804559	12h vs 0h
EIF4A2	-0.880151	545.115	1.39056e-10	1.18972e-08	12h vs 0h
APPL1	-0.359074	47.9291	0.486577	0.777156	12h vs 0h
PDE12	-1.02569	74.8904	0.00136892	0.0202176	12h vs 0h
SLMAP	-0.367992	60.7824	0.304624	0.640133	12h vs 0h
FLNB	0.138532	916.17	0.286033	0.624353	12h vs 0h
RPUSD3	1.09836	18.8639	0.062526	0.275573	12h vs 0h
EMC3	-0.794437	29.3978	0.107555	0.37583	12h vs 0h
CRBN	-0.630326	38.4089	0.166781	0.477933	12h vs 0h
SUMF1	-1.54383	10.9296	0.0306488	NA	12h vs 0h
OXTR	0.190215	41.4531	0.685917	0.884512	12h vs 0h
ENSG00000288698	0.612697	20.7131	0.404821	0.722031	12h vs 0h
USP13	0.578209	72.6685	0.0662227	0.284857	12h vs 0h
TTC14	-0.793236	72.2994	0.0322324	0.189982	12h vs 0h
FXR1	-1.05862	112.055	0.00120537	0.0184224	12h vs 0h
RYBP	-0.387998	152.145	0.169483	0.482188	12h vs 0h
ENSG00000173366	-0.334083	5.82538	0.771162	NA	12h vs 0h
TWF2	0.937506	36.3851	0.0732274	0.302646	12h vs 0h
WDR82	-0.481252	356.378	0.0105169	0.0886093	12h vs 0h
BAP1	-0.188335	81.8497	0.565293	0.828425	12h vs 0h
GBE1	-1.41011	16.7049	0.0176899	NA	12h vs 0h
CHDH	0.622106	263.689	0.000502648	0.00908818	12h vs 0h
ACTR8	0.467637	136.441	0.0344808	0.197349	12h vs 0h
SELENOK	0.204855	22.0799	0.653025	0.868639	12h vs 0h
USP4	-0.323228	38.3503	0.479911	0.773468	12h vs 0h
GPX1	0.468042	63.7982	0.180804	0.498835	12h vs 0h
RHOA	-0.354535	158.309	0.13461	0.43016	12h vs 0h
ENSG00000283189	-1.73298	5.4142	0.0119168	NA	12h vs 0h
CLDND1	-0.191054	51.1108	0.642017	0.864834	12h vs 0h
DALRD3	0.886821	22.2899	0.467597	0.765251	12h vs 0h
IMPDH2	-0.505841	40.2954	0.275544	0.613484	12h vs 0h
QRICH1	-0.149175	163.201	0.595245	0.846032	12h vs 0h
QARS1	0.0298943	62.318	0.862278	0.954	12h vs 0h
GUCA1C	0.148917	12.3165	0.846271	NA	12h vs 0h
STIMATE-MUSTN1	-0.840482	13.0974	0.390575	NA	12h vs 0h
STIMATE	-1.04244	13.1874	0.327754	NA	12h vs 0h
PDHB	-0.405698	39.2066	0.397088	0.717334	12h vs 0h
USP19	-0.903958	73.121	0.0236279	0.152479	12h vs 0h
LAMB2	0.404268	91.7788	0.198653	0.523428	12h vs 0h
CCDC71	0.225524	70.457	0.436387	0.748282	12h vs 0h
THOC7	0.0878394	14.7784	0.882498	NA	12h vs 0h
PSMD6	-0.407354	59.9128	0.278993	0.617183	12h vs 0h
TASOR	0.279999	129.807	0.20087	0.526464	12h vs 0h
ARHGEF3	-0.888662	56.49	0.0282971	0.173199	12h vs 0h
IL17RD	-1.15979	41.9764	0.0107686	0.0899983	12h vs 0h
NT5DC2	-0.343361	26.2106	0.564358	0.827785	12h vs 0h
PBRM1	-0.656792	88.1294	0.037297	0.206627	12h vs 0h
GLT8D1	0.323342	30.9443	0.419745	0.735374	12h vs 0h
NEK4	-0.65937	24.4919	0.235092	0.570143	12h vs 0h
ARF4	-0.157962	173.956	0.544661	0.816057	12h vs 0h
DENND6A	-0.611687	38.2402	0.191137	0.512352	12h vs 0h
EOGT	0.444522	48.6359	0.306649	0.641352	12h vs 0h
TMF1	-0.832033	90.3607	0.0111697	0.0924201	12h vs 0h
UBA3	-0.492232	33.4219	0.330381	0.661799	12h vs 0h
CCDC12	-0.842817	68.5615	0.0644323	0.280106	12h vs 0h
SETD2	-0.180501	179.548	0.41649	0.733075	12h vs 0h
SCAP	0.190215	44.8978	0.612997	0.853897	12h vs 0h
THRB	0.0492309	222.982	0.799925	0.933218	12h vs 0h
TOP2B	-0.04924	107.87	0.902277	0.968874	12h vs 0h
IFRD2	-0.227393	31.1879	0.637756	0.862583	12h vs 0h
OSBPL10	0.100042	81.1496	0.709909	0.896513	12h vs 0h
CMTM6	-0.303927	63.6065	0.434899	0.748	12h vs 0h
DYNC1LI1	0.0762482	54.8786	0.80561	0.93481	12h vs 0h
GLB1	0.168387	34.7577	0.871623	0.958017	12h vs 0h
NICN1	-1.35256	3.83892	0.060733	NA	12h vs 0h
GMPPB	-0.61805	64.0628	0.0961993	0.3531	12h vs 0h
IP6K1	-0.51676	114.837	0.0743062	0.304677	12h vs 0h
IQSEC1	-0.859404	162.992	0.000394675	0.00752968	12h vs 0h
NUP210	-0.891993	104.114	0.0156028	0.114896	12h vs 0h
XPC	-0.480755	235.577	0.0142304	0.108646	12h vs 0h
COL7A1	1.44696	22.6939	0.0209008	0.139917	12h vs 0h
UQCRC1	0.418268	70.0414	0.237352	0.573024	12h vs 0h
RRP9	-0.589647	17.8003	0.436483	NA	12h vs 0h
PSMD2	0.154819	87.4639	0.641163	0.86453	12h vs 0h
EIF4G1	-0.326598	458.662	0.0858037	0.32991	12h vs 0h
POLR2H	-0.169849	53.3086	0.739017	0.907666	12h vs 0h
SLC26A6	0.547437	23.9504	0.271242	0.608881	12h vs 0h
NCKIPSD	-0.926653	18.4475	0.187031	NA	12h vs 0h
IP6K2	-0.453332	207.341	0.0481342	0.238915	12h vs 0h
PRKAR2A	-0.862364	72.8223	0.025455	0.160991	12h vs 0h
TMEM115	-0.506886	70.5969	0.146569	0.448628	12h vs 0h
DCAF1	-0.365805	94.1454	0.192728	0.514293	12h vs 0h
NME6	0.135597	39.0656	0.684096	0.884434	12h vs 0h
PLXNB1	0.528808	125.182	0.0578312	0.264668	12h vs 0h
CCDC51	0.428225	35.9926	0.359605	0.684837	12h vs 0h
[truncated: 7,604 more rows]

## Sheet: SLAM-seq DEGs 0 vs 24 hr
DEGs 24 vs 0 hr
gene	logFC	expression	p_value	Q_value	diff_sample
ZBTB8A	-0.436521	45.8815	0.472448	0.715836	24h vs 0h
RBBP4	-0.949828	173.051	3.43954e-05	0.000579412	24h vs 0h
KIAA1522	0.491959	211.474	0.0150617	0.0786819	24h vs 0h
ERMAP	-0.816792	22.4102	0.210397	0.455213	24h vs 0h
NFYC	-0.856617	93.7648	0.0033437	0.0247542	24h vs 0h
KCNQ4	-1.09441	34.9753	0.342953	0.605004	24h vs 0h
CTPS1	-0.988507	77.0887	0.008331	0.0511145	24h vs 0h
NIPAL3	-0.271747	3.66866	0.869644	0.946331	24h vs 0h
SRRM1	-0.545935	273.696	0.00109034	0.0104695	24h vs 0h
CLIC4	0.513693	416.937	0.00271548	0.0211465	24h vs 0h
CDC20	-0.379948	153.222	0.464338	0.709738	24h vs 0h
IPO13	-0.537483	18.7775	0.43311	0.68447	24h vs 0h
DPH2	0.235032	26.6299	0.565193	0.781874	24h vs 0h
ATP6V0B	-0.0504975	47.4464	0.968409	0.986007	24h vs 0h
B4GALT2	0.834428	33.2279	0.141962	0.359815	24h vs 0h
CCDC24	-0.359136	5.10502	0.832902	0.929921	24h vs 0h
UBIAD1	-0.801517	40.0498	0.0804275	0.249636	24h vs 0h
FBXO44	0.0625633	21.8955	0.935377	0.974977	24h vs 0h
CPTP	-0.689613	44.4064	0.297439	0.560551	24h vs 0h
VWA1	0.26742	7.88226	0.625503	0.820173	24h vs 0h
SAMD11	1.01668	12.7484	0.299577	0.562263	24h vs 0h
ISG15	1.24966	4.43035	0.242697	0.499116	24h vs 0h
ZBTB48	-0.170642	33.3944	0.705988	0.863883	24h vs 0h
PHF13	0.199618	214.189	0.371118	0.631127	24h vs 0h
CAMTA1	1.90931	21.0291	0.000754181	0.00768752	24h vs 0h
TPRG1L	0.0157761	45.4768	0.905017	0.961706	24h vs 0h
TP73	-2.69923	73.5952	1.4467e-12	1.10248e-10	24h vs 0h
SMIM1	0.946685	5.21663	0.415435	0.668946	24h vs 0h
AGTRAP	0.941294	14.752	0.321339	0.583932	24h vs 0h
CLCN6	-0.0874223	100.919	0.788998	0.908715	24h vs 0h
PLOD1	1.38451	26.6378	0.0143846	0.0761837	24h vs 0h
KCNAB2	-2.52515	66.84	7.14589e-07	1.83954e-05	24h vs 0h
RNF207	0.913387	37.5909	0.0412411	0.161341	24h vs 0h
VPS45	-0.66862	7.17148	0.61346	0.812588	24h vs 0h
ATP5PB	-1.17015	49.5005	0.00856734	0.0521977	24h vs 0h
RAP1A	0.0932894	19.9863	0.85755	0.940367	24h vs 0h
DDX20	-0.603056	76.6421	0.0670935	0.222486	24h vs 0h
CTTNBP2NL	0.338497	456.711	0.0100747	0.0587352	24h vs 0h
NBPF19	-0.487529	86.0288	0.134906	0.34832	24h vs 0h
SETDB1	-0.56202	68.8862	0.248958	0.507214	24h vs 0h
PRUNE1	-0.909168	28.7755	0.0957684	0.279334	24h vs 0h
PHGDH	-0.690795	36.8683	0.281942	0.543978	24h vs 0h
NBPF26	-0.130191	72.3363	0.764177	0.898118	24h vs 0h
NBPF12	-0.511514	80.4256	0.123635	0.330247	24h vs 0h
CHD1L	0.664961	19.3352	0.409183	0.663678	24h vs 0h
BCL9	-0.18414	139.365	0.476459	0.719107	24h vs 0h
MRPS21	0.181836	44.5692	0.589502	0.796235	24h vs 0h
PRPF3	0.226937	73.0046	0.554311	0.774744	24h vs 0h
SNX27	-0.776861	61.2347	0.0242541	0.110741	24h vs 0h
RPAP2	0.0805239	51.3566	0.762259	0.897072	24h vs 0h
ADGRL2	-0.765827	43.3599	0.0957359	0.279334	24h vs 0h
PRKACB	-0.99596	12.6894	0.324082	0.586253	24h vs 0h
AK5	-0.793971	9.72952	0.443627	0.69286	24h vs 0h
MIGA1	-0.251656	45.4314	0.681901	0.851645	24h vs 0h
TYW3	-0.698417	49.5405	0.0783262	0.24562	24h vs 0h
ACADM	-0.52204	50.6732	0.237579	0.492296	24h vs 0h
RABGGTB	-1.56133	123.868	1.0317e-06	2.56641e-05	24h vs 0h
CACHD1	-0.834335	61.4527	0.0512096	0.186751	24h vs 0h
RAVER2	-1.10743	25.094	0.0471346	0.176724	24h vs 0h
AK4	0.0913498	95.9871	0.700572	0.86141	24h vs 0h
KIF2C	-0.122384	91.8462	0.75565	0.89399	24h vs 0h
RPS8	-0.332233	115.86	0.272984	0.535229	24h vs 0h
UROD	-0.16675	37.8135	0.779266	0.904892	24h vs 0h
SH3GLB1	-0.229229	72.9769	0.458548	0.705944	24h vs 0h
HS2ST1	-0.870678	38.1425	0.0492114	0.181184	24h vs 0h
PKN2	0.0493104	109.712	0.787102	0.907786	24h vs 0h
LRRC8B	0.351338	56.6509	0.411996	0.666215	24h vs 0h
LRRC8C	-0.418491	44.7445	0.341139	0.603072	24h vs 0h
LRRC8D	-0.845632	91.9455	0.0171774	0.0865357	24h vs 0h
ZNF326	-0.589463	93.9416	0.0982698	0.283956	24h vs 0h
CDC7	-1.73035	31.8055	0.00325889	0.0242385	24h vs 0h
SRSF11	-0.464333	273.714	0.00451574	0.0315346	24h vs 0h
PTBP2	-1.07854	56.4529	0.0129781	0.0710058	24h vs 0h
SNX7	-0.59358	15.2559	0.534297	0.760913	24h vs 0h
AGL	-0.4582	33.4661	0.40213	0.657458	24h vs 0h
PRMT6	-0.310115	46.5108	0.435158	0.686106	24h vs 0h
PRPF38B	-0.574507	184.622	0.00583047	0.0386098	24h vs 0h
STXBP3	0.294271	61.7604	0.452129	0.699314	24h vs 0h
GPSM2	-0.218281	42.3034	0.766782	0.898457	24h vs 0h
TMEM167B	-0.621665	48.4275	0.113877	0.313218	24h vs 0h
RBM15	-0.898264	94.7624	0.00317586	0.0238202	24h vs 0h
CEPT1	-0.674919	35.6464	0.211982	0.457331	24h vs 0h
VCAM1	0.503459	203.885	0.0134178	0.0726258	24h vs 0h
SLC30A7	-0.631344	52.5014	0.149617	0.371686	24h vs 0h
NFIA	-0.816371	70.9019	0.0107843	0.0616376	24h vs 0h
PATJ	-0.16999	189.971	0.402477	0.65769	24h vs 0h
USP1	-1.79425	193.94	3.05136e-16	3.6624e-14	24h vs 0h
RPF1	0.543754	29.7543	0.290987	0.553973	24h vs 0h
CCN1	0.00935035	1834.54	0.926063	0.970227	24h vs 0h
SLC35A3	-0.458634	44.39	0.303283	0.566452	24h vs 0h
ENSG00000283761	0.0968412	97.9573	0.650209	0.832461	24h vs 0h
MFSD14A	0.165407	101.249	0.478354	0.719818	24h vs 0h
RTCA	-0.23719	36.7554	0.691739	0.855549	24h vs 0h
WDR3	-0.206373	41.6551	0.723254	0.873343	24h vs 0h
HIPK1	-0.819528	96.9135	0.015709	0.0812266	24h vs 0h
SARS1	-0.973317	59.9397	0.0299658	0.128912	24h vs 0h
CELSR2	0.456775	103.1	0.279376	0.540396	24h vs 0h
CYB561D1	-0.652899	50.6394	0.106278	0.298652	24h vs 0h
PRKCZ	0.0450334	30.7942	0.766335	0.898351	24h vs 0h
SKI	-0.213208	135.711	0.437098	0.687809	24h vs 0h
RER1	-1.32174	75.8131	0.00233288	0.0188555	24h vs 0h
VAMP3	0.339075	96.7355	0.269071	0.531108	24h vs 0h
PER3	-2.319	129.194	6.28391e-19	1.11737e-16	24h vs 0h
PARK7	0.742067	37.605	0.180132	0.414678	24h vs 0h
NMNAT1	-0.104014	21.831	0.940848	0.976651	24h vs 0h
UBE4B	-0.0902996	53.3578	0.859033	0.941065	24h vs 0h
KIF1B	-0.0695936	121.905	0.806401	0.916825	24h vs 0h
PGD	0.46701	69.7723	0.189992	0.427738	24h vs 0h
DDI2	-0.696557	117.816	0.0140322	0.074854	24h vs 0h
PLEKHM2	0.230455	83.9112	0.414844	0.668345	24h vs 0h
FBLIM1	0.77402	48.6968	0.0810087	0.250756	24h vs 0h
SPEN	0.216291	423.85	0.113186	0.311853	24h vs 0h
PINK1	0.284717	20.5166	0.733215	0.880591	24h vs 0h
NBPF3	-0.27256	36.0735	0.575705	0.788351	24h vs 0h
ZNF593	1.27214	19.0037	0.0480798	0.179008	24h vs 0h
CEP85	-1.11419	59.7675	0.00959404	0.0566208	24h vs 0h
NBL1	1.35161	89.3611	0.000130728	0.00179578	24h vs 0h
MICOS10-NBL1	0.929709	14.2671	0.250464	0.509308	24h vs 0h
KAZN	0.972954	278.457	6.95468e-08	2.14723e-06	24h vs 0h
TMEM51	-1.07241	76.8042	0.000935151	0.00920956	24h vs 0h
S100PBP	-1.01555	38.3014	0.0244696	0.111407	24h vs 0h
ZNF362	-0.0907078	64.6647	0.762439	0.897174	24h vs 0h
KPNA6	-0.101206	163.391	0.757236	0.894779	24h vs 0h
TXLNA	-0.385789	235.616	0.0521785	0.18885	24h vs 0h
EPHB2	0.370752	9.079	0.627124	0.820946	24h vs 0h
KDM1A	-0.272012	61.3656	0.461881	0.70757	24h vs 0h
RPL11	0.226521	124.349	0.675138	0.848442	24h vs 0h
RPS6KA1	0.163618	67.1213	0.50693	0.740536	24h vs 0h
ARID1A	-0.225706	369.759	0.147407	0.368188	24h vs 0h
PIGV	-0.722862	15.8754	0.502537	0.738766	24h vs 0h
ZDHHC18	-0.03614	43.2952	0.941163	0.9767	24h vs 0h
SFN	1.41572	86.9512	1.11693e-05	0.00021977	24h vs 0h
YTHDF2	-0.289636	306.629	0.108388	0.302542	24h vs 0h
EPB41	-0.567395	94.3632	0.0879068	0.265184	24h vs 0h
PTPRU	-0.804828	14.8907	0.347364	0.609204	24h vs 0h
ZCCHC17	-0.510415	11.6485	0.689887	0.854966	24h vs 0h
SH3BGRL3	1.21658	29.5676	0.371236	0.631127	24h vs 0h
DHDDS	-0.270947	38.4332	0.687273	0.853285	24h vs 0h
TMEM50A	-0.349072	41.8933	0.389021	0.646186	24h vs 0h
MACO1	0.714262	19.8112	0.201901	0.44369	24h vs 0h
LDLRAP1	0.300756	12.0444	0.649468	0.832047	24h vs 0h
SZRD1	-0.00188251	262.375	0.999879	0.999983	24h vs 0h
NECAP2	0.462143	56.8345	0.171013	0.401778	24h vs 0h
CROCC	-0.125968	21.8628	0.774255	0.902532	24h vs 0h
SELENON	0.57037	12.1474	0.446224	0.694808	24h vs 0h
MTFR1L	-0.514054	46.4345	0.303663	0.566829	24h vs 0h
KLHDC7A	-1.34243	433.971	2.3567e-16	3.01721e-14	24h vs 0h
MRTO4	-0.261482	48.389	0.524323	0.753827	24h vs 0h
SLC66A1	-0.586429	36.9743	0.215466	0.462326	24h vs 0h
MICOS10	-0.238875	33.6057	0.606638	0.809469	24h vs 0h
CDC42	0.24889	206.885	0.297371	0.560534	24h vs 0h
ZBTB40	0.112329	76.0409	0.775339	0.902607	24h vs 0h
STX12	-0.816792	19.1094	0.183304	0.418471	24h vs 0h
PPP1R8	-0.678791	109.813	0.0247132	0.112038	24h vs 0h
ELOA	-0.624909	112.113	0.0352758	0.145498	24h vs 0h
PITHD1	-1.34373	49.1959	0.00520699	0.0354363	24h vs 0h
LYPLA2	-0.746499	50.2398	0.0606447	0.208415	24h vs 0h
PNRC2	-0.663957	325.696	2.10181e-05	0.000377932	24h vs 0h
PRDM2	-1.03103	85.9034	0.00219202	0.0179436	24h vs 0h
ATAD3B	0.224609	89.9802	0.41413	0.667839	24h vs 0h
ATAD3A	-0.233177	39.7951	0.669438	0.844892	24h vs 0h
MIB2	-1.94866	9.14796	0.00631249	0.0410607	24h vs 0h
H6PD	0.466807	121.448	0.0481203	0.179033	24h vs 0h
SPSB1	-0.525324	123.256	0.0779368	0.244959	24h vs 0h
TMEM201	-1.43725	45.8727	0.00035652	0.00423153	24h vs 0h
PIK3CD	1.73888	30.8688	0.000642485	0.0067644	24h vs 0h
CENPS	-1.11595	9.73683	0.188596	0.425894	24h vs 0h
PEX14	-0.407647	34.193	0.507697	0.740643	24h vs 0h
TARDBP	-0.808531	208.314	3.67085e-05	0.000611935	24h vs 0h
TNFRSF14	-2.60534	99.7785	7.08128e-14	6.18132e-12	24h vs 0h
PRXL2B	-0.171578	24.0875	0.745021	0.887005	24h vs 0h
ARHGEF16	0.614092	55.1071	0.119552	0.323414	24h vs 0h
ARHGEF10L	-1.0966	70.5424	0.00440157	0.0309556	24h vs 0h
EFHD2	-0.0355429	43.0459	0.986172	0.99404	24h vs 0h
DNAJC16	0.0935727	73.4323	0.890129	0.954761	24h vs 0h
MFN2	-0.446154	187.95	0.0387083	0.154835	24h vs 0h
MIIP	1.11443	11.6961	0.169021	0.399361	24h vs 0h
VPS13D	0.719187	15.1158	0.282126	0.54408	24h vs 0h
DMAP1	0.161478	52.5297	0.646719	0.829965	24h vs 0h
RNF220	-0.404154	67.8681	0.281463	0.543237	24h vs 0h
CDCA8	-0.474255	91.4698	0.175596	0.408843	24h vs 0h
MANEAL	-2.47277	30.9825	1.40362e-05	0.000266883	24h vs 0h
C1orf122	-0.959157	16.1411	0.629835	0.821684	24h vs 0h
UTP11	-1.62166	44.6364	0.000404313	0.00471142	24h vs 0h
AKIRIN1	-0.0240668	247.482	0.828292	0.928793	24h vs 0h
MAP7D1	0.169429	104.555	0.524181	0.753827	24h vs 0h
THRAP3	-0.0532035	266.534	0.760066	0.895699	24h vs 0h
ZC3H12A	0.475535	58.9621	0.31567	0.578448	24h vs 0h
CDKN2C	-0.915834	90.9911	0.00713425	0.0453063	24h vs 0h
CMPK1	-1.23877	36.3905	0.0364284	0.148598	24h vs 0h
UQCRH	-0.95526	35.7894	0.0755745	0.240207	24h vs 0h
NSUN4	-0.303356	57.767	0.48991	0.729207	24h vs 0h
FAAH	-0.0397166	18.8553	0.899154	0.959404	24h vs 0h
CAP1	0.672312	180.289	0.00286303	0.0220543	24h vs 0h
RLF	-0.520171	113.59	0.0746164	0.237792	24h vs 0h
ZMPSTE24	0.236844	40.9365	0.65509	0.834751	24h vs 0h
PRPF38A	-0.810693	80.9141	0.0232014	0.107054	24h vs 0h
GPX7	-1.11595	13.8406	0.204702	0.447936	24h vs 0h
ZYG11B	-0.80131	142.613	0.000689203	0.00717361	24h vs 0h
ENSG00000284989	-0.39543	41.3139	0.348367	0.609944	24h vs 0h
MIER1	-0.486914	134.231	0.133551	0.34621	24h vs 0h
GADD45A	-0.353067	135.221	0.135365	0.349138	24h vs 0h
PGM1	0.471845	20.7243	0.580372	0.790955	24h vs 0h
SERINC2	0.447891	16.867	0.541962	0.76427	24h vs 0h
TINAGL1	0.157252	568.774	0.277549	0.538955	24h vs 0h
KHDRBS1	0.0269223	184.655	0.789589	0.909069	24h vs 0h
PRKAA2	0.177919	86.2163	0.542845	0.764716	24h vs 0h
FGGY	-1.30649	1.86868	0.252662	0.511828	24h vs 0h
HOOK1	-0.289253	75.7678	0.386066	0.644101	24h vs 0h
RNF11	0.0433892	99.4147	0.905909	0.961853	24h vs 0h
OSBPL9	-0.303323	106.993	0.315265	0.578257	24h vs 0h
BTF3L4	-0.586334	67.4287	0.151704	0.374362	24h vs 0h
ZFYVE9	1.02923	17.6685	0.0944707	0.277233	24h vs 0h
PPCS	-0.767757	30.0637	0.173235	0.405457	24h vs 0h
PPIH	0.123976	20.9021	0.726072	0.875627	24h vs 0h
YBX1	-0.359025	186.13	0.283327	0.545629	24h vs 0h
NEXN	0.483817	25.7923	0.363286	0.622446	24h vs 0h
DNAJB4	-0.425086	43.1099	0.378098	0.636854	24h vs 0h
TMEM69	0.213063	20.1909	0.710675	0.865758	24h vs 0h
MAST2	-0.479144	57.2676	0.181747	0.415905	24h vs 0h
TSPAN1	0.677115	23.4239	0.250053	0.508825	24h vs 0h
RAD54L	-0.482862	12.643	0.568146	0.783926	24h vs 0h
MROH7-TTC4	-0.231726	28.5662	0.883329	0.952964	24h vs 0h
TTC4	-0.404131	30.5918	0.681494	0.851645	24h vs 0h
TOE1	-1.78794	39.6101	0.000641019	0.00675638	24h vs 0h
AKR1A1	-0.837268	49.4976	0.143397	0.362327	24h vs 0h
NASP	-1.40861	184.774	6.49864e-06	0.000137619	24h vs 0h
SCP2	-0.593699	26.5285	0.533853	0.760643	24h vs 0h
CPT2	0.31656	76.6008	0.347949	0.609673	24h vs 0h
LRRC42	0.355864	56.3079	0.382958	0.641693	24h vs 0h
MRPL37	-0.184856	45.6886	0.832387	0.929921	24h vs 0h
AGRN	1.08911	452.284	9.464e-09	3.49513e-07	24h vs 0h
B3GALT6	-0.204498	58.2428	0.594149	0.800087	24h vs 0h
PUSL1	0.661435	14.2272	0.375808	0.634616	24h vs 0h
SZT2	0.000599823	106.173	0.915885	0.966409	24h vs 0h
PTPRF	0.641795	62.2127	0.108893	0.303687	24h vs 0h
KDM4A	-0.42221	96.5913	0.133639	0.34633	24h vs 0h
ABCD3	-0.760448	73.6662	0.0374089	0.151387	24h vs 0h
SLC44A3	-1.61693	5.96344	0.0652698	0.21831	24h vs 0h
TLCD4	-1.11354	105.48	8.5226e-05	0.00124747	24h vs 0h
TLCD4-RWDD3	0.289704	17.5238	0.663228	0.841146	24h vs 0h
RWDD3	-0.343782	24.2476	0.585457	0.794006	24h vs 0h
SRGAP2C	0.331353	35.4509	0.371407	0.631194	24h vs 0h
GNAI3	0.257503	119.811	0.318145	0.581098	24h vs 0h
AMPD2	0.641461	144.354	0.0109257	0.0622235	24h vs 0h
GSTM4	-0.0709854	47.9106	0.96568	0.98517	24h vs 0h
POLR3C	0.286466	67.0046	0.391038	0.64804	24h vs 0h
CSF1	0.30113	64.816	0.483938	0.725053	24h vs 0h
AHCYL1	-0.111666	141.347	0.662824	0.840967	24h vs 0h
STRIP1	0.217566	43.7181	0.635227	0.824028	24h vs 0h
NDUFS5	0.743672	22.7102	0.188463	0.425693	24h vs 0h
MACF1	0.102693	1199.09	0.260245	0.520747	24h vs 0h
PPIE	-0.550418	50.8774	0.218444	0.465644	24h vs 0h
PTGFRN	0.183784	50.4437	0.634791	0.824028	24h vs 0h
TTF2	-0.132482	41.1374	0.799285	0.913115	24h vs 0h
MAN1A2	-0.595326	158.032	0.00756957	0.0475052	24h vs 0h
HMGN2	-0.917435	291.74	3.09787e-07	8.3745e-06	24h vs 0h
PHACTR4	-0.496185	259.682	0.0150694	0.0786819	24h vs 0h
RCC1	-0.700632	61.4565	0.0689812	0.226447	24h vs 0h
TRNAU1AP	0.259939	16.8323	0.636995	0.825317	24h vs 0h
NUDC	0.0313937	67.0731	0.89162	0.955172	24h vs 0h
TRNP1	-1.42278	58.776	0.000360251	0.00426527	24h vs 0h
WDTC1	0.0847097	26.5501	0.877653	0.950797	24h vs 0h
TMEM222	-0.428331	61.5582	0.233541	0.48654	24h vs 0h
SYTL1	0.935471	11.2426	0.16789	0.398437	24h vs 0h
SMPDL3B	-4.79365	32.4922	0.000127817	0.00176589	24h vs 0h
XKR8	-0.458965	38.052	0.418187	0.671012	24h vs 0h
ATP5IF1	-0.816607	110.096	0.0044068	0.0309556	24h vs 0h
SESN2	0.104466	167.459	0.625593	0.820173	24h vs 0h
MED18	-0.228535	64.2594	0.59489	0.800419	24h vs 0h
ZMYM1	-0.150745	30.8678	0.839327	0.933043	24h vs 0h
ZMYM4	-0.062028	86.4635	0.923739	0.969144	24h vs 0h
NCDN	-0.328267	43.1892	0.490377	0.729676	24h vs 0h
EIF3I	0.326527	56.15	0.414842	0.668345	24h vs 0h
HDAC1	-0.284613	97.7527	0.331809	0.594742	24h vs 0h
AGO4	-0.458248	38.2901	0.405527	0.660314	24h vs 0h
AGO1	-0.494061	31.5505	0.325395	0.587521	24h vs 0h
AGO3	0.337159	51.3719	0.413758	0.667726	24h vs 0h
ADPRS	0.104644	103.441	0.706211	0.864047	24h vs 0h
EFNA1	-0.796466	97.5119	0.00881852	0.053423	24h vs 0h
SLC50A1	0.780006	10.3703	0.485269	0.726014	24h vs 0h
IL6R	-0.646676	75.3531	0.0407171	0.160035	24h vs 0h
CKS1B	-0.436687	24.0579	0.512064	0.744412	24h vs 0h
FLAD1	0.252806	33.8642	0.492585	0.731714	24h vs 0h
ZBTB7B	0.500813	69.3576	0.0973945	0.282697	24h vs 0h
ADAM15	1.01795	15.2112	0.624712	0.819692	24h vs 0h
DUSP23	-0.0105023	16.1408	0.974744	0.989241	24h vs 0h
DAP3	0.35804	35.0723	0.471637	0.714975	24h vs 0h
LAMTOR2	0.785755	8.21246	0.228697	0.479885	24h vs 0h
IFI16	-2.46098	26.8489	0.0465219	0.175178	24h vs 0h
SNAPIN	0.585048	25.157	0.314382	0.577189	24h vs 0h
INTS3	0.671435	98.163	0.034007	0.141787	24h vs 0h
SLC27A3	-0.128129	21.475	0.955979	0.98143	24h vs 0h
NIT1	-0.229437	24.942	0.750489	0.891635	24h vs 0h
S100A1	1.17458	51.9811	0.00301952	0.0228294	24h vs 0h
BLZF1	-0.215547	34.0785	0.680171	0.851502	24h vs 0h
PEA15	0.632546	121.402	0.0116032	0.0651165	24h vs 0h
NCSTN	-0.0352305	61.1743	0.958572	0.982201	24h vs 0h
UHMK1	-0.888141	164.838	0.000116907	0.00164355	24h vs 0h
UAP1	0.861784	24.6222	0.0961426	0.280068	24h vs 0h
UFC1	-0.693012	20.8318	0.526711	0.755114	24h vs 0h
USP21	-1.02526	17.3367	0.12404	0.330278	24h vs 0h
NDUFS2	-0.488882	52.7818	0.242055	0.498484	24h vs 0h
MGST3	0.173763	32.6303	0.68751	0.853455	24h vs 0h
UCK2	-1.00201	84.3582	0.00126415	0.0117053	24h vs 0h
POGK	-0.549342	221.975	0.00360052	0.0262507	24h vs 0h
RASAL2	-0.636742	177.681	0.00241041	0.0193932	24h vs 0h
KIRREL1	-0.27864	649.928	0.0359407	0.147228	24h vs 0h
CHTOP	-0.866766	231.448	6.77438e-05	0.00102599	24h vs 0h
NAXE	-0.503241	18.074	0.707216	0.864065	24h vs 0h
RRNAD1	-0.103592	20.8213	0.924229	0.969144	24h vs 0h
PRCC	-0.019428	92.133	0.894994	0.956559	24h vs 0h
MTX1	0.0932894	22.5498	0.865128	0.94434	24h vs 0h
FDPS	0.224194	44.0645	0.572488	0.786638	24h vs 0h
RUSC1	-0.0328796	52.1745	0.999659	0.999867	24h vs 0h
MSTO1	-0.690795	23.7155	0.286169	0.548901	24h vs 0h
DUSP12	-0.347194	32.3743	0.54595	0.766853	24h vs 0h
ATF6	-0.210294	39.4687	0.669129	0.844725	24h vs 0h
HSD17B7	0.168069	29.5235	0.714785	0.86856	24h vs 0h
NUF2	-1.42293	24.9407	0.0759259	0.240925	24h vs 0h
SDHC	-0.138371	27.8809	0.803111	0.915199	24h vs 0h
PSMD4	-0.240763	38.048	0.667017	0.843945	24h vs 0h
ZNF687	-0.273889	154.888	0.437664	0.688024	24h vs 0h
PSMB4	-0.43798	77.9863	0.297953	0.56128	24h vs 0h
TUFT1	0.848697	144.241	0.0008594	0.00857792	24h vs 0h
PFKFB2	-0.383662	27.3366	0.599514	0.803648	24h vs 0h
PRRC2C	-0.164226	397.715	0.517999	0.748926	24h vs 0h
EEF1AKNMT	-0.0703482	61.7526	0.949616	0.978609	24h vs 0h
SNRPE	-0.679603	22.7533	0.254259	0.513114	24h vs 0h
MDM4	-1.11326	90.6356	0.000242344	0.0030578	24h vs 0h
TMEM183A	-0.365944	44.2653	0.443886	0.692897	24h vs 0h
ADORA1	-0.837514	130.706	0.00100703	0.0097672	24h vs 0h
BTG2	-0.800626	92.2947	0.0221068	0.103698	24h vs 0h
CDK18	1.10489	15.857	0.249032	0.507257	24h vs 0h
RNPEP	-0.482254	39.6544	0.463961	0.709275	24h vs 0h
ELF3	0.144341	350.218	0.386142	0.644101	24h vs 0h
PPP1R12B	-0.657131	28.6384	0.325261	0.587521	24h vs 0h
C1orf115	-0.285507	8.01237	0.853231	0.938887	24h vs 0h
WNT2B	0.273902	57.8551	0.454402	0.702148	24h vs 0h
CAPZA1	-0.201835	132.936	0.467289	0.7123	24h vs 0h
MOV10	0.0763984	109.626	0.877054	0.950612	24h vs 0h
LRIG2	-0.315352	86.6503	0.337453	0.600263	24h vs 0h
PDE4DIP	-1.10796	25.0532	0.101991	0.290428	24h vs 0h
ENSG00000286185	-0.540853	91.6675	0.0953421	0.278733	24h vs 0h
RPL5	0.34282	174.827	0.252868	0.512017	24h vs 0h
MTF2	-1.18252	82.9616	0.000320103	0.00387107	24h vs 0h
DR1	-1.06365	138.291	6.91262e-05	0.00104363	24h vs 0h
FNBP1L	-0.275917	117.083	0.349015	0.610642	24h vs 0h
VANGL1	-0.634355	63.8327	0.0790751	0.247242	24h vs 0h
ATP1A1	0.551725	185.852	0.0109346	0.0622373	24h vs 0h
RPRD2	-0.928095	339.748	4.811e-08	1.53473e-06	24h vs 0h
TARS2	0.466664	14.172	0.571638	0.786146	24h vs 0h
SCNM1	-0.277836	32.2734	0.553994	0.774527	24h vs 0h
PIP5K1A	0.309896	189.948	0.12061	0.324858	24h vs 0h
RNF187	-1.23541	117.019	9.0621e-05	0.0013184	24h vs 0h
RAB4A	0.572265	14.6088	0.461807	0.70757	24h vs 0h
URB2	-0.389665	44.5322	0.367735	0.627597	24h vs 0h
GALNT2	-0.731045	36.9668	0.167612	0.397975	24h vs 0h
SNAP47	0.533788	40.0232	0.255578	0.514813	24h vs 0h
ARF1	-0.51024	300.449	0.00664081	0.0429394	24h vs 0h
COX20	-0.19545	67.575	0.560205	0.778675	24h vs 0h
KIF26B	-2.53774	19.5169	0.001311	0.0120693	24h vs 0h
CNST	-0.68163	32.7257	0.217701	0.464387	24h vs 0h
SCCPDH	-0.679603	16.7989	0.325377	0.587521	24h vs 0h
GGPS1	0.0572665	35.8691	0.88563	0.953557	24h vs 0h
TBCE.1	0.000671257	61.6246	0.919151	0.967246	24h vs 0h
TBCE	0.0146323	64.2661	0.902992	0.960936	24h vs 0h
GPR137B	-0.108847	8.67612	0.926941	0.970251	24h vs 0h
NOC2L	0.431325	64.8212	0.344776	0.60666	24h vs 0h
HES4	0.346077	62.1641	0.409987	0.664645	24h vs 0h
CAPN2	-0.845608	118.95	0.0125708	0.0692116	24h vs 0h
FBXO28	-0.0697201	200.461	0.787475	0.907786	24h vs 0h
DEGS1	-0.448678	76.8503	0.154851	0.379856	24h vs 0h
CNIH4	0.205524	16.6529	0.693702	0.856601	24h vs 0h
C1orf159	-0.231536	21.0966	0.735994	0.882705	24h vs 0h
SDF4	-1.12132	95.7598	0.00124311	0.0115887	24h vs 0h
SPRTN	-0.312922	37.7042	0.499233	0.736471	24h vs 0h
TSNAX	-0.827859	40.8899	0.0463498	0.174717	24h vs 0h
NTPCR	0.123497	23.3278	0.832446	0.929921	24h vs 0h
MAP3K21	-0.368147	269.59	0.0901341	0.269448	24h vs 0h
KMO	-0.586365	48.6767	0.166666	0.396809	24h vs 0h
EXO1	-2.12003	44.7922	1.93321e-05	0.000352902	24h vs 0h
LGALS8	-0.513095	99.9327	0.173272	0.405457	24h vs 0h
MTR	-0.891385	51.1004	0.062482	0.212753	24h vs 0h
ZNF672	-0.17386	78.7666	0.590987	0.79745	24h vs 0h
ZBTB18	-0.621637	107.917	0.0201556	0.0967185	24h vs 0h
DESI2	-0.894043	64.9904	0.00907425	0.0544228	24h vs 0h
ATP2B4	-0.390665	93.9074	0.176949	0.410006	24h vs 0h
ZC3H11A	-0.0955598	379.107	0.523855	0.753827	24h vs 0h
ZBED6	-0.154005	367.619	0.322092	0.584857	24h vs 0h
MEGF6	0.599601	16.737	0.240662	0.496193	24h vs 0h
WRAP73	-1.17983	39.7496	0.0257777	0.115808	24h vs 0h
LRRC47	-0.379778	65.5356	0.305386	0.567728	24h vs 0h
FAAP20	0.247725	26.162	0.734962	0.882156	24h vs 0h
MORN1	-0.530899	13.8258	0.6414	0.826659	24h vs 0h
PEX10	-0.269112	34.8379	0.810277	0.919546	24h vs 0h
PANK4	-0.700288	32.2486	0.210588	0.455496	24h vs 0h
UBE2J2	-0.607409	81.1894	0.0665854	0.221153	24h vs 0h
ACAP3	0.73646	15.4278	0.671386	0.84554	24h vs 0h
INTS11	-0.765551	54.6809	0.0580843	0.202441	24h vs 0h
DVL1	-0.943429	27.3934	0.169769	0.400423	24h vs 0h
CEP104	0.264648	40.8288	0.461181	0.70757	24h vs 0h
C1orf174	-0.563407	66.1219	0.0865908	0.262286	24h vs 0h
NPHP4	-0.21541	20.3676	0.809456	0.919157	24h vs 0h
ENSG00000285629	-0.304977	19.0276	0.69031	0.855116	24h vs 0h
LZIC	0.477091	35.0199	0.275977	0.537401	24h vs 0h
DFFA	0.408896	40.5086	0.37742	0.636345	24h vs 0h
CASZ1	0.553573	31.8234	0.231847	0.483745	24h vs 0h
AURKAIP1	-0.277229	44.3831	0.651568	0.833345	24h vs 0h
CCNL2	-0.349533	230.917	0.0568668	0.199574	24h vs 0h
MRPL20	-0.247005	43.9358	0.545058	0.766544	24h vs 0h
CASP9	0.292054	15.129	0.53933	0.763067	24h vs 0h
ZBTB17	-0.0892736	43.5676	0.832734	0.929921	24h vs 0h
DDOST	0.281147	71.0521	0.467794	0.71251	24h vs 0h
SYF2	-0.614245	36.8951	0.262936	0.524234	24h vs 0h
SLC9A1	-0.728555	39.5622	0.0941519	0.276929	24h vs 0h
MAP3K6	1.02923	17.1382	0.113774	0.313026	24h vs 0h
UBXN11	0.738359	22.1325	0.364623	0.623429	24h vs 0h
GPN2	-0.278953	68.5953	0.434564	0.685427	24h vs 0h
GPATCH3	-0.342523	49.154	0.367787	0.627597	24h vs 0h
PEF1	0.238007	64.3581	0.408042	0.66279	24h vs 0h
LUZP1	-0.172248	340.386	0.309612	0.572591	24h vs 0h
HNRNPR	-0.462173	139.501	0.0600616	0.20702	24h vs 0h
ZNF436	0.37464	68.0023	0.373165	0.632726	24h vs 0h
RSRP1	-0.728676	78.4856	0.0347114	0.143787	24h vs 0h
STMN1	-0.372246	112.578	0.342562	0.604535	24h vs 0h
WASF2	0.0262613	213.547	0.917419	0.966705	24h vs 0h
AHDC1	-0.424704	54.406	0.359655	0.619405	24h vs 0h
TAF12	-0.554801	14.2912	0.653283	0.833812	24h vs 0h
SUCO	0.0311225	140.38	0.821715	0.925851	24h vs 0h
PRDX6	0.0679229	35.0842	0.833738	0.929921	24h vs 0h
XPR1	-0.131519	49.3022	0.725082	0.875093	24h vs 0h
RPS27	-0.98879	46.7138	0.0401158	0.158385	24h vs 0h
UBAP2L	-0.960689	176.123	2.45209e-05	0.000434409	24h vs 0h
HAX1	-0.241761	23.2543	0.732835	0.880445	24h vs 0h
ATP8B2	0.0654641	39.9288	0.797974	0.91229	24h vs 0h
DNAJC6	-0.168158	185.283	0.433074	0.68447	24h vs 0h
LEPROT	0.0311066	501.605	0.738274	0.884125	24h vs 0h
LEPR	0.0524533	15.2504	0.79695	0.911844	24h vs 0h
SGIP1	-0.473504	57.5429	0.273347	0.535321	24h vs 0h
RNF2	0.130721	40.2093	0.721918	0.8727	24h vs 0h
ODR4	-0.813008	26.9169	0.127305	0.335945	24h vs 0h
DARS2	-0.471487	22.0154	0.587499	0.795651	24h vs 0h
ZBTB37	-0.903928	78.9628	0.0158589	0.0816497	24h vs 0h
RABGAP1L	-0.816952	101.212	0.00377591	0.027199	24h vs 0h
CACYBP	-0.240763	40.7305	0.602866	0.80679	24h vs 0h
CD46	-0.255897	105.698	0.414584	0.66815	24h vs 0h
MIA3	-1.16523	56.7077	0.00228187	0.0185616	24h vs 0h
BROX	-0.808099	67.9085	0.0202373	0.0969974	24h vs 0h
DISP1	0.89994	38.9751	0.0283048	0.123932	24h vs 0h
COG2	-0.722496	46.7849	0.0943591	0.277151	24h vs 0h
GNPAT	-0.0734658	14.2099	0.951207	0.979463	24h vs 0h
SMYD2	0.880727	24.2365	0.198269	0.439063	24h vs 0h
CENPF	-0.768253	284.76	3.93527e-05	0.000648138	24h vs 0h
KCTD3	-0.840177	61.1662	0.0238129	0.10935	24h vs 0h
DHX9	-0.409288	255.456	0.0290457	0.126083	24h vs 0h
LAMC1	0.514752	335.225	0.0010594	0.0102029	24h vs 0h
RRP15	-0.750605	37.1006	0.152474	0.375688	24h vs 0h
TGFB2	-0.200672	138.935	0.397037	0.653584	24h vs 0h
LYPLAL1	-0.702396	5.23731	0.574639	0.787902	24h vs 0h
IARS2	0.428129	52.8513	0.226194	0.476655	24h vs 0h
GUK1	-1.11303	58.4247	0.0108622	0.0619351	24h vs 0h
IBA57	-0.793861	42.5211	0.101492	0.289519	24h vs 0h
SSU72	-0.556496	99.0276	0.0665405	0.22108	24h vs 0h
CDK11B	0.218512	64.0045	0.507559	0.740643	24h vs 0h
SLC35E2B	0.0819344	111.402	0.846229	0.93644	24h vs 0h
NBPF1	-0.186019	57.7394	0.585949	0.794448	24h vs 0h
ATP13A2	1.10432	8.10443	0.283108	0.545422	24h vs 0h
SRP9	-0.584296	62.001	0.182145	0.416517	24h vs 0h
EPHX1	-0.0714711	78.5003	0.879976	0.95156	24h vs 0h
H3-3A	-0.382459	81.2382	0.202509	0.444576	24h vs 0h
MTHFR	-0.624754	133.611	0.0122689	0.0677828	24h vs 0h
KIAA2013	-0.42011	84.4819	0.220282	0.468159	24h vs 0h
DHRS3	1.30051	106.766	3.80711e-06	8.51561e-05	24h vs 0h
SRM	-1.65398	20.3936	0.00979689	0.0575172	24h vs 0h
EXOSC10	-0.0439846	76.652	0.888641	0.95442	24h vs 0h
MTOR	0.578861	68.9269	0.111413	0.308475	24h vs 0h
MAD2L2	-0.436687	26.2698	0.59562	0.801001	24h vs 0h
EPHA2	-0.123384	659.122	0.277588	0.538955	24h vs 0h
FBXO42	-0.433013	83.0582	0.155636	0.381035	24h vs 0h
RPL22	-0.186162	80.1467	0.641176	0.826659	24h vs 0h
ICMT	-1.61811	102.14	1.55057e-06	3.76925e-05	24h vs 0h
ACOT7	0.313068	23.5088	0.622604	0.81938	24h vs 0h
SDHB	0.0457906	40.148	0.875687	0.949773	24h vs 0h
RCC2	-0.582818	138.614	0.0146051	0.0770539	24h vs 0h
ALDH4A1	-0.844652	26.2001	0.112684	0.310828	24h vs 0h
CAPZB	0.44064	125.497	0.0919455	0.272861	24h vs 0h
TMCO4	-0.0581355	11.8768	0.972374	0.988328	24h vs 0h
CDK11A	0.44277	75.405	0.163487	0.392044	24h vs 0h
NADK	-0.42907	65.9628	0.28196	0.543978	24h vs 0h
GNB1	0.200941	315.894	0.206109	0.449937	24h vs 0h
CLSTN1	0.0504093	238.058	0.704724	0.863075	24h vs 0h
CTNNBIP1	1.14458	19.9754	0.0737225	0.235883	24h vs 0h
PLEKHG5	0.307762	34.4963	0.554889	0.774988	24h vs 0h
NOL9	0.210494	78.4333	0.528046	0.755859	24h vs 0h
KLHL21	-1.79906	676.433	1.38366e-47	1.10716e-44	24h vs 0h
DNAJC11	0.13731	180.511	0.451518	0.698707	24h vs 0h
PAFAH2	-0.427717	15.4454	0.605615	0.808891	24h vs 0h
ASAP3	-0.639686	13.9414	0.650046	0.832461	24h vs 0h
E2F2	-2.45387	79.5091	6.55598e-11	3.76949e-09	24h vs 0h
GALE	-0.307169	63.0469	0.355735	0.615897	24h vs 0h
CAMK2N1	0.398163	27.0063	0.458174	0.705482	24h vs 0h
MUL1	-0.0555307	119.168	0.889403	0.954714	24h vs 0h
NEK7	0.456219	32.4668	0.320618	0.583564	24h vs 0h
LMNA	0.100236	218.297	0.644275	0.827967	24h vs 0h
SLC25A44	0.132255	73.2012	0.637502	0.825417	24h vs 0h
PMF1-BGLAP	-1.01887	7.02526	0.693349	0.856561	24h vs 0h
PMF1	-0.236145	15.9311	0.956451	0.981494	24h vs 0h
TOR1AIP1	0.0154795	70.4971	0.939336	0.975914	24h vs 0h
CEP350	-0.664746	141.807	0.00667333	0.0431206	24h vs 0h
QSOX1	0.79031	35.3853	0.0998526	0.286632	24h vs 0h
RALGPS2	0.0619957	78.2516	0.75651	0.894252	24h vs 0h
FAM20B	-0.44493	76.4218	0.202732	0.444844	24h vs 0h
TOR3A	-3.05377	102.283	1.28982e-24	3.87026e-22	24h vs 0h
SOAT1	-1.45601	49.131	0.000509178	0.00565217	24h vs 0h
RO60	-0.571662	86.788	0.0548941	0.195003	24h vs 0h
CDC73	-0.67413	67.3733	0.0543364	0.193667	24h vs 0h
LAMC2	0.105635	29.6185	0.758388	0.895358	24h vs 0h
SMG7	-0.601641	150.06	0.0126998	0.0698819	24h vs 0h
RGL1	-0.712513	102.317	0.00880098	0.0533841	24h vs 0h
TSEN15	-1.20533	27.4781	0.01738	0.087373	24h vs 0h
POU2F1	-0.393754	131.498	0.131636	0.343284	24h vs 0h
MPZL1	-0.101468	94.2151	0.72906	0.877578	24h vs 0h
DCAF6	0.274405	96.5575	0.444301	0.692898	24h vs 0h
FLVCR1	-0.00517104	68.5348	0.958495	0.982201	24h vs 0h
RPS6KC1	-0.221002	23.082	0.780595	0.905555	24h vs 0h
TIPRL	-0.0377507	30.5608	0.987879	0.994584	24h vs 0h
SFT2D2	-0.580328	139.897	0.0120282	0.0668759	24h vs 0h
ATP1B1	-0.772237	745.195	3.0761e-11	1.91797e-09	24h vs 0h
UTP25	-0.241359	51.0503	0.630246	0.821684	24h vs 0h
HHAT	1.00081	14.1451	0.173689	0.406178	24h vs 0h
RCOR3	0.0325366	126.999	0.914754	0.965641	24h vs 0h
NAV1	-2.06189	117.478	5.15659e-14	4.62744e-12	24h vs 0h
IPO9	-0.820253	103.496	0.00412662	0.0293727	24h vs 0h
TIMM17A	-0.687226	99.0361	0.0155721	0.0807797	24h vs 0h
TRAF5	-0.463899	37.4671	0.384661	0.643181	24h vs 0h
DTL	-2.28824	105.076	7.48866e-13	5.99218e-11	24h vs 0h
PPP2R5A	-0.205341	62.9283	0.678347	0.850658	24h vs 0h
NENF	1.1468	6.29666	0.0911336	0.27142	24h vs 0h
SRGAP2	0.616519	81.2871	0.0519568	0.188441	24h vs 0h
IKBKE	-1.48931	16.3134	0.0609963	0.209323	24h vs 0h
MAPKAPK2	0.127941	193.812	0.505966	0.740248	24h vs 0h
PSEN2	0.50223	17.6215	0.542594	0.764716	24h vs 0h
ENSG00000288674	0.642588	19.5526	0.399866	0.656102	24h vs 0h
HECTD3	-0.254951	34.6061	0.75561	0.89399	24h vs 0h
ERI3	0.40329	16.134	0.510152	0.742756	24h vs 0h
MYCBP	-1.314	9.14263	0.175852	0.408888	24h vs 0h
PABPC4	-0.237911	282.076	0.247024	0.504643	24h vs 0h
STIL	-0.321506	139.728	0.167127	0.397402	24h vs 0h
PIK3R3	-1.36566	70.9338	0.000178585	0.00237833	24h vs 0h
POMGNT1	-0.174974	40.7513	0.842837	0.934841	24h vs 0h
SSBP3	0.599601	14.1204	0.291051	0.553973	24h vs 0h
LRRC41	0.358492	128.48	0.286865	0.549481	24h vs 0h
MKNK1	0.716053	29.5259	0.143726	0.362327	24h vs 0h
OMA1	1.23886	8.29676	0.175967	0.409013	24h vs 0h
SNRNP40	-0.170642	39.5482	0.774913	0.902607	24h vs 0h
TMEM54	0.818528	8.41678	0.251844	0.51114	24h vs 0h
RNF19B	-0.177527	57.3516	0.743024	0.886165	24h vs 0h
AK2	-0.932825	102.913	0.000647108	0.00680562	24h vs 0h
TRIM62	-0.472991	25.0734	0.525114	0.754407	24h vs 0h
PHC2	-0.745965	273.991	0.00010696	0.00152605	24h vs 0h
SMIM12	-0.626348	63.2905	0.092324	0.273778	24h vs 0h
BMP8B	-0.774685	11.3671	0.465431	0.710528	24h vs 0h
YRDC	-0.891704	49.1723	0.0547581	0.194736	24h vs 0h
MTF1	-0.166816	88.9337	0.643882	0.827873	24h vs 0h
PTP4A2	-0.300824	275.569	0.149571	0.371686	24h vs 0h
ENSG00000288678	-1.82387	18.3266	0.00543192	0.0364992	24h vs 0h
MARCKSL1	1.25376	181.3	1.01766e-08	3.72962e-07	24h vs 0h
MEAF6	-0.728441	28.6746	0.180958	0.415386	24h vs 0h
SNIP1	-0.781156	59.3078	0.0550044	0.195106	24h vs 0h
GNL2	-0.365478	69.2079	0.316914	0.580063	24h vs 0h
EVA1B	1.18645	15.5519	0.0516543	0.187944	24h vs 0h
STK40	0.34508	91.1178	0.29813	0.561376	24h vs 0h
ZZZ3	-0.772183	115.24	0.00353306	0.0258571	24h vs 0h
USP33	-0.571369	71.3466	0.203068	0.445377	24h vs 0h
FUBP1	-0.413147	290	0.0257151	0.115652	24h vs 0h
EVI5	-1.32854	33.1002	0.00692625	0.0443964	24h vs 0h
TMED5	-0.519656	87.661	0.169481	0.400038	24h vs 0h
BCAR3	0.426706	68.6367	0.212337	0.457656	24h vs 0h
ZNF644	-0.120333	162.327	0.598749	0.802735	24h vs 0h
WDR77	-0.168605	18.0527	0.890694	0.955047	24h vs 0h
DRAM2	-1.72484	5.10579	0.0174037	0.0874463	24h vs 0h
PSMA5	0.223335	41.552	0.620586	0.817894	24h vs 0h
GSTM3	-1.19969	13.2377	0.287924	0.550617	24h vs 0h
CNN3	-0.00833901	313.441	0.833752	0.929921	24h vs 0h
DPYD	0.833674	9.32095	0.291247	0.553994	24h vs 0h
MRPS15	-1.41171	23.1368	0.0472168	0.176808	24h vs 0h
RAP1GAP	1.55531	172.878	3.37344e-11	2.0764e-09	24h vs 0h
USP48	-0.586318	69.9712	0.0831366	0.254959	24h vs 0h
HSPG2	0.155358	122.458	0.655842	0.835198	24h vs 0h
PSMB2	-0.528413	72.5112	0.158551	0.385255	24h vs 0h
CLSPN	-2.35347	100.725	2.66821e-15	2.64125e-13	24h vs 0h
TRAPPC3	-0.421409	37.8278	0.411544	0.665709	24h vs 0h
FOXJ3	-0.290948	138.182	0.32555	0.587692	24h vs 0h
CITED4	-0.297448	46.0739	0.566516	0.782507	24h vs 0h
SCMH1	-0.222468	30.4103	0.707	0.864052	24h vs 0h
TRIT1	-0.550303	25.9671	0.354261	0.615006	24h vs 0h
PPT1	-0.032607	20.6256	0.96776	0.985645	24h vs 0h
RIMS3	0.377143	14.0027	0.619505	0.8171	24h vs 0h
INPP5B	-0.69039	24.1278	0.237442	0.492296	24h vs 0h
SF3A3	-0.322981	54.7664	0.433515	0.68447	24h vs 0h
RRAGC	0.23674	55.3473	0.535839	0.761421	24h vs 0h
ELOVL1	-0.0281642	50.1104	0.91681	0.966642	24h vs 0h
MED8	-1.28613	49.5247	0.00439274	0.0309231	24h vs 0h
P3H1	-0.19667	41.0141	0.739417	0.884634	24h vs 0h
SLC2A1	0.611951	310.753	0.000689569	0.00717361	24h vs 0h
EBNA1BP2	-0.941733	30.3005	0.0709822	0.230572	24h vs 0h
RAB3B	2.9202	14.7677	2.55173e-05	0.000451228	24h vs 0h
TXNDC12	0.265515	30.4923	0.522952	0.753283	24h vs 0h
ENSG00000285839	-0.0604374	35.3187	0.989579	0.995385	24h vs 0h
KTI12	-0.662115	55.0403	0.0949854	0.278064	24h vs 0h
CC2D1B	-0.472804	87.251	0.158254	0.384989	24h vs 0h
YIPF1	-1.07356	12.5377	0.205637	0.449267	24h vs 0h
HSPB11	-1.07436	26.0575	0.0548855	0.195003	24h vs 0h
TMEM59	-0.941733	16.2762	0.597242	0.801756	24h vs 0h
CZIB	-0.31077	22.8811	0.682198	0.851645	24h vs 0h
MAGOH	-1.47104	15.5983	0.0390797	0.155897	24h vs 0h
GLIS1	-2.01168	20.2895	0.0193402	0.0941227	24h vs 0h
NDC1	-1.82785	45.7999	0.000258118	0.00322519	24h vs 0h
ORC1	-2.06962	46.9037	8.76649e-07	2.221e-05	24h vs 0h
TUT4	-0.0935708	79.9739	0.865794	0.944591	24h vs 0h
COA7	-0.252211	115.288	0.343439	0.605305	24h vs 0h
ECHDC2	-0.877115	47.8826	0.0508433	0.185697	24h vs 0h
WLS	0.053092	7.96186	0.775503	0.902607	24h vs 0h
DEPDC1	-0.369689	89.636	0.212054	0.457331	24h vs 0h
LRRC40	-0.0119348	13.3783	0.970807	0.987251	24h vs 0h
ATPAF1	-1.50848	31.2719	0.032023	0.13504	24h vs 0h
EFCAB14	-0.136036	137.386	0.568072	0.783926	24h vs 0h
PDZK1IP1	0.376148	61.3599	0.398956	0.655411	24h vs 0h
VAV3	-0.861654	327.024	1.75358e-07	4.96692e-06	24h vs 0h
SLC25A24	0.409073	53.785	0.25149	0.510657	24h vs 0h
IGSF3	0.453094	37.43	0.333173	0.596408	24h vs 0h
TRIM45	0.260476	22.4138	0.640845	0.826659	24h vs 0h
SEC22B	-0.639319	69.711	0.0920613	0.273084	24h vs 0h
RNF115	-0.575735	77.0653	0.102365	0.29106	24h vs 0h
PIAS3	0.281242	23.2427	0.520192	0.750771	24h vs 0h
PEX11B	0.13857	22.0381	0.844019	0.935213	24h vs 0h
NBPF10	-0.427105	57.6876	0.282019	0.543983	24h vs 0h
NBPF9	-0.561906	69.3616	0.168063	0.398522	24h vs 0h
RBM8A	-0.150469	98.3072	0.671184	0.84554	24h vs 0h
LIX1L	0.271264	16.6995	0.721729	0.8727	24h vs 0h
TXNIP	0.129268	445.104	0.35199	0.61324	24h vs 0h
FAF1	-0.129614	20.5872	0.878018	0.950809	24h vs 0h
TTC39A	-0.894753	34.9685	0.141756	0.359815	24h vs 0h
EPS15	-0.324719	51.909	0.403024	0.658024	24h vs 0h
NRDC	0.347268	41.3982	0.440026	0.690268	24h vs 0h
ANKRD13C	0.0744842	49.5935	0.840132	0.933043	24h vs 0h
ZRANB2	-0.581505	140.344	0.0129389	0.0709129	24h vs 0h
GBP2	-0.587632	4.80226	0.324028	0.586253	24h vs 0h
MYSM1	-0.382221	156.252	0.0981315	0.283813	24h vs 0h
JUN	1.89806	733.022	8.49651e-52	7.41668e-49	24h vs 0h
TM2D1	0.219743	15.9761	0.798805	0.913001	24h vs 0h
MCOLN3	-1.47819	21.5573	0.0134274	0.0726366	24h vs 0h
C1orf52	-0.268957	37.6259	0.679656	0.851343	24h vs 0h
BCL10	0.547672	69.6413	0.112257	0.310095	24h vs 0h
GNG5	1.40597	25.7575	0.296207	0.559327	24h vs 0h
CTBS	-0.0760773	21.3049	0.992376	0.99663	24h vs 0h
SSX2IP	-0.980094	34.3401	0.0568176	0.199474	24h vs 0h
CRYZ	-0.318237	63.6922	0.472301	0.715757	24h vs 0h
SLC44A5	0.20511	32.9545	0.640356	0.826659	24h vs 0h
TMEM200B	0.195828	54.2018	0.671765	0.845828	24h vs 0h
SRSF4	-0.782672	290.684	3.97605e-06	8.78683e-05	24h vs 0h
HP1BP3	-0.29048	173.272	0.184774	0.420853	24h vs 0h
EIF4G3	-0.559726	42.3506	0.187736	0.424651	24h vs 0h
ECE1	-0.127465	66.0147	0.866944	0.945285	24h vs 0h
HMGCL	-0.102885	34.4367	0.901433	0.960768	24h vs 0h
FUCA1	0.169693	83.0732	0.51893	0.749626	24h vs 0h
SRSF10	-0.901793	386.274	3.61269e-08	1.19206e-06	24h vs 0h
MYOM3	0.867699	27.7656	0.450767	0.698246	24h vs 0h
BSDC1	1.26718	71.9846	7.95767e-05	0.00117306	24h vs 0h
ZBTB8OS	-1.2137	11.2269	0.178811	0.412827	24h vs 0h
YARS1	-0.0696881	85.3847	0.852226	0.93821	24h vs 0h
IFI6	1.7322	5.12396	0.116788	0.31867	24h vs 0h
RPA2	-1.82728	26.4595	0.00253557	0.0201545	24h vs 0h
EYA3	-0.295878	198.695	0.127447	0.336193	24h vs 0h
DNAJC8	-0.544403	71.8162	0.0914798	0.271999	24h vs 0h
IFFO2	0.0888169	137.273	0.733001	0.880445	24h vs 0h
UBR4	0.828669	337.08	1.271e-06	3.12127e-05	24h vs 0h
EMC1	-0.379005	58.8516	0.349052	0.610642	24h vs 0h
AKR7A2	0.290326	15.968	0.727607	0.876658	24h vs 0h
SDC3	-0.31047	56.036	0.564301	0.781202	24h vs 0h
PUM1	-0.821786	220.528	0.000172405	0.00230562	24h vs 0h
SLC35D1	-1.59179	38.5285	0.000508412	0.00565019	24h vs 0h
SERBP1	-0.808974	279.082	3.92192e-06	8.69705e-05	24h vs 0h
GNG12	-0.45017	171.657	0.0641439	0.215726	24h vs 0h
PHTF1	-0.640177	22.4635	0.42689	0.679767	24h vs 0h
TAF13	-0.72024	39.0381	0.187356	0.424091	24h vs 0h
PSRC1	-0.172796	43.1289	0.772587	0.901714	24h vs 0h
SORT1	0.000387234	112.419	0.997109	0.998716	24h vs 0h
DOCK7	-0.947595	28.5998	0.0953591	0.278733	24h vs 0h
ITGB3BP	0.244023	9.53268	0.740667	0.885003	24h vs 0h
JAK1	0.560893	348.609	0.00190819	0.0162002	24h vs 0h
SLC16A4	-0.083847	34.4945	0.932732	0.973475	24h vs 0h
LAMTOR5	0.10961	65.1547	0.670519	0.845257	24h vs 0h
TRIM33	-0.0960129	134.979	0.63615	0.824779	24h vs 0h
BCAS2	-0.766739	31.5614	0.116744	0.318639	24h vs 0h
WARS2	0.109438	28.5618	0.79137	0.910247	24h vs 0h
F11R	0.120823	66.9412	0.612611	0.812534	24h vs 0h
ASH1L	-0.27591	143.191	0.31634	0.579233	24h vs 0h
YY1AP1	0.182349	94.5286	0.574366	0.787716	24h vs 0h
GON4L	-0.446205	94.0251	0.170435	0.400911	24h vs 0h
RIT1	-0.292318	68.2228	0.42406	0.677325	24h vs 0h
ENSG00000270149	0.260643	32.5979	0.496307	0.734857	24h vs 0h
USF1	-0.0256135	28.2427	0.965949	0.98517	24h vs 0h
PFDN2	-0.844652	18.5849	0.281166	0.542773	24h vs 0h
DEDD	-0.212631	31.4396	0.687015	0.853285	24h vs 0h
B4GALT3	0.099856	38.6444	0.739562	0.884634	24h vs 0h
KHDC4	-0.98956	193.545	9.12731e-06	0.000186252	24h vs 0h
ARHGEF2	0.989925	47.7655	0.0105495	0.0608019	24h vs 0h
SSR2	0.150937	73.2198	0.631134	0.822125	24h vs 0h
UBQLN4	0.359457	52.3392	0.499013	0.736364	24h vs 0h
TAGLN2	0.153191	157.872	0.525328	0.754407	24h vs 0h
DHCR24	-0.498436	1616.75	1.64611e-08	5.76861e-07	24h vs 0h
USP24	0.448637	178.011	0.0436961	0.167815	24h vs 0h
ACP6	-0.590221	23.6091	0.296391	0.559455	24h vs 0h
NBPF11	-0.436948	57.1977	0.296369	0.559455	24h vs 0h
NBPF14	-0.312197	71.2236	0.430987	0.683234	24h vs 0h
SEMA6C	-0.271245	9.54194	0.881237	0.951816	24h vs 0h
VPS72	-0.0493836	38.4471	0.827243	0.928738	24h vs 0h
PI4KB	-0.753864	64.1715	0.0529469	0.190482	24h vs 0h
CAMSAP2	-0.964068	150.507	0.000236446	0.00300312	24h vs 0h
INAVA	-0.31586	200.284	0.169076	0.399361	24h vs 0h
IGFN1	0.130143	1877.53	0.201215	0.443135	24h vs 0h
ZNF697	-0.373901	215.539	0.072804	0.234114	24h vs 0h
NOTCH2	0.0976912	384.804	0.471395	0.714837	24h vs 0h
RORC	-2.30362	102.911	1.7655e-13	1.4952e-11	24h vs 0h
ST7L	-0.791677	19.6508	0.264653	0.525801	24h vs 0h
RHOC	1.04404	144.438	2.05201e-05	0.000370364	24h vs 0h
ENSG00000271810	0.875268	39.978	0.0270159	0.119929	24h vs 0h
SLC16A1	-1.5288	111.886	7.45979e-07	1.91011e-05	24h vs 0h
MCL1	0.0988265	590.969	0.409305	0.663718	24h vs 0h
ENSA	-0.147932	78.1686	0.787493	0.907786	24h vs 0h
GOLPH3L	0.372382	30.2909	0.423444	0.676674	24h vs 0h
RFX5	-0.153931	34.7008	0.829466	0.929133	24h vs 0h
PMVK	1.24858	14.3411	0.124219	0.330347	24h vs 0h
PBXIP1	0.48342	18.5478	0.485706	0.726035	24h vs 0h
PYGO2	-0.690723	90.735	0.0185261	0.0913647	24h vs 0h
SHC1	0.191918	107.346	0.515854	0.747319	24h vs 0h
DNTTIP2	-0.411171	113.42	0.122411	0.328781	24h vs 0h
GCLM	0.166292	54.8509	0.603837	0.80712	24h vs 0h
ARHGAP29	-0.150191	2351.94	0.122411	0.328781	24h vs 0h
THEM4	-0.636481	36.8472	0.192107	0.430906	24h vs 0h
S100A10	-0.241037	99.0327	0.478996	0.720087	24h vs 0h
S100A11	0.303073	74.8185	0.417988	0.671012	24h vs 0h
THBS3	0.292054	8.06124	0.640556	0.826659	24h vs 0h
GBA	0.370615	30.9202	0.451313	0.698615	24h vs 0h
FAM189B	-0.943705	4.29245	0.392387	0.649044	24h vs 0h
SCAMP3	0.260253	17.687	0.665356	0.842621	24h vs 0h
CLK2	-0.677229	80.9163	0.0484115	0.179708	24h vs 0h
S100A16	0.664866	71.4019	0.127219	0.33587	24h vs 0h
S100A13	0.00208698	47.4226	0.878173	0.950809	24h vs 0h
ILF2	-0.03122	133.898	0.893268	0.955838	24h vs 0h
ARHGEF11	-0.208024	106.491	0.492442	0.73164	24h vs 0h
ETV3	-0.716956	104.853	0.0129565	0.0709622	24h vs 0h
MEF2D	-0.304859	65.0208	0.580089	0.790955	24h vs 0h
IQGAP3	-0.503297	76.9752	0.124004	0.330278	24h vs 0h
GPATCH4	-0.42437	62.1544	0.347801	0.609673	24h vs 0h
GATAD2B	-0.394288	86.4951	0.260443	0.520778	24h vs 0h
DENND4B	-0.337542	51.9611	0.418239	0.671012	24h vs 0h
CRTC2	0.807701	54.2901	0.0721031	0.232875	24h vs 0h
SLC39A1	-1.58068	171.456	7.66798e-09	2.87609e-07	24h vs 0h
ENSG00000285779	-1.40512	160.314	4.00203e-07	1.05861e-05	24h vs 0h
CREG1	0.160932	25.5007	0.801003	0.914207	24h vs 0h
JTB	0.259016	32.4633	0.849314	0.936939	24h vs 0h
ENSG00000285641	1.47349	24.3557	0.00681057	0.0437718	24h vs 0h
RAB13	1.31954	37.57	0.00256823	0.0203556	24h vs 0h
TPM3	0.00387562	255.35	0.950405	0.979131	24h vs 0h
KIFAP3	-0.959544	1.26538	0.580423	0.790955	24h vs 0h
PIGC	-0.632746	46.006	0.18034	0.414876	24h vs 0h
C1orf43	-0.575517	149.06	0.0184224	0.0909468	24h vs 0h
UBE2Q1	-0.912861	122.17	0.00113293	0.0107707	24h vs 0h
ADAR	-0.0756125	391.487	0.575936	0.788555	24h vs 0h
ISG20L2	-0.593503	91.3525	0.121511	0.326911	24h vs 0h
MRPL24	-0.106231	8.66035	0.90256	0.96077	24h vs 0h
HDGF	-0.726774	150.117	0.168929	0.399324	24h vs 0h
PRDX1	-0.147998	162.175	0.542265	0.764473	24h vs 0h
GPBP1L1	-0.33444	124.678	0.26043	0.520778	24h vs 0h
ENSG00000271741	0.242505	19.5005	0.68947	0.854966	24h vs 0h
TMEM35B	0.249089	11.1627	0.664146	0.841643	24h vs 0h
ZMYM6	-0.46171	32.3949	0.40279	0.657976	24h vs 0h
SFPQ	-0.287522	1018.55	0.0026641	0.0208822	24h vs 0h
KIAA0319L	0.362335	61.75	0.281163	0.542773	24h vs 0h
GTF2B	0.0603138	38.7366	0.820541	0.925176	24h vs 0h
KYAT3	-0.143541	18.5892	0.893516	0.955938	24h vs 0h
RBMXL1	-0.223596	70.8358	0.528897	0.756596	24h vs 0h
GBP3	-2.35098	18.2377	0.00192714	0.0162748	24h vs 0h
GBP1	1.5409	34.6631	0.00213406	0.0176193	24h vs 0h
CLCC1	0.0721937	28.323	0.754512	0.89351	24h vs 0h
WDR47	-0.117506	41.0592	0.854893	0.939541	24h vs 0h
DBT	-1.17674	29.5948	0.0407974	0.160154	24h vs 0h
DPH5	0.218846	8.72309	0.77927	0.904892	24h vs 0h
ERRFI1	0.595164	208.721	0.0029245	0.0223042	24h vs 0h
RERE	-0.386249	598.768	0.00277656	0.0215004	24h vs 0h
ENO1	-0.169482	980.448	0.114174	0.313708	24h vs 0h
DDAH1	-0.155221	113.179	0.68193	0.851645	24h vs 0h
ZNHIT6	0.0933663	112.697	0.697548	0.85947	24h vs 0h
ODF2L	-0.690211	28.2082	0.304326	0.567209	24h vs 0h
SELENOF	0.534208	29.7082	0.307561	0.570382	24h vs 0h
PIGK	-1.19021	6.31707	0.318766	0.581789	24h vs 0h
SELENBP1	1.04479	8.02263	0.368491	0.628128	24h vs 0h
POGZ	-0.147173	236.557	0.501756	0.738709	24h vs 0h
MRPL9	-0.41728	32.4137	0.521743	0.752305	24h vs 0h
SF3B4	-0.300066	113.99	0.289289	0.552237	24h vs 0h
OTUD7B	-0.26248	194.529	0.206682	0.450321	24h vs 0h
ANP32E	-0.43647	71.8153	0.215864	0.462662	24h vs 0h
APH1A	-0.546539	68.799	0.151791	0.374362	24h vs 0h
KRTCAP2	0.154346	32.3433	0.706348	0.864052	24h vs 0h
ENSG00000273088	0.420665	9.28012	0.575611	0.788351	24h vs 0h
NBPF15	-0.729536	45.4167	0.109516	0.304539	24h vs 0h
SRGAP2B	0.413399	47.3456	0.261929	0.522552	24h vs 0h
PDZK1	-0.880443	120.848	0.00341926	0.0251745	24h vs 0h
ARNT	0.196413	54.2918	0.535535	0.761421	24h vs 0h
CERS2	-0.140015	195.916	0.509133	0.741836	24h vs 0h
MINDY1	0.309585	7.40761	0.390166	0.647381	24h vs 0h
CDC42SE1	0.192358	116.576	0.473428	0.716559	24h vs 0h
S100A6	0.461311	82.7758	0.536936	0.762137	24h vs 0h
S100A4	1.10432	8.37174	0.340443	0.603072	24h vs 0h
NRAS	-0.104575	193.038	0.592479	0.79879	24h vs 0h
CSDE1	-0.13171	304.795	0.459558	0.70648	24h vs 0h
SIKE1	-0.836083	110.868	0.00214302	0.0176781	24h vs 0h
TMEM9	0.593795	50.128	0.209715	0.454455	24h vs 0h
YOD1	-1.52479	106.018	4.3821e-08	1.40256e-06	24h vs 0h
TPR	-0.432039	147.097	0.0769646	0.243174	24h vs 0h
UCHL5	-0.752341	23.3888	0.238255	0.493045	24h vs 0h
EIF2D	-0.662607	35.6311	0.17431	0.407035	24h vs 0h
KCNH1	-1.30818	46.0485	0.00472091	0.0327767	24h vs 0h
INTS7	-2.32066	34.2872	0.04373	0.167815	24h vs 0h
NSL1	-0.706333	37.8633	0.141639	0.359815	24h vs 0h
PPP1R15B	-0.167734	294.298	0.274316	0.536335	24h vs 0h
PIK3C2B	-0.305648	114.091	0.291963	0.554914	24h vs 0h
RBBP5	-0.338346	50.1403	0.436704	0.687809	24h vs 0h
GLUL	-1.27908	405.405	7.96403e-16	8.68984e-14	24h vs 0h
TOR1AIP2	-0.772961	115.297	0.00298122	0.0226111	24h vs 0h
ACBD6	-0.665236	36.1653	0.154992	0.379856	24h vs 0h
STX6	-0.0582739	49.9794	0.948328	0.978608	24h vs 0h
ARPC5	0.421961	114.282	0.134624	0.347806	24h vs 0h
PAQR6	0.321763	14.4985	0.691425	0.855549	24h vs 0h
SMG5	-0.12959	174.696	0.654085	0.834178	24h vs 0h
GLMP	-2.48015	10.8843	0.00795978	0.0493096	24h vs 0h
CCT3	-0.419477	105.929	0.277825	0.538955	24h vs 0h
GLRX2	-1.29849	25.967	0.0144317	0.076307	24h vs 0h
ASPM	-0.174829	145.913	0.486548	0.727021	24h vs 0h
ARL8A	0.670173	82.3458	0.0234057	0.107842	24h vs 0h
UBE2T	-0.295785	38.5957	0.503342	0.738778	24h vs 0h
ZBTB41	0.0634592	55.2558	0.77259	0.901714	24h vs 0h
DENND1B	-0.936851	50.8571	0.0165259	0.0840477	24h vs 0h
ZNF281	-0.0261908	201.17	0.905659	0.961795	24h vs 0h
KIF14	0.0996034	34.9226	0.887995	0.954231	24h vs 0h
PHLDA3	-0.204021	55.0237	0.549634	0.770114	24h vs 0h
CSRP1	0.028571	55.4605	0.901737	0.96077	24h vs 0h
OLFML2B	0.0869183	8.74967	0.847313	0.936709	24h vs 0h
RGS5	0.328397	49.2063	0.363028	0.622241	24h vs 0h
SLC19A2	-3.44249	96.9582	1.68671e-21	3.76645e-19	24h vs 0h
PEX19	-0.0473805	45.5523	0.990136	0.995501	24h vs 0h
COPA	-0.0867702	155.494	0.766502	0.898351	24h vs 0h
ABL2	-0.339885	224.376	0.112909	0.311271	24h vs 0h
ALDH9A1	-0.801426	59.0179	0.0368226	0.149691	24h vs 0h
TMCO1	-0.629854	35.2871	0.170119	0.400629	24h vs 0h
MPC2	-0.917823	116.465	0.00672318	0.0434136	24h vs 0h
PIGM	-0.504108	19.2222	0.431283	0.683363	24h vs 0h
IGSF8	1.37502	17.9474	0.0312161	0.132685	24h vs 0h
DCAF8	-0.45794	108.372	0.142794	0.361294	24h vs 0h
ENSG00000258465	-0.326835	44.9479	0.430194	0.682877	24h vs 0h
RC3H1	-0.506494	156.197	0.0352601	0.145498	24h vs 0h
MRPS14	-1.65682	15.8355	0.0814964	0.251703	24h vs 0h
COP1	-0.708732	16.4949	0.347346	0.609204	24h vs 0h
FH	-0.84241	58.8905	0.0389662	0.155508	24h vs 0h
OPN3	0.107507	29.3148	0.842473	0.934546	24h vs 0h
CHML	-0.500145	120.862	0.106735	0.299464	24h vs 0h
CEP170	-0.578331	96.9147	0.0479916	0.178927	24h vs 0h
AKT3	-0.334821	39.0739	0.507218	0.740582	24h vs 0h
SH3BP5L	0.360076	88.3622	0.192346	0.431116	24h vs 0h
LBR	-0.151203	92.3172	0.595475	0.801001	24h vs 0h
ENAH	-0.223231	295.757	0.171455	0.402225	24h vs 0h
TMEM63A	-1.17125	19.6343	0.533488	0.760564	24h vs 0h
SLC66A3	-0.94015	5.47553	0.0973261	0.28259	24h vs 0h
GREB1	-1.44054	38.3717	0.00158689	0.0140183	24h vs 0h
NCOA1	-0.162905	59.6984	0.696867	0.859274	24h vs 0h
PLEKHA6	-1.82311	217.968	1.04096e-17	1.51444e-15	24h vs 0h
AIDA	0.792842	32.4522	0.0688723	0.226321	24h vs 0h
DSTYK	0.202604	80.0158	0.512345	0.744415	24h vs 0h
NUAK2	-0.67228	696.183	5.53087e-08	1.72988e-06	24h vs 0h
KDM5B	0.625615	177.83	0.00261726	0.020616	24h vs 0h
RABIF	-0.426557	31.9808	0.395456	0.652197	24h vs 0h
KLHL12	0.159173	49.9007	0.638225	0.82602	24h vs 0h
ADIPOR1	-0.0384229	49.6412	0.94686	0.978542	24h vs 0h
CYB5R1	-0.586573	16.8269	0.515671	0.747275	24h vs 0h
EDEM3	0.16853	31.1095	0.79704	0.911844	24h vs 0h
NIBAN1	-0.461018	23.1309	0.432854	0.68447	24h vs 0h
TRMT1L	-0.521719	16.6447	0.538627	0.762816	24h vs 0h
IVNS1ABP	0.0958835	654.399	0.37945	0.637753	24h vs 0h
PYCR2	0.364068	68.2733	0.482234	0.723389	24h vs 0h
SDE2	-0.548404	79.073	0.10792	0.301889	24h vs 0h
ACBD3	-0.988902	197.383	8.83295e-06	0.000181226	24h vs 0h
RBM34	-0.251546	43.8212	0.562049	0.780109	24h vs 0h
ARID4B	-0.0210221	199.425	0.849953	0.937247	24h vs 0h
B3GALNT2	-0.377831	28.0993	0.524968	0.754376	24h vs 0h
SUSD4	1.36956	16.349	0.0538586	0.192895	24h vs 0h
TP53BP2	0.887687	253.645	2.16813e-06	5.12769e-05	24h vs 0h
NVL	-0.869425	14.5767	0.25697	0.516441	24h vs 0h
WDR26	-0.237361	184.363	0.277256	0.53886	24h vs 0h
ZNF496	0.370379	69.2362	0.334328	0.597885	24h vs 0h
ANGEL2	-0.716323	38.9992	0.180578	0.415071	24h vs 0h
PTPN14	0.0292625	810.617	0.809648	0.919158	24h vs 0h
GPATCH2	-0.344238	41.4593	0.510716	0.743127	24h vs 0h
ELK4	-0.315514	164.16	0.176626	0.409653	24h vs 0h
NUCKS1	-0.862597	336.148	1.73704e-07	4.93464e-06	24h vs 0h
RAB29	0.22443	72.9097	0.421447	0.674232	24h vs 0h
SLC41A1	0.326935	47.8133	0.458088	0.705463	24h vs 0h
PARP1	-1.63101	80.4649	0.228067	0.478981	24h vs 0h
CDC42BPA	0.0647868	89.6239	0.839628	0.933043	24h vs 0h
JMJD4	-0.104402	22.2196	0.94373	0.977778	24h vs 0h
NUP133	-0.349954	37.594	0.488332	0.728464	24h vs 0h
ABCB10	-2.05775	16.0875	0.0154825	0.0804457	24h vs 0h
SLC30A1	-0.0310727	530.622	0.801398	0.914266	24h vs 0h
NEK2	0.531179	22.3122	0.318953	0.581819	24h vs 0h
LPGAT1	0.234948	50.7908	0.519678	0.750255	24h vs 0h
C1orf35	0.141741	35.524	0.709457	0.865262	24h vs 0h
MRPL55	-1.63924	23.2589	0.01488	0.0779901	24h vs 0h
TRIM11	-0.939088	132.488	0.000154239	0.00208592	24h vs 0h
EPRS1	-0.298689	59.079	0.461942	0.70757	24h vs 0h
BPNT1	0.094163	17.0397	0.805344	0.916547	24h vs 0h
RAB3GAP2	-0.189273	92.794	0.502931	0.738766	24h vs 0h
NID1	0.818915	24.6239	0.153787	0.377958	24h vs 0h
ERO1B	-1.5984	6.98883	0.0271687	0.120218	24h vs 0h
HEATR1	-0.246313	81.816	0.473154	0.716371	24h vs 0h
EXOC8	-1.30503	90.6828	1.8565e-05	0.000341497	24h vs 0h
EGLN1	0.498043	113.429	0.0451904	0.171419	24h vs 0h
ENSG00000287856	0.541256	72.3587	0.0731665	0.234965	24h vs 0h
TAF5L	-0.101758	75.3953	0.744644	0.886916	24h vs 0h
PGBD5	0.226518	53.3978	0.461887	0.70757	24h vs 0h
C1orf198	0.455849	244.205	0.00910511	0.0545738	24h vs 0h
TTC13	-0.964932	13.556	0.253706	0.512625	24h vs 0h
AHCTF1	-0.101236	148.435	0.774622	0.902607	24h vs 0h
ASAP2	-1.87303	217.747	6.93294e-21	1.41638e-18	24h vs 0h
CPSF3	-1.00711	36.3705	0.0597314	0.206384	24h vs 0h
IAH1	0.603492	53.2921	0.127043	0.335682	24h vs 0h
YPEL5	0.48806	75.1508	0.175669	0.408843	24h vs 0h
LBH	0.471291	106.653	0.0960533	0.279995	24h vs 0h
LCLAT1	-0.406921	76.0557	0.265357	0.526617	24h vs 0h
SPAST	-0.240451	40.0883	0.593036	0.799198	24h vs 0h
TAF1B	-0.308713	25.4181	0.589187	0.796087	24h vs 0h
KLF11	0.0589384	140.289	0.878036	0.950809	24h vs 0h
RRM2	-1.74112	741.136	6.90214e-54	7.36381e-51	24h vs 0h
HPCAL1	0.0374036	124.816	0.82844	0.928851	24h vs 0h
SELENOI	0.167932	126.521	0.547768	0.768283	24h vs 0h
KCNK3	1.31891	104.409	1.91289e-05	0.000349859	24h vs 0h
SLC35F6	0.310142	496.261	0.01938	0.0942688	24h vs 0h
CAD	-1.10182	187.608	1.36047e-05	0.000261265	24h vs 0h
SNX17	-0.331331	72.5249	0.333775	0.597374	24h vs 0h
NRBP1	0.489511	162.652	0.0202116	0.0969388	24h vs 0h
NDUFAF7	-0.426281	24.9309	0.57548	0.788351	24h vs 0h
QPCT	-0.0266057	29.1251	0.941318	0.9767	24h vs 0h
GALM	-1.38415	24.9025	0.0221974	0.10392	24h vs 0h
GEMIN6	-1.10958	19.9993	0.101753	0.289978	24h vs 0h
PPP1R21	0.74779	19.0843	0.234585	0.487867	24h vs 0h
ATRAID	-0.689747	35.0425	0.13397	0.346921	24h vs 0h
ZNF512	-0.45038	61.5812	0.276383	0.537865	24h vs 0h
GPN1	-0.295587	44.9936	0.607726	0.810104	24h vs 0h
GDF7	-0.0116698	34.5793	0.899995	0.959874	24h vs 0h
KLHL29	-0.862574	144.189	0.000447054	0.00508603	24h vs 0h
UBXN2A	-0.934941	41.548	0.0312393	0.132726	24h vs 0h
SIPA1L2	-0.273155	285.945	0.158408	0.385255	24h vs 0h
PCNX2	-0.42726	32.5374	0.696175	0.858882	24h vs 0h
TARBP1	-1.75782	20.8202	0.00642975	0.0416589	24h vs 0h
IRF2BP2	-0.422532	312.02	0.0114479	0.0645089	24h vs 0h
TOMM20	-0.579232	202.136	0.0395855	0.157119	24h vs 0h
LPIN1	0.66691	142.438	0.00262373	0.0206331	24h vs 0h
DDX1	-0.176775	141.782	0.494145	0.733124	24h vs 0h
CENPA	0.225738	57.6634	0.505309	0.740143	24h vs 0h
DPYSL5	-0.497246	35.8585	0.356637	0.61712	24h vs 0h
MAPRE3	0.438426	8.95634	0.506549	0.740536	24h vs 0h
TMEM214	0.204919	113.426	0.540315	0.76367	24h vs 0h
AGBL5	-0.471487	30.1849	0.626534	0.820617	24h vs 0h
CENPO	-0.921711	119.959	0.00187126	0.0159549	24h vs 0h
RAB10	-0.419426	170.5	0.0886807	0.266597	24h vs 0h
HADHB	-1.29377	42.9852	0.00294944	0.022441	24h vs 0h
ID2	0.171277	676.097	0.222581	0.471689	24h vs 0h
POLE4	-1.30649	5.29924	0.0607417	0.208673	24h vs 0h
THNSL2	-0.155227	10.2755	0.918179	0.966705	24h vs 0h
RPIA	-1.94349	11.6349	0.0553027	0.195853	24h vs 0h
INO80B	0.159358	10.7661	0.918667	0.96706	24h vs 0h
INO80B-WBP1	-0.637583	21.6227	0.370955	0.631096	24h vs 0h
WBP1	-1.10857	26.8602	0.0527986	0.190233	24h vs 0h
TTC31	-0.674589	46.6073	0.103604	0.293561	24h vs 0h
RMND5A	-1.19049	153.316	1.60378e-06	3.87896e-05	24h vs 0h
ANKRD36	-1.44127	12.458	0.0773871	0.24395	24h vs 0h
PTCD3	-0.691159	119.926	0.00894174	0.0539991	24h vs 0h
MRPL35	-1.86862	66.035	1.40172e-07	4.06625e-06	24h vs 0h
KDM3A	0.668515	203.269	0.00131357	0.0120813	24h vs 0h
CNNM4	0.490673	45.069	0.194304	0.433986	24h vs 0h
CNNM3	-0.640809	47.8186	0.253473	0.512496	24h vs 0h
ANTXR1	-0.0475995	7.88269	0.952504	0.979495	24h vs 0h
ANXA4	-0.318155	475.014	0.0654452	0.218576	24h vs 0h
COX5B	-0.365555	48.6241	0.385967	0.644101	24h vs 0h
SLC30A6	-0.463785	51.5217	0.230047	0.481454	24h vs 0h
YIPF4	-0.32851	52.1999	0.415102	0.668648	24h vs 0h
BIRC6	-0.454925	195.768	0.0434554	0.167231	24h vs 0h
TTC27	1.43256	12.8953	0.04133	0.161453	24h vs 0h
ADSS2	-1.13779	33.961	0.0526109	0.189941	24h vs 0h
HNRNPU	-0.319533	813.993	0.0137917	0.0739681	24h vs 0h
TFB2M	-0.103819	24.3572	0.976388	0.99036	24h vs 0h
ACP1	-1.04538	87.3668	0.00147993	0.013256	24h vs 0h
TRAPPC12	-0.744741	49.9795	0.112317	0.310095	24h vs 0h
RPS7	-0.360427	240.079	0.121382	0.326658	24h vs 0h
MORN2	-1.99958	4.54511	0.0141788	0.0753014	24h vs 0h
EML4	0.102302	383.929	0.54263	0.764716	24h vs 0h
REL	-0.806265	135.422	0.00051459	0.00567708	24h vs 0h
PEX13	-0.816952	96.6286	0.00484838	0.0334922	24h vs 0h
KIAA1841	-0.0760773	25.1931	0.90417	0.961535	24h vs 0h
C2orf74	-0.31077	21.0064	0.764709	0.898194	24h vs 0h
COMMD1	-0.0103667	4.39752	0.904601	0.961706	24h vs 0h
ETAA1	-0.530435	128.029	0.0360782	0.147477	24h vs 0h
PNO1	0.211224	49.5013	0.529034	0.756596	24h vs 0h
NAGK	-1.33375	95.2126	2.99605e-06	6.88231e-05	24h vs 0h
MPHOSPH10	-0.59787	99.9322	0.068263	0.224869	24h vs 0h
RNF181	-0.317981	15.4544	0.738657	0.88434	24h vs 0h
USP39	-0.395695	73.8407	0.226845	0.477353	24h vs 0h
BCL2L11	-1.44347	141.004	3.65153e-08	1.19978e-06	24h vs 0h
MERTK	-0.368622	15.7051	0.640182	0.826659	24h vs 0h
TMEM87B	0.331184	59.6654	0.316185	0.579171	24h vs 0h
POU3F3	0.456629	43.9184	0.379413	0.637753	24h vs 0h
MRPS9	0.0972871	28.7815	0.965644	0.98517	24h vs 0h
C2orf49	-1.00045	88.2058	0.00147202	0.0132235	24h vs 0h
NCK2	-0.215547	52.2515	0.712759	0.867262	24h vs 0h
MRPL30	-0.711696	89.3458	0.0239747	0.109674	24h vs 0h
EIF5B	-0.320335	143.514	0.229345	0.480613	24h vs 0h
TMSB10	1.06017	272.078	3.13938e-06	7.17722e-05	24h vs 0h
KCMF1	0.295881	140.807	0.211537	0.456856	24h vs 0h
ELMOD3	-0.358206	21.8695	0.60169	0.805665	24h vs 0h
SLC20A1	-1.4881	573.867	5.11621e-34	2.45629e-31	24h vs 0h
ZC3H6	-0.289466	59.6254	0.444012	0.692897	24h vs 0h
TTL	0.347071	88.5221	0.241966	0.498468	24h vs 0h
POLR1B	-0.779253	86.3146	0.0145985	0.0770539	24h vs 0h
CHCHD5	-0.87871	20.6063	0.154013	0.37823	24h vs 0h
MAP4K4	-0.279472	203.751	0.156326	0.382138	24h vs 0h
MBD5	0.271693	80.0246	0.433234	0.68447	24h vs 0h
CBWD2	-0.768763	23.3328	0.180599	0.415071	24h vs 0h
RABL2A	-0.133126	18.5255	0.86946	0.946331	24h vs 0h
ACTR3	0.281532	276.32	0.147966	0.369416	24h vs 0h
PLEKHB2	0.300326	222.088	0.161302	0.388955	24h vs 0h
GCA	0.629714	23.4275	0.329175	0.591566	24h vs 0h
DDX18	-0.0947609	225.919	0.622054	0.818896	24h vs 0h
INSIG2	0.712381	44.7057	0.0708295	0.23031	24h vs 0h
STEAP3	-1.3822	16.883	0.0518955	0.188441	24h vs 0h
DBI	0.142401	73.6154	0.569671	0.784703	24h vs 0h
PDCL3	-0.460635	17.9155	0.534002	0.760643	24h vs 0h
NPAS2	1.22266	43.877	0.0084215	0.0515052	24h vs 0h
RPL31	0.644448	273.083	0.000279647	0.00342934	24h vs 0h
CNOT11	-0.0964868	152.404	0.640191	0.826659	24h vs 0h
CERS6	-1.32704	45.1154	0.00173412	0.0149874	24h vs 0h
IL1R1	-0.319804	67.6158	0.415923	0.669427	24h vs 0h
PTPN18	0.544783	36.8895	0.311608	0.575064	24h vs 0h
SH3RF3	-2.52226	66.5459	3.42257e-11	2.08758e-09	24h vs 0h
SOWAHC	0.29071	129.422	0.216334	0.463255	24h vs 0h
RGPD5	0.503202	105.118	0.047226	0.176808	24h vs 0h
ERLEC1	0.44852	48.2727	0.25375	0.512625	24h vs 0h
SPTBN1	-0.230419	1486.33	0.00370055	0.0268171	24h vs 0h
TMEM37	-0.551043	48.2881	0.637209	0.825372	24h vs 0h
TMEM177	-0.77572	58.6001	0.0454467	0.172006	24h vs 0h
PTPN4	-1.00189	62.5326	0.0180738	0.0897333	24h vs 0h
EPB41L5	0.899898	53.4385	0.015854	0.0816497	24h vs 0h
RALB	0.899898	41.1374	0.0400284	0.158235	24h vs 0h
INHBB	0.360337	69.8691	0.217298	0.464141	24h vs 0h
TSN	-0.230224	141.748	0.325146	0.587514	24h vs 0h
EPC2	-0.404416	153.121	0.0621801	0.212022	24h vs 0h
SPOPL	-0.590449	82.6674	0.0549246	0.195039	24h vs 0h
MDH1	-1.56727	82.8827	3.90734e-05	0.000644644	24h vs 0h
UGP2	-0.464811	69.6845	0.211413	0.45669	24h vs 0h
MRPL19	-0.601986	89.6944	0.0369521	0.150091	24h vs 0h
DGUOK	0.413262	33.9271	0.341515	0.603353	24h vs 0h
TET3	0.201266	174.296	0.36463	0.623429	24h vs 0h
MTHFD2	-0.146229	115.048	0.609618	0.810966	24h vs 0h
ZNF638	0.132739	151.081	0.510704	0.743127	24h vs 0h
SPR	-0.776404	24.6385	0.284664	0.54727	24h vs 0h
CRIM1	-0.205661	1376.67	0.0260382	0.116776	24h vs 0h
CEBPZOS	-0.720068	49.0661	0.132264	0.344454	24h vs 0h
EPAS1	0.644835	687.849	1.02852e-09	4.61487e-08	24h vs 0h
RHOQ	-0.363066	52.0378	0.365796	0.624977	24h vs 0h
CRIPT	-2.18763	9.55656	0.00987726	0.0578654	24h vs 0h
SOCS5	-0.342058	147.49	0.175639	0.408843	24h vs 0h
LGALSL	-0.120144	69.5055	0.72582	0.875543	24h vs 0h
AFTPH	-0.484165	125.748	0.0789925	0.247064	24h vs 0h
SLC1A4	-0.739213	18.7772	0.290622	0.553571	24h vs 0h
CEP68	-0.677991	88.5801	0.0256288	0.115317	24h vs 0h
ACTR2	-0.39493	302.085	0.0412847	0.161341	24h vs 0h
HTRA2	0.0286883	9.60529	0.912422	0.964787	24h vs 0h
DOK1	0.680226	27.554	0.181174	0.415515	24h vs 0h
SEMA4F	-0.788564	15.1467	0.314206	0.576999	24h vs 0h
HK2	-0.561386	369.411	0.000752645	0.00768001	24h vs 0h
KCNIP3	0.592022	28.6074	0.410705	0.665241	24h vs 0h
FAHD2A	-0.074574	18.2451	0.95383	0.980377	24h vs 0h
GMCL1	-0.00601211	46.365	0.903484	0.961034	24h vs 0h
SNRNP27	-1.12438	31.9497	0.0379893	0.152808	24h vs 0h
PCBP1	-0.394692	748.232	0.00588675	0.038902	24h vs 0h
PCYOX1	0.511009	51.8022	0.195915	0.435961	24h vs 0h
SMYD5	-0.0149204	39.8393	0.927671	0.970552	24h vs 0h
CCT7	-1.27038	99.1887	0.000282505	0.00345556	24h vs 0h
ALMS1	-0.616321	47.4256	0.478837	0.720087	24h vs 0h
STAMBP	-0.450277	104.574	0.161095	0.38869	24h vs 0h
INPP4A	-0.657112	16.4827	0.375179	0.634349	24h vs 0h
UNC50	-0.337453	43.0069	0.497874	0.735814	24h vs 0h
ENSG00000241962	0.0708395	14.7958	0.90877	0.963365	24h vs 0h
CIAO1	-0.525767	111.992	0.0719927	0.232674	24h vs 0h
NCAPH	-1.08312	47.8107	0.00678801	0.0436853	24h vs 0h
PSD4	0.731177	33.6189	0.110106	0.305385	24h vs 0h
ENSG00000285542	-0.589734	232.561	0.0085485	0.0521491	24h vs 0h
SLC3A1	-0.821729	320.666	8.27006e-07	2.10634e-05	24h vs 0h
PRKCE	0.131677	258.949	0.507066	0.740582	24h vs 0h
MAT2A	-0.522209	1447.75	7.10674e-09	2.68657e-07	24h vs 0h
VAMP8	-0.936249	16.7331	0.172317	0.403853	24h vs 0h
KLHL23	-0.951364	74.319	0.00608452	0.0399341	24h vs 0h
SSB	0.229754	90.323	0.663615	0.841524	24h vs 0h
UBR3	-1.47847	34.2396	0.277184	0.53886	24h vs 0h
WDR75	-0.101778	62.4686	0.864264	0.943888	24h vs 0h
ASNSD1	-0.930746	91.7489	0.00245178	0.0196675	24h vs 0h
GORASP2	-0.301063	298.175	0.132882	0.345034	24h vs 0h
DCAF17	-0.931934	37.1265	0.0479562	0.178895	24h vs 0h
PMS1	-1.83927	16.9403	0.0292521	0.126693	24h vs 0h
MFSD6	0.129543	26.1895	0.771386	0.90124	24h vs 0h
PLEKHA3	-0.940966	47.2767	0.0497854	0.182737	24h vs 0h
UBE2E3	-0.0105023	19.9519	0.946769	0.978542	24h vs 0h
ITPRID2	-0.568898	179.151	0.0200046	0.0963794	24h vs 0h
RIF1	-0.513749	428.983	0.00027781	0.00341553	24h vs 0h
FMNL2	-0.34948	187.82	0.0817191	0.252223	24h vs 0h
ARL6IP6	-1.02212	19.6423	0.131327	0.342714	24h vs 0h
SULT1C2	-0.538074	149.762	0.0214896	0.101429	24h vs 0h
SULT1C4	1.38047	365.16	1.5382e-15	1.57125e-13	24h vs 0h
SCRN3	-2.60389	12.1139	0.00329686	0.0244271	24h vs 0h
GYPC	0.378308	41.1718	0.613751	0.812701	24h vs 0h
MYO7B	-1.43501	74.1649	0.000704064	0.00726146	24h vs 0h
PPIG	-0.470162	240.99	0.0106085	0.060923	24h vs 0h
SFT2D3	-0.721279	67.3112	0.0541544	0.193377	24h vs 0h
UGGT1	-1.13179	128.213	1.02221e-05	0.000204059	24h vs 0h
MZT2B	-0.642937	47.3507	0.135725	0.349484	24h vs 0h
IMP4	-0.339515	74.8721	0.27748	0.538955	24h vs 0h
CCDC74A	-0.924127	5.37345	0.446558	0.69506	24h vs 0h
MGAT5	-1.65629	279.767	2.76125e-16	3.39917e-14	24h vs 0h
CCNT2	-0.743457	295.624	1.64578e-05	0.00030685	24h vs 0h
RAB3GAP1	-0.134827	104.154	0.620155	0.81762	24h vs 0h
R3HDM1	-0.208146	63.7935	0.583579	0.792802	24h vs 0h
UBXN4	-0.278138	182.478	0.227611	0.478351	24h vs 0h
HNMT	-1.44746	6.61363	0.139097	0.35517	24h vs 0h
PDK1	1.10102	40.7047	0.01612	0.0825956	24h vs 0h
MAP3K20	-0.412709	135.011	0.16151	0.389359	24h vs 0h
CDCA7	-2.08197	87.5084	7.01965e-11	4.01207e-09	24h vs 0h
MTA3	0.110087	67.2568	0.743215	0.886173	24h vs 0h
PLEKHH2	1.35362	234.299	1.75599e-12	1.32764e-10	24h vs 0h
DYNC2LI1	0.706759	62.6155	0.0392716	0.156433	24h vs 0h
PPM1B	-0.635622	167.618	0.00756889	0.0475052	24h vs 0h
PPP1CB	0.237091	522.032	0.0565653	0.198734	24h vs 0h
SPDYA	0.256826	47.0038	0.47136	0.714837	24h vs 0h
WDR43	-0.636538	248.035	0.000372096	0.00438388	24h vs 0h
CLIP4	-0.182622	273.383	0.266964	0.528317	24h vs 0h
GEN1	-0.755981	150.397	0.000539122	0.00589895	24h vs 0h
KCNS3	-0.523254	39.2699	0.330378	0.59284	24h vs 0h
RHOB	0.862746	5266.1	1.82965e-26	6.27439e-24	24h vs 0h
SLC4A1AP	-0.920963	53.1226	0.0572221	0.200396	24h vs 0h
MRPL33	-0.171944	53.3641	0.744037	0.886713	24h vs 0h
BABAM2	0.0674592	24.6933	0.771589	0.90124	24h vs 0h
FOSL2	0.582068	2170.44	2.3302e-12	1.73446e-10	24h vs 0h
RPS27A	-0.101447	140.425	0.781469	0.905797	24h vs 0h
CFAP36	-0.293464	11.5038	0.981392	0.991648	24h vs 0h
VRK2	-0.30004	36.2162	0.61018	0.81138	24h vs 0h
PAPOLG	-0.826064	62.2934	0.0250198	0.113107	24h vs 0h
TTC7A	0.145105	58.4032	0.648464	0.831426	24h vs 0h
EPCAM	-0.280534	97.7131	0.350944	0.612461	24h vs 0h
MSH2	-1.47685	88.424	9.58547e-06	0.000194587	24h vs 0h
MSH6	-1.41967	310.517	3.19758e-14	2.95223e-12	24h vs 0h
FOXN2	-0.485183	68.8049	0.181165	0.415515	24h vs 0h
B3GNT2	-1.05844	207.343	3.83703e-08	1.24861e-06	24h vs 0h
EHBP1	0.155088	51.8672	0.588094	0.795784	24h vs 0h
DNAJB2	0.260156	75.842	0.489521	0.729036	24h vs 0h
STK11IP	-0.434473	41.0843	0.323688	0.585983	24h vs 0h
SLC4A3	1.46314	10.6579	0.0867965	0.262577	24h vs 0h
IGFBP2	1.4757	31.138	0.01353	0.0729744	24h vs 0h
ARPC2	-0.230387	219.958	0.3696	0.629572	24h vs 0h
COPS7B	-0.43794	78.6656	0.205027	0.448341	24h vs 0h
DIS3L2	-0.786831	31.7468	0.107114	0.300206	24h vs 0h
EIF4E2	-0.154115	113.398	0.696156	0.858882	24h vs 0h
EFHD1	0.696659	52.4072	0.176332	0.409169	24h vs 0h
GIGYF2	-0.663732	190.985	0.000617218	0.00651983	24h vs 0h
ATG16L1	-0.58192	128.013	0.0387764	0.15488	24h vs 0h
CYP27A1	-0.20117	203.253	0.554415	0.774777	24h vs 0h
RETREG2	-0.872531	104.081	0.00185543	0.0158612	24h vs 0h
CAPN10	0.387864	24.376	0.477241	0.719465	24h vs 0h
SGPP2	0.563424	70.0384	0.10175	0.289978	24h vs 0h
ACSL3	0.829687	308.745	3.95353e-07	1.04867e-05	24h vs 0h
CASP10	-0.0437723	29.8375	0.920678	0.967984	24h vs 0h
CASP8	-1.07241	77.7066	0.000659629	0.00691459	24h vs 0h
STRADB	-0.0355429	49.1145	0.94124	0.9767	24h vs 0h
PARD3B	0.860753	25.11	0.120125	0.324108	24h vs 0h
NRP2	-2.76828	108.598	2.46402e-23	6.39445e-21	24h vs 0h
EEF1B2	-0.557131	97.4294	0.0935432	0.27586	24h vs 0h
CNOT9	-0.90567	145.912	0.000263085	0.00325954	24h vs 0h
BCS1L	-0.155225	25.2916	0.837574	0.932018	24h vs 0h
STK36	0.618366	33.7241	0.201581	0.443469	24h vs 0h
TTLL4	-0.211825	220.623	0.307913	0.570382	24h vs 0h
SPEG	0.934345	32.0423	0.0905822	0.270329	24h vs 0h
GMPPA	-0.398933	35.9241	0.472066	0.715514	24h vs 0h
CREB1	-0.735032	174.65	0.000589973	0.00628737	24h vs 0h
CCNYL1	-0.221765	238.901	0.264162	0.525696	24h vs 0h
PIKFYVE	-0.00404229	186.195	0.916691	0.966642	24h vs 0h
PTH2R	-0.285507	11.4368	0.762096	0.897072	24h vs 0h
FBXO36	1.07647	16.6261	0.121373	0.326658	24h vs 0h
SP140L	-0.493768	58.9421	0.252655	0.511828	24h vs 0h
ZFAND2B	-0.648255	25.8682	0.371672	0.631254	24h vs 0h
ANKZF1	0.217417	61.4762	0.536027	0.761421	24h vs 0h
STK16	-0.555661	34.5381	0.303863	0.567076	24h vs 0h
GCC2	0.158575	204.538	0.399404	0.655633	24h vs 0h
LIMS1	-0.323904	146.619	0.174675	0.407589	24h vs 0h
RANBP2	0.0277646	301.363	0.877819	0.950797	24h vs 0h
DNAJC10	-0.125112	59.3088	0.751878	0.892373	24h vs 0h
NUP35	-0.737006	27.8841	0.204192	0.447265	24h vs 0h
TANC1	-0.155959	194.184	0.478838	0.720087	24h vs 0h
MARCHF7	-0.0840321	403.967	0.613912	0.812701	24h vs 0h
TANK	-0.0434818	59.1379	0.980756	0.991648	24h vs 0h
PSMD14	-1.06676	57.0529	0.00528258	0.0358465	24h vs 0h
DYNC1I2	-0.494061	42.75	0.735806	0.882705	24h vs 0h
HAT1	-0.424218	65.9751	0.273081	0.535229	24h vs 0h
METAP1D	-1.27805	9.8992	0.25018	0.508947	24h vs 0h
ITGA6	-0.500092	46.6249	0.307863	0.570382	24h vs 0h
GPD2	-0.678372	247.208	0.000444386	0.00506167	24h vs 0h
PKP4	-0.745641	217.134	0.000659364	0.00691459	24h vs 0h
ZDBF2	0.176648	53.4455	0.656971	0.835911	24h vs 0h
FASTKD2	-0.412314	100.807	0.187637	0.424526	24h vs 0h
RPE	-1.146	50.1993	0.00574891	0.0381486	24h vs 0h
SPAG16	-0.781631	6.69295	0.5407	0.763776	24h vs 0h
COQ10B	-0.474908	92.4043	0.15362	0.377816	24h vs 0h
MRPL44	-0.113029	111.429	0.719544	0.871257	24h vs 0h
SP100	0.381063	63.9127	0.338883	0.601478	24h vs 0h
CAB39	-0.474341	285.265	0.0187428	0.0921	24h vs 0h
ITM2C	0.441669	64.4864	0.217327	0.464141	24h vs 0h
AGAP1	-1.08523	144.91	1.6693e-05	0.000310031	24h vs 0h
COPS8	-0.425086	44.7157	0.414397	0.667961	24h vs 0h
MLPH	-0.880035	37.6996	0.130635	0.341831	24h vs 0h
RHBDD1	-0.844652	20.8057	0.223121	0.472367	24h vs 0h
COL4A3	-1.00382	113.058	0.00528907	0.0358465	24h vs 0h
MFF	-0.47092	98.9136	0.104903	0.296057	24h vs 0h
AGFG1	-0.0373706	261.386	0.826676	0.928447	24h vs 0h
SCLY	-1.5205	28.7384	0.00708392	0.0451359	24h vs 0h
ERFE	-2.20534	136.719	3.25569e-05	0.000552316	24h vs 0h
TRAF3IP1	-0.0401994	40.4906	0.865645	0.944536	24h vs 0h
FAM110C	1.23962	148.244	5.06488e-07	1.33241e-05	24h vs 0h
SH3YL1	-0.0173573	20.0697	0.945485	0.978317	24h vs 0h
UGT1A1	-1.10749	103.407	4.07028e-05	0.000664674	24h vs 0h
SH3BP4	0.345757	817.795	0.00492446	0.0339201	24h vs 0h
LRRFIP1	0.249686	175.097	0.232975	0.485887	24h vs 0h
RAMP1	-0.549566	6.33826	0.576844	0.789348	24h vs 0h
HSPE1	-1.24311	83.0837	5.2576e-05	0.000824025	24h vs 0h
HSPE1-MOB4	-0.954295	41.5319	0.0578253	0.201758	24h vs 0h
MOB4	-0.163549	75.4254	0.636596	0.824927	24h vs 0h
CARF	0.565703	27.4703	0.317082	0.580149	24h vs 0h
NBEAL1	-0.518958	119.321	0.0412524	0.161341	24h vs 0h
CYP20A1	0.0566666	56.9794	0.819616	0.924572	24h vs 0h
ABI2	0.175933	151.32	0.498317	0.736129	24h vs 0h
FZD7	1.26924	55.543	0.000844455	0.00849328	24h vs 0h
NOP58	-0.547929	138.753	0.0669739	0.222289	24h vs 0h
BMPR2	0.27926	157.627	0.191083	0.429792	24h vs 0h
FAM117B	-1.65863	89.3287	1.54132e-08	5.42116e-07	24h vs 0h
PNKD	1.28774	135.022	1.46002e-05	0.000275966	24h vs 0h
CTDSP1	0.409132	143.001	0.106616	0.299336	24h vs 0h
MARS2	-0.485102	59.026	0.186317	0.422934	24h vs 0h
C2orf69	-0.624151	83.978	0.0339999	0.141787	24h vs 0h
MAIP1	-0.213652	29.1034	0.721597	0.8727	24h vs 0h
SPATS2L	-0.205983	193.273	0.383158	0.641736	24h vs 0h
SGO2	-0.784818	59.7579	0.0662472	0.220487	24h vs 0h
BZW1	0.157726	304.209	0.344395	0.606211	24h vs 0h
NIF3L1	-0.0725243	32.9392	0.99664	0.99868	24h vs 0h
NDUFB3	0.323046	28.007	0.806178	0.916825	24h vs 0h
MTX2	-0.439588	26.3512	0.454546	0.702148	24h vs 0h
HNRNPA3	-0.829195	523.258	1.49633e-08	5.30176e-07	24h vs 0h
AGPS	0.020925	193.952	0.952315	0.979495	24h vs 0h
CFLAR	-0.532306	330.744	0.000961857	0.00944	24h vs 0h
PUM2	-0.437235	261.382	0.0106167	0.0609332	24h vs 0h
HS1BP3	-0.953095	53.9365	0.0477015	0.178222	24h vs 0h
KIF3C	1.06685	38.6265	0.0380189	0.152808	24h vs 0h
HADHA	-1.16604	94.8854	0.00149294	0.0133351	24h vs 0h
COX7A2L	-0.37948	47.3863	0.421227	0.674104	24h vs 0h
PPP1R7	1.19052	28.291	0.0220869	0.103655	24h vs 0h
SEPTIN2	-0.473628	294.754	0.0148395	0.0778626	24h vs 0h
FARP2	-0.0474873	106.412	0.945611	0.978317	24h vs 0h
ZFP36L2	-0.64401	718.609	2.81826e-06	6.53645e-05	24h vs 0h
THADA	-0.990352	31.4521	0.0394197	0.156667	24h vs 0h
MEMO1	-0.0679045	14.9176	0.96276	0.983659	24h vs 0h
DPY30	0.180795	28.9208	0.736078	0.882705	24h vs 0h
FAM98A	-0.771357	102.505	0.00414174	0.0294367	24h vs 0h
FEZ2	0.670793	29.5883	0.289747	0.552775	24h vs 0h
FBXO11	-0.087758	207.201	0.679692	0.851343	24h vs 0h
STRN	-0.296027	103.674	0.395482	0.652197	24h vs 0h
HEATR5B	-0.860492	41.1554	0.0495525	0.182158	24h vs 0h
EIF2AK2	-0.964674	155.394	0.000202922	0.0026295	24h vs 0h
CEBPZ	-0.635212	126.759	0.0494534	0.181866	24h vs 0h
UBE2F	-0.0797042	25.933	0.848974	0.936922	24h vs 0h
UBE2F-SCLY	-2.39811	16.5907	0.000852837	0.00855665	24h vs 0h
WDR35	0.0259995	91.2162	0.92701	0.970251	24h vs 0h
ZC3H15	-0.613654	131.33	0.0165847	0.0842575	24h vs 0h
ITGAV	0.290779	767.975	0.00606964	0.0399093	24h vs 0h
GULP1	-0.0731081	153.505	0.758394	0.895358	24h vs 0h
DGKD	-0.563684	74.7574	0.0833036	0.255308	24h vs 0h
UGT1A8	-1.10362	68.0723	0.00125664	0.0116808	24h vs 0h
UGT1A10	-1.15807	80.5322	0.000260816	0.00324398	24h vs 0h
UGT1A9	-1.10362	68.9036	0.00145418	0.0131108	24h vs 0h
ASB1	-0.311817	163.921	0.163896	0.392295	24h vs 0h
GPC1	0.384417	94.983	0.201526	0.443469	24h vs 0h
RNPEPL1	0.242525	61.3298	0.586723	0.79516	24h vs 0h
ENSG00000286905	-0.718374	28.8276	0.352761	0.613847	24h vs 0h
RNASEH1	-0.436952	150.441	0.13276	0.345034	24h vs 0h
KIDINS220	-0.262185	98.1661	0.588047	0.795784	24h vs 0h
MBOAT2	-1.08317	17.8101	0.127218	0.33587	24h vs 0h
BOK	0.649756	124.117	0.00616067	0.0403217	24h vs 0h
ATG4B	0.151803	122.183	0.687255	0.853285	24h vs 0h
ING5	-0.404157	100.987	0.254669	0.513617	24h vs 0h
D2HGDH	-0.0887377	44.6932	0.875817	0.949807	24h vs 0h
NBAS	-0.519539	23.6385	0.41238	0.666387	24h vs 0h
CYRIA	-0.533734	132.942	0.0194242	0.0943531	24h vs 0h
SMC6	-0.359812	78.7369	0.370796	0.630937	24h vs 0h
ADI1	-0.732401	34.2892	0.270252	0.532409	24h vs 0h
SUPT7L	-0.980095	104.473	0.00150484	0.0134164	24h vs 0h
RBKS	-0.613624	16.0105	0.375965	0.634673	24h vs 0h
TRMT61B	-0.859239	16.7492	0.335383	0.598466	24h vs 0h
MPV17	-0.457427	22.7975	0.47992	0.720818	24h vs 0h
GTF3C2	-0.495658	122.109	0.0734292	0.235336	24h vs 0h
EIF2B4	-0.722539	36.2369	0.167035	0.39739	24h vs 0h
PPM1G	-0.0914666	123.106	0.693281	0.856561	24h vs 0h
IFT172	-2.57056	13.3889	0.000133822	0.00183303	24h vs 0h
GALNT14	0.560679	38.0904	0.20301	0.445352	24h vs 0h
PSMD1	-0.66955	117.108	0.0415072	0.161947	24h vs 0h
ARMC9	0.107417	49.7348	0.696418	0.859023	24h vs 0h
PTMA	-0.524797	656.641	0.000549246	0.00598622	24h vs 0h
NOL10	0.28781	30.7714	0.477696	0.719465	24h vs 0h
PDIA6	-0.760233	196.262	0.00147995	0.013256	24h vs 0h
ROCK2	0.00334515	197.996	0.851783	0.93821	24h vs 0h
E2F6	-1.04831	91.3992	0.000416971	0.00482962	24h vs 0h
LAPTM4A	0.983855	73.0129	0.21597	0.462787	24h vs 0h
SDC1	-0.767757	48.8872	0.0671398	0.222486	24h vs 0h
C1D	-0.268232	25.934	0.679507	0.851343	24h vs 0h
ENSG00000273398	-0.195553	23.3347	0.827275	0.928738	24h vs 0h
PPP3R1	-0.543826	165.626	0.0184109	0.0909368	24h vs 0h
TEX261	-0.457454	67.443	0.269205	0.531108	24h vs 0h
SNRPG	0.0558784	31.6564	0.927395	0.970449	24h vs 0h
FAM136A	-0.434772	110.646	0.113624	0.312882	24h vs 0h
TGFA	-0.441741	197.593	0.0319093	0.13488	24h vs 0h
LRPPRC	-0.514718	250.738	0.00680478	0.0437639	24h vs 0h
PREPL	-0.498072	56.7675	0.230765	0.48201	24h vs 0h
SRBD1	-0.55217	20.8115	0.376838	0.635763	24h vs 0h
GCFC2	-0.95526	24.4147	0.142935	0.361555	24h vs 0h
MRPL53	-0.521719	13.5327	0.535539	0.761421	24h vs 0h
CCDC142	-0.945671	43.5094	0.0267555	0.119088	24h vs 0h
AUP1	0.324241	85.803	0.285336	0.547845	24h vs 0h
EVA1A	-0.966285	135.797	0.000410822	0.00478147	24h vs 0h
RNF103	-0.669381	118.23	0.0102529	0.0594853	24h vs 0h
PNPT1	-0.1765	41.6181	0.732021	0.879818	24h vs 0h
ASB3	-1.19969	14.662	0.0703863	0.229646	24h vs 0h
PSME4	0.095185	193.779	0.593386	0.799451	24h vs 0h
PRKD3	0.249695	169.169	0.238888	0.49385	24h vs 0h
CDC42EP3	-0.627303	521.566	0.000243855	0.0030688	24h vs 0h
CYP1B1	0.255994	19.7929	0.662224	0.840316	24h vs 0h
ATL2	-0.543968	113.152	0.0478626	0.178616	24h vs 0h
HNRNPLL	0.0924635	73.5935	0.795378	0.911844	24h vs 0h
ITGB1BP1	-0.0872221	44.0125	0.854976	0.939541	24h vs 0h
ADAM17	0.0285311	161.794	0.9928	0.996641	24h vs 0h
YWHAQ	-0.180521	240.807	0.3826	0.641422	24h vs 0h
CYS1	-0.0458195	95.9034	0.914052	0.965641	24h vs 0h
ODC1	-0.332196	395.005	0.0246566	0.112015	24h vs 0h
SRSF7	-0.575839	299.229	0.000728954	0.0074747	24h vs 0h
DHX57	-0.161013	47.7512	0.726452	0.875967	24h vs 0h
SOS1	0.209653	112.447	0.392026	0.648893	24h vs 0h
MAP4K3	-0.464493	164.905	0.0519468	0.188441	24h vs 0h
FBXO41	1.20489	9.68853	0.0691302	0.226781	24h vs 0h
TPRKB	-1.69997	13.2092	0.0632069	0.214003	24h vs 0h
GFPT1	-0.195897	296.602	0.26458	0.525801	24h vs 0h
SPRED2	0.0352606	253.753	0.830217	0.929395	24h vs 0h
RDH14	-0.940966	45.894	0.0426539	0.165146	24h vs 0h
LDAH	-0.9579	25.0573	0.124023	0.330278	24h vs 0h
ATAD2B	-0.481593	41.6903	0.322261	0.584944	24h vs 0h
SF3B6	-0.648255	20.7317	0.505659	0.740143	24h vs 0h
ATIC	-0.537055	79.6425	0.099562	0.286384	24h vs 0h
TMEM169	-0.883326	76.9028	0.0311694	0.132546	24h vs 0h
XRCC5	-0.946389	259.101	2.12325e-07	5.96124e-06	24h vs 0h
SMARCAL1	-0.327056	25.8606	0.574017	0.787716	24h vs 0h
RPL37A	0.369934	230.618	0.0628171	0.213134	24h vs 0h
TP53I3	0.170488	26.9305	0.74817	0.889981	24h vs 0h
ITSN2	-0.324274	81.0994	0.334753	0.598056	24h vs 0h
PTRHD1	0.243578	18.5851	0.739897	0.884634	24h vs 0h
ADCY3	0.759937	14.1043	0.351514	0.612899	24h vs 0h
DNMT3A	0.737441	47.2233	0.0792261	0.247464	24h vs 0h
DTNB	0.370752	6.77028	0.512376	0.744415	24h vs 0h
ASXL2	-0.261695	280.603	0.17539	0.408826	24h vs 0h
UGT1A7	-1.10362	68.0723	0.00125664	0.0116808	24h vs 0h
UGT1A6	-1.16777	107.041	3.22227e-05	0.000548586	24h vs 0h
UGT1A5	-1.10362	68.0723	0.00125664	0.0116808	24h vs 0h
UGT1A4	-1.27368	71.9211	0.000139382	0.00190105	24h vs 0h
UGT1A3	-1.10356	69.0238	0.00121333	0.0113421	24h vs 0h
OST4	0.0752688	32.3367	0.776562	0.903114	24h vs 0h
PREB	-0.0121513	58.8575	0.95738	0.981841	24h vs 0h
SLC5A6	-0.533737	44.2471	0.313345	0.576498	24h vs 0h
TMEM18	-0.577174	82.693	0.0695624	0.227732	24h vs 0h
PXDN	0.598254	252.925	0.0013696	0.0124771	24h vs 0h
EIPR1	-0.0377507	28.8286	0.987558	0.994584	24h vs 0h
SERTAD2	-0.276373	483.046	0.0510844	0.186365	24h vs 0h
RAB1A	-0.175817	207.938	0.470722	0.714582	24h vs 0h
MCFD2	0.198285	172.497	0.363677	0.622687	24h vs 0h
CALM2	-0.436976	542.835	0.0048274	0.0333953	24h vs 0h
ZNF514	0.360296	24.6755	0.517004	0.747954	24h vs 0h
SEMA4C	0.435096	97.6455	0.144445	0.363173	24h vs 0h
MGAT4A	-0.0160005	22.0489	0.989135	0.995354	24h vs 0h
MITD1	-1.14309	40.6033	0.0124208	0.0684641	24h vs 0h
MRPS5	-0.470723	84.4925	0.139852	0.356668	24h vs 0h
DCTN1	0.585105	116.296	0.0155426	0.0806702	24h vs 0h
RTKN	0.0998057	120.376	0.649578	0.832077	24h vs 0h
MOGS	0.27682	89.7858	0.322829	0.58509	24h vs 0h
TXNDC9	-0.340818	77.5771	0.341167	0.603072	24h vs 0h
REV1	-0.714032	139.605	0.00344688	0.0253422	24h vs 0h
AFF3	-0.160524	57.8611	0.645794	0.829299	24h vs 0h
KANSL3	-0.530066	164.438	0.0208121	0.0989786	24h vs 0h
LMAN2L	0.0561232	35.4467	0.958996	0.982531	24h vs 0h
ANKRD39	-0.744829	16.7053	0.338885	0.601478	24h vs 0h
SPC25	-0.910655	14.2801	0.275626	0.537212	24h vs 0h
LRP2	0.714617	58.6191	0.0702953	0.229427	24h vs 0h
FASTKD1	-2.58934	12.3131	0.00200343	0.0167614	24h vs 0h
TTC21B	-0.941669	134.808	0.000222258	0.00284929	24h vs 0h
STK39	-1.06762	43.1682	0.346652	0.608733	24h vs 0h
MFSD9	-0.205671	56.9645	0.65479	0.834745	24h vs 0h
TGFBRAP1	-0.53681	304.473	0.000873409	0.00869966	24h vs 0h
FHL2	1.26687	634.086	1.01356e-19	1.87159e-17	24h vs 0h
UXS1	0.167909	235.588	0.467424	0.7123	24h vs 0h
PRKRA	0.0567304	144.672	0.896638	0.957624	24h vs 0h
IFIH1	0.559482	10.8409	0.524169	0.753827	24h vs 0h
FIGN	-0.408319	449.369	0.00163566	0.0143956	24h vs 0h
SESTD1	-0.500774	105.688	0.0595736	0.206113	24h vs 0h
ZNF385B	-1.09297	39.0912	0.0226471	0.105408	24h vs 0h
CWC22	-0.117983	122.908	0.641566	0.826659	24h vs 0h
METTL5	-1.12909	24.593	0.0814981	0.251703	24h vs 0h
TLK1	-1.13687	177.361	2.59839e-06	6.05576e-05	24h vs 0h
METTL8	-1.56977	23.0338	0.0112656	0.0636307	24h vs 0h
SEPTIN10	0.302675	92.5601	0.245704	0.502963	24h vs 0h
NPHP1	1.20451	22.8219	0.0336375	0.140613	24h vs 0h
ANKRD36B	-1.26862	11.5079	0.12039	0.324441	24h vs 0h
ACTR1B	0.0572665	47.8778	0.821696	0.925851	24h vs 0h
TMEM131	-0.571264	79.5024	0.0974219	0.282697	24h vs 0h
COA5	-0.421135	28.5992	0.493676	0.732655	24h vs 0h
TMEM185B	-0.358981	111.239	0.254469	0.513373	24h vs 0h
USP34	-0.185576	235.212	0.346935	0.60889	24h vs 0h
XPO1	-0.515648	475.684	0.000194906	0.00254938	24h vs 0h
FAM161A	0.289704	11.6093	0.757639	0.894926	24h vs 0h
CCT4	-0.220851	156.527	0.380742	0.639253	24h vs 0h
POLR1A	0.0900475	135.149	0.690907	0.855129	24h vs 0h
IMMT	-0.303829	97.3888	0.459535	0.70648	24h vs 0h
CHMP3	0.334053	58.8346	0.33812	0.601004	24h vs 0h
RNF103-CHMP3	0.000439235	22.3362	0.803085	0.915199	24h vs 0h
CHST10	-1.6323	28.0726	0.00879965	0.0533841	24h vs 0h
TBC1D8	-0.351091	121.94	0.255472	0.514804	24h vs 0h
RNF149	0.18112	126.392	0.470558	0.714582	24h vs 0h
RGPD6	0.522296	105.223	0.0396588	0.157227	24h vs 0h
BUB1	-0.079814	84.0023	0.948346	0.978608	24h vs 0h
ANAPC1	-1.04787	77.7018	0.00285427	0.0220134	24h vs 0h
RGPD8	0.538052	85.5537	0.0549819	0.195106	24h vs 0h
CKAP2L	-0.217566	151.933	0.312214	0.575409	24h vs 0h
LYPD1	0.795243	60.612	0.0281173	0.123449	24h vs 0h
TMEM163	-0.489708	12.9215	0.65945	0.837793	24h vs 0h
ZRANB3	0.323869	13.6894	0.588983	0.796087	24h vs 0h
ACVR1	0.318774	120.251	0.19462	0.434188	24h vs 0h
MCM6	-2.36992	96.7778	1.5675e-09	6.81047e-08	24h vs 0h
DARS1	-0.126775	77.0902	0.825414	0.928143	24h vs 0h
POLR2D	-0.528325	129.753	0.0504395	0.18459	24h vs 0h
AMMECR1L	-0.194957	132.011	0.634408	0.823744	24h vs 0h
SAP130	0.0128332	128.39	0.984651	0.993332	24h vs 0h
HS6ST1	-0.322415	148.222	0.179014	0.413195	24h vs 0h
POTEF	0.115428	18.112	0.891647	0.955172	24h vs 0h
RTN4	0.227169	523.951	0.0675663	0.223483	24h vs 0h
MTIF2	-0.531675	53.9723	0.162212	0.390269	24h vs 0h
CCDC88A	-0.480841	146.587	0.0539959	0.19305	24h vs 0h
PPP4R3B	-0.236598	168.778	0.234929	0.488478	24h vs 0h
ORC4	-0.824268	133.597	0.000843694	0.00849328	24h vs 0h
MMADHC	-0.380612	102.173	0.354107	0.615001	24h vs 0h
RND3	-1.18382	457.404	1.05595e-13	9.05286e-12	24h vs 0h
RBM43	-0.137112	57.2362	0.753212	0.893094	24h vs 0h
NMI	-0.495398	28.0125	0.394621	0.651168	24h vs 0h
ARL5A	-0.674544	90.1236	0.0399431	0.158019	24h vs 0h
FAM168B	-0.43806	471.245	0.00951042	0.0562309	24h vs 0h
MZT2A	-0.383198	57.3078	0.479179	0.720087	24h vs 0h
STARD7	-0.774852	244.149	0.000350982	0.00417612	24h vs 0h
TMEM127	0.067787	134.775	0.843085	0.935008	24h vs 0h
SNRNP200	-0.211631	290	0.197029	0.437226	24h vs 0h
ERCC3	-0.482316	152.953	0.0647294	0.217015	24h vs 0h
MAP3K2	-1.04349	286.003	1.53306e-09	6.72168e-08	24h vs 0h
IWS1	-0.362908	159.742	0.18265	0.417176	24h vs 0h
WDR33	-0.452267	237.33	0.0323675	0.136193	24h vs 0h
SMPD4	-0.977129	402.005	2.46593e-12	1.82137e-10	24h vs 0h
CCDC115	-1.29422	15.596	0.0637529	0.215093	24h vs 0h
SUCLG1	-0.223551	26.7841	0.671448	0.84554	24h vs 0h
TGOLN2	0.00688801	445.597	0.888343	0.954231	24h vs 0h
RETSAT	-0.175571	40.5821	0.691716	0.855549	24h vs 0h
CAPG	-0.799212	60.0723	0.115339	0.315726	24h vs 0h
ENSG00000283228	-0.836807	25.2691	0.284692	0.54727	24h vs 0h
STAM2	0.14997	90.5138	0.717674	0.870153	24h vs 0h
PRPF40A	-0.76846	216.874	0.00192349	0.0162725	24h vs 0h
WDSUB1	-1.03334	12.3389	0.305826	0.568326	24h vs 0h
BAZ2B	-0.10132	150.2	0.667382	0.844073	24h vs 0h
DUSP11	-0.586412	33.2703	0.267551	0.529127	24h vs 0h
BOLA3	-0.602049	12.1074	0.573225	0.786976	24h vs 0h
MOB1A	-0.704064	282.966	4.85704e-05	0.000768325	24h vs 0h
ENSG00000264324	0.871678	15.3351	0.257285	0.516831	24h vs 0h
NFU1	0.765183	11.5824	0.386705	0.644628	24h vs 0h
AAK1	-0.0454685	411.255	0.780976	0.905668	24h vs 0h
C2orf42	-0.20722	28.4279	0.759312	0.895473	24h vs 0h
TIA1	-0.399377	149.595	0.0781471	0.245459	24h vs 0h
PAIP2B	1.29215	27.6546	0.0191682	0.0936182	24h vs 0h
EXOC6B	0.502758	56.4698	0.159877	0.386978	24h vs 0h
SFXN5	-0.275479	39.0462	0.833623	0.929921	24h vs 0h
RAB11FIP5	-0.186386	467.266	0.224801	0.474715	24h vs 0h
KRCC1	-0.18763	70.2136	0.544072	0.765824	24h vs 0h
EIF2AK3	0.412592	251.137	0.0427582	0.16524	24h vs 0h
NAB1	-0.0456771	287.538	0.838279	0.932253	24h vs 0h
GLS	-0.169424	1917.7	0.0386696	0.154775	24h vs 0h
MYO1B	0.31772	56.7099	0.456171	0.704092	24h vs 0h
NABP1	-0.107081	506.685	0.563212	0.780836	24h vs 0h
SLC39A10	-0.409235	56.7926	0.373532	0.632802	24h vs 0h
GGCX	-0.305055	40.0212	0.568939	0.784496	24h vs 0h
TMEM150A	0.0372505	7.31181	0.851806	0.93821	24h vs 0h
C2orf68	-0.228408	93.8954	0.436963	0.687809	24h vs 0h
ST3GAL5	-0.909953	75.1006	0.00518812	0.0353809	24h vs 0h
VPS54	-0.651782	68.3958	0.0627131	0.213069	24h vs 0h
PELI1	-1.16744	182.347	1.54015e-07	4.42769e-06	24h vs 0h
SP110	0.0859849	39.6688	0.920471	0.967951	24h vs 0h
NCL	-0.909008	1065.68	1.88463e-18	3.06715e-16	24h vs 0h
TGFBR2	-0.44292	143.384	0.060124	0.207027	24h vs 0h
STT3B	-1.62272	70.3386	2.6143e-05	0.000458913	24h vs 0h
NKTR	-0.173463	365.396	0.331327	0.594181	24h vs 0h
ZNF197	-0.132482	40.4982	0.90227	0.96077	24h vs 0h
KIF15	-1.31525	29.3568	0.0566319	0.198895	24h vs 0h
EXOSC7	-1.34226	19.3122	0.0588766	0.204239	24h vs 0h
SNRK	-0.709802	142.437	0.0184351	0.0909628	24h vs 0h
ABHD5	-1.1433	27.8492	0.0439735	0.168257	24h vs 0h
TCAIM	-0.0883915	40.4358	0.812119	0.92044	24h vs 0h
SLC25A12	-0.581997	22.7435	0.307465	0.570379	24h vs 0h
CLASP1	-0.573323	210.599	0.00773217	0.0483047	24h vs 0h
NIFK	-0.0590523	75.3787	0.944965	0.978281	24h vs 0h
BIN1	-0.395975	376.83	0.0254143	0.114513	24h vs 0h
NFE2L2	-0.103213	914.224	0.334556	0.598056	24h vs 0h
TTC30A	0.0263817	35.8575	0.963499	0.98415	24h vs 0h
TFPI	0.205979	101.1	0.477372	0.719465	24h vs 0h
ORMDL1	-0.627414	61.5866	0.0956216	0.279245	24h vs 0h
ATF2	-0.386211	131.742	0.188287	0.425456	24h vs 0h
ATP5MC3	-0.718992	109.121	0.0072748	0.0460623	24h vs 0h
LNPK	-2.40405	15.4951	0.000540842	0.00590804	24h vs 0h
SP3	-0.642868	378.829	3.95e-05	0.00064945	24h vs 0h
OLA1	-0.200115	68.747	0.563883	0.781038	24h vs 0h
CIR1	-0.112917	63.5474	0.714584	0.868426	24h vs 0h
WIPF1	-0.102219	40.3446	0.801991	0.914358	24h vs 0h
FAM126B	-0.932343	58.7547	0.0115755	0.0649987	24h vs 0h
TRAK2	-0.0674779	74.7688	0.864751	0.944205	24h vs 0h
TMEM237	0.225385	25.1727	0.622457	0.819305	24h vs 0h
TYW5	-0.369813	70.9238	0.358549	0.618811	24h vs 0h
KCTD18	-1.58854	37.5099	0.00116188	0.011007	24h vs 0h
SATB2	0.0330125	55.6352	0.870294	0.946812	24h vs 0h
CUL3	0.251039	199.305	0.255956	0.515347	24h vs 0h
IRS1	0.285718	177.205	0.156922	0.38293	24h vs 0h
TNS1	-1.43552	160.745	0.00478402	0.0331669	24h vs 0h
AAMP	0.229589	69.7717	0.416388	0.669604	24h vs 0h
TMBIM1	0.373283	79.3832	0.301895	0.564957	24h vs 0h
USP37	-1.5871	101.938	1.05773e-08	3.86173e-07	24h vs 0h
PDE6D	0.00295386	19.85	0.991917	0.996379	24h vs 0h
GRB14	-0.848113	12.8012	0.25808	0.517293	24h vs 0h
COBLL1	-0.158815	1033.3	0.17811	0.4121	24h vs 0h
RAB17	-1.35918	53.7324	0.00177401	0.0152713	24h vs 0h
TRNT1	-0.360266	45.291	0.439589	0.689808	24h vs 0h
COPS9	0.0839507	14.0832	0.889794	0.954714	24h vs 0h
ANKMY1	-0.704078	53.3519	0.0733949	0.235336	24h vs 0h
CLK1	-0.488885	238.859	0.0119545	0.0665624	24h vs 0h
ORC2	-0.87079	56.3006	0.0186236	0.0916575	24h vs 0h
NCKAP1	-0.810736	182.834	0.010442	0.0603352	24h vs 0h
CALCRL	0.203969	36.9993	0.566254	0.78246	24h vs 0h
PECR	-1.08848	22.6164	0.082418	0.253647	24h vs 0h
KLF7	0.453999	135.964	0.0513937	0.187209	24h vs 0h
METTL21A	-0.671627	88.2056	0.0273816	0.120993	24h vs 0h
FZD5	-0.568231	150.36	0.0224345	0.104622	24h vs 0h
PLEKHM3	-0.0679577	48.3008	0.78166	0.905797	24h vs 0h
ZNF142	-1.52076	133.531	2.8615e-06	6.62074e-05	24h vs 0h
RNF25	-0.919904	75.988	0.0107083	0.0613126	24h vs 0h
NHEJ1	-0.37566	29.7064	0.48678	0.727031	24h vs 0h
ENSG00000280537	0.182472	22.0453	0.763757	0.897845	24h vs 0h
RAPH1	-0.267872	120.745	0.374145	0.633604	24h vs 0h
INO80D	-0.864229	149.484	0.000242874	0.00306046	24h vs 0h
NDUFS1	-0.226476	154.312	0.300867	0.564023	24h vs 0h
CAVIN2	0.0111567	1417.7	0.848174	0.936922	24h vs 0h
STK17B	-0.834625	60.3744	0.0194931	0.0945318	24h vs 0h
HECW2	-1.20739	69.3785	0.000194451	0.00254723	24h vs 0h
ALS2	-0.23461	245.476	0.19758	0.437907	24h vs 0h
SUMO1	-0.799212	72.459	0.0165719	0.0842368	24h vs 0h
ICA1L	-0.179103	20.1086	0.830375	0.929395	24h vs 0h
WDR12	-0.715479	37.8891	0.180833	0.415348	24h vs 0h
ITGB6	0.105647	53.3029	0.818172	0.924355	24h vs 0h
RBMS1	0.0507863	296.393	0.787464	0.907786	24h vs 0h
DPP4	-0.355026	309.348	0.104378	0.295211	24h vs 0h
GTF3C3	-0.531914	73.0849	0.0939595	0.276579	24h vs 0h
PGAP1	-0.46836	36.133	0.31546	0.578284	24h vs 0h
ANKRD44	1.00041	20.2087	0.118167	0.321337	24h vs 0h
SF3B1	-0.126124	701.606	0.330488	0.592928	24h vs 0h
IDH1	-0.275754	114.489	0.43068	0.683213	24h vs 0h
KANSL1L	-0.78964	145.595	0.00113191	0.0107707	24h vs 0h
LANCL1	-0.197623	52.3145	0.638899	0.826339	24h vs 0h
COL4A4	-0.507942	135.22	0.0611092	0.209454	24h vs 0h
TUBA4A	-0.857897	65.2946	0.0778	0.244784	24h vs 0h
DNPEP	0.226937	79.9162	0.489107	0.728776	24h vs 0h
CHPF	0.937812	90.2185	0.00520732	0.0354363	24h vs 0h
CNPPD1	-0.220273	373.29	0.154985	0.379856	24h vs 0h
ENSG00000284820	-0.0660697	31.6725	0.983274	0.992577	24h vs 0h
ATG9A	0.0136917	55.2144	0.864953	0.944319	24h vs 0h
GLB1L	-0.147284	14.5156	0.97871	0.990768	24h vs 0h
HSPD1	-0.558652	502.308	1.41271e-05	0.00026808	24h vs 0h
NR1D2	-1.44313	101.647	3.22601e-07	8.65254e-06	24h vs 0h
CNOT10	-0.0848882	29.425	0.867173	0.945285	24h vs 0h
NR2C2	-0.48529	156.359	0.0344338	0.143007	24h vs 0h
CAPN7	-0.842071	65.6466	0.016281	0.0831101	24h vs 0h
EAF1	-0.533134	98.2809	0.056523	0.198658	24h vs 0h
ACVR2B	-0.626206	49.8232	0.103188	0.292878	24h vs 0h
CTDSPL	-0.115898	99.4688	0.794635	0.911818	24h vs 0h
MYD88	1.14714	33.3496	0.0587341	0.203965	24h vs 0h
OXSR1	0.206003	81.6475	0.429973	0.682807	24h vs 0h
MLH1	-1.05053	25.2012	0.0557846	0.196991	24h vs 0h
GOLGA4	-0.657342	183.835	0.00572303	0.0380031	24h vs 0h
MTERF4	-0.974166	79.7668	0.00328454	0.0243726	24h vs 0h
PASK	-0.782081	42.7207	0.108224	0.302435	24h vs 0h
OBSL1	0.438992	144.694	0.17587	0.408888	24h vs 0h
EPHA4	-0.968633	247.932	1.39288e-08	4.9535e-07	24h vs 0h
FARSB	-0.551043	35.2287	0.239769	0.495253	24h vs 0h
AP1S3	-0.507844	140.333	0.035331	0.145538	24h vs 0h
ENSG00000286239	-0.558231	88.4357	0.0847056	0.257987	24h vs 0h
WDFY1	-0.439577	167.855	0.0652789	0.21831	24h vs 0h
SERPINE2	0.498996	134.48	0.0437283	0.167815	24h vs 0h
EDEM1	0.331832	65.0121	0.297044	0.560136	24h vs 0h
LMCD1	0.0811161	174.265	0.685326	0.852931	24h vs 0h
THUMPD3	-0.124174	66.0231	0.903144	0.960992	24h vs 0h
TRIP12	0.200511	447.065	0.144132	0.362863	24h vs 0h
ILKAP	-0.0164782	68.3546	0.995705	0.9982	24h vs 0h
HES6	-0.559005	13.7117	0.502298	0.738715	24h vs 0h
HDAC4	-0.4556	46.7798	0.287804	0.550617	24h vs 0h
NDUFA10	-0.454884	83.668	0.233108	0.485898	24h vs 0h
IL17RC	0.900701	19.2922	0.0997675	0.286559	24h vs 0h
ENSG00000288550	0.869233	11.6782	0.391319	0.648394	24h vs 0h
CRELD1	-0.543206	18.6483	0.404458	0.659091	24h vs 0h
FANCD2	-0.681884	35.9074	0.185523	0.42203	24h vs 0h
BRK1	0.239343	33.1022	0.555573	0.775605	24h vs 0h
ATG7	0.435911	11.5737	0.476786	0.719261	24h vs 0h
PPARG	-0.626097	63.8382	0.119443	0.323414	24h vs 0h
LSM3	-1.15669	27.4989	0.0523058	0.189239	24h vs 0h
SLC6A6	0.271623	969.672	0.0325109	0.136737	24h vs 0h
CCDC174	-0.173712	57.9292	0.623474	0.819633	24h vs 0h
RAB5A	-0.300524	114.136	0.330111	0.592472	24h vs 0h
KAT2B	-0.403841	32.8494	0.418012	0.671012	24h vs 0h
UBE2E2	-1.05684	26.8274	0.362847	0.622065	24h vs 0h
UBE2E1	0.305518	42.6835	0.442185	0.69164	24h vs 0h
RPL15	-0.849673	219.407	0.00375465	0.0271105	24h vs 0h
HEMK1	-0.522904	15.8657	0.536056	0.761421	24h vs 0h
MAPKAPK3	-1.40932	65.148	0.000256128	0.00321063	24h vs 0h
MANF	0.150417	45.0962	0.817337	0.923835	24h vs 0h
RBM15B	-0.35195	235.951	0.0533048	0.191554	24h vs 0h
RAD54L2	-0.558005	85.7006	0.0942426	0.276993	24h vs 0h
TEX264	-1.99086	31.6305	0.00127121	0.0117367	24h vs 0h
GNAI2	0.846469	159.965	0.000496277	0.00554099	24h vs 0h
SEMA3B	1.16447	23.0194	0.0836691	0.255857	24h vs 0h
TCTA	1.13234	15.1565	0.148472	0.3701	24h vs 0h
DAG1	-0.281806	208.04	0.16512	0.39391	24h vs 0h
APEH	-0.170642	44.6849	0.876239	0.949943	24h vs 0h
ARIH2	-0.725915	68.7331	0.0928196	0.274909	24h vs 0h
P4HTM	-0.590624	23.2499	0.537558	0.762428	24h vs 0h
WDR6	0.132462	235.474	0.440689	0.69097	24h vs 0h
VHL	-0.183527	148.566	0.483998	0.725053	24h vs 0h
TATDN2	-0.513845	37.8881	0.273211	0.535229	24h vs 0h
ENSG00000272410	-0.691862	20.2395	0.387698	0.645513	24h vs 0h
MKRN2	0.259193	74.4072	0.456824	0.704349	24h vs 0h
HDAC11	0.530814	12.1509	0.427785	0.680629	24h vs 0h
SETD5	-0.537742	388.473	0.00018027	0.00239744	24h vs 0h
MTMR14	-0.0105308	39.2178	0.946765	0.978542	24h vs 0h
BRPF1	-0.310603	127.283	0.238567	0.493476	24h vs 0h
OGG1	-1.579	54.2434	0.000126621	0.00175442	24h vs 0h
ARPC4	0.562137	78.5676	0.0886761	0.266597	24h vs 0h
ARPC4-TTLL3	0.587232	40.9042	0.24262	0.499066	24h vs 0h
TTLL3	0.892002	62.534	0.0189846	0.0928629	24h vs 0h
JAGN1	-0.413583	63.2027	0.276359	0.537865	24h vs 0h
USP40	-0.432091	69.3523	0.354006	0.615001	24h vs 0h
HJURP	-0.594568	250.938	0.00992435	0.0580704	24h vs 0h
ARL4C	1.19325	1241.68	2.02621e-29	8.8435e-27	24h vs 0h
BHLHE40	-1.02988	1389.13	1.0865e-30	4.9679e-28	24h vs 0h
ARL8B	-0.874928	112.365	0.00118925	0.0112173	24h vs 0h
BTD	0.272471	21.901	0.650513	0.832719	24h vs 0h
OXNAD1	-1.67407	12.4043	0.0258536	0.116003	24h vs 0h
PLCL2	-0.689613	24.6289	0.205383	0.448917	24h vs 0h
NDUFAF3	1.24648	13.7281	0.185391	0.421929	24h vs 0h
ZNF621	-0.0622245	61.9554	0.85879	0.941014	24h vs 0h
CTNNB1	-0.228438	372.69	0.0984034	0.284086	24h vs 0h
TRAK1	0.128494	220.871	0.514889	0.746822	24h vs 0h
GLYCTK	-1.86372	32.2729	0.000963466	0.00944	24h vs 0h
DNAH1	0.00958975	5.91278	0.981237	0.991648	24h vs 0h
NISCH	0.207255	131.111	0.384711	0.643181	24h vs 0h
GNL3	-0.338934	94.2005	0.312055	0.575337	24h vs 0h
SPCS1	0.41087	31.3677	0.468758	0.713306	24h vs 0h
CHMP2B	-0.576276	41.5375	0.671352	0.84554	24h vs 0h
RPP14	-0.4257	96.4094	0.176206	0.409132	24h vs 0h
HTD2	-0.826397	77.5182	0.018942	0.0927257	24h vs 0h
PXK	-0.158194	54.721	0.774703	0.902607	24h vs 0h
RNF123	-0.232756	23.785	0.76638	0.898351	24h vs 0h
RBM6	-0.298205	77.5269	0.439422	0.689771	24h vs 0h
RBM5	-0.631296	250.748	0.000747403	0.00764278	24h vs 0h
SEMA3F	0.149516	189.859	0.41077	0.665241	24h vs 0h
C3orf38	-0.867925	53.8613	0.0362054	0.147934	24h vs 0h
ARL13B	0.255754	30.3018	0.580138	0.790955	24h vs 0h
PAX8	0.967751	1588.54	4.46917e-29	1.86578e-26	24h vs 0h
SLC35F5	-0.0181742	767.68	0.913933	0.965641	24h vs 0h
CCDC93	-0.562948	191.954	0.00560368	0.0373916	24h vs 0h
TRIM71	-0.689549	84.998	0.0167211	0.0848339	24h vs 0h
CRTAP	-0.749958	57.6116	0.0842096	0.256878	24h vs 0h
PDCD6IP	-0.162662	99.6882	0.540423	0.76367	24h vs 0h
TMA7	-0.400569	41.6076	0.431195	0.683336	24h vs 0h
LARS2	-0.21541	28.4922	0.856511	0.939879	24h vs 0h
LIMD1	-0.341604	78.6615	0.299398	0.562184	24h vs 0h
SACM1L	-0.437162	66.0723	0.277287	0.53886	24h vs 0h
EIF1B	-0.00534795	44.9716	0.990338	0.995501	24h vs 0h
RPL14	0.13995	180.132	0.580644	0.790955	24h vs 0h
PARP3	-0.692583	11.3966	0.485655	0.726035	24h vs 0h
WDR48	0.52137	45.1716	0.21915	0.466582	24h vs 0h
SLC25A38	-0.715479	40.9653	0.213152	0.459001	24h vs 0h
RPSA	-0.144569	196.591	0.433777	0.684604	24h vs 0h
NBEAL2	-0.909379	28.0154	0.207405	0.451382	24h vs 0h
KLHL18	0.328329	63.6974	0.434121	0.685033	24h vs 0h
PTPN23	-0.562222	97.7573	0.123875	0.330278	24h vs 0h
DHX30	-0.513332	117.669	0.144764	0.363499	24h vs 0h
TMEM43	0.0240376	86.0495	0.948239	0.978608	24h vs 0h
CRYBG3	0.229283	37.8221	0.580392	0.790955	24h vs 0h
ABHD14A	-0.179396	4.17037	0.944081	0.977999	24h vs 0h
ABHD14A-ACY1	-0.187336	40.7334	0.651748	0.833394	24h vs 0h
ACY1	-0.439243	44.3334	0.322559	0.585042	24h vs 0h
ALAS1	-0.338346	58.9431	0.341965	0.603927	24h vs 0h
ATXN7	-0.311668	124.939	0.217074	0.463923	24h vs 0h
SLC25A26	-0.945186	8.99404	0.317017	0.580141	24h vs 0h
ARL6IP5	-1.59645	24.8846	0.0414363	0.161736	24h vs 0h
PRKCD	-0.186483	30.4749	0.851142	0.937878	24h vs 0h
CACNA1D	-0.849598	12.4933	0.375865	0.634616	24h vs 0h
IL17RB	1.12216	116.25	0.000121231	0.00168949	24h vs 0h
SLC35A5	-2.2723	11.6498	0.000400722	0.00468664	24h vs 0h
PTPRG	-0.611815	138.26	0.0223425	0.104374	24h vs 0h
NECTIN3	-0.198914	43.4974	0.760417	0.895892	24h vs 0h
PLCXD2	-1.45304	43.0485	0.000481864	0.00541787	24h vs 0h
MITF	-0.473454	471.216	0.00191149	0.0162139	24h vs 0h
PPP4R2	-0.241542	146.556	0.386763	0.644628	24h vs 0h
COL8A1	0.229843	36.6766	0.707015	0.864052	24h vs 0h
TBC1D23	-0.0826598	35.8351	0.891576	0.955172	24h vs 0h
NIT2	-1.65054	20.4717	0.0110465	0.062651	24h vs 0h
BARD1	-1.30582	92.1125	2.61305e-05	0.000458913	24h vs 0h
ABCA12	-1.12992	15.266	0.194739	0.434353	24h vs 0h
FN1	1.89406	617.126	3.19149e-36	1.70248e-33	24h vs 0h
UPK1B	-0.803738	33.9323	0.528266	0.756061	24h vs 0h
ARHGAP31	-0.836736	27.8789	0.252085	0.511284	24h vs 0h
NDUFB4	-0.621023	29.6482	0.271065	0.533573	24h vs 0h
TFG	-0.597742	233.308	0.00120627	0.0113222	24h vs 0h
TRMT10C	-0.302371	61.3786	0.379684	0.638034	24h vs 0h
FAM162A	0.502568	7.65776	0.60845	0.810197	24h vs 0h
DTX3L	-0.552879	83.2347	0.128022	0.337247	24h vs 0h
PHLDB2	-0.00170814	159.957	0.981973	0.991681	24h vs 0h
ABHD10	-0.47477	53.8467	0.203706	0.446572	24h vs 0h
TIMMDC1	0.37343	28.7482	0.566548	0.782507	24h vs 0h
PLA1A	0.17942	4.28664	0.810245	0.919546	24h vs 0h
UMPS	-0.50948	67.0668	0.164795	0.393426	24h vs 0h
ATP6V1A	-0.782839	77.2601	0.131431	0.342842	24h vs 0h
ZDHHC23	0.0416052	26.0582	0.863264	0.943618	24h vs 0h
QTRT2	-0.00474874	67.9841	0.977364	0.990415	24h vs 0h
HDLBP	-0.0812565	520.136	0.571326	0.785972	24h vs 0h
STK25	0.196736	98.2474	0.613029	0.812534	24h vs 0h
THAP4	0.866521	64.6876	0.0615603	0.210431	24h vs 0h
DTYMK	-0.733841	28.455	0.255584	0.514813	24h vs 0h
ARMC8	0.435463	61.3641	0.2823	0.544197	24h vs 0h
MRAS	0.56025	36.4214	0.1898	0.427608	24h vs 0h
DNAJC13	-0.659629	83.423	0.03234	0.136137	24h vs 0h
UBA5	-0.0146511	41.6077	0.992328	0.99663	24h vs 0h
ATP2C1	-0.680817	25.3715	0.310365	0.573432	24h vs 0h
MYNN	-0.749958	57.0576	0.0407624	0.160082	24h vs 0h
RAP2B	-0.026706	102.026	0.98756	0.994584	24h vs 0h
MME	-0.199474	11.3126	0.885405	0.953528	24h vs 0h
GMPS	-1.70315	82.0489	5.28642e-07	1.38311e-05	24h vs 0h
HIBCH	0.216464	5.95691	0.701382	0.86148	24h vs 0h
NEMP2	-0.388814	17.0764	0.627905	0.821633	24h vs 0h
STAT1	-0.332288	2053.09	0.00023795	0.00301424	24h vs 0h
MRPS22	-0.28148	32.9466	0.667376	0.844073	24h vs 0h
CLSTN2	-1.92815	61.1766	0.208318	0.452346	24h vs 0h
ABCF3	-0.312171	53.6985	0.428201	0.680849	24h vs 0h
RNF13	-0.857237	27.3302	0.182238	0.41663	24h vs 0h
TSC22D2	-0.167393	245.766	0.384824	0.643181	24h vs 0h
EIF2A	-0.413816	64.9247	0.263775	0.525362	24h vs 0h
SELENOT	-0.887036	32.3172	0.102055	0.290436	24h vs 0h
ECT2	0.000203174	112.721	0.959525	0.982654	24h vs 0h
NLGN1	0.850118	44.1023	0.034601	0.143546	24h vs 0h
ENSG00000283149	-0.459304	16.5064	0.561117	0.779605	24h vs 0h
ZBTB38	-0.0970544	176.241	0.657429	0.835911	24h vs 0h
RASA2	0.157601	66.3565	0.643195	0.827765	24h vs 0h
TRPC1	-0.227825	12.4096	0.829861	0.929271	24h vs 0h
U2SURP	-0.392967	134.586	0.123611	0.330247	24h vs 0h
COPG1	-0.478401	141.593	0.0803416	0.249495	24h vs 0h
HMCES	0.436134	43.8525	0.242078	0.498484	24h vs 0h
IFT122	-0.384359	33.1186	0.461555	0.70757	24h vs 0h
MBNL1	-0.617465	146.618	0.0094041	0.0557485	24h vs 0h
CDV3	0.310807	426.35	0.0192707	0.0939479	24h vs 0h
SRPRB	-0.875409	17.9874	0.257539	0.516881	24h vs 0h
CEP63	-1.22053	41.7222	0.0448321	0.170554	24h vs 0h
EPHB1	-2.46645	28.2852	0.0537857	0.192805	24h vs 0h
TIPARP	-0.341059	200.108	0.0961786	0.280068	24h vs 0h
RSRC1	-1.36087	20.264	0.0694827	0.227549	24h vs 0h
RNF7	0.185584	51.5055	0.676187	0.849265	24h vs 0h
ATP1B3	-0.00445322	60.1721	0.847364	0.936709	24h vs 0h
PLS1	-0.300018	28.2842	0.67281	0.846501	24h vs 0h
NMD3	-0.570069	70.1874	0.108069	0.302178	24h vs 0h
NUDT16	-0.0395972	31.6001	0.962404	0.983608	24h vs 0h
PLXNA1	-0.553893	91.4899	0.0748969	0.238336	24h vs 0h
MCM2	-1.76464	107.4	3.02492e-07	8.21664e-06	24h vs 0h
ABTB1	-0.193048	9.82235	0.880926	0.951813	24h vs 0h
PARP14	-0.0834456	62.636	0.871044	0.947046	24h vs 0h
SLC49A4	-0.0551202	10.6918	0.93089	0.972305	24h vs 0h
PDIA5	0.715486	20.1849	0.222249	0.471207	24h vs 0h
KALRN	-0.718619	50.1423	0.0859355	0.260712	24h vs 0h
ALCAM	-0.757376	61.0577	0.0481238	0.179033	24h vs 0h
BBX	-0.110181	144.849	0.669683	0.844903	24h vs 0h
DZIP3	-2.30367	37.4237	1.81842e-05	0.000335779	24h vs 0h
PPP2R3A	-0.113705	65.8253	0.850521	0.937594	24h vs 0h
PCCB	-0.52024	17.37	0.665027	0.842315	24h vs 0h
NCK1	0.0747882	54.5566	0.785383	0.907393	24h vs 0h
GYG1	-1.63007	15.7914	0.0783236	0.24562	24h vs 0h
HPS3	-0.402863	38.5887	0.391014	0.64804	24h vs 0h
PCNP	-0.378109	57.6791	0.341146	0.603072	24h vs 0h
CEP97	-0.870502	33.8409	0.124889	0.331364	24h vs 0h
NXPE3	-0.000419232	37.3279	0.945534	0.978317	24h vs 0h
NFKBIZ	0.0829106	1589.74	0.35301	0.614058	24h vs 0h
SLC25A36	-0.328927	99.1634	0.263329	0.524784	24h vs 0h
SEC61A1	-0.186442	212.949	0.37334	0.632753	24h vs 0h
RAB7A	-0.585505	149.187	0.0115228	0.0648168	24h vs 0h
ACAD9	-0.301404	41.3366	0.480525	0.721593	24h vs 0h
SKIL	0.446628	198.684	0.0417091	0.162471	24h vs 0h
FNDC3B	-0.0896401	251.038	0.830528	0.929395	24h vs 0h
SEC62	-0.323922	121.063	0.254075	0.512988	24h vs 0h
GPR160	0.389865	13.7449	0.545179	0.766556	24h vs 0h
PRKCI	-0.352399	91.4085	0.21708	0.463923	24h vs 0h
ATP11B	-0.53898	64.4942	0.304152	0.567209	24h vs 0h
KLHL24	0.18421	59.6837	0.509957	0.742697	24h vs 0h
YEATS2	-0.120915	76.9589	0.831907	0.929921	24h vs 0h
PIK3CA	0.0421104	34.7239	0.870624	0.94685	24h vs 0h
ZNF639	-0.266454	108.811	0.30985	0.572922	24h vs 0h
MFN1	-0.563232	34.9588	0.246899	0.504643	24h vs 0h
ACTL6A	-1.29383	34.1869	0.00597533	0.0393789	24h vs 0h
NDUFB5	0.131865	27.0938	0.917771	0.966705	24h vs 0h
VPS8	-0.909923	11.1686	0.331529	0.594351	24h vs 0h
MAP3K13	-1.27517	41.5663	0.0192352	0.0938497	24h vs 0h
SENP2	0.151051	49.4295	0.645648	0.829299	24h vs 0h
DNAJB11	-0.448683	99.2311	0.160565	0.38806	24h vs 0h
SCHIP1	-0.131345	454.337	0.388033	0.645724	24h vs 0h
EFHB	-0.958125	44.1896	0.0375551	0.151796	24h vs 0h
SEC13	0.323755	93.1093	0.307176	0.570062	24h vs 0h
VGLL4	-0.608637	150.441	0.0221641	0.103865	24h vs 0h
HACL1	-1.64078	9.89189	0.0803268	0.249495	24h vs 0h
ANKRD28	-0.817477	64.4135	0.0229217	0.10607	24h vs 0h
DPH3	0.293576	34.4888	0.48571	0.726035	24h vs 0h
RFTN1	0.640792	45.301	0.177189	0.410364	24h vs 0h
UBP1	-0.139959	117.053	0.583837	0.792919	24h vs 0h
CLASP2	-1.20355	40.7254	0.0106982	0.0612913	24h vs 0h
ULK4	1.04267	6.55094	0.0848045	0.258096	24h vs 0h
GORASP1	-0.891385	50.4653	0.0437309	0.167815	24h vs 0h
CSRNP1	-0.472417	178.563	0.0198055	0.0956602	24h vs 0h
NCBP2AS2	0.227302	29.438	0.574315	0.787716	24h vs 0h
FYTTD1	0.286492	47.3701	0.400236	0.656123	24h vs 0h
LRCH3	0.389621	80.4248	0.292228	0.555203	24h vs 0h
RPL35A	-0.860192	78.5947	0.00898045	0.0541648	24h vs 0h
LMLN	0.208047	26.0513	0.693262	0.856561	24h vs 0h
ALS2CL	-1.92778	19.5031	0.00687391	0.0441198	24h vs 0h
RAD18	-0.418078	36.0185	0.456485	0.704284	24h vs 0h
CAMK1	-0.401216	7.7804	0.751175	0.892009	24h vs 0h
TADA3	0.502061	63.4594	0.277841	0.538955	24h vs 0h
OPA1	-0.57548	75.5996	0.0996927	0.286516	24h vs 0h
HES1	-0.242453	228.636	0.291064	0.553973	24h vs 0h
LPP	0.540023	148.8	0.0231431	0.106888	24h vs 0h
CLDN16	-0.594421	29.1017	0.36208	0.621355	24h vs 0h
PIGX	-0.592524	17.5451	0.468356	0.712929	24h vs 0h
PAK2	0.207856	157.932	0.322793	0.58509	24h vs 0h
SENP5	-0.461866	112.209	0.133424	0.346094	24h vs 0h
NGLY1	-2.71784	21.4212	8.17191e-05	0.0011998	24h vs 0h
SLC4A7	0.33296	52.5541	0.340877	0.603072	24h vs 0h
AZI2	0.200496	28.2869	0.679426	0.851343	24h vs 0h
MRPS25	-0.530583	55.899	0.189766	0.427608	24h vs 0h
RBSN	-0.0469738	58.2662	0.938391	0.975894	24h vs 0h
EIF2B5	-0.00797328	58.1263	0.993182	0.996919	24h vs 0h
DVL3	-0.276124	111.214	0.460487	0.707246	24h vs 0h
AP2M1	-0.221494	138.664	0.389461	0.646766	24h vs 0h
TBC1D5	0.457614	51.5606	0.210261	0.455123	24h vs 0h
LZTFL1	1.11261	24.8367	0.0651562	0.218065	24h vs 0h
FYCO1	-0.0908623	51.9139	0.922146	0.968687	24h vs 0h
POMGNT2	-1.5755	14.4675	0.0589501	0.204346	24h vs 0h
ANO10	-1.03309	12.8098	0.206879	0.450646	24h vs 0h
ZNF445	-0.614204	92.3318	0.0440118	0.1683	24h vs 0h
RAF1	-0.642704	144.793	0.00929501	0.0552978	24h vs 0h
RPL32	-0.544403	98.4708	0.629925	0.821684	24h vs 0h
EPM2AIP1	-0.204183	115.271	0.521313	0.752024	24h vs 0h
LRRFIP2	-0.241437	64.2339	0.516722	0.747787	24h vs 0h
PLCD1	-2.13376	10.718	0.109587	0.304649	24h vs 0h
ACAA1	0.750233	40.5256	0.078255	0.245557	24h vs 0h
SEC22C	-0.398892	57.8456	0.282922	0.545287	24h vs 0h
ENSG00000280571	-0.926614	8.67841	0.442383	0.69164	24h vs 0h
HIGD1A	-0.137112	59.296	0.780589	0.905555	24h vs 0h
KIAA1143	-0.537587	64.9453	0.130658	0.341831	24h vs 0h
ZDHHC3	0.0543505	64.134	0.860664	0.942314	24h vs 0h
CDCP1	-0.827491	130.903	0.00139712	0.0126917	24h vs 0h
UBA7	-0.930139	10.6451	0.345025	0.606774	24h vs 0h
SMC4	-0.986404	354.997	1.70402e-07	4.85519e-06	24h vs 0h
CCDC50	-0.0428828	104.516	0.898346	0.958794	24h vs 0h
GFM1	0.0795488	38.8967	0.777459	0.903554	24h vs 0h
MFSD1	-2.14635	18.2122	0.00319998	0.0239487	24h vs 0h
IQCJ-SCHIP1	-0.0535173	454.208	0.770062	0.900438	24h vs 0h
EIF4A2	-1.10282	545.115	1.50953e-15	1.56682e-13	24h vs 0h
APPL1	-0.694126	47.9291	0.128019	0.337247	24h vs 0h
PDE12	-0.599726	74.8904	0.0671491	0.222486	24h vs 0h
SLMAP	-0.178282	60.7824	0.651443	0.833345	24h vs 0h
FLNB	0.270759	916.17	0.0439062	0.168097	24h vs 0h
RPUSD3	0.807092	18.8639	0.181705	0.415905	24h vs 0h
EMC3	-0.66497	29.3978	0.19557	0.435649	24h vs 0h
CRBN	-0.553198	38.4089	0.244999	0.502245	24h vs 0h
SUMF1	-0.0716158	10.9296	0.935183	0.974977	24h vs 0h
OXTR	0.278425	41.4531	0.642324	0.826977	24h vs 0h
ENSG00000288698	-0.786942	20.7131	0.366953	0.62662	24h vs 0h
USP13	-0.313215	72.6685	0.348775	0.610452	24h vs 0h
TTC14	-0.658446	72.2994	0.0717345	0.23214	24h vs 0h
FXR1	-0.495569	112.055	0.140943	0.358784	24h vs 0h
RYBP	-0.516555	152.145	0.0682329	0.224869	24h vs 0h
ENSG00000173366	1.11443	5.82538	0.264458	0.525801	24h vs 0h
TWF2	-0.125968	36.3851	0.79995	0.913549	24h vs 0h
WDR82	-0.421367	356.378	0.0246938	0.112038	24h vs 0h
BAP1	-0.315125	81.8497	0.329803	0.59225	24h vs 0h
GBE1	0.190372	16.7049	0.764695	0.898194	24h vs 0h
CHDH	0.516686	263.689	0.00511451	0.0349744	24h vs 0h
ACTR8	-0.308934	136.441	0.192003	0.430851	24h vs 0h
SELENOK	0.0344012	22.0799	0.899649	0.959612	24h vs 0h
USP4	-0.0285135	38.3503	0.948895	0.978609	24h vs 0h
GPX1	0.246594	63.7982	0.512234	0.744415	24h vs 0h
RHOA	-0.610024	158.309	0.0082813	0.0508746	24h vs 0h
ENSG00000283189	-1.11784	5.4142	0.405663	0.660423	24h vs 0h
CLDND1	-0.668674	51.1108	0.0783583	0.24564	24h vs 0h
DALRD3	1.69553	22.2899	0.215143	0.461921	24h vs 0h
IMPDH2	-0.0883915	40.2954	0.851817	0.93821	24h vs 0h
QRICH1	-0.114254	163.201	0.698028	0.859925	24h vs 0h
QARS1	-0.888659	62.318	0.0265699	0.118442	24h vs 0h
GUCA1C	-0.362213	12.3165	0.741483	0.885537	24h vs 0h
STIMATE-MUSTN1	-0.648245	13.0974	0.523762	0.753827	24h vs 0h
STIMATE	-0.975173	13.1874	0.375056	0.634254	24h vs 0h
PDHB	-0.119039	39.2066	0.808593	0.918647	24h vs 0h
USP19	-0.650847	73.121	0.105741	0.297816	24h vs 0h
LAMB2	0.151619	91.7788	0.560585	0.77909	24h vs 0h
CCDC71	-0.343213	70.457	0.354193	0.615001	24h vs 0h
THOC7	-1.52296	14.7784	0.061907	0.21145	24h vs 0h
PSMD6	-0.343971	59.9128	0.401359	0.656698	24h vs 0h
TASOR	0.0142232	129.807	0.914153	0.965641	24h vs 0h
ARHGEF3	-0.0653809	56.49	0.841989	0.934332	24h vs 0h
IL17RD	-1.57064	41.9764	0.000616327	0.00651759	24h vs 0h
NT5DC2	0.12851	26.2106	0.811737	0.920358	24h vs 0h
PBRM1	-0.823726	88.1294	0.011819	0.066057	24h vs 0h
GLT8D1	-0.334683	30.9443	0.559091	0.777776	24h vs 0h
NEK4	-0.575513	24.4919	0.314768	0.577565	24h vs 0h
ARF4	0.266389	173.956	0.247005	0.504643	24h vs 0h
DENND6A	-1.26322	38.2402	0.00922884	0.0550748	24h vs 0h
EOGT	-0.170642	48.6359	0.776717	0.903114	24h vs 0h
TMF1	-0.465181	90.3607	0.145755	0.365033	24h vs 0h
UBA3	-0.958946	33.4219	0.0711455	0.230862	24h vs 0h
CCDC12	-0.910791	68.5615	0.052682	0.189956	24h vs 0h
SETD2	-0.435199	179.548	0.0360118	0.147331	24h vs 0h
SCAP	0.395393	44.8978	0.293487	0.556819	24h vs 0h
THRB	-0.189729	222.982	0.457308	0.704634	24h vs 0h
TOP2B	-0.088664	107.87	0.744852	0.886916	24h vs 0h
IFRD2	-0.496366	31.1879	0.322355	0.585003	24h vs 0h
OSBPL10	-0.687611	81.1496	0.0749062	0.238336	24h vs 0h
CMTM6	-0.581018	63.6065	0.140506	0.358027	24h vs 0h
DYNC1LI1	-0.506971	54.8786	0.195593	0.435649	24h vs 0h
GLB1	-1.3464	34.7577	0.178241	0.412303	24h vs 0h
NICN1	-1.00554	3.83892	0.527576	0.755748	24h vs 0h
GMPPB	-1.15705	64.0628	0.00179088	0.0153811	24h vs 0h
IP6K1	-0.529052	114.837	0.0638303	0.215203	24h vs 0h
IQSEC1	-1.23518	162.992	5.28275e-07	1.38311e-05	24h vs 0h
NUP210	-2.34314	104.114	6.1698e-10	2.90404e-08	24h vs 0h
XPC	-0.437729	235.577	0.0298365	0.128538	24h vs 0h
COL7A1	1.52668	22.6939	0.0244604	0.111407	24h vs 0h
UQCRC1	-0.0326033	70.0414	0.960768	0.983013	24h vs 0h
RRP9	-0.289318	17.8003	0.739869	0.884634	24h vs 0h
PSMD2	-0.910331	87.4639	0.0156813	0.0811269	24h vs 0h
EIF4G1	-0.201473	458.662	0.292444	0.555498	24h vs 0h
POLR2H	0.128974	53.3086	0.623474	0.819633	24h vs 0h
SLC26A6	0.783037	23.9504	0.143504	0.362327	24h vs 0h
NCKIPSD	-1.51963	18.4475	0.0467754	0.175925	24h vs 0h
IP6K2	-0.424633	207.341	0.0634898	0.214364	24h vs 0h
PRKAR2A	-1.07115	72.8223	0.00940889	0.0557485	24h vs 0h
TMEM115	-0.293428	70.5969	0.448476	0.696582	24h vs 0h
DCAF1	-0.45208	94.1454	0.111563	0.30872	24h vs 0h
NME6	-0.604186	39.0656	0.193773	0.433204	24h vs 0h
PLXNB1	0.376739	125.182	0.154018	0.37823	24h vs 0h
CCDC51	-0.376507	35.9926	0.476225	0.719007	24h vs 0h
[truncated: 7,604 more rows]

## Sheet: GO DEGs
0 vs 4hr													0 vs 12 hr													0 vs 24 hr

## Sheet: List of 115 Genes
TRIB3
TOR3A
TONSL
SMTNL2
GIPR
PPM1H
KLHL21
EEF2K
SOCS3
TMEM132A
KDM7A
SH3BP2
SH3PXD2B
NELFA
NDRG1
MAPKAPK3
ERFE
HIP1R
FAM124A
MBP
CALD1
ST3GAL5
GSE1
PDE1B
SYNM
BAIAP2
DUSP8
AXIN1
HAGHL
SLC15A4
CRYAB
NAA16
CAMKK1
ABTB2
ANK2
LARP1
SCD
SHANK1
GPRC5A
RNF187
MYO18A
ARRB1
PRKAG2
MYO7B
RAB17
LSS
GRB10
PCDH1
SNX27
DAB2IP
C19orf12
NAV1
IQSEC1
FAAP100
ZMIZ1
CDC34
RRAGD
STC2
AHNAK2
RECQL4
TM4SF19
TRNP1
FJX1
SPRING1
AMZ1
SBNO2
LIF
EML5
ASAP2
GCNT2
HERC1
GGT1
IL17RD
ANGPTL4
IRX6
ACP5
TMEM70
OSGIN1
PDE7A
CELF2
SLC29A1
SRC
SLC25A10
FAM53B
SLC7A1
SPSB1
GUK1
RORC
NUDT4
PWWP2B
EVPL
ADGRB1
TBC1D14
SLC23A2
RTN4R
ST3GAL1
TBX2
NRP2
ZNF441
ANKRD46
RALGDS
CHKA
KCNAB2
KIAA1671
SH2B3
GRN
SLC45A4
ZCCHC8
SERPINE1
PPFIBP2
PPP2R2D
FSTL3
MICALL2
SYNPO
CAST
