# Supplementary material for: RNA-mediated condensation of TFE3 oncofusions facilitates transcriptional hub formation to promote translocation renal cell carcinoma
Source: Nat Commun. 2025 Sep 30;16:8712. doi: 10.1038/s41467-025-63761-z (PMC12484640; doi:10.1038/s41467-025-63761-z)
Supplement: Supplementary file 5 — Supplementary Data 3 [file 41467_2025_63761_MOESM5_ESM.xlsx]

## Sheet: TurboID protein list
List of proteins from TurboID
gene	log2(fold change)	pvalue	type
RPS27L	-11.1475	2.714e-07	down
TFPI	-8.45361	9.58852e-07	down
RTN4	-9.17859	1.20631e-06	down
LARP1B	8.48577	1.44357e-06	up
STUB1	-8.71052	1.74252e-06	down
AFF4	8.74594	1.81884e-06	up
TLN2	-8.81818	1.87192e-06	down
ANKHD1	-8.09339	1.91405e-06	down
SNRPE	8.40505	2.1227e-06	up
GATAD2A	9.42007	2.41028e-06	up
MRPL16	-7.99605	2.47827e-06	down
MSH3	7.41573	2.64187e-06	up
MYEF2	8.59704	3.03444e-06	up
SRSF3	11.885	3.11126e-06	up
IGF2BP1	7.1613	3.50921e-06	up
MRPL18	7.61275	3.91856e-06	up
BIN1	-7.74484	4.03709e-06	down
FOSB	8.9562	4.55433e-06	up
PSMD4	-8.26628	4.83376e-06	down
GOT1	7.16851	5.03074e-06	up
SPAG9	-7.03385	5.25271e-06	down
APOBEC3C	-7.96895	6.66105e-06	down
NOSIP	9.75271	6.81467e-06	up
TJP3	-5.92306	7.02509e-06	down
CDK1	10.3742	7.254e-06	up
SEC24D	7.02626	7.28949e-06	up
RAB1A	10.4561	7.67025e-06	up
RPS6KA4	6.30317	8.08642e-06	up
UGP2	7.34453	8.30783e-06	up
ERGIC2	5.4554	9.34053e-06	up
CD2AP	-10.1171	1.02542e-05	down
WASHC2C	-8.23718	1.2803e-05	down
RAVER1	6.21599	1.52163e-05	up
KATNB1	5.87216	1.52695e-05	up
GTF2H2C	6.29146	1.63884e-05	up
PSMF1	7.65716	1.66551e-05	up
CARD11	-4.80061	1.97872e-05	down
ZMIZ2	8.3868	2.08125e-05	up
SHTN1	-6.8941	2.30953e-05	down
DARS2	6.38822	2.32063e-05	up
EEF1E1	7.67081	2.34708e-05	up
PWP2	5.17211	2.35253e-05	up
PPP1R13L	-8.00441	2.4292e-05	down
IFRD1	5.65639	2.44445e-05	up
RBM15	8.09465	2.4508e-05	up
ZC3H14	6.53611	2.73738e-05	up
ATP6V1B2	7.50478	2.83927e-05	up
SYTL4	-8.1911	3.01772e-05	down
ASH2L	4.29572	3.26576e-05	up
ALDOC	6.03868	3.27639e-05	up
RRP9	5.31755	3.29332e-05	up
ARID3B	4.86316	3.29521e-05	up
TACC2	-5.9624	3.35599e-05	down
MDC1	6.30238	3.44751e-05	up
CDKN2AIP	4.68283	3.46892e-05	up
PNKD	-6.58803	3.63431e-05	down
F13A1	6.73655	3.94436e-05	up
RNF214	-5.63065	4.33372e-05	down
KCTD14	-8.06067	4.37898e-05	down
PCCB	-4.83859	4.525e-05	down
C1orf131	4.07786	4.54167e-05	up
TTYH3	5.70893	4.60345e-05	up
HSD17B10	6.48105	4.68122e-05	up
PARS2	5.2625	4.73887e-05	up
NSF	6.34406	4.73953e-05	up
DHX8	6.25966	5.23072e-05	up
AKAP8L	7.92775	5.65815e-05	up
CAP1	3.83978	6.7805e-05	up
MBD4	3.90267	7.1088e-05	up
NXF1	7.34226	8.36356e-05	up
ARID3A	3.56992	8.38188e-05	up
SPECC1L	7.62008	8.53817e-05	up
CDK2AP1	-5.48023	8.80061e-05	down
EPG5	3.86864	9.49872e-05	up
STAG2	3.96833	0.000100198	up
SYAP1	-7.05407	0.000108712	down
RBM3	5.79355	0.000113066	up
GPR143	4.91657	0.000113641	up
TNFAIP8L1	-7.91889	0.000113919	down
TNC	7.13945	0.000116497	up
XIAP	-5.52666	0.00012064	down
RAD54L2	5.49849	0.000122075	up
WIPI2	7.27271	0.000122929	up
PPP1R9A	-4.26115	0.000125589	down
RPAP3	-5.96686	0.000134279	down
SMG9	4.1227	0.000138486	up
PXK	5.81143	0.000139702	up
RAD23B	-4.33619	0.00015452	down
MRPS17	8.15799	0.000166016	up
BEND3	6.39975	0.000179377	up
SMTN	8.73079	0.000185977	up
USP6NL	-6.80945	0.00019169	down
NUP155	6.11638	0.000199082	up
ITCH	6.00976	0.00020226	up
CRYL1	4.19592	0.000204724	up
NRDC	-4.58502	0.000209175	down
TPD52L2	-6.82273	0.000243895	down
ITPA	6.25521	0.000256265	up
HECTD1	5.23274	0.000282659	up
POLRMT	4.79924	0.000285308	up
YTHDC1	4.6302	0.000291932	up
POLDIP3	3.13791	0.00033101	up
CREBBP	2.82998	0.000339216	up
GPI	5.86578	0.00038681	up
DIP2B	2.84193	0.000394455	up
ESYT2	3.89453	0.000403203	up
VKORC1L1	2.87934	0.000416255	up
ZCCHC8	4.98705	0.000431325	up
ARMT1	6.16104	0.000451062	up
HDAC1	3.24371	0.000463851	up
CUL7	4.23105	0.000472848	up
AHNAK	-2.49962	0.000494287	down
SYNRG	-3.40803	0.000496731	down
NOSTRIN	-4.2057	0.000511184	down
PIH1D1	-8.21233	0.000523643	down
PSMD14	7.39851	0.000525445	up
RBM5	5.84682	0.000531811	up
CLINT1	6.35445	0.000567258	up
MRPL17	3.0249	0.000576437	up
POR	2.77727	0.00058064	up
SRP54	-7.7665	0.000606514	down
ARHGEF10L	-8.31684	0.000625434	down
B3GALT6	-6.5087	0.000637304	down
WDR12	-4.22591	0.000644913	down
RPRD1B	4.55163	0.000667008	up
POLR1B	3.77963	0.000671244	up
SFXN3	-6.73855	0.00072533	down
CDK4	4.82004	0.000757299	up
TUBGCP2	3.88285	0.000786654	up
TRIM26	-8.0522	0.000809054	down
DHX29	3.12074	0.000824596	up
CDC73	3.28258	0.000850098	up
APOBEC3B	2.80051	0.000873062	up
GTF3C2	6.71566	0.000878944	up
PPP1R10	4.56893	0.000895735	up
PPM1G	-4.11301	0.00094186	down
DSG2	5.59568	0.000953594	up
FSCN1	2.74783	0.000972759	up
PTPA	2.39777	0.000981545	up
PSMD1	3.53301	0.000999352	up
ZC3H4	3.85259	0.00107148	up
BAZ1A	6.35334	0.0010784	up
PPIL2	6.826	0.00111639	up
EIF2AK4	4.47108	0.00113284	up
ANXA2	-3.38654	0.00113838	down
CBR1	3.68331	0.00116502	up
AHNAK2	-2.24831	0.00117638	down
XPO1	3.34232	0.001191	up
MYO18A	2.56423	0.00119413	up
CAMK2B	3.72731	0.00123367	up
ARPC1A	2.19148	0.00128991	up
GDI2	2.32711	0.00134092	up
MAP4	-2.22008	0.00135017	down
GTF2I	2.61834	0.00135975	up
CHD8	2.36716	0.00142398	up
FER	-6.67449	0.00142908	down
AASS	3.24699	0.00143573	up
AGO2	5.79197	0.00144119	up
SAMD9	5.77169	0.00145112	up
MCCC2	-4.91738	0.00149646	down
FLNB	-2.04121	0.00155346	down
IPO7	-2.0611	0.00157067	down
RPA1	2.20813	0.00157876	up
ZBTB10	3.05106	0.00160871	up
PRPF19	2.2903	0.0016294	up
NDRG1	7.19342	0.00164448	up
EPB41L4B	-2.19841	0.00167637	down
RPS29	4.21976	0.00171163	up
GLS	2.57679	0.00180757	up
SART3	5.44632	0.00181669	up
RC3H1	4.22986	0.00181877	up
STK4	5.39547	0.00183511	up
ZBTB33	6.47859	0.00185211	up
SAFB	3.03	0.00190221	up
CCT3	3.37313	0.00193703	up
RPS10P5	-2.58919	0.00197027	down
PSMC3	2.66954	0.0019982	up
UIMC1	4.88075	0.00202441	up
KHSRP	8.90933	0.00205856	up
BUB3	2.35861	0.00213145	up
SHMT2	5.44727	0.00227238	up
GPD2	6.89823	0.00227309	up
KANK1	-4.46812	0.00233344	down
ENO1	1.9908	0.0023344	up
CLTC	1.897	0.00234252	up
EHBP1	-4.63021	0.00236004	down
EIF4A1	2.57421	0.00237909	up
ATIC	2.42074	0.00238511	up
CDC37	-6.35872	0.00244757	down
TRADD	5.12566	0.00245498	up
SF3A1	3.32369	0.00245877	up
HEATR1	4.98117	0.00250333	up
ACO1	2.52731	0.00257115	up
BCAS2	6.87821	0.00257247	up
CCT8	-2.78179	0.00259206	down
HSP90B1	2.1532	0.00259942	up
GPC1	4.07054	0.00262841	up
DNAJC8	3.96309	0.00267669	up
GIT1	-2.13686	0.00271431	down
DHX38	1.75712	0.00273835	up
DDX3X	2.45653	0.00284836	up
ARF5	2.08545	0.00286235	up
DIDO1	3.89657	0.00289381	up
GART	2.30918	0.00290396	up
FBRS	4.93266	0.00294919	up
MVP	2.24815	0.00300669	up
UBAP2	5.15614	0.00302634	up
CFL2	5.35169	0.00303515	up
MRPL52	4.89913	0.00311475	up
DOCK9	5.27818	0.0031351	up
ACTA2	1.97865	0.00315512	up
RPL24	1.93895	0.00321822	up
FMNL2	-1.72061	0.00325459	down
CALM2	-6.94104	0.00326907	down
PSMC1	2.16992	0.0033658	up
NOP16	2.25424	0.00338808	up
HS2ST1	-6.54094	0.00360152	down
VPS53	4.50293	0.0036264	up
ACTR2	3.81252	0.00368292	up
SULF2	-5.99353	0.00373355	down
ISOC1	5.43482	0.00376082	up
EEF2	1.89455	0.00382308	up
TLN1	-2.79135	0.00396462	down
RTKN	4.19876	0.00397874	up
RRBP1	2.88604	0.00405143	up
NPM1	3.88586	0.0040604	up
ACTR3	2.57179	0.00411317	up
NUDC	-8.707	0.00411978	down
EIF3A	7.2751	0.00416872	up
MRPL44	3.35564	0.00417804	up
ASNS	3.01543	0.00418618	up
SPATS2L	2.68323	0.00424373	up
EIF2A	2.66553	0.00427179	up
MED17	6.13906	0.00430624	up
NCOR2	2.03176	0.00437816	up
HNRNPK	1.73879	0.00438674	up
CTPS1	1.97254	0.00438981	up
MTDH	1.67766	0.00439987	up
TCEA1	6.17015	0.00442312	up
ATXN2L	2.94789	0.00445404	up
PAFAH1B1	2.1571	0.00446169	up
BCL9L	7.71811	0.0044855	up
PDK3	2.49817	0.00450388	up
BCS1L	4.8685	0.0045315	up
DMAP1	1.94115	0.00454513	up
ARF4	1.9908	0.00459626	up
HNRNPA1L2	2.2619	0.00461368	up
TRA2B	1.80479	0.00464406	up
MSH6	1.62431	0.00471274	up
CSTF2	5.02484	0.00472107	up
RBM27	2.99864	0.00473548	up
AHCY	2.23753	0.00474416	up
RPN2	2.04824	0.00481216	up
RAB11FIP1	1.72637	0.00482188	up
DOCK11	4.45085	0.00484423	up
PDCD11	3.34814	0.00487653	up
MYH9	2.12477	0.00497767	up
E2F4	2.61927	0.00500167	up
UGT1A8	2.51102	0.00500329	up
BRD4	2.86558	0.0050192	up
STIM1	-8.16075	0.00510727	down
NPEPPS	1.95993	0.00511211	up
DENND3	3.97744	0.00511382	up
FAM98B	2.39894	0.00516306	up
YES1	4.52053	0.00519722	up
HPRT1	3.21664	0.00524139	up
G3BP1	3.57697	0.00538954	up
API5	6.63409	0.00565688	up
RECQL	2.68683	0.00571809	up
GCN1	3.86731	0.00572259	up
ACTG1	1.59662	0.00573797	up
SF1	2.40873	0.00583947	up
EARS2	3.59614	0.00585573	up
SMG6	2.86099	0.00588698	up
MRPL1	2.44789	0.00609926	up
SFPQ	1.37652	0.00612339	up
PDXDC1	6.09324	0.00616551	up
NOL10	-1.51017	0.00621548	down
MYH10	1.904	0.00625531	up
RBMX	2.34616	0.00631832	up
IPO8	-3.18095	0.00636515	down
FH	2.03734	0.00641767	up
SLC3A2	5.80604	0.00649813	up
PTBP3	2.66607	0.00657128	up
DNAJA3	1.73128	0.00661064	up
PCYT1A	4.98355	0.00663747	up
PTBP1	1.95128	0.00666199	up
DNPEP	2.0288	0.00670974	up
HNRNPD	3.11884	0.00675697	up
AMACR	-5.52273	0.00681472	down
TNK1	-3.25682	0.00683709	down
SYNM	9.02569	0.00688693	up
VPS72	5.55933	0.00689053	up
PRKRA	4.17945	0.00690734	up
ALYREF	3.12906	0.00692799	up
GIGYF2	-6.78774	0.00704585	down
ZC3HAV1	2.3557	0.00710505	up
RPL29	2.26551	0.00741789	up
XRN2	2.23443	0.00743254	up
TOP2A	1.54379	0.00756655	up
FLNA	-1.34523	0.00764278	down
CMTR1	3.65455	0.00765217	up
EHD1	1.70303	0.00766862	up
DDX17	1.75038	0.00768919	up
AK3	5.07553	0.00771247	up
RPS9	1.41469	0.00782458	up
YBX1	2.64912	0.00797077	up
RBM47	2.11231	0.00806765	up
SMCHD1	5.72611	0.00808881	up
SNW1	2.10457	0.00813549	up
MAMLD1	5.60484	0.00837608	up
KAT5	2.38463	0.00842531	up
YLPM1	7.77453	0.00863303	up
ARF3	1.32075	0.00867597	up
CACUL1	5.00109	0.00878474	up
NELFE	2.19633	0.00886224	up
HNRNPM	1.83276	0.00887289	up
TRAP1	7.51853	0.00891851	up
CAD	1.32916	0.008924	up
ERBIN	-2.99039	0.00904856	down
DIS3	5.07762	0.00911216	up
GPKOW	4.70809	0.00918618	up
GGA2	-6.58553	0.00933063	down
HNRNPCL2	1.55641	0.00933546	up
ARCN1	1.42135	0.00940872	up
ALDH1A1	5.90778	0.00951205	up
EIF4A2	1.55807	0.00952762	up
GTF3C1	1.79337	0.0095763	up
TTF2	-4.05743	0.00960835	down
RPS6	1.6653	0.00961711	up
SNRPD2	3.10665	0.0096415	up
GADD45GIP1	1.89565	0.00964773	up
RPL28	3.13154	0.00966172	up
KIF4A	4.82446	0.00966709	up
SF3B2	2.34171	0.0097462	up
GAPDH	2.13507	0.00998963	up
PHGDH	2.49239	0.0100591	up
RPS10	-2.32881	0.0100933	down
RBM14	2.74783	0.0101161	up
RPS26	1.66966	0.0101743	up
TCAF1	3.87366	0.01019	up
MT-CO2	1.50128	0.0102519	up
VBP1	-2.15183	0.0103345	down
PTPN13	-8.21601	0.0103761	down
CNN3	1.41319	0.0105945	up
ZC3H18	3.11014	0.0106583	up
C1orf198	-3.50612	0.0106873	down
RNF213	6.00281	0.010912	up
PPME1	2.88644	0.0109138	up
ILF3	1.92257	0.0109615	up
ZYX	-5.01945	0.0109845	down
AIMP2	1.80118	0.0110641	up
STRAP	3.03914	0.0111328	up
PAK2	-2.29661	0.0111565	down
SYMPK	2.41027	0.0111666	up
YTHDC2	6.09293	0.0111827	up
VPS37C	3.03867	0.0112192	up
RBM10	6.07529	0.011244	up
DHX30	2.52858	0.0112481	up
PSMD2	2.82167	0.0112678	up
ERCC4	4.12045	0.0113763	up
ANKRD11	-3.06269	0.0114001	down
MRPL4	1.49006	0.0114073	up
MCCC1	-1.34248	0.0115582	down
PDCD6IP	1.76883	0.0116695	up
ACLY	1.45537	0.0119169	up
RPL30	1.64675	0.0120617	up
MAP4K5	5.33249	0.0122167	up
RPLP0P6	2.61214	0.0122449	up
PRRC2A	6.29494	0.0122462	up
SRSF5	1.92038	0.0123747	up
HKDC1	1.50196	0.0123962	up
NFRKB	2.1739	0.0126127	up
DHX9	2.03322	0.0128773	up
ALX4	1.81897	0.0129337	up
CSNK2B	2.21191	0.0129338	up
CLK3	4.82104	0.0129365	up
IMMT	2.88105	0.0129421	up
AKAP9	2.2095	0.0130303	up
ETV6	-6.36634	0.0130975	down
CCT6A	3.12488	0.0131706	up
FAM50A	1.79641	0.0132747	up
ARHGAP29	-2.3494	0.0132801	down
PRDX6	2.43215	0.0133258	up
EBNA1BP2	3.89164	0.0134102	up
SDF4	-6.49355	0.0135278	down
ADAR	2.65834	0.0135395	up
CBX8	4.91067	0.0137073	up
MTHFD1	1.39855	0.0137639	up
NSUN5	3.99143	0.0137695	up
MYL12A	1.39289	0.0137695	up
C7orf50	1.87658	0.013826	up
USP39	1.99151	0.0138521	up
ZNF638	4.13704	0.013873	up
MRPL15	4.63141	0.0139048	up
PABPC1	1.79267	0.0140595	up
GNAI2	5.39359	0.0140612	up
PPP1CA	1.58581	0.0142543	up
ACAA1	4.05209	0.0142794	up
PYGL	4.69521	0.0143473	up
EPB41L5	-1.1677	0.0143482	down
PPAN	6.07716	0.0145787	up
PLRG1	6.43382	0.0147305	up
ARPC2	2.0852	0.0147651	up
PRRC2B	4.34766	0.0148466	up
EIF2AK2	1.16326	0.0149125	up
HNRNPF	1.61546	0.0149731	up
EDC4	3.63765	0.0151296	up
FAM98A	1.68804	0.0152344	up
MITF	-1.37745	0.0153452	down
ABCF3	4.86216	0.0154253	up
CAV1	-7.43878	0.0154534	down
EZR	-1.47374	0.015484	down
RPL7A	1.46487	0.0155711	up
RAD50	2.95507	0.0157659	up
WDR37	-4.9476	0.0158595	down
RAB11FIP5	1.21666	0.0159565	up
PSPC1	1.90756	0.0159785	up
MRPL9	3.47164	0.0160287	up
EP400	1.15053	0.0161988	up
SBNO1	1.82613	0.0162807	up
RPL13AP3	1.52322	0.0162945	up
FAT1	3.04915	0.016503	up
PIK3AP1	1.55858	0.0165074	up
CKAP4	-1.20716	0.0165661	down
PFKL	1.34142	0.0168456	up
COPB1	1.1193	0.0169622	up
NOTCH2	3.38611	0.0171655	up
CCAR2	7.60668	0.0171723	up
CDC42	1.40879	0.017363	up
MED15	3.56998	0.0174518	up
JMJD1C	6.89891	0.0175101	up
PTDSS1	7.37218	0.0175433	up
PRKAA2	-2.67353	0.0176472	down
DOCK6	2.39726	0.0178804	up
HNRNPL	1.94782	0.0179427	up
FXR1	1.6009	0.0180136	up
ADSL	4.71097	0.0180783	up
EMC1	1.60068	0.0181559	up
LDHA	1.28227	0.0181634	up
GBE1	-5.89046	0.0181871	down
DDX5	2.44515	0.0181911	up
CS	2.92233	0.0183096	up
NCL	2.05007	0.0183621	up
SRPK1	1.46595	0.0183917	up
GPNMB	1.73011	0.0184315	up
LDHB	1.19642	0.0185295	up
LARP1	2.81676	0.018606	up
SMARCE1	-1.88727	0.0188137	down
CALU	1.17513	0.0189886	up
ACO2	2.87698	0.0191863	up
YAP1	1.30932	0.0193682	up
FASN	1.22946	0.0193794	up
MRPS15	-1.33756	0.0195546	down
HNRNPU	1.73859	0.0197053	up
MRPL28	1.73085	0.0197978	up
RPL19	1.43783	0.0198983	up
COBLL1	-2.27398	0.019948	down
ABR	-2.72458	0.0200661	down
PARP4	6.77356	0.0201693	up
SMARCD3	-1.03223	0.0202398	down
IGF2BP2	2.593	0.0202537	up
GTPBP1	5.33866	0.0203065	up
SRSF1	1.27219	0.0203169	up
TCP1	1.92741	0.020398	up
VCAN	2.61803	0.0205602	up
NUP205	1.76008	0.0206512	up
RBM34	4.66616	0.0207021	up
ELAVL1	1.87441	0.0209167	up
LLGL2	-5.28265	0.0210021	down
UBAP1	-4.84283	0.0211957	down
IGF2BP3	2.16772	0.0212542	up
PPP1R7	1.83529	0.0213729	up
HK1	3.80342	0.0215683	up
INA	1.51672	0.0217544	up
SMN1	1.27732	0.021881	up
RAB7A	1.6327	0.0219864	up
UBR4	4.90032	0.022079	up
TFE3	-1.97491	0.0220979	down
LYN	5.23943	0.0223758	up
ZFR	4.94857	0.0223869	up
SFSWAP	7.38569	0.0224376	up
PXDN	4.21608	0.0226815	up
GIPC1	-5.27807	0.0226871	down
PIAS1	2.86191	0.0232622	up
RAB21	4.58235	0.0234635	up
ING2	-2.41748	0.0234685	down
RPL13	1.23901	0.0234851	up
PDAP1	-6.22738	0.0235281	down
ANKRD17	-2.64397	0.023557	down
TPT1	5.35581	0.0237386	up
TUBB6	1.44508	0.0238275	up
HNRNPUL1	3.9895	0.0238345	up
UGGT1	4.07889	0.0238495	up
GATAD2B	4.05797	0.024041	up
RPS8	1.20686	0.0240546	up
FLOT1	1.7307	0.0242238	up
POLD1	1.30967	0.0243808	up
PREB	4.22508	0.0245143	up
S100A10	-3.42995	0.0245835	down
APRT	2.94801	0.0247592	up
NUP153	4.05105	0.0249159	up
ING3	1.5849	0.0252849	up
TOX4	5.85409	0.0252872	up
CPVL	-2.14476	0.0253937	down
HPS5	-3.74445	0.0254931	down
PPP1R12C	2.82124	0.0256306	up
HK2	2.7685	0.025646	up
GTF3C3	2.25002	0.0256867	up
RPS19	2.34004	0.0257607	up
SNRPB	5.19307	0.0261925	up
PRR12	5.61691	0.0261958	up
ZNF622	5.33938	0.0263542	up
MATR3	1.22034	0.0266794	up
USP10	3.03789	0.0267982	up
RPL9	1.18529	0.026807	up
FAM120A	2.99646	0.0268793	up
ZNF207	6.51721	0.0270537	up
NACC1	6.16639	0.0271341	up
TRIP12	1.511	0.0271479	up
SYNJ2	-3.86403	0.0271836	down
CDC5L	1.82882	0.0274727	up
HCFC1	1.82357	0.0274955	up
LUC7L2	-1.33189	0.0275405	down
EPS15L1	-1.87191	0.0278825	down
TCF12	-5.78956	0.0280471	down
WDR4	3.76035	0.0281578	up
SMARCC2	-1.35479	0.0281733	down
MRPL11	3.78996	0.0282793	up
ALDH16A1	-4.6352	0.0282834	down
PRKAR2B	3.8407	0.0283312	up
SEC24C	3.5427	0.028338	up
NAXE	4.80327	0.0283468	up
SUPT5H	3.78567	0.0284368	up
PNP	3.71555	0.0285073	up
LARP7	6.78882	0.0286779	up
HSPA4L	7.1074	0.0288767	up
SDAD1	-1.94884	0.0288921	down
DDX42	7.05511	0.0289978	up
LAMB1	3.17849	0.0293437	up
SYNCRIP	1.77137	0.0295922	up
ARL1	1.58014	0.0297537	up
IDH2	1.68326	0.0299842	up
SQSTM1	5.53966	0.0300334	up
SNX33	-4.93748	0.0302002	down
NUFIP2	6.59932	0.0304599	up
SUCLA2	-4.30585	0.0307668	down
SPAG7	6.17602	0.0307732	up
MRPL51	1.31732	0.0312427	up
RPL15	1.332	0.03125	up
TMEM33	6.5108	0.0313258	up
MRPS22	1.34402	0.0315698	up
RPL5	2.384	0.0320285	up
MOV10	1.78596	0.0320976	up
TJP1	-0.997122	0.0321057	not_sig
KPNA5	1.61365	0.0322747	up
YME1L1	1.77104	0.0322841	up
FMNL1	-1.41344	0.0322899	down
RSL1D1	1.00975	0.032335	up
BCOR	5.43153	0.0325161	up
PSMC6	1.16163	0.0327344	up
CEBPZ	-0.931699	0.0328895	not_sig
ILVBL	1.86105	0.033474	up
RPS6KA3	5.29888	0.0335885	up
NSUN2	1.95068	0.0336271	up
ADH5	1.19707	0.0336513	up
SRRM2	1.17424	0.0336897	up
LRRC40	5.39108	0.0338481	up
PSMC2	1.82284	0.0341499	up
EYA3	2.32447	0.0341648	up
VPS33A	3.51115	0.0342738	up
CYFIP1	3.44493	0.0343041	up
PLEKHM1	1.88952	0.0345906	up
KPNA1	2.91358	0.0346747	up
DNTTIP2	-1.14967	0.0353432	down
CDC42BPA	-3.88763	0.0355893	down
BOP1	-2.67044	0.0356229	down
NOL9	1.69025	0.0356864	up
PMS1	-1.62526	0.03589	down
GFM1	6.82153	0.0359214	up
PIAS2	5.85473	0.0361896	up
SURF6	-2.97755	0.0366571	down
ATP1A1	2.20163	0.0372595	up
DDX6	5.09329	0.0372964	up
GEMIN5	4.1424	0.0375122	up
OXCT1	4.54612	0.0375718	up
RTCB	1.3887	0.0376532	up
SRP14	-1.45368	0.0378193	down
RRP15	6.07307	0.0382959	up
PHB2	1.3296	0.0385058	up
PSMC4	1.77519	0.0385398	up
TSR1	1.65381	0.0387621	up
CACYBP	-5.20727	0.0388154	down
LMCD1	6.3575	0.0388412	up
NR2C1	4.16402	0.0389114	up
RPLP0	2.4766	0.0389886	up
SPTAN1	-1.35523	0.0391044	down
CAND1	2.62507	0.0394165	up
HELZ2	4.28486	0.0394755	up
NBN	2.40171	0.0398716	up
RAPGEF2	-4.2039	0.0399098	down
DDX55	5.31702	0.0405746	up
ZNF326	6.04316	0.0406554	up
DHX36	5.25826	0.0406795	up
PRMT5	1.40852	0.0408041	up
MRPL50	4.46711	0.0408802	up
FUS	1.37847	0.0410447	up
NAP1L4	-4.08945	0.0411383	down
ALDH18A1	2.13609	0.0411572	up
SLK	0.925303	0.0412209	not_sig
HNRNPA3	1.63918	0.0412905	up
MCM2	1.70096	0.0414305	up
ZNF800	4.09301	0.0416061	up
UPF1	1.72205	0.0417436	up
DDX39B	5.33447	0.0418418	up
MRPS9	1.21243	0.041843	up
UBASH3B	-3.48177	0.0419342	down
CPSF4	2.122	0.0420049	up
HNRNPA2B1	1.23753	0.0420149	up
HADH	2.44144	0.0421892	up
HNRNPH3	4.91227	0.0422033	up
LIG3	4.6959	0.0423791	up
ESYT1	-1.36077	0.0425467	down
PHF8	5.68083	0.0426778	up
SERPINE2	3.94617	0.0429744	up
GNA14	1.20968	0.0430562	up
HUWE1	4.69211	0.0433316	up
KIF13A	-0.991968	0.0436326	not_sig
ALDH1B1	2.06632	0.0437799	up
HMGA1	1.34623	0.0438615	up
ECH1	2.65392	0.0439347	up
ARHGEF28	-2.02542	0.0440595	down
COPB2	1.74617	0.044089	up
UBTF	-1.1869	0.044183	down
DNAJB11	6.23443	0.044251	up
COPG1	1.2612	0.0443852	up
DYNC1H1	1.26732	0.0444812	up
CTIF	1.82448	0.0445973	up
PHF6	-4.97079	0.0446396	down
MKI67	6.34069	0.0449841	up
NUP214	1.94699	0.0450022	up
AFTPH	-5.94459	0.045148	down
AFG3L2	5.08878	0.0452868	up
MRPS26	1.78115	0.0453056	up
RPL3	0.997361	0.0453758	not_sig
TTK	-3.48953	0.0455726	down
G3BP2	2.14209	0.045592	up
NELFA	4.85572	0.0458089	up
ERH	6.19288	0.0458327	up
DDHD1	3.67113	0.0459121	up
TERF1	1.55224	0.0459583	up
AKAP11	0.99867	0.0459822	not_sig
RIF1	4.71348	0.0459877	up
ANXA1	-1.17966	0.0461839	down
PATJ	-4.66818	0.0464718	down
RPS6KA1	2.14455	0.0465118	up
ZNF318	4.73276	0.0465178	up
PGLS	4.86372	0.0467183	up
PWP1	6.21588	0.0468053	up
UTP4	-1.04909	0.0473574	down
SUPT16H	7.2775	0.0475126	up
PRRC2C	2.72957	0.0477106	up
SWAP70	-2.62883	0.0479474	down
NEK1	-3.93949	0.0480991	down
WDR44	-4.21515	0.0482719	down
TRMT112	4.7528	0.048441	up
NOP9	-2.46152	0.0484601	down
PRDX1	-5.16675	0.0486591	down
DDX49	3.09622	0.0487869	up
ACTL6A	-1.45979	0.0488051	down
TDRP	-3.69577	0.0488368	down
CCNT1	6.33303	0.0491922	up
DFFB	-5.07812	0.0492111	down
GOLGA3	-4.38053	0.0492163	down
ARL6IP4	-1.53035	0.0494021	down
YEATS4	4.72632	0.0494522	up
RXRB	-4.2291	0.0497658	down
CDC42EP1	-3.27615	0.0499645	down
DRG1	1.47982	0.0499829	up
ARHGEF6	-5.50023	0.0503209	not_sig
VPS37B	2.24139	0.0504527	not_sig
SPTBN1	-1.53802	0.0504737	not_sig
PRPS1L1	3.78786	0.0505926	not_sig
ZHX2	-4.09055	0.0506193	not_sig
RPL6	1.2211	0.0506703	not_sig
PRKDC	1.02187	0.0508877	not_sig
IGBP1	1.2853	0.0510801	not_sig
MYL6	1.31256	0.0513996	not_sig
SNX24	-3.8618	0.0514009	not_sig
PRKAA1	-5.2429	0.0514089	not_sig
TEX10	0.857251	0.0514395	not_sig
MTA2	2.90039	0.0515715	not_sig
SEC61A1	2.33479	0.0519541	not_sig
UQCRC2	1.18741	0.0521882	not_sig
SRGAP2C	-3.64655	0.0521994	not_sig
CPSF6	6.6968	0.0523409	not_sig
PRDX5	-2.69428	0.0523485	not_sig
SLFN5	1.83249	0.0523549	not_sig
CENPF	-3.40671	0.0524998	not_sig
BPHL	-5.13703	0.0525155	not_sig
NUDT21	3.19028	0.0526045	not_sig
YTHDF1	5.92538	0.0530392	not_sig
TRIM56	3.62845	0.0530503	not_sig
RACK1	1.28428	0.0532356	not_sig
CC2D1A	-2.63509	0.053694	not_sig
VARS	1.22227	0.0538602	not_sig
AIMP1	2.26503	0.0539798	not_sig
ERCC3	-0.890305	0.0539987	not_sig
MTMR10	3.14083	0.0540196	not_sig
ISY1	-5.85322	0.05405	not_sig
CAGE1	-4.63609	0.0541023	not_sig
NHLRC2	1.59662	0.0541305	not_sig
NDUFA5	0.931439	0.0543049	not_sig
FXR2	5.13495	0.0546677	not_sig
GULP1	-1.08493	0.0547172	not_sig
MRPL10	4.90015	0.0547237	not_sig
FIP1L1	0.962039	0.0551399	not_sig
LOXL2	2.79289	0.0552871	not_sig
COG1	-2.76917	0.0553162	not_sig
PIP5K1C	-0.829117	0.0554036	not_sig
MMTAG2	0.933501	0.0555332	not_sig
RPS13	1.03656	0.0557447	not_sig
NUMA1	1.73932	0.0557729	not_sig
EIF3D	1.54867	0.0559861	not_sig
SLC2A1	1.33347	0.0560006	not_sig
NAT10	-6.51744	0.0565389	not_sig
TFRC	4.76241	0.0566881	not_sig
SNX17	-4.56964	0.0569072	not_sig
KIF3B	4.02148	0.0570359	not_sig
ADAMTS1	-2.1284	0.0570835	not_sig
PPP4R3B	1.76167	0.0572221	not_sig
ACACB	-3.26894	0.0572537	not_sig
IFIT5	-0.977674	0.057795	not_sig
OGT	3.64644	0.0578056	not_sig
PTPN3	-5.58121	0.0578836	not_sig
CTNND1	1.68967	0.0580729	not_sig
HELLS	-0.952979	0.0581446	not_sig
SERBP1	1.08576	0.0585006	not_sig
STOML2	3.712	0.058656	not_sig
KLHDC4	-4.57716	0.0587428	not_sig
ARHGEF2	1.58359	0.0588141	not_sig
ABHD14B	5.05009	0.0588202	not_sig
SSR4	4.45623	0.0589576	not_sig
BABAM2	5.19607	0.0589765	not_sig
FMR1	4.8903	0.059022	not_sig
DDX60	-2.30544	0.0596297	not_sig
GALE	5.45587	0.059641	not_sig
MRPL24	5.25546	0.0596516	not_sig
SDCBP	1.60445	0.0597102	not_sig
RPRD2	5.85476	0.0598181	not_sig
COX7A2	-5.34819	0.0598887	not_sig
MED28	-5.25641	0.059978	not_sig
NMT1	-3.79873	0.0600617	not_sig
FAU	0.866351	0.0601973	not_sig
RPL27	1.21704	0.0602095	not_sig
IMPDH2	5.11332	0.0603957	not_sig
MARK2	5.16222	0.0604359	not_sig
NUP93	5.1204	0.0604641	not_sig
HIST2H2AB	-6.70677	0.0604879	not_sig
ZC3HC1	-3.47666	0.0605516	not_sig
C1QBP	-1.71283	0.0605634	not_sig
QARS	2.73646	0.0606142	not_sig
MAP7D1	1.8315	0.0606222	not_sig
TRIM24	1.77174	0.0606279	not_sig
TMEM165	3.16946	0.0606527	not_sig
HMGA2	-3.22876	0.0607383	not_sig
THBS2	-4.93793	0.0609562	not_sig
STAU1	3.16445	0.0609777	not_sig
LBR	4.2509	0.0616482	not_sig
KDELR1	-3.95292	0.0618453	not_sig
RPL10	1.49042	0.0619299	not_sig
TSG101	1.4692	0.0621096	not_sig
PRKAG2	-4.48529	0.0622572	not_sig
GRSF1	5.99669	0.062329	not_sig
NAMPT	1.01666	0.0623952	not_sig
EIF3C	-1.20847	0.0624991	not_sig
PSMD3	1.32698	0.0627115	not_sig
MED13	3.46341	0.0631054	not_sig
NOLC1	0.938934	0.063581	not_sig
DHCR24	6.57338	0.0640414	not_sig
ARHGEF7	-6.86057	0.06428	not_sig
SETD1A	2.04206	0.0643005	not_sig
BCAS3	-2.50569	0.0645937	not_sig
CTPS2	-4.73044	0.0646329	not_sig
PRPH	1.11514	0.0646588	not_sig
TLK2	3.35578	0.0648066	not_sig
PCNP	-4.06062	0.0649356	not_sig
YBX3	2.04381	0.0655953	not_sig
ELP4	-2.91669	0.065607	not_sig
SH3GL1	-4.70606	0.0656703	not_sig
ZC3H6	-4.47615	0.0657008	not_sig
PHF2	-4.86055	0.0657165	not_sig
DES	1.1108	0.0659022	not_sig
CCDC47	1.33749	0.0660045	not_sig
LACTB	4.89552	0.0660392	not_sig
TEAD1	-5.45322	0.0661024	not_sig
GNA13	4.93379	0.0661791	not_sig
IFT46	-2.64958	0.0665561	not_sig
MRPS33	-5.18601	0.0665938	not_sig
SLC25A6	0.817571	0.0668074	not_sig
PKN3	-1.87828	0.0668459	not_sig
GPATCH8	1.83669	0.0668594	not_sig
TRMT10A	-3.70174	0.0670071	not_sig
RPL7	0.769827	0.0672338	not_sig
ILF2	1.0539	0.0673226	not_sig
GSPT1	-6.58859	0.0673949	not_sig
TRIM27	-4.00183	0.0675541	not_sig
PARP1	0.957121	0.0677864	not_sig
AGTPBP1	-0.929843	0.0678107	not_sig
LGMN	-3.35521	0.0679223	not_sig
EIF3L	3.98961	0.0682941	not_sig
USP7	1.02965	0.0682969	not_sig
KIFC1	2.78316	0.0684341	not_sig
ILK	1.12183	0.0686158	not_sig
TUBB2B	0.822387	0.0686232	not_sig
PLAA	-3.88252	0.0687382	not_sig
NUP160	3.95395	0.0687864	not_sig
AP2B1	1.39331	0.0688122	not_sig
HNRNPC	1.76755	0.0689636	not_sig
SP110	1.62683	0.0690816	not_sig
BPTF	-3.93126	0.0693215	not_sig
TP53BP2	-4.12737	0.0693395	not_sig
HSPA1L	-0.77913	0.0694911	not_sig
CTTN	0.891859	0.0695933	not_sig
CALD1	-4.95819	0.0696711	not_sig
SMARCA4	-1.09481	0.0698275	not_sig
LXN	-4.548	0.07021	not_sig
DAB2	-5.81379	0.0702933	not_sig
LRRFIP1	-2.0618	0.0703133	not_sig
HS1BP3	-3.56668	0.0705922	not_sig
THUMPD1	5.06374	0.0706872	not_sig
CCDC102A	-5.25521	0.0707094	not_sig
APEH	-5.5439	0.0709693	not_sig
PPP4R3A	3.62718	0.0710637	not_sig
RPL14	1.92283	0.0711059	not_sig
HSP90AA1	1.15598	0.0711168	not_sig
SART1	0.712989	0.0711332	not_sig
RNASEL	-3.0575	0.0712475	not_sig
SRSF2	5.43906	0.0712495	not_sig
SLC4A1AP	4.10947	0.0712829	not_sig
AGK	-6.24344	0.0713178	not_sig
UTP15	4.22114	0.0714924	not_sig
ACIN1	1.58296	0.0715166	not_sig
SKP1	-1.16389	0.0717838	not_sig
CCPG1	-5.17185	0.0719909	not_sig
ERCC5	2.52862	0.0721752	not_sig
CHMP4B	-5.61432	0.0722874	not_sig
HSPH1	0.739959	0.0724901	not_sig
TMOD3	-3.28451	0.0727093	not_sig
PLD1	-1.8989	0.0727474	not_sig
SSB	2.85111	0.0729114	not_sig
LRRC42	-3.98289	0.0729404	not_sig
EIF3B	2.32145	0.073114	not_sig
MRPS27	4.52023	0.0731262	not_sig
POGZ	3.16198	0.0732879	not_sig
MORF4L2	-3.87546	0.0734124	not_sig
PLEKHA5	-0.973975	0.0735106	not_sig
TBR1	6.19707	0.0736406	not_sig
ACTR1B	1.15264	0.0738257	not_sig
TCF25	4.89517	0.0739105	not_sig
OTUB1	1.39467	0.0739413	not_sig
LRSAM1	3.00055	0.0739653	not_sig
SEC23A	1.00305	0.074146	not_sig
CCT7	3.21691	0.0741989	not_sig
RBFA	-0.838107	0.0744376	not_sig
NRDE2	-3.93546	0.0746193	not_sig
RPL4	1.05233	0.0747365	not_sig
HLA-A	1.03631	0.0748419	not_sig
HAUS6	-3.17693	0.0754515	not_sig
DCDC2	-5.37289	0.0754714	not_sig
DNAJB6	-4.61982	0.0764208	not_sig
TFAM	1.31907	0.0765706	not_sig
VLDLR	5.36228	0.0767351	not_sig
PPIE	-3.77185	0.0771858	not_sig
AFF1	-3.4881	0.0774569	not_sig
POLR2C	0.830691	0.0774938	not_sig
MRPL21	3.49168	0.0775895	not_sig
MORF4L1	-3.51886	0.0778121	not_sig
NCBP3	7.15127	0.0780813	not_sig
GNAI1	3.96521	0.0781458	not_sig
RHOC	1.11064	0.078261	not_sig
TGM2	-1.54082	0.0783739	not_sig
RBM17	5.95941	0.0784076	not_sig
PELO	2.40072	0.0785027	not_sig
PCCA	-0.708207	0.0785343	not_sig
PABPC4L	8.48822	0.0785822	not_sig
MYH14	5.20251	0.07876	not_sig
KMT2A	5.57061	0.0790408	not_sig
NUP133	1.17583	0.0790435	not_sig
NECAP2	4.48355	0.0790628	not_sig
MAP3K20	5.37022	0.0791672	not_sig
HSD17B12	2.08135	0.0792316	not_sig
SULT1A2	3.21283	0.0792725	not_sig
MEF2D	6.2474	0.0793933	not_sig
SNRNP70	5.27685	0.079548	not_sig
MRPL37	1.31424	0.0796848	not_sig
IQGAP1	0.752844	0.0796855	not_sig
RPS20	0.850585	0.0797298	not_sig
GYS1	-1.33294	0.079816	not_sig
PAICS	4.63444	0.0801109	not_sig
MSI2	4.13383	0.0803857	not_sig
TAOK1	-1.42808	0.0804495	not_sig
PPP2R2A	2.03111	0.0806908	not_sig
WDFY1	-4.23422	0.0809845	not_sig
PMPCB	4.03035	0.0810046	not_sig
DGKZ	4.81685	0.0811668	not_sig
TROVE2	0.823499	0.081423	not_sig
ZMYND8	3.00387	0.0817725	not_sig
VTN	5.62209	0.0817937	not_sig
EIF4G2	-1.23018	0.0818675	not_sig
SPCS2	4.98326	0.0819192	not_sig
BCLAF1	1.39583	0.0820093	not_sig
WWP1	3.33161	0.0820494	not_sig
CIT	5.27614	0.0821748	not_sig
KRR1	5.22687	0.0823838	not_sig
DNAJC21	5.62834	0.082419	not_sig
SPCS3	5.35842	0.0825137	not_sig
PPIL1	2.49238	0.0825146	not_sig
BOD1L1	4.10827	0.082679	not_sig
FASTK	4.32	0.082789	not_sig
ACOT9	1.11771	0.0827912	not_sig
LMNB1	-2.80123	0.0828143	not_sig
RRM2	-4.28265	0.082915	not_sig
RPS4Y2	7.26111	0.0830879	not_sig
HIST1H2AC	7.48262	0.0832944	not_sig
SF3B1	0.853566	0.0834859	not_sig
CSNK1A1	5.66323	0.08357	not_sig
SCAF11	4.55015	0.08372	not_sig
GPX8	4.50288	0.0839386	not_sig
PPFIA4	5.18595	0.0840031	not_sig
RPL18	0.834514	0.0840681	not_sig
DDX21	1.85263	0.084194	not_sig
GIT2	-4.23004	0.0843059	not_sig
FLII	7.04319	0.0843114	not_sig
TLE1	5.3288	0.0843561	not_sig
SOGA1	3.46556	0.0844193	not_sig
PGM2	4.68687	0.0845789	not_sig
LONP1	2.25402	0.0845867	not_sig
HNRNPDL	5.20778	0.0845968	not_sig
CDK5RAP2	-4.75268	0.0846168	not_sig
SRSF4	4.30796	0.0846296	not_sig
C11orf98	7.44064	0.0848906	not_sig
CSNK2A2	1.53627	0.0849994	not_sig
SH3KBP1	-4.31909	0.0850046	not_sig
MAT2B	2.23494	0.0850841	not_sig
PITX1	3.73426	0.0850901	not_sig
ATP2A2	6.48082	0.0851628	not_sig
ASNA1	4.67944	0.0851882	not_sig
APOBEC3F	3.90855	0.0851917	not_sig
NONO	-0.834189	0.0853402	not_sig
NSRP1	4.36863	0.0853927	not_sig
RING1	5.47	0.0854328	not_sig
MATN2	4.33384	0.0855885	not_sig
HSPA12A	-1.62592	0.0858901	not_sig
MRPL19	5.1236	0.0859992	not_sig
MRTO4	6.16561	0.0860251	not_sig
MRPS31	1.07639	0.0860457	not_sig
SMC1A	3.95568	0.0860882	not_sig
DNM1	4.27669	0.0861001	not_sig
IRX2	3.40275	0.0861143	not_sig
NMNAT1	3.93183	0.0862514	not_sig
SULT1C2	5.20035	0.0862525	not_sig
TES	5.30667	0.0863051	not_sig
RIOK2	3.36092	0.0863123	not_sig
RPL12	1.11651	0.0865185	not_sig
CCDC86	-0.96933	0.0866119	not_sig
PCYT1B	5.22151	0.0866679	not_sig
RPL36	0.828345	0.0867231	not_sig
MAPRE2	3.65297	0.0869218	not_sig
TUBAL3	4.46431	0.0870139	not_sig
MED12	4.41318	0.0870624	not_sig
RBM33	5.75129	0.0871128	not_sig
CHTOP	5.27288	0.087216	not_sig
DGUOK	3.54125	0.0872659	not_sig
TAF5	-3.85636	0.0872949	not_sig
WDR33	5.54589	0.0873686	not_sig
COPZ1	5.69949	0.0874423	not_sig
PON2	-1.37108	0.0875352	not_sig
GNL3	4.42315	0.0877124	not_sig
RAVER2	3.44834	0.087796	not_sig
CAMSAP1	3.93028	0.0878313	not_sig
SMARCC1	-0.80187	0.0878904	not_sig
DHX15	0.76029	0.0879804	not_sig
TFPT	-3.9436	0.0882074	not_sig
PLCG1	4.16476	0.0882315	not_sig
SENP6	4.27429	0.0882759	not_sig
NOL12	4.45568	0.0885033	not_sig
PKN1	-0.8006	0.088593	not_sig
PHF14	3.08844	0.0887862	not_sig
PRKCDBP	3.69832	0.0888407	not_sig
SLC27A4	3.68471	0.0888604	not_sig
MDH1	5.55133	0.0889352	not_sig
RALY	5.54237	0.0889925	not_sig
ASL	3.40853	0.0890281	not_sig
MAGT1	4.3521	0.0890901	not_sig
MRPS18A	5.1232	0.0893149	not_sig
DHX37	1.05444	0.0898167	not_sig
MRPL30	-4.81509	0.0898812	not_sig
RAB5C	4.85165	0.0899011	not_sig
BCR	-3.44576	0.0899942	not_sig
TUBB4B	0.692399	0.090037	not_sig
HK3	4.49488	0.0900724	not_sig
FOXK2	3.02868	0.090127	not_sig
TIPRL	1.68652	0.0901747	not_sig
BRCA1	2.83904	0.090205	not_sig
IBTK	2.72023	0.0903428	not_sig
CUL4A	5.10203	0.0903731	not_sig
ABHD6	2.58076	0.0903796	not_sig
STK11	4.1322	0.090472	not_sig
MTCH2	4.03796	0.090638	not_sig
AKAP10	3.35947	0.0906811	not_sig
SPECC1	3.62177	0.0906944	not_sig
HINT1	4.23185	0.0907354	not_sig
CSTF1	4.3029	0.0907433	not_sig
LZIC	-3.02331	0.0907557	not_sig
RRP36	3.94981	0.0907655	not_sig
TADA3	4.33847	0.0908354	not_sig
ZNF24	3.2645	0.091047	not_sig
SMARCB1	-2.04769	0.0911736	not_sig
RPS6KA5	4.30092	0.0912175	not_sig
ADSS	2.68154	0.0912454	not_sig
ZFP91	5.56588	0.0912994	not_sig
SPIN1	3.15558	0.0913993	not_sig
PDLIM7	0.936693	0.0915968	not_sig
MYOF	4.47138	0.091688	not_sig
NELFB	2.65125	0.091986	not_sig
NDUFS3	1.28406	0.0920037	not_sig
NIPBL	1.35487	0.0920233	not_sig
YARS2	4.03107	0.092037	not_sig
PDHB	3.99194	0.0921529	not_sig
UGT8	3.67281	0.0922191	not_sig
ZGPAT	5.57084	0.0923149	not_sig
TRRAP	5.27775	0.092363	not_sig
KIAA1429	3.50221	0.0923813	not_sig
ACSL1	1.31879	0.0925828	not_sig
EIF3E	1.29391	0.0926892	not_sig
ZNF148	-0.917382	0.0926995	not_sig
SLC16A1	-4.64794	0.0927922	not_sig
CCNH	3.45428	0.0932045	not_sig
CAPRIN1	6.01945	0.0932924	not_sig
WWTR1	3.96392	0.0936425	not_sig
NTHL1	-3.87876	0.0937133	not_sig
SMC5	3.88543	0.0938446	not_sig
MAP7D3	1.08934	0.0938618	not_sig
ARHGEF1	3.14251	0.0938829	not_sig
PLIN3	-2.68458	0.0942345	not_sig
ENO3	0.965932	0.094343	not_sig
GFPT1	0.719153	0.0943983	not_sig
CFL1	1.07065	0.0944466	not_sig
SUCLG2	3.38158	0.0945023	not_sig
MPG	3.86566	0.0945295	not_sig
TSC1	-4.3916	0.0945768	not_sig
GNL3L	-1.43789	0.0946	not_sig
TRIM25	1.14354	0.0948679	not_sig
PRKAR2A	1.66194	0.0948875	not_sig
RACGAP1	3.80714	0.0949046	not_sig
PUS7	2.54697	0.0951228	not_sig
NNT	3.3369	0.0951729	not_sig
CSNK1D	4.8277	0.0953315	not_sig
SYBU	4.31221	0.095437	not_sig
WASHC2A	-3.14118	0.0955185	not_sig
PPOX	2.74243	0.0955244	not_sig
PRSS2	5.76176	0.0956629	not_sig
MORC4	4.16832	0.0956935	not_sig
SETD3	3.62671	0.0957524	not_sig
SNRPA1	2.4115	0.0957787	not_sig
RSRC1	-4.04195	0.0958291	not_sig
EIF3F	4.03987	0.0961006	not_sig
WDR24	2.63878	0.0961464	not_sig
CDK13	2.81294	0.0962823	not_sig
CIRBP	2.14092	0.0963108	not_sig
IDH1	2.13477	0.0963237	not_sig
FAM120B	2.18147	0.096521	not_sig
ATP6V0D1	2.48474	0.0965744	not_sig
BCL9	3.01305	0.096578	not_sig
KLHDC7A	3.00936	0.0967074	not_sig
MCM4	1.03891	0.0967595	not_sig
CCT5	4.34807	0.0967825	not_sig
ALDOA	4.88058	0.0968271	not_sig
RNPS1	1.39952	0.0968323	not_sig
ADGRG1	2.61875	0.0969082	not_sig
NIPSNAP1	-1.05544	0.0970299	not_sig
ACTR8	2.72181	0.0970591	not_sig
CCT2	3.29366	0.0971421	not_sig
TNS2	3.62189	0.0973793	not_sig
PRMT3	2.64256	0.0974659	not_sig
PARD6B	-3.81063	0.0974758	not_sig
SECISBP2L	2.15428	0.0974978	not_sig
MRPS7	4.86298	0.097499	not_sig
FOXK1	-4.50917	0.0975008	not_sig
PARVA	3.86525	0.0975916	not_sig
MRPL20	4.32559	0.0977828	not_sig
JPH1	3.58679	0.0977961	not_sig
ERICH1	4.28516	0.0978595	not_sig
PARP9	-2.7907	0.0980473	not_sig
SREK1IP1	-3.15287	0.0981707	not_sig
RPA2	5.75234	0.0984282	not_sig
LPGAT1	2.76134	0.0987515	not_sig
TFAP4	-3.84322	0.0987616	not_sig
CTCF	3.61133	0.0989007	not_sig
TMPO	0.69406	0.0990259	not_sig
ARFGEF1	2.61381	0.0992388	not_sig
EFL1	2.29822	0.0993017	not_sig
MCM7	1.05274	0.0996124	not_sig
ETFA	4.33953	0.0997555	not_sig
NT5DC1	1.54965	0.099777	not_sig
GCLM	3.88519	0.0999313	not_sig
MRPL54	1.16314	0.100299	not_sig
AKAP17A	-1.30362	0.100326	not_sig
WDR36	3.61506	0.10034	not_sig
FARP2	3.04733	0.100426	not_sig
DYSF	3.97324	0.100437	not_sig
IRF3	2.50091	0.100492	not_sig
GTF2F1	1.6001	0.100624	not_sig
POLK	2.42164	0.100736	not_sig
STRIP2	3.09328	0.100863	not_sig
TAB1	-1.12091	0.101004	not_sig
MRPL39	3.88381	0.101075	not_sig
ADD1	3.34936	0.101112	not_sig
CAST	-3.73247	0.101337	not_sig
TUFM	0.772234	0.101538	not_sig
ATF7	4.97077	0.101639	not_sig
LGI3	1.72316	0.102053	not_sig
LIN9	-3.15262	0.102152	not_sig
TUBA1C	0.881786	0.102597	not_sig
DIAPH1	-4.4305	0.102649	not_sig
HLTF	2.61039	0.102828	not_sig
PPP2R1B	2.48409	0.102946	not_sig
PDS5B	1.07431	0.103082	not_sig
PDPK2P	3.02619	0.103351	not_sig
SAE1	3.62873	0.103465	not_sig
EPHA2	3.29663	0.103506	not_sig
PTGR1	2.26677	0.103522	not_sig
FARP1	-0.836231	0.103672	not_sig
BANF1	-2.58841	0.103736	not_sig
EIF3I	3.42398	0.103779	not_sig
LANCL2	2.95663	0.103989	not_sig
VPS13A	2.00269	0.10415	not_sig
AP2M1	-0.724693	0.104197	not_sig
SYTL1	-3.8509	0.104336	not_sig
ELAC2	3.33481	0.104801	not_sig
HDAC6	3.31385	0.104828	not_sig
SCAF4	3.47673	0.105017	not_sig
MDN1	2.20431	0.105099	not_sig
DKFZp686L22104	2.97254	0.105102	not_sig
HERC2	3.73696	0.105184	not_sig
AATF	-1.92113	0.105315	not_sig
PYGO2	2.28132	0.105564	not_sig
CGN	3.25921	0.105891	not_sig
SMG8	2.9561	0.106075	not_sig
TOMM7	2.89448	0.106136	not_sig
SP100	3.45476	0.106296	not_sig
ACTN1	3.29704	0.106534	not_sig
HNRNPA1	3.68347	0.106576	not_sig
FBL	1.84691	0.106669	not_sig
RAPGEF6	2.46348	0.106782	not_sig
BAG2	-5.37157	0.106918	not_sig
ACAA2	0.957215	0.10712	not_sig
STX7	-4.27827	0.107251	not_sig
PHLDB2	-1.93895	0.107331	not_sig
PURB	3.13152	0.107429	not_sig
CUL1	3.91039	0.10743	not_sig
NUP35	3.12714	0.107575	not_sig
SDF2L1	3.63091	0.107614	not_sig
EIF6	4.28222	0.107699	not_sig
CYC1	4.70727	0.107719	not_sig
PDE4DIP	2.45777	0.107731	not_sig
YARS	2.82707	0.107822	not_sig
PLCD1	2.5016	0.107886	not_sig
CHD5	0.661714	0.107932	not_sig
KIF23	1.19633	0.107966	not_sig
TP53RK	3.85635	0.108236	not_sig
SYT7	2.73473	0.108286	not_sig
RABL6	0.768746	0.108352	not_sig
MRPS18B	1.21951	0.108496	not_sig
TWF1	0.897665	0.108567	not_sig
PARP14	2.83188	0.10865	not_sig
PHB	0.979729	0.109009	not_sig
KANSL3	2.2946	0.109119	not_sig
TBC1D10B	1.17818	0.109212	not_sig
IARS2	3.24913	0.109231	not_sig
CWC22	4.31634	0.109565	not_sig
DDOST	1.34123	0.109581	not_sig
TFDP1	1.65948	0.110354	not_sig
ADAM9	2.34772	0.110631	not_sig
SRR	2.59866	0.111063	not_sig
STXBP2	0.653717	0.111276	not_sig
UFSP2	2.37201	0.111286	not_sig
WASL	-4.47879	0.111527	not_sig
ABCB1	1.1323	0.111743	not_sig
DPYSL3	0.610366	0.112034	not_sig
ASS1	0.657138	0.112295	not_sig
MB21D1	2.47068	0.112333	not_sig
ZFC3H1	2.76647	0.112765	not_sig
MLH1	-0.945958	0.11284	not_sig
UHRF2	2.51302	0.112869	not_sig
STOM	3.88039	0.113625	not_sig
THOC2	1.71663	0.113777	not_sig
UGDH	1.4924	0.113962	not_sig
FUBP3	3.65364	0.114009	not_sig
POLR1A	2.11818	0.114078	not_sig
RELN	1.80093	0.114146	not_sig
VPS37A	5.01637	0.114571	not_sig
WDR6	-3.20905	0.11499	not_sig
LRWD1	2.6505	0.115252	not_sig
PLOD3	3.02199	0.115539	not_sig
ATP5A1	0.648179	0.115633	not_sig
POFUT1	1.86114	0.115845	not_sig
ACOT2	1.04238	0.116074	not_sig
BAZ1B	0.887731	0.11616	not_sig
THEM6	-2.68343	0.116314	not_sig
CETN2	-2.43305	0.11644	not_sig
PDXK	2.46209	0.116537	not_sig
THRAP3	1.04405	0.116613	not_sig
NARS2	3.11099	0.1168	not_sig
RUFY1	2.80529	0.116985	not_sig
MRPL43	-5.43201	0.11709	not_sig
EEF1B2	-4.82033	0.117093	not_sig
ARHGAP5	2.72077	0.117493	not_sig
PRPF38B	-1.46262	0.117595	not_sig
RFC2	2.0482	0.117686	not_sig
IPO5	2.33529	0.117834	not_sig
VWA8	2.34346	0.118055	not_sig
MLF2	1.59872	0.118751	not_sig
NEDD4	2.47088	0.118825	not_sig
ERCC6	2.24185	0.119454	not_sig
TCOF1	-0.81957	0.119484	not_sig
PLCD3	-0.660208	0.120296	not_sig
EIF4E	-1.30574	0.120537	not_sig
SERPINB1	1.19714	0.120691	not_sig
UHRF1	1.93577	0.120744	not_sig
AGO1	3.40708	0.120845	not_sig
SERPINH1	1.29684	0.121819	not_sig
LZTS2	2.25314	0.121889	not_sig
44814	4.2473	0.121924	not_sig
RBBP6	1.00134	0.122588	not_sig
ZHX3	2.72646	0.122592	not_sig
PRCC	3.27637	0.122775	not_sig
EPC2	3.41664	0.122823	not_sig
SF3B3	-1.00871	0.122827	not_sig
PAPSS1	1.63384	0.122955	not_sig
MARK3	3.35095	0.123433	not_sig
ELF1	2.66912	0.123861	not_sig
DDX39A	2.69444	0.124021	not_sig
ZNF598	2.74265	0.124092	not_sig
ALDH1A3	0.917735	0.12453	not_sig
TBL1XR1	-1.87991	0.124719	not_sig
HP1BP3	5.20126	0.124783	not_sig
CNN2	1.10684	0.124808	not_sig
YTHDF3	3.81643	0.125265	not_sig
NUMB	-1.37948	0.125498	not_sig
HSPB1	1.16863	0.12553	not_sig
STK39	0.703715	0.125583	not_sig
SSRP1	2.86704	0.126117	not_sig
AP3D1	-0.581746	0.126759	not_sig
HNRNPAB	1.15092	0.127242	not_sig
PTCD3	0.949731	0.127485	not_sig
GTF3C5	1.52643	0.127608	not_sig
ZC3H7B	1.95148	0.1277	not_sig
CD3EAP	0.741452	0.127729	not_sig
TUBA4A	1.1923	0.127729	not_sig
GMPPA	2.50807	0.127842	not_sig
YWHAE	-0.806896	0.127981	not_sig
MRPS35	1.38598	0.128197	not_sig
ETS1	2.43795	0.128326	not_sig
FNDC3B	2.22108	0.12923	not_sig
ACSL3	1.87046	0.129247	not_sig
ARHGAP17	3.32599	0.129271	not_sig
FARSB	1.17168	0.129466	not_sig
TBL2	0.755108	0.130261	not_sig
MICU1	-0.917565	0.130414	not_sig
XRCC6	-0.778082	0.130623	not_sig
RAD9A	1.7113	0.130958	not_sig
SPG21	1.48643	0.131266	not_sig
CA2	1.50769	0.131272	not_sig
ESF1	-0.815283	0.131377	not_sig
SMU1	4.22414	0.131662	not_sig
NNMT	-1.45426	0.131693	not_sig
PBLD	3.81671	0.131766	not_sig
UBLCP1	2.94616	0.132041	not_sig
TIMM44	-5.64567	0.132138	not_sig
STAT2	2.38576	0.132151	not_sig
KIN	1.75991	0.13247	not_sig
ZNF592	2.21039	0.132802	not_sig
MCMBP	2.27098	0.133062	not_sig
DDX1	0.776548	0.133089	not_sig
SRP72	0.629914	0.133386	not_sig
WAPL	3.42944	0.133769	not_sig
UBAP2L	0.860014	0.133919	not_sig
RFTN1	2.66355	0.13406	not_sig
SAR1A	2.67653	0.134104	not_sig
NXN	1.01202	0.134398	not_sig
LTA4H	3.01663	0.1345	not_sig
PARD3	-4.88914	0.134564	not_sig
MBD2	1.97562	0.13525	not_sig
COTL1	2.27646	0.135395	not_sig
DDX60L	2.73844	0.13546	not_sig
ARHGAP35	-3.04075	0.135468	not_sig
C14orf166	1.1764	0.135618	not_sig
DNAJC17	2.68112	0.136235	not_sig
AGFG1	-0.824549	0.136425	not_sig
SPNS1	3.9628	0.136449	not_sig
FUBP1	3.9815	0.137272	not_sig
ARPC3	0.889622	0.137471	not_sig
LRRK2	-1.06844	0.13942	not_sig
NDUFS1	4.12318	0.139562	not_sig
RDX	-3.05786	0.139612	not_sig
RHPN2	3.46627	0.13962	not_sig
MYO9B	1.96188	0.139895	not_sig
FARSA	0.581993	0.139962	not_sig
KDM3B	1.31084	0.140391	not_sig
PCBP1	0.729499	0.140644	not_sig
ADNP	4.39421	0.140703	not_sig
HSPA4	0.852544	0.142162	not_sig
PTRH1	-0.927955	0.142247	not_sig
EEF1G	1.05466	0.142449	not_sig
DDX46	0.749912	0.143117	not_sig
FHOD1	1.13442	0.14346	not_sig
HACD3	-2.57248	0.143714	not_sig
POLI	1.59365	0.144052	not_sig
CDC42BPB	1.69725	0.144241	not_sig
HECTD3	1.89015	0.144363	not_sig
TRMT1L	2.49867	0.14469	not_sig
SCAF8	1.67242	0.144867	not_sig
FAF2	4.52154	0.144927	not_sig
MRPL2	1.14927	0.144943	not_sig
TRIM28	2.05857	0.14581	not_sig
MPHOSPH10	-0.681863	0.146028	not_sig
HSD17B11	1.74701	0.146056	not_sig
MRPL32	1.80518	0.147138	not_sig
BAG5	-1.83904	0.147182	not_sig
MRPL41	0.934335	0.14735	not_sig
DLD	4.8959	0.147601	not_sig
SRSF7	0.5687	0.147789	not_sig
VCP	0.601252	0.148197	not_sig
WDR81	1.43665	0.148281	not_sig
HDGFL2	3.71424	0.148286	not_sig
HNRNPH1	4.50884	0.148421	not_sig
CTNND2	-0.781343	0.148652	not_sig
HIST1H1C	-0.69412	0.148897	not_sig
PARP2	1.22196	0.148953	not_sig
SCIN	0.958576	0.149345	not_sig
DNM1L	2.20963	0.149347	not_sig
G6PD	0.824083	0.149509	not_sig
PPIH	3.52902	0.150158	not_sig
VRK1	-0.900254	0.150411	not_sig
KHDRBS1	0.877741	0.150782	not_sig
BRD8	-1.87494	0.151262	not_sig
ABHD11	2.03376	0.151419	not_sig
PLEC	1.89092	0.151713	not_sig
PGM1	2.89879	0.152157	not_sig
FEN1	1.37534	0.152944	not_sig
RPS25	0.669183	0.153025	not_sig
RRAGC	4.1548	0.153044	not_sig
AMOT	-3.06666	0.15365	not_sig
TUBG1	3.87055	0.154071	not_sig
PRSS23	3.41065	0.154816	not_sig
ATN1	3.05677	0.155822	not_sig
TRIP10	3.05328	0.155867	not_sig
CDKN1A	1.21242	0.155926	not_sig
CRIP2	-4.0253	0.156964	not_sig
DKC1	0.835186	0.157407	not_sig
AFDN	2.88214	0.157555	not_sig
GPC4	2.62084	0.157951	not_sig
PLOD1	1.33167	0.158022	not_sig
PRPSAP2	1.22344	0.158306	not_sig
HNRNPR	1.7274	0.158331	not_sig
PDIA6	1.86534	0.158489	not_sig
TYW3	1.49364	0.158723	not_sig
INF2	2.27773	0.158848	not_sig
IK	1.83084	0.158921	not_sig
TAF6L	2.54807	0.159411	not_sig
HSPA2	-0.602292	0.159506	not_sig
ZC3H13	0.59571	0.159531	not_sig
TNFAIP2	3.45298	0.159912	not_sig
MYO10	-1.01109	0.159972	not_sig
ING1	1.31604	0.160245	not_sig
CUL4B	1.43154	0.160291	not_sig
DNAJC11	-2.75778	0.160381	not_sig
COLGALT1	2.56694	0.160386	not_sig
DST	3.5588	0.16051	not_sig
MTFMT	2.24843	0.160705	not_sig
NOP14	-0.844415	0.160935	not_sig
TPR	2.51492	0.161191	not_sig
HNF1B	-0.820824	0.161399	not_sig
SUCLG1	-3.46937	0.161756	not_sig
INO80E	0.839158	0.161839	not_sig
VANGL1	-0.566079	0.162803	not_sig
NT5C	1.58529	0.162985	not_sig
PQBP1	-3.25574	0.163135	not_sig
UBE3C	2.76139	0.164027	not_sig
DPY30	-1.49691	0.164428	not_sig
EDC3	-2.97107	0.164486	not_sig
APTX	-3.17208	0.164641	not_sig
EFTUD2	-1.20387	0.164833	not_sig
PRPF4B	-0.595913	0.164857	not_sig
COL18A1	0.532163	0.164996	not_sig
KPNA2	-1.72232	0.165246	not_sig
MECP2	-2.92922	0.166219	not_sig
DCTN1	3.62216	0.166572	not_sig
DDX28	1.19816	0.166668	not_sig
CHD2	1.0177	0.166836	not_sig
MAP4K3	2.57385	0.167988	not_sig
KIFAP3	1.30496	0.169015	not_sig
CCDC59	-3.81903	0.169354	not_sig
PFKM	0.550654	0.170177	not_sig
NFIB	-3.02385	0.170257	not_sig
RPS4X	0.671088	0.170279	not_sig
KLC1	-2.55518	0.170291	not_sig
DDX3Y	0.607015	0.170505	not_sig
RPL34	4.7672	0.170684	not_sig
ARPC4	3.6966	0.170783	not_sig
MBD1	1.82771	0.170971	not_sig
HIST1H4A	0.555508	0.171139	not_sig
MID2	0.8751	0.171825	not_sig
AMDHD2	1.25831	0.172558	not_sig
MRPL49	1.44303	0.172816	not_sig
HSP90AB2P	0.644216	0.173063	not_sig
SPAST	1.74366	0.1734	not_sig
VIPAS39	-1.15536	0.174014	not_sig
RPN1	0.552185	0.174074	not_sig
WDR77	5.06688	0.175126	not_sig
WIZ	1.03976	0.17516	not_sig
PTPN23	-1.20279	0.175484	not_sig
MINK1	0.741368	0.175615	not_sig
RAB1C	2.33196	0.175902	not_sig
THBS1	1.51449	0.176293	not_sig
MYO9A	-2.60589	0.17642	not_sig
EIF2B4	0.765514	0.17729	not_sig
ITPR2	1.2622	0.177593	not_sig
PML	4.39419	0.17775	not_sig
SKIV2L	1.40449	0.177823	not_sig
HADHA	0.52987	0.178086	not_sig
AAK1	-1.04845	0.179055	not_sig
PLCG2	-0.589899	0.179209	not_sig
HAT1	-4.08655	0.179436	not_sig
YWHAZ	0.66066	0.179855	not_sig
ATP5C1	-0.576187	0.180096	not_sig
MCM3	0.615964	0.180641	not_sig
DIAPH3	-2.25298	0.181631	not_sig
TPP1	-1.522	0.181812	not_sig
POM121	1.1231	0.182237	not_sig
RAB3IP	1.19738	0.182968	not_sig
RAB11FIP2	-0.496274	0.183537	not_sig
AK1	2.90662	0.184923	not_sig
RPS19BP1	-4.25057	0.185075	not_sig
AP3S1	2.91327	0.185159	not_sig
HSPG2	3.40088	0.185246	not_sig
LUZP1	3.29146	0.185522	not_sig
RBM42	2.5725	0.185671	not_sig
GDF15	5.03887	0.18588	not_sig
GMPS	1.04845	0.186315	not_sig
SRP68	0.627718	0.186521	not_sig
EPB41L1	4.40657	0.186651	not_sig
DRG2	1.60477	0.186873	not_sig
MCM5	0.518812	0.187193	not_sig
EIF4A3	3.34737	0.187375	not_sig
S100A11	-2.37927	0.187403	not_sig
IMP3	-0.640349	0.187848	not_sig
MEAF6	2.09556	0.188211	not_sig
RPL8	-0.538735	0.188549	not_sig
TJP2	0.654081	0.188713	not_sig
WDR47	3.7843	0.188965	not_sig
PLPP6	1.06549	0.18945	not_sig
DNM3	-3.72174	0.189505	not_sig
SMS	0.824983	0.18958	not_sig
ACTN4	3.85006	0.189738	not_sig
PYGB	0.590036	0.19013	not_sig
SEC23B	1.84814	0.190873	not_sig
ARRB2	0.997169	0.191024	not_sig
DAP3	-2.48584	0.191291	not_sig
SPG20	-3.80185	0.191292	not_sig
U2AF1L5	1.88714	0.19171	not_sig
MACF1	1.39957	0.192012	not_sig
MRPS21	3.52449	0.19219	not_sig
SRSF6	1.1065	0.192461	not_sig
WDR75	1.07341	0.192944	not_sig
MSN	-3.37255	0.193903	not_sig
UTP18	2.93812	0.19435	not_sig
UBE3A	0.711166	0.196512	not_sig
KIF3A	3.08346	0.196868	not_sig
OXSR1	-2.77413	0.196948	not_sig
DHRS7B	-3.24046	0.197257	not_sig
MAP2K2	2.53035	0.197288	not_sig
SLC25A13	0.600654	0.198134	not_sig
KPNA3	2.79792	0.199859	not_sig
MRPL22	0.59379	0.199976	not_sig
PRUNE1	-0.870347	0.200874	not_sig
PLK1	2.80066	0.20273	not_sig
RNMT	2.31494	0.203431	not_sig
QPCTL	-2.2297	0.203904	not_sig
SUGP2	1.7035	0.204507	not_sig
PMM2	0.575501	0.204513	not_sig
MRPS16	2.43417	0.205172	not_sig
JPT2	-0.631583	0.205271	not_sig
AP1M2	0.652244	0.205581	not_sig
PGK1	2.3892	0.20564	not_sig
NUP107	1.85769	0.205784	not_sig
NRAS	3.89463	0.206213	not_sig
DPP3	3.37061	0.206624	not_sig
CORO1C	1.50727	0.206897	not_sig
HBS1L	1.51406	0.206965	not_sig
TRIM47	2.00697	0.20757	not_sig
SNRNP200	0.478453	0.20761	not_sig
DIMT1	-1.4475	0.207904	not_sig
TRIM33	-2.80842	0.207942	not_sig
SAMHD1	1.45035	0.208306	not_sig
UBE2O	0.950556	0.211629	not_sig
FAM133B	1.55472	0.212239	not_sig
AHSA1	0.607111	0.21262	not_sig
LARP4B	2.67759	0.212746	not_sig
RPS15A	0.5541	0.213423	not_sig
TSSC4	-1.79767	0.213477	not_sig
GPC6	0.777707	0.214752	not_sig
HSPA9	0.55408	0.214966	not_sig
ESRRA	1.06319	0.215195	not_sig
HNRNPUL2	3.30154	0.21535	not_sig
SCOC	-2.20629	0.215359	not_sig
RSU1	1.60834	0.215543	not_sig
CIC	1.81828	0.21574	not_sig
POLR2A	-0.483297	0.216264	not_sig
UBR5	-1.72814	0.21673	not_sig
AGPS	3.94178	0.218969	not_sig
GNB2	3.75529	0.219346	not_sig
RPL35	0.735128	0.219383	not_sig
RPS2	0.520896	0.219403	not_sig
SDPR	-0.523526	0.219475	not_sig
AMOTL1	-2.90237	0.220019	not_sig
MED14	1.40741	0.220134	not_sig
RPL18A	3.9653	0.22028	not_sig
DNMT1	2.36749	0.221714	not_sig
EIF4B	-1.2167	0.222171	not_sig
SNX27	3.01488	0.222329	not_sig
TANK	-1.4566	0.222533	not_sig
RPS26P11	4.46391	0.222734	not_sig
PPP2R5D	0.931357	0.222835	not_sig
HSPA8	-0.530477	0.223607	not_sig
PRKCD	1.42493	0.223676	not_sig
MRPS14	4.37787	0.224086	not_sig
RPL27A	0.538807	0.22485	not_sig
GPN3	1.84926	0.225445	not_sig
MTSS1L	-1.80179	0.225556	not_sig
BRD9	-0.769729	0.226015	not_sig
MYO5B	-2.47327	0.226249	not_sig
H1FX	4.51976	0.226407	not_sig
HSPA1B	-0.59651	0.22674	not_sig
TAF7	-2.89161	0.226793	not_sig
PKM	0.457491	0.226966	not_sig
GTPBP6	3.07719	0.227766	not_sig
CTR9	-3.26376	0.22783	not_sig
DSTN	-3.8878	0.22909	not_sig
PDPR	4.02282	0.229684	not_sig
WASHC4	1.35903	0.229952	not_sig
CXorf56	3.74549	0.230473	not_sig
TUBA3C	2.42027	0.230521	not_sig
RPS17	0.485779	0.231781	not_sig
MRPL23	3.49476	0.23251	not_sig
SAV1	-2.10398	0.232551	not_sig
EPS15	2.65398	0.233044	not_sig
DECR2	-3.14688	0.233147	not_sig
LRRC1	0.481627	0.233328	not_sig
XPC	1.32868	0.234085	not_sig
PPP1R9B	-4.73926	0.23475	not_sig
PSMC5	0.61714	0.235631	not_sig
YWHAH	3.06076	0.236188	not_sig
HNRNPH2	0.717907	0.236453	not_sig
UBP1	2.12347	0.236997	not_sig
PLEKHF1	-2.78699	0.237049	not_sig
KIAA1671	-2.27995	0.237906	not_sig
AASDHPPT	-1.66555	0.238807	not_sig
PICALM	-2.38219	0.239104	not_sig
SIN3A	2.79956	0.240087	not_sig
EMD	0.70195	0.240941	not_sig
ATG4B	-1.75585	0.241242	not_sig
PTPN14	-0.57111	0.241245	not_sig
GPATCH4	-0.716328	0.242847	not_sig
PPIL4	-2.29192	0.243469	not_sig
LLPH	0.470412	0.244079	not_sig
PITRM1	0.536741	0.244175	not_sig
FTL	0.665672	0.24418	not_sig
NDUFB4	0.972397	0.24428	not_sig
CDK12	0.987283	0.244543	not_sig
TBC1D15	1.70247	0.244685	not_sig
DICER1	1.75209	0.245567	not_sig
HSP90AA2P	-1.17656	0.245595	not_sig
ETF1	-3.15575	0.246	not_sig
RPL35A	4.39578	0.246059	not_sig
ASF1B	-0.535597	0.246078	not_sig
ABT1	-0.689206	0.246096	not_sig
H2AFY	0.69955	0.246171	not_sig
HIST1H1A	-0.622404	0.246192	not_sig
PRKCI	2.69641	0.247222	not_sig
PRPF3	1.25254	0.247648	not_sig
SULT1C4	1.7735	0.247982	not_sig
PPIA	4.13967	0.249126	not_sig
GNL1	-1.24926	0.249682	not_sig
NACA	1.65185	0.250604	not_sig
PLCB4	-2.57272	0.251573	not_sig
HSP90AB3P	0.628753	0.252109	not_sig
RTCA	2.76879	0.254589	not_sig
CAAP1	-3.41389	0.255512	not_sig
AGAP3	1.06723	0.255865	not_sig
CAPN1	-0.592158	0.256254	not_sig
GOLGA4	-2.74846	0.256458	not_sig
PIK3C2A	-2.21148	0.257205	not_sig
IFI16	0.589633	0.257688	not_sig
IWS1	2.85695	0.25878	not_sig
MAML1	2.74842	0.260049	not_sig
44806	0.671844	0.260159	not_sig
CDC123	-2.115	0.261002	not_sig
SNRNP40	-0.44893	0.261469	not_sig
ACADS	-2.55582	0.262316	not_sig
CD109	-1.59412	0.262494	not_sig
HSP90AB4P	-0.949035	0.262758	not_sig
MBD3	0.788908	0.264173	not_sig
MYO6	-0.502998	0.264402	not_sig
TMCO1	-3.29987	0.264582	not_sig
WDR3	1.0589	0.265957	not_sig
PTPN12	-1.5147	0.266009	not_sig
GSDMD	-2.57645	0.266627	not_sig
DCK	-3.01434	0.266825	not_sig
ARFGAP1	-0.653152	0.266833	not_sig
EWSR1	0.845846	0.266918	not_sig
ZCCHC17	-3.55224	0.267548	not_sig
STT3B	0.606571	0.268222	not_sig
BCL7C	-2.52977	0.268243	not_sig
ATL2	1.95591	0.268626	not_sig
SCFD1	2.70928	0.268903	not_sig
HTRA1	0.827058	0.269181	not_sig
MSH2	0.914376	0.269995	not_sig
COL4A2	-2.66046	0.270223	not_sig
PRKACB	-2.08992	0.270321	not_sig
NUP62	4.13885	0.27045	not_sig
FDXR	2.43219	0.27072	not_sig
DDX24	0.533603	0.271665	not_sig
SFXN1	2.83579	0.27199	not_sig
MTX2	-2.26917	0.27207	not_sig
POLR2E	-2.7212	0.272819	not_sig
ENAH	-1.49785	0.273343	not_sig
TMCC3	-0.661014	0.273523	not_sig
SGPL1	0.45388	0.274079	not_sig
POLR1C	1.50058	0.274245	not_sig
KRI1	2.32875	0.274309	not_sig
SMAD3	3.00138	0.275018	not_sig
ANXA5	-2.83	0.27511	not_sig
SRSF10	2.61648	0.275857	not_sig
PEG10	-2.56592	0.276104	not_sig
WDR11	1.90936	0.27748	not_sig
C16orf58	-3.13076	0.277887	not_sig
CWF19L2	-1.77887	0.27795	not_sig
ATAD3B	0.951898	0.278006	not_sig
GTF2E2	-0.484606	0.278452	not_sig
NFAT5	-0.942052	0.27913	not_sig
MRPL27	3.08769	0.279179	not_sig
STAT1	0.433678	0.281115	not_sig
NCOA2	0.672174	0.281433	not_sig
PURA	1.76532	0.283033	not_sig
MED1	0.54112	0.28381	not_sig
PHKB	0.54833	0.283976	not_sig
NARS	1.30603	0.284036	not_sig
CXXC1	-4.52657	0.28455	not_sig
KLHL13	-1.86169	0.286111	not_sig
KDM5A	-2.99287	0.28623	not_sig
CEP170	1.21559	0.287656	not_sig
STAMBPL1	-0.85376	0.288434	not_sig
HDLBP	0.499862	0.288544	not_sig
PABPC4	0.914623	0.288731	not_sig
FKBP15	-3.16699	0.288907	not_sig
CCAR1	2.76243	0.28922	not_sig
NDUFS2	1.61043	0.289417	not_sig
UGT1A6	3.73687	0.290766	not_sig
JUND	0.478399	0.291734	not_sig
RHEB	-0.694842	0.291773	not_sig
SUGT1	2.62766	0.292233	not_sig
DTX3L	-2.04669	0.292345	not_sig
DNAJC9	0.577392	0.29247	not_sig
HNF1A	1.46861	0.292947	not_sig
PNN	2.98779	0.293082	not_sig
CUX1	-2.63182	0.293107	not_sig
MYO7B	1.3115	0.293366	not_sig
CBX3	0.469594	0.29425	not_sig
RRP7A	1.13464	0.294868	not_sig
PUF60	0.969249	0.295003	not_sig
ARID1B	2.47295	0.295115	not_sig
UBA1	-2.15172	0.296131	not_sig
SMC4	-2.5184	0.296375	not_sig
SMC6	2.03863	0.299091	not_sig
SRPRA	-3.47511	0.299249	not_sig
CYLD	-1.11942	0.300056	not_sig
CRYAB	0.665126	0.300457	not_sig
LENG8	2.71427	0.301482	not_sig
KIF2A	0.840051	0.301577	not_sig
AIM1	-2.70398	0.301671	not_sig
MRPS34	1.28046	0.301747	not_sig
UTP14A	-1.16183	0.301914	not_sig
TUBB3	0.456187	0.303686	not_sig
TNRC6B	-2.5919	0.304236	not_sig
ORC3	-0.447352	0.304934	not_sig
GTPBP4	0.436094	0.305274	not_sig
MAP2K3	3.84982	0.305357	not_sig
MRPL40	-0.996455	0.305589	not_sig
IDH3B	1.10434	0.305883	not_sig
NCOR1	0.625799	0.307905	not_sig
RHOG	2.47041	0.307932	not_sig
FBXO28	-2.80134	0.308562	not_sig
RPS4Y1	-0.604443	0.308582	not_sig
EXOC1	-0.693986	0.309235	not_sig
TRPT1	0.853737	0.310594	not_sig
POLR3A	1.16235	0.312472	not_sig
CPSF7	2.84373	0.312671	not_sig
SNRNP27	-3.61901	0.312738	not_sig
ANLN	1.01837	0.312739	not_sig
VIM	0.767176	0.312769	not_sig
FTH1	-2.4489	0.313438	not_sig
TECR	2.96105	0.313679	not_sig
PAX8	-2.75207	0.313817	not_sig
RCN1	3.12487	0.314177	not_sig
PGD	1.44147	0.315515	not_sig
IQGAP3	-2.25936	0.315569	not_sig
CMBL	-1.03313	0.317172	not_sig
MAGED2	-0.450165	0.31877	not_sig
LUC7L3	0.642449	0.318966	not_sig
RPS5	-1.05575	0.319586	not_sig
DDX23	-0.478463	0.319959	not_sig
MTOR	1.51395	0.320165	not_sig
GOLGA2	2.25538	0.32026	not_sig
SH3PXD2B	-2.34196	0.320449	not_sig
ATP5O	-0.450667	0.320557	not_sig
HIST1H1B	-0.455463	0.321228	not_sig
AKAP13	-0.547197	0.32171	not_sig
HSPA5	-0.391201	0.32214	not_sig
CPSF3	2.09619	0.323508	not_sig
KDM1A	0.517689	0.324009	not_sig
ACY1	-1.92288	0.324361	not_sig
MAP1S	2.12907	0.324363	not_sig
FRG1	0.712512	0.325379	not_sig
RIPK1	3.6811	0.325516	not_sig
SARS2	3.28643	0.326374	not_sig
WDHD1	2.61799	0.326947	not_sig
RB1	1.79188	0.327562	not_sig
PRPS1	3.07024	0.32758	not_sig
MAT2A	2.72501	0.32873	not_sig
PCNA	0.828139	0.329047	not_sig
ABCD3	-0.341653	0.329289	not_sig
ARID2	0.686438	0.329421	not_sig
ACOT8	-0.510793	0.330244	not_sig
ACACA	-0.379681	0.330401	not_sig
POLR2J2	2.67082	0.330948	not_sig
AGAP1	0.497786	0.331447	not_sig
LRPPRC	0.788189	0.333078	not_sig
MRPS23	-1.03651	0.333262	not_sig
CRYM	2.41174	0.333708	not_sig
MPDZ	1.88733	0.333925	not_sig
SRSF9	0.857025	0.334012	not_sig
RPL10L	3.76749	0.334033	not_sig
ECHDC1	1.55242	0.335554	not_sig
RBM39	-0.39947	0.335811	not_sig
RASA1	-2.9967	0.336222	not_sig
DDB1	2.89663	0.336682	not_sig
DPF2	3.405	0.336942	not_sig
PGRMC1	1.57337	0.337763	not_sig
HIST1H2BH	-0.765918	0.338816	not_sig
SPTLC2	0.867493	0.340391	not_sig
PCF11	-2.02711	0.341119	not_sig
HDAC2	0.540458	0.341885	not_sig
U2SURP	0.682433	0.34213	not_sig
MRPL48	0.539263	0.343371	not_sig
NDUFA12	1.92709	0.344542	not_sig
RBM12	2.47964	0.3451	not_sig
RBM6	1.93293	0.345498	not_sig
EMC3	2.25415	0.345652	not_sig
KNOP1	-1.03228	0.345766	not_sig
OAT	-2.59016	0.346732	not_sig
ABCE1	0.737343	0.34775	not_sig
SLC25A10	0.501604	0.347914	not_sig
NFKB1	2.24624	0.34806	not_sig
UCHL5	2.20268	0.349454	not_sig
RHOF	2.19738	0.34953	not_sig
MTPAP	2.64847	0.349564	not_sig
PGPEP1	-1.33325	0.349632	not_sig
AMPD2	-2.42167	0.349744	not_sig
PRDX2	-1.1277	0.349915	not_sig
CDK9	3.00405	0.350048	not_sig
BCKDK	2.62851	0.350763	not_sig
H1F0	3.62678	0.350832	not_sig
RPP30	2.2096	0.350853	not_sig
AK4	2.00765	0.352127	not_sig
ASAP2	1.77596	0.353487	not_sig
RPS16	-0.346876	0.353779	not_sig
PSMA5	2.38257	0.35385	not_sig
LIG4	2.11685	0.354145	not_sig
ZNF574	1.86883	0.354633	not_sig
RCN2	0.632295	0.355356	not_sig
IGHMBP2	2.99313	0.355638	not_sig
EHD4	0.729312	0.356301	not_sig
NOP56	-0.31953	0.356852	not_sig
NKAP	-0.544962	0.356863	not_sig
ECHS1	2.04292	0.356902	not_sig
ERCC6L	1.59299	0.35717	not_sig
RETSAT	1.58847	0.35723	not_sig
PAPOLA	2.15305	0.357568	not_sig
WNK1	-2.56526	0.358655	not_sig
RPLP1	-0.811216	0.359776	not_sig
PRPF6	0.415752	0.359808	not_sig
WDR61	2.17695	0.360482	not_sig
SHMT1	2.99839	0.361366	not_sig
RPL26	1.04219	0.361494	not_sig
TFCP2	2.21859	0.361737	not_sig
RBM4	2.75234	0.361779	not_sig
MASTL	2.08689	0.36237	not_sig
CDK6	2.09671	0.362887	not_sig
SAP18	-1.81627	0.364149	not_sig
CBWD1	-2.25754	0.364593	not_sig
ZEB2	1.95937	0.365214	not_sig
PIP5K1A	-3.33308	0.365602	not_sig
KIAA1522	2.34665	0.365606	not_sig
EIF2S1	-0.324131	0.366172	not_sig
TIMM50	0.356514	0.366653	not_sig
ECD	0.74667	0.367114	not_sig
PRPF18	1.20686	0.368432	not_sig
TAF5L	0.391314	0.368661	not_sig
RPL13A	3.0465	0.368734	not_sig
PYM1	2.97072	0.369405	not_sig
MTCL1	2.31107	0.369607	not_sig
PPM1F	1.35258	0.369619	not_sig
LYAR	-0.332187	0.369724	not_sig
UBR2	1.59978	0.369768	not_sig
METAP2	1.95205	0.370997	not_sig
NCOA5	2.59301	0.371117	not_sig
REXO4	1.81043	0.371205	not_sig
HAX1	1.07245	0.371709	not_sig
MNAT1	1.50939	0.375163	not_sig
SPOUT1	0.434075	0.375176	not_sig
HDHD5	2.00717	0.375371	not_sig
AKT1	2.23455	0.376854	not_sig
TDRD3	1.69685	0.377131	not_sig
DAZAP1	2.0923	0.377179	not_sig
PDHA1	1.71465	0.377361	not_sig
EEF1A1	0.376523	0.377441	not_sig
MIC13	0.691509	0.377741	not_sig
ZNF593	-2.47519	0.378187	not_sig
SUPT20H	2.75256	0.37857	not_sig
TNRC6A	-1.39086	0.3793	not_sig
DLGAP5	1.48106	0.379334	not_sig
CHAF1A	1.96608	0.3794	not_sig
PDCD7	1.75848	0.379519	not_sig
PTER	1.51039	0.379627	not_sig
MCM3AP	1.86144	0.37972	not_sig
FAR1	1.37171	0.379824	not_sig
MICAL2	-1.63259	0.379941	not_sig
ARFGAP2	-1.86758	0.381164	not_sig
RSBN1	-2.69701	0.381299	not_sig
SLTM	2.0806	0.381389	not_sig
RPP38	-0.708133	0.382165	not_sig
LSM14B	2.02883	0.382358	not_sig
RNH1	0.75821	0.383241	not_sig
PIAS4	2.76982	0.383252	not_sig
BUB1B	2.22805	0.383374	not_sig
TRNT1	2.13787	0.383666	not_sig
EEFSEC	2.02873	0.383744	not_sig
DNTTIP1	1.44294	0.384354	not_sig
TOMM22	2.04199	0.384498	not_sig
MFF	2.07075	0.384664	not_sig
AHCTF1	2.33475	0.385645	not_sig
CWC27	1.88382	0.385887	not_sig
STAU2	2.34008	0.385975	not_sig
SCRIB	0.807845	0.386888	not_sig
UBXN6	1.45851	0.387054	not_sig
RPL11	-0.331939	0.387142	not_sig
DCP1A	-2.08198	0.387436	not_sig
PFKP	0.441968	0.388601	not_sig
CHD9	-2.45259	0.388722	not_sig
PPFIBP1-ALK	2.62552	0.389819	not_sig
ZNHIT6	1.95431	0.389967	not_sig
PAPOLG	1.55511	0.390463	not_sig
DDX56	0.519805	0.39062	not_sig
INTS9	1.70676	0.390632	not_sig
NUP85	0.973428	0.390648	not_sig
NT5E	2.03387	0.390686	not_sig
SF3B6	-3.08753	0.391471	not_sig
OSBPL9	1.86866	0.391885	not_sig
MED9	2.83702	0.392037	not_sig
CSNK1G3	-1.91031	0.392281	not_sig
CARM1	1.9982	0.393181	not_sig
ITM2C	1.776	0.394076	not_sig
EPB41L2	0.380503	0.394338	not_sig
COPA	0.307508	0.394742	not_sig
CNKSR2	1.72253	0.39513	not_sig
ACTC1	4.04606	0.395906	not_sig
GNA12	-3.3937	0.396223	not_sig
PDS5A	1.73803	0.396909	not_sig
POLE	1.71923	0.397173	not_sig
NUP188	-1.54885	0.397391	not_sig
SBF1	0.644832	0.397474	not_sig
MORC3	1.8784	0.397871	not_sig
CASK	2.19929	0.398329	not_sig
KPNA6	2.23951	0.398529	not_sig
DDX10	-0.626428	0.398538	not_sig
KARS	-2.37449	0.399008	not_sig
VAPA	-3.1166	0.399749	not_sig
ATP6V1C1	1.91121	0.400915	not_sig
RNPEP	-2.00833	0.401935	not_sig
RXRA	-2.47199	0.403045	not_sig
PCBP2	3.06628	0.403405	not_sig
KIAA0754	2.23929	0.403908	not_sig
ATP13A1	1.38977	0.403975	not_sig
ATXN2	0.854597	0.404566	not_sig
PSMD10	2.0998	0.405693	not_sig
CLCN7	-1.7961	0.405731	not_sig
H2AFX	0.359202	0.406038	not_sig
ACTR1A	0.402384	0.406112	not_sig
RPL32	-0.448351	0.406827	not_sig
WBP11	-1.2564	0.407185	not_sig
ECT2	1.55256	0.407586	not_sig
MRPL33	-3.95141	0.407609	not_sig
TUBB2A	-3.36906	0.408779	not_sig
NUDCD1	1.80284	0.409628	not_sig
SZT2	1.13559	0.410913	not_sig
PCGF6	-1.82171	0.411318	not_sig
LSM4	2.88479	0.411321	not_sig
MED4	2.46256	0.411793	not_sig
AAR2	0.7087	0.412595	not_sig
EPS8L2	0.535799	0.413213	not_sig
FLOT2	-2.03715	0.414503	not_sig
MED23	1.42874	0.414917	not_sig
CTNNB1	1.55412	0.415128	not_sig
SNRPD3	3.10204	0.415192	not_sig
POLR2G	1.22739	0.415481	not_sig
INPP1	1.47642	0.41635	not_sig
MRPS11	3.19679	0.416882	not_sig
ACAD9	0.935413	0.417588	not_sig
BAG3	2.21989	0.417631	not_sig
ATP2A1	-1.66849	0.417753	not_sig
PEPD	-0.462385	0.417847	not_sig
SH3BP4	-1.47519	0.417925	not_sig
PAK1IP1	2.2402	0.41798	not_sig
LASP1	-2.90609	0.418264	not_sig
CWC25	-2.59418	0.419255	not_sig
GSK3B	1.17273	0.420068	not_sig
FIGNL1	-2.03664	0.42097	not_sig
UBA52	-0.676759	0.421078	not_sig
DNAJC13	-2.21044	0.42135	not_sig
CRCP	-0.606943	0.421354	not_sig
FAM83D	1.17258	0.421695	not_sig
44811	0.308961	0.422823	not_sig
HOGA1	0.597893	0.423495	not_sig
NUP98	1.88506	0.424055	not_sig
TKT	-0.555847	0.424312	not_sig
NDUFAF6	1.21697	0.425698	not_sig
MRE11	0.754734	0.425929	not_sig
NFIC	-1.81091	0.426071	not_sig
TAGLN3	-3.75056	0.427068	not_sig
DNAJC25	0.468453	0.427674	not_sig
XRCC5	0.305341	0.427943	not_sig
ELOA	0.597028	0.430331	not_sig
ASPH	0.290776	0.43041	not_sig
GTF2F2	3.11349	0.43086	not_sig
TRMT10C	-0.436476	0.431336	not_sig
JUNB	0.559193	0.431342	not_sig
MAP2K1	1.79506	0.431611	not_sig
STXBP1	1.12356	0.43215	not_sig
STXBP3	1.69221	0.433413	not_sig
NOC3L	-0.311956	0.433469	not_sig
CLPX	-2.15175	0.434493	not_sig
INTS14	0.845735	0.434781	not_sig
CEP170P1	2.41521	0.434939	not_sig
PRKD3	0.795745	0.435292	not_sig
SRPK2	-0.930898	0.435383	not_sig
JAK1	2.24067	0.435542	not_sig
DEK	0.698994	0.436272	not_sig
ATG16L1	2.1619	0.436825	not_sig
SCD	-3.08485	0.437086	not_sig
DMD	1.11509	0.437303	not_sig
TMA16	0.555715	0.438334	not_sig
PPFIBP1	1.93308	0.438488	not_sig
RBM22	1.57318	0.438546	not_sig
RHOT1	-1.05248	0.439892	not_sig
DDX27	-0.272248	0.440317	not_sig
RBBP7	0.632291	0.440806	not_sig
PHRF1	1.04055	0.441118	not_sig
INTS3	1.31089	0.441876	not_sig
NIPSNAP2	-2.87406	0.441891	not_sig
CSNK2A1	0.605446	0.441985	not_sig
CNDP2	-0.619453	0.442436	not_sig
SEC22B	2.56132	0.443003	not_sig
MYO5A	0.642281	0.443928	not_sig
PRDX4	0.444626	0.444278	not_sig
MRPL3	0.494383	0.44596	not_sig
NDUFS8	-2.44751	0.44625	not_sig
TNS1	-1.68762	0.446977	not_sig
NEMF	1.91418	0.447404	not_sig
GOLPH3	0.469553	0.448209	not_sig
QRICH1	1.13045	0.448748	not_sig
TARDBP	0.616872	0.450151	not_sig
RBM7	0.671099	0.450615	not_sig
LMNA	0.458865	0.450811	not_sig
RRAS2	-2.26342	0.450814	not_sig
UBE2L3	0.415415	0.452059	not_sig
[truncated: 748 more rows]

## Sheet: CRISPR screen candiates
List of candidate genes from CRIPSR screen
	UOK109-dependent (48 genes)	overlapped 147 genes	786-O-dependent (43 genes)
	FUBP1	SFPQ	KMT2D
	SNRPB2	DDX19A	HNRNPH1
	SAFB	KAT5	PNO1
	MPHOSPH8	ILF3	SETD2
	SRSF6	HNRNPC	KDM8
	CXXC1	PHF5A	UHRF1
	JMJD8	PCBP1	ATRX
	PSPC1	RNF113A	HNRNPAB
	CARM1	SRSF2	DHX33
	MAZ	ACIN1	EIF3G
	PRMT7	HNRNPK	KMT2B
	RBM12	RPS28	CHD7
	PCBP2	DDX51	SGF29
	ZC3H18	SRSF7	CHD2
	NONO	DDX3X	AGO2
	HIF1AN	TUT1	EIF2S1
	DIDO1	SRSF11	DICER1
	TRNAU1AP	DDX46	SCAF4
	PHF6	BRD2	CPSF6
	WBP4	CHD4	ZRSR2
	NUFIP1	DDX21	NCBP2
	MATR3	PABPN1	JADE1
	SUV39H1	PTBP1	DHX16
	SETD1B	EIF4A1	SNRNP35
	ADAR	DDX10	ZCRB1
	RBM4	SF3B4	SF3B6
	BRD8	SRSF3	CCAR1
	HELZ	DDX23	PPIL4
	SCAF8	DDX55	DDX54
	KRR1	DDX18	EP300
	SETD5	ZCCHC8	PPIE
	PHF8	YBX1	NAT10
	HNRNPR	PUF60	AQR
	TOE1	DDX6	NOL8
	RC3H1	RBM14	CPSF7
	ZC3H3	SART3	TP53BP1
	INTS12	SMN1	PRDM10
	RNPS1	HNRNPA2B1	MBTD1
	BPTF	PHF23	EIF1AD
	PRDM7	RBM19	NELFE
	DDX17	HDAC3	U2SURP
	SLTM	U2AF1	KAT7
	KDM1A	NIFK	SRCAP
	MSI2	DDX24
	SIRT6	DGCR8
	PHF12	RBM39
	STAU1	DDX52
	PHIP	TRA2B
		DHX36
		EIF3B
		POLR2G
		EZH2
		RBM28
		RBM17
		BRD4
		DHX37
		HNRNPL
		RPA3
		PPRC1
		RBM25
		SREK1
		RPS3
		DDX19B
		KMT2A
		ZNF622
		KAT8
		GTF3C4
		PRPF8
		SETD1A
		SNRPC
		EP400
		ABT1
		TIAL1
		ING3
		SON
		HNRNPA1
		PRMT5
		RBM42
		SF1
		EIF4A3
		DDX27
		LARP1
		SUPT6H
		KDM4A
		DDX59
		INO80
		NIP7
		DKC1
		DDX5
		PRPF3
		ALYREF
		PRMT1
		KHDRBS1
		SRSF10
		GAR1
		SNRPA
		RBMX
		ZC3H8
		ZCCHC9
		DHX9
		TRIM28
		DDX49
		TARDBP
		RBM22
		ZFR
		U2AF2
		SNRNP200
		DDX56
		NCL
		DHX30
		TTF2
		RBM8A
		BAZ1B
		CPSF4
		TAF3
		ING1
		SRBD1
		DDX20
		PABPC1
		DHX15
		DOT1L
		PDCD11
		EIF1AX
		DNAJC17
		DDX42
		KDM2A
		HNRNPF
		CHD8
		DDX41
		MRPL44
		DROSHA
		SRSF1
		RBM48
		GTF3A
		DDX47
		ELP3
		DHX8
		SMN2
		SMNDC1
		ZFC3H1
		SRRM1
		ZMAT2
		SNRNP70
		KMT5A
		ZNHIT1
		MTREX
		KMT5B
