# Supplementary material for: RNA-mediated condensation of TFE3 oncofusions facilitates transcriptional hub formation to promote translocation renal cell carcinoma
Source: Nat Commun. 2025 Sep 30;16:8712. doi: 10.1038/s41467-025-63761-z (PMC12484640; doi:10.1038/s41467-025-63761-z)
Supplement: Supplementary file 6 — Supplementary Data 4 [file 41467_2025_63761_MOESM6_ESM.xlsx]

## Sheet: BED RNAPII
BED files for RNAPII total					BED files for RNAPII S2					BED files for RNAPII S5
chr	start	end	gene		chr	start	end	gene		chr	start	end	gene
chr1	827325	827724	LINC00115		chr1	938149	939032	SAMD11		chr1	910619	911617	NA
chr1	938192	938920	SAMD11		chr1	993481	996080	NA		chr1	938129	939218	SAMD11
chr1	965967	967058	PLEKHN1		chr1	996904	997994	NA		chr1	1063722	1064686	NA
chr1	994665	996095	NA		chr1	1013197	1014045	ISG15		chr1	1069142	1070738	RNF223
chr1	996895	998491	NA		chr1	1019357	1020119	AGRN		chr1	1079406	1080523	C1orf159
chr1	999720	1000753	HES4		chr1	1024366	1025121	AGRN		chr1	1130170	1130938	LINC01342
chr1	1013192	1013993	ISG15		chr1	1032111	1032738	AGRN		chr1	1155828	1157076	MIR200B
chr1	1019363	1020166	AGRN		chr1	1069208	1070616	RNF223		chr1	1164635	1166879	MIR200B
chr1	1024395	1025212	AGRN		chr1	1079432	1080473	C1orf159		chr1	1208024	1209032	TNFRSF18
chr1	1063728	1064597	NA		chr1	1115880	1116765	C1orf159		chr1	1231268	1232364	SDF4
chr1	1069094	1070655	RNF223		chr1	1155945	1157071	MIR200B		chr1	1264694	1265843	UBE2J2
chr1	1074085	1075301	RNF223		chr1	1264727	1265699	UBE2J2		chr1	1347652	1349057	DVL1
chr1	1079520	1081121	C1orf159		chr1	1324649	1325724	INTS11		chr1	1359399	1361389	MXRA8
chr1	1115908	1116765	C1orf159		chr1	1359729	1360729	MXRA8		chr1	1375030	1375919	AURKAIP1
chr1	1128539	1129112	LINC01342		chr1	1371527	1372420	AURKAIP1		chr1	1479301	1480504	ATAD3B
chr1	1155945	1157138	MIR200B		chr1	1399323	1400580	CCNL2		chr1	1504547	1505729	NA
chr1	1230736	1232252	SDF4		chr1	1479294	1480421	ATAD3B		chr1	1511052	1512293	ATAD3A
chr1	1264797	1265684	UBE2J2		chr1	1494721	1496388	NA		chr1	1615174	1616320	MIB2
chr1	1273578	1274343	UBE2J2		chr1	1504695	1505713	NA		chr1	1658831	1659375	CDK11B
chr1	1290270	1292124	ACAP3		chr1	1615307	1615929	MIB2		chr1	1724117	1724645	CDK11A
chr1	1324550	1325760	INTS11		chr1	1636617	1637464	MMP23B		chr1	1758103	1759971	NADK
chr1	1347717	1348645	DVL1		chr1	1664907	1666579	SLC35E2B		chr1	1804450	1805457	GNB1
chr1	1359561	1360858	MXRA8		chr1	1692403	1693338	SLC35E2B		chr1	1832630	1834878	GNB1
chr1	1398516	1400625	CCNL2		chr1	1758320	1759839	NADK		chr1	1890854	1892147	GNB1
chr1	1406611	1408156	MRPL20		chr1	1804505	1805413	GNB1		chr1	1896968	1897961	NA
chr1	1470719	1471840	ATAD3B		chr1	1833983	1834660	GNB1		chr1	1906056	1907040	CALML6
chr1	1479259	1480481	ATAD3B		chr1	1883186	1883927	GNB1		chr1	1908378	1909590	CALML6
chr1	1494644	1496347	NA		chr1	1891060	1891998	GNB1		chr1	1959543	1960414	CFAP74
chr1	1504672	1505733	NA		chr1	1906181	1907040	CALML6		chr1	1976685	1978265	CFAP74
chr1	1511047	1512224	ATAD3A		chr1	2160377	2161760	PRKCZ		chr1	1988704	1989812	CFAP74
chr1	1574187	1575966	SSU72		chr1	2194748	2195398	FAAP20		chr1	2008925	2009982	CFAP74
chr1	1615149	1616970	MIB2		chr1	2208258	2208938	FAAP20		chr1	2049434	2050885	PRKCZ
chr1	1636398	1637439	MMP23B		chr1	2311319	2312566	NA		chr1	2088079	2089246	PRKCZ
chr1	1658864	1659371	CDK11B		chr1	2381228	2382891	MORN1		chr1	2227647	2228069	SKI
chr1	1692375	1693402	SLC35E2B		chr1	2545730	2547343	NA		chr1	2391330	2392063	MORN1
chr1	1724117	1724691	CDK11A		chr1	2555042	2557603	TNFRSF14		chr1	2411971	2413394	PEX10
chr1	1757799	1759395	NADK		chr1	2575328	2576436	NA		chr1	2451433	2452965	PLCH2
chr1	1804561	1805327	GNB1		chr1	2578135	2578779	NA		chr1	2480406	2482770	PLCH2
chr1	1833863	1834326	GNB1		chr1	2585550	2586677	PRXL2B		chr1	2554997	2557587	TNFRSF14
chr1	1880768	1882125	GNB1		chr1	2634108	2634627	MMEL1		chr1	2565982	2566703	NA
chr1	1883169	1883811	GNB1		chr1	3459588	3460990	ARHGEF16		chr1	2578124	2578804	NA
chr1	1890478	1892094	GNB1		chr1	3471370	3472274	ARHGEF16		chr1	2585514	2587375	PRXL2B
chr1	1906143	1906856	CALML6		chr1	3652649	3653456	WRAP73		chr1	3213611	3214418	NA
chr1	2008978	2010111	CFAP74		chr1	3671155	3672576	TP73-AS3		chr1	3312925	3313579	NA
chr1	2049522	2050763	PRKCZ		chr1	3783608	3784477	LRRC47		chr1	3380202	3381009	NA
chr1	2193784	2195461	FAAP20		chr1	3795641	3796684	LRRC47		chr1	3459497	3461091	ARHGEF16
chr1	2199173	2199751	FAAP20		chr1	3856754	3858303	CEP104		chr1	3471234	3472343	ARHGEF16
chr1	2208258	2208970	FAAP20		chr1	3868966	3870310	DFFB		chr1	3503527	3505373	MEGF6
chr1	2372474	2374170	MORN1		chr1	3900171	3901526	C1orf174		chr1	3515806	3516877	MEGF6
chr1	2381233	2383013	MORN1		chr1	6001750	6002344	KCNAB2		chr1	3671202	3672590	TP73-AS3
chr1	2391266	2392021	MORN1		chr1	6025564	6028164	KCNAB2		chr1	3774722	3776216	SMIM1
chr1	2406045	2407062	PEX10		chr1	6068504	6069268	KCNAB2		chr1	3795630	3797059	LRRC47
chr1	2412137	2412920	PEX10		chr1	6099447	6102103	CHD5		chr1	3856739	3858418	CEP104
chr1	2481136	2481769	PLCH2		chr1	6157140	6158194	CHD5		chr1	3868862	3870397	DFFB
chr1	2545988	2548911	NA		chr1	6183127	6184450	CHD5		chr1	3900048	3901531	C1orf174
chr1	2555215	2557891	TNFRSF14		chr1	6198977	6199846	RPL22		chr1	4644520	4645634	AJAP1
chr1	2566149	2566678	NA		chr1	6205017	6206383	RNF207		chr1	4650218	4650943	AJAP1
chr1	2575343	2576571	NA		chr1	6217093	6219068	RNF207		chr1	5991510	5993067	KCNAB2
chr1	2578140	2578684	NA		chr1	6224398	6225838	ICMT		chr1	6025250	6028339	KCNAB2
chr1	2585484	2586786	PRXL2B		chr1	6384859	6386133	ACOT7		chr1	6059511	6060474	KCNAB2
chr1	3459492	3460949	ARHGEF16		chr1	6392527	6394096	ACOT7		chr1	6156849	6158292	CHD5
chr1	3471272	3472328	ARHGEF16		chr1	6579616	6580988	ZBTB48		chr1	6198817	6200041	RPL22
chr1	3624146	3625767	TPRG1L		chr1	6599100	6599849	KLHL21		chr1	6204989	6206404	RNF207
chr1	3652197	3653336	TP73		chr1	6612761	6613724	PHF13		chr1	6344861	6345658	ACOT7
chr1	3783608	3785120	LRRC47		chr1	6624705	6625769	THAP3		chr1	6353498	6354387	ACOT7
chr1	3789178	3790716	NA		chr1	6634500	6635192	THAP3		chr1	6358740	6360231	ACOT7
chr1	3795695	3797130	LRRC47		chr1	6644833	6645563	DNAJC11		chr1	6384968	6386726	ACOT7
chr1	3856754	3858599	CEP104		chr1	6653530	6654339	DNAJC11		chr1	6392770	6394544	ACOT7
chr1	3869468	3870269	DFFB		chr1	6784548	6785447	CAMTA1-DT		chr1	6429931	6430592	MIR4252
chr1	3899544	3901549	C1orf174		chr1	7771011	7771845	VAMP3		chr1	6612751	6613972	PHF13
chr1	5990894	5992713	KCNAB2		chr1	7783519	7784642	PER3		chr1	6624742	6626048	THAP3
chr1	6025226	6027790	KCNAB2		chr1	7961158	7961974	PARK7		chr1	6653191	6654405	DNAJC11
chr1	6099398	6100204	KCNAB2		chr1	8004492	8005609	NA		chr1	6675902	6676451	DNAJC11
chr1	6198705	6200041	RPL22		chr1	8348958	8352135	RERE		chr1	6690073	6690898	DNAJC11
chr1	6205017	6206420	RNF207		chr1	8358890	8359755	RERE		chr1	6784307	6785472	CAMTA1
chr1	6217218	6219097	ICMT		chr1	8373629	8374906	RERE		chr1	7172486	7173317	RNU1-8P
chr1	6224675	6225604	ICMT		chr1	8396513	8397306	RERE		chr1	7265771	7266672	RNU1-8P
chr1	6234583	6236159	ICMT		chr1	8402006	8402743	RERE		chr1	7552067	7553090	CAMTA1-AS1
chr1	6343229	6344276	ACOT7		chr1	8525589	8526548	RERE		chr1	7620978	7622069	NA
chr1	6359149	6359929	ACOT7		chr1	8560760	8561510	RERE		chr1	7704528	7705123	NA
chr1	6385044	6387093	ACOT7		chr1	8703095	8703780	RERE		chr1	7770894	7772338	VAMP3
chr1	6393124	6394091	ACOT7		chr1	8825971	8826630	RPL23AP19		chr1	7783287	7784779	PER3
chr1	6579616	6581002	ZBTB48		chr1	9100598	9101834	GPR157		chr1	7961157	7962003	PARK7
chr1	6585710	6589648	ZBTB48		chr1	9162421	9163955	MIR34A		chr1	8004519	8005600	NA
chr1	6599159	6599849	KLHL21		chr1	9234319	9234845	H6PD		chr1	8343001	8344169	RERE
chr1	6602611	6603763	KLHL21		chr1	9321286	9322133	SPSB1		chr1	8358755	8359940	RERE
chr1	6612800	6613793	PHF13		chr1	9412693	9413894	NA		chr1	8373543	8375006	RERE
chr1	6624705	6626013	THAP3		chr1	9438545	9439357	RNA5SP40		chr1	8381720	8382523	RERE
chr1	6634416	6635355	THAP3		chr1	9476568	9477750	NA		chr1	8401712	8402955	RERE
chr1	6644852	6646694	DNAJC11		chr1	9539186	9540188	SLC25A33		chr1	8419838	8420648	RERE
chr1	6653676	6654339	DNAJC11		chr1	9546517	9547202	SLC25A33		chr1	8464230	8465041	RERE-AS1
chr1	6700463	6702196	DNAJC11		chr1	9558214	9559120	NA		chr1	8703008	8703890	RERE
chr1	6723770	6725105	LINC01672		chr1	9724093	9725294	PIK3CD		chr1	8816956	8818425	RERE
chr1	6784393	6786242	CAMTA1		chr1	9796649	9797306	MZT1P1		chr1	8825855	8826683	RPL23AP19
chr1	6802051	6803570	CAMTA1		chr1	9808762	9809608	CLSTN1		chr1	8862511	8863645	MIR6728
chr1	7704500	7705091	NA		chr1	9825293	9825989	CLSTN1		chr1	9127435	9129839	GPR157
chr1	7770925	7772475	VAMP3		chr1	9910266	9910976	CTNNBIP1		chr1	9162170	9164117	MIR34A
chr1	7783266	7784739	PER3		chr1	9942522	9943511	LZIC		chr1	9234349	9235519	H6PD
chr1	7953801	7954624	PARK7		chr1	10032692	10033768	UBE4B		chr1	9274996	9276115	H6PD
chr1	7960843	7962138	PARK7		chr1	10183872	10184563	UBE4B		chr1	9280461	9280951	SPSB1
chr1	7974708	7975719	Y_RNA		chr1	10209862	10210619	KIF1B		chr1	9302777	9303667	SPSB1
chr1	8004672	8005621	NA		chr1	10398523	10399864	PGD		chr1	9315188	9316443	SPSB1
chr1	8018868	8019385	ERRFI1		chr1	10430319	10431019	CENPS		chr1	9321219	9322225	SPSB1
chr1	8025523	8027540	ERRFI1		chr1	10508414	10508996	PEX14		chr1	9371318	9372119	SPSB1
chr1	8350210	8352046	RERE		chr1	10527968	10528903	PEX14		chr1	9428327	9429525	LINC02606
chr1	8373613	8374541	RERE		chr1	11012231	11013345	TARDBP		chr1	9438055	9439373	RNA5SP40
chr1	8401828	8402839	RERE		chr1	11031585	11032431	TARDBP		chr1	9476499	9477821	NA
chr1	8525356	8526548	RERE		chr1	11272869	11273735	UBIAD1		chr1	9500696	9501666	NA
chr1	8560802	8561301	RERE		chr1	11680745	11681714	MAD2L2		chr1	9539037	9540391	SLC25A33
chr1	8702872	8703890	RERE		chr1	11729272	11730266	AGTRAP		chr1	9561220	9561950	NA
chr1	8816783	8818410	RERE		chr1	11736047	11736936	AGTRAP		chr1	9588316	9590159	TMEM201
chr1	8825932	8826612	RPL23AP19		chr1	11748874	11749584	AGTRAP		chr1	9671144	9672036	NA
chr1	8862567	8863520	MIR6728		chr1	11787675	11789221	C1orf167		chr1	9718850	9719754	PIK3CD
chr1	8878026	8879368	ENO1		chr1	11795612	11797958	MTHFR		chr1	9796493	9797436	MZT1P1
chr1	8890092	8890775	HMGN2P17		chr1	11803137	11803866	MTHFR		chr1	9808762	9809728	CLSTN1
chr1	9001710	9002506	RN7SL451P		chr1	11805595	11806500	CLCN6		chr1	9825131	9825989	CLSTN1
chr1	9110829	9111381	GPR157		chr1	11883044	11883610	SBF1P2		chr1	9835120	9836678	NA
chr1	9127518	9129886	GPR157		chr1	11907838	11909150	RNU5E-1		chr1	9910092	9911195	CTNNBIP1
chr1	9162338	9163860	MIR34A		chr1	11979893	11980750	MFN2		chr1	9942462	9943995	LZIC
chr1	9181476	9182602	MIR34AHG		chr1	11990438	11991591	MFN2		chr1	10032439	10033808	UBE4B
chr1	9234311	9235493	H6PD		chr1	12011627	12012807	MFN2		chr1	10209812	10212196	KIF1B
chr1	9292019	9292959	SPSB1		chr1	12019186	12020030	MIIP		chr1	10398502	10400009	PGD
chr1	9293708	9295483	SPSB1		chr1	12454071	12455217	VPS13D		chr1	10494571	10496743	PEX14
chr1	9302866	9303409	SPSB1		chr1	12477980	12478890	VPS13D		chr1	10508341	10509148	PEX14
chr1	9428309	9429550	LINC02606		chr1	12486389	12487092	VPS13D		chr1	10599157	10600159	NA
chr1	9500936	9501533	NA		chr1	12565968	12568516	RNU6ATAC18P		chr1	10605532	10606687	NA
chr1	9539185	9540497	SLC25A33		chr1	12595403	12595986	DHRS3		chr1	10975463	10976407	C1orf127
chr1	9546532	9547208	SLC25A33		chr1	12615884	12616777	DHRS3		chr1	11011994	11013370	TARDBP
chr1	9558258	9558953	NA		chr1	12636176	12637185	AADACL4		chr1	11262432	11262930	MTOR
chr1	9671346	9672041	NA		chr1	14017447	14018137	RNU6-1265P		chr1	11272825	11273895	UBIAD1
chr1	9724476	9725249	PIK3CD		chr1	14174846	14176681	RNU6-1265P		chr1	11651650	11652250	FBXO2
chr1	9808640	9809708	CLSTN1		chr1	14334231	14335346	KAZN-AS1		chr1	11707348	11708683	DRAXIN
chr1	9825246	9825915	CLSTN1		chr1	14440526	14441094	KAZN-AS1		chr1	11729183	11730289	AGTRAP
chr1	9910055	9911195	CTNNBIP1		chr1	14553478	14554316	KAZN		chr1	11784831	11785586	C1orf167
chr1	9942462	9943995	LZIC		chr1	14597920	14598692	KAZN		chr1	11795604	11797169	MTHFR
chr1	10032417	10033800	UBE4B		chr1	14605927	14606854	KAZN		chr1	11805390	11806500	CLCN6
chr1	10209846	10212100	KIF1B		chr1	14731749	14732561	TBCAP2		chr1	11882875	11883679	SBF1P2
chr1	10398389	10400032	PGD		chr1	14968407	14969237	KAZN		chr1	11907802	11909958	RNU5E-1
chr1	10430355	10431029	CENPS		chr1	14976291	14977836	KAZN		chr1	11979809	11981035	MFN2
chr1	10474742	10476069	PEX14		chr1	15027728	15028590	KAZN		chr1	11990266	11991506	MFN2
chr1	10494844	10496654	PEX14		chr1	15030646	15031352	KAZN		chr1	12019080	12020493	MIIP
chr1	10528218	10528948	PEX14		chr1	15524235	15525418	CASP9		chr1	12454030	12455394	VPS13D
chr1	10665947	10666553	CASZ1		chr1	15603187	15603992	NA		chr1	12477972	12478991	VPS13D
chr1	11011951	11013449	TARDBP		chr1	15703067	15703955	PLEKHM2		chr1	12486147	12487250	VPS13D
chr1	11099206	11100145	EXOSC10		chr1	15799341	15801181	RPL12P14		chr1	12549374	12550798	RNU6ATAC18P
chr1	11262110	11262912	MTOR		chr1	15849419	15850249	FLJ37453		chr1	12556232	12556977	RNU6ATAC18P
chr1	11272792	11274043	UBIAD1		chr1	15935190	15935875	SPEN		chr1	12572602	12574626	RNU6ATAC18P
chr1	11478780	11479439	DISP3		chr1	16055651	16056376	CLCNKB		chr1	12597490	12598353	DHRS3
chr1	11671777	11673960	FBXO6		chr1	16111496	16113439	EPHA2		chr1	14017121	14018369	RNU6-1265P
chr1	11680472	11681643	MAD2L2		chr1	16122257	16123310	EPHA2		chr1	14174259	14175646	RNU6-1265P
chr1	11729307	11730251	AGTRAP		chr1	16137938	16140249	EPHA2		chr1	14304247	14305122	NA
chr1	11735667	11737530	AGTRAP		chr1	16145067	16146953	EPHA2		chr1	14333883	14335488	KAZN-AS1
chr1	11787434	11789075	C1orf167		chr1	16151154	16153026	NA		chr1	14440225	14441138	KAZN-AS1
chr1	11796296	11796878	MTHFR		chr1	16173434	16174586	NA		chr1	14553251	14554394	KAZN
chr1	11803080	11803867	MTHFR		chr1	16181663	16182542	ARHGEF19-AS1		chr1	14731722	14732550	TBCAP2
chr1	11804694	11806464	CLCN6		chr1	16236257	16237335	CPLANE2		chr1	14909942	14910774	KAZN
chr1	11836213	11838888	CLCN6		chr1	16351946	16352777	FBXO42		chr1	14964038	14964680	KAZN
chr1	11907802	11910139	RNU5E-1		chr1	16367021	16367995	SZRD1		chr1	14968282	14969237	KAZN
chr1	11926422	11926985	KIAA2013		chr1	16613318	16613913	NBPF1		chr1	14976213	14976801	KAZN
chr1	11979760	11980815	MFN2		chr1	16625015	16626700	CROCCP2		chr1	14976989	14977875	KAZN
chr1	11990401	11991596	MFN2		chr1	16904850	16905766	NA		chr1	14996049	14997141	KAZN
chr1	12018992	12020534	MIIP		chr1	16913233	16914342	CROCC		chr1	15027728	15028779	KAZN
chr1	12229971	12231346	VPS13D		chr1	17167999	17168631	LINC02783		chr1	15189526	15190598	MFFP1
chr1	12477847	12479281	VPS13D		chr1	17244992	17245877	PADI3		chr1	15200124	15201136	MFFP1
chr1	12595086	12596569	DHRS3		chr1	17550956	17552364	ARHGEF10L		chr1	15356195	15357188	FHAD1
chr1	12615911	12616868	DHRS3		chr1	17579903	17580726	ARHGEF10L		chr1	15524091	15525547	CASP9
chr1	12618098	12620082	DHRS3		chr1	17599301	17600268	ARHGEF10L		chr1	15679908	15681588	NA
chr1	12635605	12637124	AADACL4		chr1	17624241	17625382	ARHGEF10L		chr1	15702871	15704180	PLEKHM2
chr1	13749009	13750000	PRDM2		chr1	17818591	17819631	ACTL8		chr1	15763991	15765046	FBLIM1
chr1	14017165	14018176	RNU6-1265P		chr1	18480247	18481742	KLHDC7A		chr1	15799051	15801318	RPL12P14
chr1	14334498	14335182	KAZN-AS1		chr1	18881932	18882817	MIR4695		chr1	15808788	15809579	UQCRHL
chr1	14553246	14554257	KAZN		chr1	18902471	18903186	ALDH4A1		chr1	15834377	15836408	SPEN
chr1	14597864	14599667	KAZN		chr1	19140612	19141227	UBR4		chr1	15885683	15886788	SPEN
chr1	14699129	14699948	TBCAP2		chr1	19209649	19210827	UBR4		chr1	16122243	16123442	EPHA2
chr1	14731683	14732597	TBCAP2		chr1	19251321	19252446	MRTO4		chr1	16164204	16165116	NA
chr1	15152511	15154960	TMEM51		chr1	19311170	19313252	SLC66A1		chr1	16181663	16182816	ARHGEF19-AS1
chr1	15409282	15411856	EFHD2		chr1	19370010	19370649	CAPZB		chr1	16187680	16188234	ARHGEF19-AS1
chr1	15418832	15419472	EFHD2		chr1	19439549	19440744	RN7SL277P		chr1	16236107	16237473	CPLANE2
chr1	15524091	15525554	CASP9		chr1	19448349	19449400	RN7SL277P		chr1	16351946	16353442	FBXO42
chr1	15526437	15527179	DNAJC16		chr1	19469545	19470047	MICOS10		chr1	16367005	16368061	SZRD1
chr1	15603137	15604057	NA		chr1	19479315	19480245	MICOS10		chr1	16512826	16514297	RNU1-1
chr1	15616813	15618480	DDI2		chr1	19484793	19486099	CAPZB		chr1	16613223	16613995	NBPF1
chr1	15684262	15685232	PLEKHM2		chr1	19640410	19641104	NBL1		chr1	16620870	16621394	NA
chr1	15703017	15703993	PLEKHM2		chr1	19645905	19646611	NBL1		chr1	16677833	16678410	EIF1AXP1
chr1	15799279	15801323	RPL12P14		chr1	19677940	19678774	HTR6		chr1	16717543	16717944	ESPNP
chr1	15834411	15836287	SPEN		chr1	20480470	20481544	NA		chr1	16896029	16897623	RNU1-2
chr1	15847092	15847926	SPEN		chr1	20613004	20614185	PINK1		chr1	16904638	16905790	NA
chr1	15849267	15850223	FLJ37453		chr1	20633434	20634040	PINK1		chr1	16913143	16914499	CROCC
chr1	15858392	15859055	FLJ37453		chr1	20660797	20661988	DDOST		chr1	16947974	16948782	CROCC
chr1	15885683	15887132	SPEN		chr1	20696515	20697147	KIF17		chr1	17053649	17054723	SDHB
chr1	15934685	15936092	SPEN		chr1	20732204	20733809	SH2D5		chr1	17061667	17062461	SDHB
chr1	15975038	15976214	ZBTB17		chr1	20786441	20787987	HP1BP3		chr1	17080998	17082129	PADI2
chr1	16055724	16056392	CLCNKB		chr1	21344644	21345866	ECE1		chr1	17127962	17129082	PADI2
chr1	16111853	16113457	EPHA2		chr1	21586444	21587889	LINC02596		chr1	17167868	17168803	LINC02783
chr1	16122354	16123299	EPHA2		chr1	21597623	21598787	LINC02596		chr1	17232265	17234171	PADI1
chr1	16137970	16140311	EPHA2		chr1	21634727	21635663	RAP1GAP		chr1	17502232	17503252	ARHGEF10L
chr1	16145149	16147138	EPHA2		chr1	21782598	21784061	USP48		chr1	17515857	17517521	ARHGEF10L
chr1	16151309	16153614	NA		chr1	21864044	21864576	HSPG2		chr1	17550869	17552366	ARHGEF10L
chr1	16181663	16182787	ARHGEF19-AS1		chr1	21920732	21922871	NA		chr1	17559320	17560709	ARHGEF10L
chr1	16206393	16207125	ARHGEF19		chr1	21956597	21957348	NA		chr1	17569306	17570313	ARHGEF10L
chr1	16236220	16237346	CPLANE2		chr1	22024904	22025907	CDC42		chr1	17579958	17581303	ARHGEF10L
chr1	16351209	16353375	FBXO42		chr1	22052379	22053736	CDC42		chr1	17591795	17592575	ARHGEF10L
chr1	16366978	16368314	SZRD1		chr1	23167316	23167868	LUZP1		chr1	17599264	17600363	ARHGEF10L
chr1	16408292	16410016	SPATA21		chr1	23188455	23189581	LUZP1		chr1	17624186	17625594	ARHGEF10L
chr1	16440282	16441655	NECAP2		chr1	23343357	23344810	HNRNPR		chr1	17818538	17819757	ACTL8
chr1	16461650	16463200	LINC01772		chr1	23368106	23369249	ZNF436		chr1	17857888	17858638	ACTL8
chr1	16498640	16500198	CROCCP3		chr1	23484041	23484776	ASAP3		chr1	17861658	17862304	ACTL8
chr1	16512767	16514655	RNU1-1		chr1	23556289	23557285	ID3		chr1	18148687	18149639	IGSF21-AS1
chr1	16613273	16613995	NBPF1		chr1	23691668	23692717	RPL11		chr1	18182483	18183153	IGSF21-AS1
chr1	16625015	16626371	CROCCP2		chr1	23743173	23744038	ELOA		chr1	18480332	18481687	KLHDC7A
chr1	16643842	16645527	CROCCP2		chr1	23778013	23778768	PITHD1		chr1	18881825	18883119	MIR4695
chr1	16677797	16678364	EIF1AXP1		chr1	23790838	23792607	LYPLA2		chr1	18902138	18903261	ALDH4A1
chr1	16764651	16765281	MST1L		chr1	23799386	23801326	GALE		chr1	18926282	18927178	IFFO2
chr1	16895633	16897598	RNU1-2		chr1	23849012	23849791	HMGCL		chr1	18956294	18956978	IFFO2
chr1	16903959	16905799	NA		chr1	23959088	23960035	PNRC2		chr1	19009752	19011397	IFFO2
chr1	16913123	16914621	CROCC		chr1	24642888	24643612	SRRM1		chr1	19110033	19111077	UBR4
chr1	16927065	16927893	CROCC		chr1	24656750	24657278	SRRM1		chr1	19209157	19211261	UBR4
chr1	17053449	17054431	SDHB		chr1	24683352	24684322	SRRM1		chr1	19310970	19313304	SLC66A1
chr1	17232300	17234044	PADI1		chr1	24724530	24725266	NA		chr1	19439471	19440886	RN7SL277P
chr1	17405781	17406596	RCC2-AS1		chr1	24769883	24770436	RNU6-1208P		chr1	19448282	19449750	RN7SL277P
chr1	17540152	17540958	ARHGEF10L		chr1	25145924	25146718	IFITM3P7		chr1	19468368	19469210	MICOS10
chr1	17580109	17580752	ARHGEF10L		chr1	25217712	25218282	NA		chr1	19484509	19486145	CAPZB
chr1	17599392	17600209	ARHGEF10L		chr1	25219029	25219648	NA		chr1	19596459	19597766	NBL1
chr1	17818785	17819843	ACTL8		chr1	25232015	25233374	SYF2		chr1	19715292	19716019	TMCO4
chr1	18480332	18481942	KLHDC7A		chr1	25238881	25241001	NA		chr1	19734156	19735163	TMCO4
chr1	18902069	18903221	ALDH4A1		chr1	25247451	25247993	RSRP1		chr1	19823953	19825398	RNF186
chr1	18912946	18913773	IFFO2		chr1	25338269	25338936	TMEM50A		chr1	20279354	20280027	NA
chr1	18955923	18956973	IFFO2		chr1	25430158	25431015	RHCE		chr1	20507338	20508364	MUL1
chr1	19110241	19110784	UBR4		chr1	25503547	25504245	LDLRAP1		chr1	20612355	20614359	PINK1
chr1	19209294	19211099	UBR4		chr1	25727236	25728247	MAN1C1		chr1	20696372	20697402	KIF17
chr1	19251459	19252452	MRTO4		chr1	25736412	25737740	MAN1C1		chr1	21022188	21022866	RPS15AP6
chr1	19311095	19313252	SLC66A1		chr1	25771463	25772013	MAN1C1		chr1	21238444	21240113	ECE1
chr1	19439492	19440808	RN7SL277P		chr1	25818660	25821246	MTFR1L		chr1	21349695	21350824	ECE1
chr1	19468363	19470037	MICOS10		chr1	25905111	25905796	STMN1		chr1	21378905	21379763	PPP1R11P1
chr1	19484386	19486239	CAPZB		chr1	25997546	25998378	PAFAH2		chr1	21384438	21385539	PPP1R11P1
chr1	19596375	19597771	NBL1		chr1	26035252	26036922	EXTL1		chr1	21439790	21440406	NBPF3
chr1	19645178	19646236	NBL1		chr1	26110946	26112520	PDIK1L		chr1	21537307	21538089	ALPL
chr1	19678069	19678575	HTR6		chr1	26233888	26234539	CEP85		chr1	21586387	21587768	LINC02596
chr1	19881977	19882949	OTUD3		chr1	26275668	26276483	SH3BGRL3		chr1	21623396	21624610	RAP1GAP
chr1	20507252	20508409	MUL1		chr1	26279465	26280604	SH3BGRL3		chr1	21638714	21639492	RAP1GAP
chr1	20660649	20662259	DDOST		chr1	26305965	26306755	UBXN11		chr1	21754223	21755022	USP48
chr1	20696527	20697292	KIF17		chr1	26431966	26432774	DHDDS		chr1	21782066	21784104	USP48
chr1	20732220	20733552	SH2D5		chr1	26471483	26473259	HMGN2		chr1	21920617	21922871	NA
chr1	20786100	20788030	HP1BP3		chr1	26500122	26501528	DPPA2P2		chr1	21956437	21957464	NA
chr1	21344665	21345819	ECE1		chr1	26787643	26788552	PIGV		chr1	22005418	22007015	NA
chr1	21634850	21635628	RAP1GAP		chr1	26848990	26849878	ZDHHC18		chr1	22024727	22026483	CDC42
chr1	21782552	21784104	USP48		chr1	26889690	26890964	GPN2		chr1	22052337	22053902	CDC42
chr1	21920496	21922862	NA		chr1	26921496	26922289	NUDC		chr1	22412624	22413490	ZBTB40
chr1	21935512	21937472	HSPG2		chr1	26990747	26991790	TRNP1		chr1	22418205	22419260	ZBTB40
chr1	21956565	21957317	NA		chr1	27009540	27011321	TENT5B		chr1	22689234	22690025	EPHB2
chr1	22024614	22026396	CDC42		chr1	27111972	27112749	SLC9A1		chr1	22872724	22873710	EPHB2
chr1	22052506	22054288	CDC42		chr1	27137367	27138317	SLC9A1		chr1	23018857	23021125	KDM1A
chr1	22451718	22452819	ZBTB40		chr1	27155071	27155626	SLC9A1		chr1	23149064	23149564	NA
chr1	23018803	23021120	KDM1A		chr1	27234187	27234909	WDTC1		chr1	23188354	23189643	LUZP1
chr1	23139776	23141507	NA		chr1	27307077	27307611	WDTC1		chr1	23196700	23197502	LUZP1
chr1	23167358	23168975	LUZP1		chr1	27341696	27343533	SYTL1		chr1	23343323	23345189	HNRNPR
chr1	23188256	23189636	LUZP1		chr1	27365572	27367024	MAP3K6		chr1	23367822	23369829	ZNF436
chr1	23343344	23345331	HNRNPR		chr1	27490031	27490706	WASF2		chr1	23402966	23404355	NA
chr1	23367937	23369940	ZNF436		chr1	27542295	27543210	AHDC1		chr1	23478507	23479390	ASAP3
chr1	23384838	23385641	NA		chr1	27556933	27557918	AHDC1		chr1	23483950	23484795	ASAP3
chr1	23393402	23394276	NA		chr1	27773033	27773655	STX12		chr1	23542732	23543592	NA
chr1	23403103	23404310	NA		chr1	27830426	27831378	PPP1R8		chr1	23548713	23549434	NA
chr1	23483990	23484801	ASAP3		chr1	27959429	27960231	XKR8		chr1	23799074	23801106	GALE
chr1	23556344	23557285	ID3		chr1	28078355	28079459	EYA3		chr1	23848876	23849861	HMGCL
chr1	23558138	23559699	ID3		chr1	28087985	28088851	EYA3		chr1	23867910	23869024	FUCA1
chr1	23691626	23692783	RPL11		chr1	28196838	28198161	PTAFR		chr1	23916788	23917405	CNR2
chr1	23744479	23745007	ELOA		chr1	28259234	28260329	SESN2		chr1	23959033	23960454	PNRC2
chr1	23756137	23757346	ELOA		chr1	28369549	28370560	PHACTR4		chr1	23979933	23980962	SRSF10
chr1	23777846	23779505	PITHD1		chr1	28437424	28438246	PHACTR4		chr1	24018555	24019309	NA
chr1	23790262	23792612	LYPLA2		chr1	28510060	28511963	RCC1		chr1	24045710	24046741	NA
chr1	23799434	23801085	GALE		chr1	28517721	28518513	RCC1		chr1	24257344	24258279	LINC02800
chr1	23824840	23825453	HMGCL		chr1	28544609	28545151	NA		chr1	24266197	24267289	GRHL3
chr1	23838031	23838748	HMGCL		chr1	28552697	28553938	TRNAU1AP		chr1	24289709	24290601	GRHL3
chr1	23848848	23849743	HMGCL		chr1	28581012	28582030	SNHG12		chr1	24459591	24460202	NIPAL3
chr1	23866752	23868841	FUCA1		chr1	28642531	28643968	TAF12		chr1	24642255	24644316	SRRM1
chr1	23916779	23917360	CNR2		chr1	28648106	28649453	NA		chr1	24683335	24684391	SRRM1
chr1	23959000	23960503	PNRC2		chr1	28736513	28737999	YTHDF2		chr1	24744912	24745587	CLIC4
chr1	23979856	23980924	SRSF10		chr1	28772212	28773210	YTHDF2		chr1	25231964	25233513	SYF2
chr1	24018640	24019304	NA		chr1	28860241	28861002	NA		chr1	25239598	25241087	NA
chr1	24107893	24109111	MYOM3		chr1	28971966	28972690	NA		chr1	25247107	25248044	RSRP1
chr1	24413072	24413911	STPG1		chr1	29165654	29166826	NA		chr1	25338232	25339117	TMEM50A
chr1	24502313	24503112	RCAN3		chr1	29181227	29182337	SRSF4		chr1	25727153	25728362	MAN1C1
chr1	24642076	24644315	SRRM1		chr1	30718042	30719382	MATN1		chr1	25736169	25737892	MAN1C1
chr1	24656002	24657955	SRRM1		chr1	30929012	30931212	RN7SL371P		chr1	25771200	25772152	MAN1C1
chr1	24683569	24684164	SRRM1		chr1	31065256	31066065	PUM1		chr1	25905078	25906052	STMN1
chr1	24724183	24725605	NA		chr1	31170610	31171287	NKAIN1		chr1	25997394	25998970	PAFAH2
chr1	24744912	24745779	CLIC4		chr1	31296532	31298088	SNRNP40		chr1	26035443	26037215	EXTL1
chr1	24769883	24770438	RNU6-1208P		chr1	31364514	31365468	FABP3		chr1	26064250	26065272	TRIM63
chr1	25217534	25219840	NA		chr1	31422640	31423913	SERINC2		chr1	26110807	26112602	PDIK1L
chr1	25232010	25233480	SYF2		chr1	31471018	31471679	NA		chr1	26218619	26219474	NA
chr1	25238881	25241356	NA		chr1	31575652	31576742	TINAGL1		chr1	26431908	26432809	DHDDS
chr1	25245979	25248015	RSRP1		chr1	31590764	31592267	TINAGL1		chr1	26500100	26501714	DPPA2P2
chr1	25338218	25339327	TMEM50A		chr1	31644374	31645232	PEF1		chr1	26510291	26511278	DPPA2P2
chr1	25429943	25431345	RHCE		chr1	31769568	31770341	ADGRB2		chr1	26637865	26638359	NA
chr1	25818951	25821857	MTFR1L		chr1	32013358	32015067	KHDRBS1		chr1	26677316	26678228	ARID1A
chr1	25858751	25859827	AUNIP		chr1	32062383	32063652	TMEM39B		chr1	26848945	26849919	ZDHHC18
chr1	25905111	25906774	STMN1		chr1	32072430	32073562	TMEM39B		chr1	26862876	26865857	SFN
chr1	25997432	25998576	PAFAH2		chr1	32108019	32108731	KPNA6		chr1	26899669	26900730	NUDC
chr1	26035187	26036897	EXTL1		chr1	32133216	32133824	KPNA6		chr1	26907332	26908157	NR0B2
chr1	26110743	26112600	PDIK1L		chr1	32179566	32180662	TXLNA		chr1	26913460	26914525	NR0B2
chr1	26169598	26171955	ZNF593		chr1	32198939	32201800	CCDC28B		chr1	26921308	26922323	NUDC
chr1	26233661	26235318	CEP85		chr1	32240460	32241680	MTMR9LP		chr1	26990492	26992055	TRNP1
chr1	26275698	26276511	SH3BGRL3		chr1	32351159	32352304	TSSK3		chr1	27009513	27010334	TENT5B
chr1	26279568	26280786	SH3BGRL3		chr1	32393967	32395025	BSDC1		chr1	27031234	27031968	TENT5B
chr1	26289131	26289744	UBXN11		chr1	32447873	32448997	RN7SL122P		chr1	27111878	27112826	SLC9A1
chr1	26305798	26307020	UBXN11		chr1	32612019	32612751	ZBTB8OS		chr1	27137241	27138324	SLC9A1
chr1	26431901	26433245	DHDDS		chr1	32650340	32651706	RBBP4		chr1	27233968	27235695	WDTC1
chr1	26471522	26473269	HMGN2		chr1	32759792	32760515	KIAA1522		chr1	27321762	27322876	TMEM222
chr1	26500100	26501744	DPPA2P2		chr1	32772909	32773425	KIAA1522		chr1	27365375	27367219	MAP3K6
chr1	26529437	26531811	RPS6KA1		chr1	32817064	32818331	S100PBP		chr1	27489694	27490860	WASF2
chr1	26620130	26621626	RNU7-29P		chr1	32991782	32992837	NA		chr1	27542032	27543307	AHDC1
chr1	26696936	26698336	ARID1A		chr1	33036089	33037093	AK2		chr1	27556897	27558093	AHDC1
chr1	26787680	26789322	PIGV		chr1	33055207	33056066	AK2		chr1	27650579	27651167	NA
chr1	26826206	26826784	ZDHHC18		chr1	33099124	33099874	AZIN2		chr1	27725361	27726472	FAM76A
chr1	26848916	26849889	ZDHHC18		chr1	33127241	33127897	NA		chr1	27772954	27773927	STX12
chr1	26862876	26865861	SFN		chr1	33289000	33289959	ZNF362		chr1	27817109	27817936	NA
chr1	26889552	26890719	GPN2		chr1	33322895	33323447	A3GALT2		chr1	27830248	27831389	PPP1R8
chr1	26899550	26900737	NUDC		chr1	33341253	33342840	RN7SKP16		chr1	27862824	27863833	THEMIS2
chr1	26921271	26923273	NUDC		chr1	34984081	34985742	TMEM35B		chr1	27875007	27875678	THEMIS2
chr1	26990749	26991719	TRNP1		chr1	35178480	35181263	SFPQ		chr1	27914116	27915123	RPA2
chr1	27009587	27011315	TENT5B		chr1	35268535	35269097	ZMYM4		chr1	27934834	27936122	SMPDL3B
chr1	27031223	27032094	TENT5B		chr1	35436068	35437112	KIAA0319L		chr1	27959382	27961128	XKR8
chr1	27112009	27112701	SLC9A1		chr1	35557130	35557805	NCDN		chr1	28078322	28079691	EYA3
chr1	27137326	27138218	SLC9A1		chr1	35769360	35770163	CLSPN		chr1	28087897	28089053	EYA3
chr1	27152655	27155626	SLC9A1		chr1	35930407	35931612	AGO3		chr1	28098725	28099640	SPCS2P4
chr1	27234265	27236147	WDTC1		chr1	36096855	36097951	COL8A2		chr1	28135350	28136059	RNU6-176P
chr1	27300714	27301355	WDTC1		chr1	36149111	36149785	TRAPPC3		chr1	28196545	28198036	PTAFR
chr1	27321879	27323027	TMEM222		chr1	36187873	36188412	RN7SL131P		chr1	28246945	28247544	NA
chr1	27341647	27343779	SYTL1		chr1	36224095	36225001	THRAP3		chr1	28296583	28297240	MED18
chr1	27365390	27367200	MAP3K6		chr1	36305651	36308556	SH3D21		chr1	28347712	28348742	MED18
chr1	27398473	27401075	GPR3		chr1	36323762	36324583	EVA1B		chr1	28353497	28354845	PHACTR4
chr1	27489696	27490730	WASF2		chr1	36350757	36352652	STK40		chr1	28369433	28370600	PHACTR4
chr1	27542392	27543200	AHDC1		chr1	36373882	36374943	STK40		chr1	28417291	28418363	Y_RNA
chr1	27556897	27558093	AHDC1		chr1	36384723	36387033	STK40		chr1	28437181	28438424	PHACTR4
chr1	27603550	27604190	AHDC1		chr1	36400861	36401600	RNU4-27P		chr1	28517756	28519322	RCC1
chr1	27725460	27726557	FAM76A		chr1	36420903	36421583	OSCP1		chr1	28580746	28582253	SNHG12
chr1	27772963	27774176	STX12		chr1	36463625	36464868	MRPS15		chr1	28589800	28590669	RAB42
chr1	27830262	27831785	PPP1R8		chr1	37471860	37472408	LINC01137		chr1	28642420	28644042	TAF12
chr1	27857836	27858741	PPP1R8		chr1	37479543	37480430	ZC3H12A		chr1	28648024	28649552	NA
chr1	27934772	27936127	SMPDL3B		chr1	37484795	37486462	ZC3H12A		chr1	28736333	28737981	YTHDF2
chr1	27959462	27960355	XKR8		chr1	37691943	37692798	C1orf109		chr1	28762683	28763571	YTHDF2
chr1	28078363	28079676	EYA3		chr1	37807641	37809321	YRDC		chr1	28859806	28861399	NA
chr1	28087810	28089071	EYA3		chr1	37858993	37860514	MTF1		chr1	28865860	28866575	NA
chr1	28235910	28237146	ATP5IF1		chr1	37989455	37990485	SF3A3		chr1	28884592	28885642	EPB41
chr1	28246412	28247465	NA		chr1	38859083	38860982	RRAGC		chr1	28971935	28972894	NA
chr1	28259201	28260806	SESN2		chr1	38872815	38873772	MYCBP		chr1	29105773	29106409	EPB41
chr1	28296426	28297380	MED18		chr1	38991009	38992305	AKIRIN1		chr1	29145758	29146827	NA
chr1	28369399	28370578	PHACTR4		chr1	39025840	39026873	NDUFS5		chr1	29180898	29182429	SRSF4
chr1	28437273	28438419	PHACTR4		chr1	39158349	39159298	MACF1		chr1	29443976	29445468	NA
chr1	28505690	28506439	RCC1		chr1	39178257	39179300	MACF1		chr1	30525750	30526803	NA
chr1	28510034	28512262	RCC1		chr1	39191614	39192857	MACF1		chr1	30700577	30701640	MATN1
chr1	28517524	28518908	RCC1		chr1	39230530	39231160	NA		chr1	30717993	30718983	MATN1-AS1
chr1	28552670	28553952	TRNAU1AP		chr1	39408145	39409057	MACF1		chr1	30729092	30730942	NA
chr1	28580835	28582190	SNHG12		chr1	39489093	39491828	BMP8A		chr1	30806028	30806878	NA
chr1	28589613	28590602	RAB42		chr1	39559023	39560581	PPIEL		chr1	30816289	30817277	NA
chr1	28642360	28643978	TAF12		chr1	39799297	39800144	NA		chr1	30823507	30824700	LINC01778
chr1	28648050	28649544	NA		chr1	39845539	39846521	TRIT1		chr1	30898779	30900172	SDC3
chr1	28668453	28669963	GMEB1		chr1	39901780	39902501	MYCL		chr1	31013261	31015003	PUM1
chr1	28736435	28738133	YTHDF2		chr1	39934203	39935012	Y_RNA		chr1	31154682	31156091	NKAIN1
chr1	28886796	28888204	EPB41		chr1	40039643	40041493	CAP1		chr1	31170523	31171421	NKAIN1
chr1	28914211	28915654	EPB41		chr1	40161203	40161921	RLF		chr1	31296483	31298204	SNRNP40
chr1	29122228	29125011	TMEM200B		chr1	40257463	40258450	ZMPSTE24		chr1	31364475	31365523	FABP3
chr1	29145699	29146827	NA		chr1	40373493	40374901	SMAP2		chr1	31394523	31395302	SERINC2
chr1	29165503	29166854	NA		chr1	40531311	40532105	ZNF684		chr1	31444756	31445865	SERINC2
chr1	29181109	29182310	SRSF4		chr1	40691459	40692785	NFYC		chr1	31482607	31483842	NA
chr1	30717987	30719639	MATN1		chr1	40708783	40709402	NFYC		chr1	31523573	31524323	LINC01226
chr1	30816295	30816966	NA		chr1	40782346	40783556	KCNQ4		chr1	31562857	31563448	NA
chr1	30823507	30824824	LINC01778		chr1	40798658	40799655	RN7SL326P		chr1	31567927	31569542	NA
chr1	30929182	30930205	RN7SL371P		chr1	40967607	40968536	CTPS1		chr1	31590759	31592317	TINAGL1
chr1	31065219	31066149	PUM1		chr1	40979283	40980278	CTPS1		chr1	31644346	31645404	PEF1
chr1	31154516	31155976	NKAIN1		chr1	41003343	41004469	CTPS1		chr1	31700951	31702149	COL16A1
chr1	31170436	31171307	NKAIN1		chr1	42035328	42036126	HIVEP3		chr1	31769439	31770380	ADGRB2
chr1	31296481	31298257	SNRNP40		chr1	42172541	42173722	GUCA2A		chr1	31950793	31951282	PTP4A2
chr1	31364474	31365273	FABP3		chr1	42657982	42659239	PPIH		chr1	31954606	31955200	PTP4A2
chr1	31422764	31423915	SERINC2		chr1	42681961	42682480	YBX1		chr1	32013325	32015079	KHDRBS1
chr1	31471040	31471820	NA		chr1	42702773	42703510	YBX1		chr1	32072500	32073558	TMEM39B
chr1	31548837	31549526	LINC01226		chr1	42766678	42767697	P3H1		chr1	32115509	32116892	KPNA6
chr1	31562858	31563607	NA		chr1	42816430	42817496	ERMAP		chr1	32133027	32133945	KPNA6
chr1	31575542	31576958	TINAGL1		chr1	42924160	42924957	SLC2A1		chr1	32179367	32180738	TXLNA
chr1	31590638	31592289	TINAGL1		chr1	42952307	42953613	ATP6V0CP4		chr1	32249831	32250498	LCK
chr1	31644244	31645488	PEF1		chr1	43206899	43207508	CFAP57		chr1	32291703	32292856	HDAC1
chr1	31769668	31770334	ADGRB2		chr1	43284889	43286381	C1orf210		chr1	32308594	32309876	HDAC1
chr1	31936843	31938696	PTP4A2		chr1	43348650	43349634	MPL		chr1	32321826	32322343	HDAC1
chr1	31963976	31964580	PTP4A2		chr1	43358198	43359169	CDC20		chr1	32351135	32352333	TSSK3
chr1	32013331	32015094	KHDRBS1		chr1	43367706	43368651	ELOVL1		chr1	32393962	32395147	BSDC1
chr1	32062383	32063597	TMEM39B		chr1	43649605	43650682	KDM4A		chr1	32650306	32651724	RBBP4
chr1	32071992	32073558	TMEM39B		chr1	43707004	43708104	ST3GAL3		chr1	32759565	32760568	KIAA1522
chr1	32107892	32108810	KPNA6		chr1	43936907	43937608	ARTN		chr1	32816739	32818614	S100PBP
chr1	32132990	32133923	KPNA6		chr1	43946268	43947208	IPO13		chr1	32964578	32965082	RNF19B
chr1	32179425	32180901	TXLNA		chr1	43991216	43992181	CCDC24		chr1	33027077	33027929	Metazoa_SRP
chr1	32198922	32202155	CCDC28B		chr1	44213341	44214065	DMAP1		chr1	33036035	33037154	AK2
chr1	32205474	32206603	IQCC		chr1	44217706	44218343	DMAP1		chr1	33099063	33100062	AZIN2
chr1	32208781	32209375	DCDC2B		chr1	44293517	44294844	ERI3		chr1	33126713	33127935	NA
chr1	32222040	32222844	EIF3I		chr1	44327584	44328500	ERI3		chr1	33322630	33323700	A3GALT2
chr1	32240335	32241720	MTMR9LP		chr1	44673976	44674822	TMEM53		chr1	33341917	33342963	RN7SKP16
chr1	32291728	32293019	HDAC1		chr1	44721482	44722330	RNU5F-1		chr1	33365486	33366166	PHC2
chr1	32351135	32352333	TSSK3		chr1	44730903	44731470	RNU5D-1		chr1	33430356	33431423	PHC2
chr1	32393509	32395162	BSDC1		chr1	44799814	44800365	PLK3		chr1	35031185	35032117	ZMYM6
chr1	32447843	32449230	RN7SL122P		chr1	44807121	44808209	DYNLT4		chr1	35191859	35193595	SFPQ
chr1	32500206	32501185	ZBTB8B		chr1	44810146	44810796	BTBD19		chr1	35268382	35269344	ZMYM4
chr1	32539128	32540623	ZBTB8A		chr1	45303525	45304321	LINC01144		chr1	35544678	35545800	KIAA0319L
chr1	32606074	32607376	ZBTB8OS		chr1	45339679	45340500	TOE1		chr1	35715306	35716140	C1orf216
chr1	32611981	32613099	ZBTB8OS		chr1	45345843	45348580	TOE1		chr1	35930208	35931911	AGO3
chr1	32650130	32651722	RBBP4		chr1	45499967	45500619	MMACHC		chr1	36088608	36090027	ADPRS
chr1	32741146	32743436	KIAA1522		chr1	45507041	45509131	MMACHC		chr1	36133074	36134174	TRAPPC3
chr1	32759537	32760576	KIAA1522		chr1	45512677	45514023	MMACHC		chr1	36148977	36149847	TRAPPC3
chr1	32771757	32774343	KIAA1522		chr1	45521679	45522871	PRDX1		chr1	36155545	36156476	TRAPPC3
chr1	32816690	32818495	S100PBP		chr1	45569785	45570564	AKR1A1		chr1	36160937	36162541	MAP7D1
chr1	32963312	32965055	RNF19B		chr1	45583189	45585129	NASP		chr1	36187560	36188727	RN7SL131P
chr1	33036035	33037145	AK2		chr1	45589916	45590881	NA		chr1	36223718	36225050	THRAP3
chr1	33080611	33081597	AK2		chr1	45620677	45622895	CCDC17		chr1	36299795	36300328	SH3D21
chr1	33098970	33099905	AZIN2		chr1	45686277	45687366	GPBP1L1		chr1	36322738	36324738	EVA1B
chr1	33126535	33128167	NA		chr1	45750251	45750920	IPP		chr1	36350627	36352374	STK40
chr1	33180475	33182106	TRIM62		chr1	45802707	45803835	MAST2		chr1	36373587	36375233	STK40
chr1	33294718	33295718	NA		chr1	46132078	46133412	PIK3R3		chr1	36384841	36387121	STK40
chr1	33319978	33320867	A3GALT2		chr1	46179669	46180916	TSPAN1		chr1	36400684	36402011	RNU4-27P
chr1	33342035	33342904	RN7SKP16		chr1	46197926	46198787	POMGNT1		chr1	36450040	36451059	OSCP1
chr1	33349231	33350359	PHC2		chr1	46246983	46247913	RAD54L		chr1	36463616	36464868	MRPS15
chr1	33430444	33431500	PHC2		chr1	46272578	46273160	RAD54L		chr1	37513649	37515417	MEAF6
chr1	34852752	34853219	NA		chr1	46301274	46303871	LRRC41		chr1	37553731	37554435	SNIP1
chr1	34858559	34859971	SMIM12		chr1	46331813	46332428	NSUN4		chr1	37595395	37596345	GNL2
chr1	34984062	34985535	TMEM35B		chr1	46394220	46396093	FAAH		chr1	37691402	37693046	C1orf109
chr1	35030983	35032285	ZMYM6		chr1	46422630	46423595	FAAHP1		chr1	37807445	37809306	YRDC
chr1	35178480	35181281	SFPQ		chr1	46520013	46521013	DMBX1		chr1	37858993	37860533	MTF1
chr1	35191859	35193580	SFPQ		chr1	46603602	46604444	MKNK1		chr1	37989349	37990678	SF3A3
chr1	35268369	35269737	ZMYM4		chr1	46667551	46668807	ATPAF1		chr1	38012101	38013354	UTP11
chr1	35298036	35299153	RN7SL503P		chr1	47313612	47314493	STIL		chr1	38087938	38088861	MIR3659
chr1	35556826	35557896	NCDN		chr1	47347356	47348236	CMPK1		chr1	38138317	38139298	LINC02786
chr1	35640747	35642187	PSMB2		chr1	47388527	47389194	LINC01389		chr1	38173140	38173917	NA
chr1	35717806	35718913	C1orf216		chr1	47875890	47876731	NA		chr1	38249637	38251131	LINC01343
chr1	35769254	35770132	CLSPN		chr1	50430589	50432805	NA		chr1	38744997	38746251	NA
chr1	35807540	35809278	AGO4		chr1	50959396	50960759	CDKN2C		chr1	38783579	38784702	NA
chr1	35882970	35884049	AGO1		chr1	50968104	50968705	CDKN2C		chr1	38858687	38860982	RRAGC
chr1	35930198	35931972	AGO3		chr1	51296045	51298413	TTC39A		chr1	38872734	38873995	MYCBP
chr1	36088548	36089985	ADPRS		chr1	51305009	51306138	TTC39A		chr1	38990818	38992721	AKIRIN1
chr1	36133547	36134180	TRAPPC3		chr1	51331117	51331942	TTC39A		chr1	39025637	39027295	NDUFS5
chr1	36148992	36149825	TRAPPC3		chr1	51518018	51519476	EPS15		chr1	39047574	39048595	NDUFS5
chr1	36155641	36156251	TRAPPC3		chr1	51617011	51617910	OSBPL9		chr1	39094664	39095505	MACF1
chr1	36160969	36162454	MAP7D1		chr1	51729543	51730201	OSBPL9		chr1	39158168	39159529	MACF1
chr1	36187842	36188688	RN7SL131P		chr1	51791820	51792330	NA		chr1	39178257	39179429	MACF1
chr1	36223500	36225213	THRAP3		chr1	51818465	51819276	NRDC		chr1	39183665	39184494	MACF1
chr1	36230540	36231616	THRAP3		chr1	51878117	51879299	NRDC		chr1	39191720	39192877	MACF1
chr1	36299779	36300378	SH3D21		chr1	52005600	52006746	RN7SL290P		chr1	39344166	39345548	MACF1
chr1	36305567	36308261	SH3D21		chr1	52032388	52033919	KTI12		chr1	39398055	39399146	MACF1
chr1	36322936	36324595	EVA1B		chr1	52054978	52056669	TXNDC12		chr1	39407906	39409648	MACF1
chr1	36342341	36343184	NA		chr1	52365140	52366573	CC2D1B		chr1	39434533	39435405	MACF1
chr1	36350789	36351523	STK40		chr1	52402968	52404992	ORC1		chr1	39788525	39789534	BMP8B
chr1	36373861	36374925	STK40		chr1	52552748	52553806	TUT4		chr1	39845384	39846521	TRIT1
chr1	36384727	36387121	STK40		chr1	52703012	52703725	COA7		chr1	39933962	39935103	Y_RNA
chr1	36397263	36397998	LSM10		chr1	52927653	52928316	SCP2		chr1	40039455	40041301	CAP1
chr1	36400723	36401652	RNU4-27P		chr1	53145723	53146699	SLC1A7		chr1	40161047	40162359	RLF
chr1	36449915	36451116	OSCP1		chr1	53220217	53220922	CZIB		chr1	40257321	40258630	ZMPSTE24
chr1	36463520	36464868	MRPS15		chr1	53325884	53326608	LRP8		chr1	40531138	40532131	ZNF684
chr1	37454806	37455774	LINC01137		chr1	53509062	53509711	DMRTB1		chr1	40691322	40692885	NFYC
chr1	37471842	37472406	LINC01137		chr1	53838002	53838666	NDC1		chr1	40708783	40709726	NFYC
chr1	37473724	37477841	ZC3H12A		chr1	53945461	53946557	HSPB11		chr1	40782446	40784014	KCNQ4
chr1	37484833	37485828	ZC3H12A		chr1	54052405	54054001	TCEANC2		chr1	40798551	40799747	RN7SL326P
chr1	37513708	37515537	MEAF6		chr1	54227195	54228881	SSBP3		chr1	40860811	40862881	CITED4
chr1	37546155	37547287	FTH1P1		chr1	54272682	54274032	NA		chr1	40877397	40878255	NA
chr1	37553676	37554485	SNIP1		chr1	54600974	54602210	ACOT11		chr1	40979154	40981190	CTPS1
chr1	37595340	37596332	GNL2		chr1	54794720	54795493	NA		chr1	41003299	41004491	CTPS1
chr1	37691546	37693001	C1orf109		chr1	54850213	54850841	NA		chr1	41360750	41361482	FOXO6
chr1	37800037	37801046	NA		chr1	54857851	54858472	NA		chr1	41485626	41487232	EDN2
chr1	37807424	37809321	YRDC		chr1	54864745	54867126	NA		chr1	41498534	41499470	EDN2
chr1	37859014	37860560	MTF1		chr1	54886462	54888035	DHCR24		chr1	41666736	41667526	HIVEP3
chr1	37931204	37932106	INPP5B		chr1	55064151	55065206	PCSK9		chr1	41672067	41672784	HIVEP3
chr1	37989348	37990374	SF3A3		chr1	55128197	55129072	USP24		chr1	41712214	41713383	HIVEP3
chr1	38012192	38013669	UTP11		chr1	55213891	55215740	USP24		chr1	41772955	41773800	HIVEP3
chr1	38858722	38860982	RRAGC		chr1	56508415	56509370	NA		chr1	42462989	42464143	CCDC30
chr1	38872131	38874005	MYCBP		chr1	56645076	56646325	PLPP3		chr1	42529583	42530275	CCDC30
chr1	38990967	38992934	AKIRIN1		chr1	58464211	58465472	OMA1		chr1	42657992	42659239	PPIH
chr1	39006393	39008057	AKIRIN1		chr1	58546175	58546987	OMA1		chr1	42681794	42682760	YBX1
chr1	39025633	39027375	NDUFS5		chr1	58778649	58781145	JUN		chr1	42766024	42767759	P3H1
chr1	39047549	39048365	NDUFS5		chr1	58815303	58815951	NA		chr1	42816220	42817868	ERMAP
chr1	39094683	39095303	MACF1		chr1	58903657	58904213	LINC02777		chr1	42923997	42925038	SLC2A1
chr1	39104827	39106584	MACF1		chr1	59143198	59144106	FGGY-DT		chr1	42966880	42967975	NA
chr1	39158682	39159455	MACF1		chr1	59296482	59297283	FGGY		chr1	43241364	43242275	EBNA1BP2
chr1	39191727	39192726	MACF1		chr1	59593811	59594871	FGGY		chr1	43285330	43286509	C1orf210
chr1	39398045	39398965	MACF1		chr1	59814402	59815186	HOOK1		chr1	43348391	43349928	MPL
chr1	39408173	39409594	MACF1		chr1	61452575	61453584	NA		chr1	43357993	43359339	CDC20
chr1	39434533	39435618	MACF1		chr1	61741996	61742782	PATJ		chr1	43367670	43369158	ELOVL1
chr1	39489045	39490255	BMP8A		chr1	61782893	61783481	PATJ		chr1	43581613	43582942	PTPRF
chr1	39538836	39539600	PPIEL		chr1	61851402	61852381	RNU6-1177P		chr1	43599469	43600475	PTPRF
chr1	39558910	39560543	PPIEL		chr1	61949669	61951098	PATJ		chr1	43649384	43651047	KDM4A
chr1	39573541	39576954	PABPC4		chr1	62045490	62046195	LAMTOR5P1		chr1	43705626	43708214	ST3GAL3
chr1	39738685	39739840	PPIE		chr1	62121079	62122707	PATJ		chr1	43836214	43837201	ST3GAL3
chr1	39760632	39763030	PPIE		chr1	62167935	62172928	PIGPP2		chr1	43936700	43937779	ARTN
chr1	39788633	39789473	BMP8B		chr1	62436115	62437642	USP1		chr1	43946259	43947996	IPO13
chr1	39799121	39800129	NA		chr1	62783731	62784750	ATG4C		chr1	44207945	44208851	DMAP1
chr1	39845375	39846521	TRIT1		chr1	63523004	63523849	ITGB3BP		chr1	44293452	44294241	ERI3
chr1	39901452	39902659	MYCL		chr1	63593047	63594414	PGM1		chr1	44327584	44328570	ERI3
chr1	40039438	40041536	CAP1		chr1	63634540	63635137	PGM1		chr1	44354820	44355638	ERI3
chr1	40161133	40163093	RLF		chr1	64829547	64830187	JAK1		chr1	44673754	44674841	TMEM53
chr1	40257375	40258608	ZMPSTE24		chr1	64897794	64898826	NA		chr1	44720896	44722379	RNU5F-1
chr1	40373354	40374905	SMAP2		chr1	64955215	64956556	JAK1		chr1	44732097	44732820	RNU5D-1
chr1	40449961	40451138	ZFP69B		chr1	64975208	64975774	JAK1		chr1	44739123	44740208	KIF2C
chr1	40508442	40509192	EXO5		chr1	65002412	65003183	LINC01359		chr1	44793352	44794033	BEST4
chr1	40531125	40532121	ZNF684		chr1	65253960	65255882	DNAJC6		chr1	44986166	44986814	EIF2B3
chr1	40691367	40692808	NFYC		chr1	65309240	65310213	DNAJC6		chr1	45190214	45191682	ZSWIM5
chr1	40708789	40709681	NFYC		chr1	65377555	65378466	DNAJC6		chr1	45303220	45304526	LINC01144
chr1	40782446	40783421	KCNQ4		chr1	65419807	65420794	LEPR		chr1	45339672	45341067	TOE1
chr1	40799026	40800104	RN7SL326P		chr1	65434569	65435350	LEPROT		chr1	45490820	45491832	TESK2
chr1	40861945	40862802	CITED4		chr1	65440634	65442488	LEPROT		chr1	45521283	45523023	PRDX1
chr1	40944360	40945256	UBE2V1P8		chr1	65467385	65468209	NA		chr1	45550502	45551774	AKR1A1
chr1	40967451	40968384	CTPS1		chr1	66505520	66506431	SGIP1		chr1	45583146	45585290	NASP
chr1	40979222	40981125	CTPS1		chr1	66533627	66534580	SGIP1		chr1	45686124	45687580	GPBP1L1
chr1	41003343	41004182	CTPS1		chr1	66584588	66585838	SGIP1		chr1	45735499	45736166	IPP
chr1	41241326	41242744	SCMH1		chr1	66648083	66649405	SGIP1		chr1	45750133	45751053	IPP
chr1	41361006	41361935	FOXO6		chr1	66725256	66726251	SGIP1		chr1	45802590	45803851	MAST2
chr1	42035203	42036354	HIVEP3		chr1	66751603	66753229	DYNLT5		chr1	46131742	46133573	PIK3R3
chr1	42165640	42166599	GUCA2A		chr1	66924773	66925752	DNAI4		chr1	46246958	46248469	RAD54L
chr1	42334013	42336185	FOXJ3		chr1	66930018	66931004	MIER1		chr1	46330901	46332656	NSUN4
chr1	42456011	42457167	ZMYND12		chr1	66944531	66945642	MIER1		chr1	46340117	46341338	NSUN4
chr1	42462912	42464188	CCDC30		chr1	66990856	66991572	MIER1		chr1	46347785	46348540	NSUN4
chr1	42658022	42659339	PPIH		chr1	67430213	67431152	SERBP1		chr1	46394043	46395348	FAAH
chr1	42670126	42670764	PPIH		chr1	67688712	67690037	GADD45A		chr1	46520031	46521038	DMBX1
chr1	42681757	42682808	YBX1		chr1	67736114	67736820	RNU7-80P		chr1	46718609	46719578	EFCAB14
chr1	42702657	42703658	YBX1		chr1	67801981	67802901	RNU7-80P		chr1	47183731	47184331	PDZK1IP1
chr1	42746600	42749011	P3H1		chr1	67825331	67825973	GNG12-AS1		chr1	47253886	47254564	TAL1
chr1	42765708	42767939	P3H1		chr1	67832024	67833557	GNG12		chr1	47313413	47314929	STIL
chr1	42816412	42817734	ERMAP		chr1	70221064	70221891	SRSF11		chr1	47333295	47335000	CMPK1
chr1	42924152	42924952	SLC2A1		chr1	70353759	70355022	ANKRD13C		chr1	47347298	47348480	CMPK1
chr1	42951815	42953744	SLC2A1		chr1	70410794	70412395	CTH		chr1	47409132	47409993	LINC01389
chr1	42957395	42959286	SLC2A1		chr1	75614610	75616663	SLC44A5		chr1	47437299	47438203	FOXD2
chr1	43172049	43172838	EBNA1BP2		chr1	75724045	75724995	ACADM		chr1	47588069	47588768	ATP6V0E1P4
chr1	43206626	43207895	CFAP57		chr1	77370162	77371481	AK5		chr1	47650156	47651820	LINC01738
chr1	43348168	43350060	MPL		chr1	77538837	77540933	AK5		chr1	47684804	47685660	LINC01738
chr1	43358158	43359122	CDC20		chr1	77605139	77606496	RNA5SP20		chr1	47779550	47780992	NA
chr1	43366823	43368544	ELOVL1		chr1	77681786	77683893	ZZZ3		chr1	47875876	47876696	NA
chr1	43389314	43390500	MED8		chr1	77779568	77780230	MIGA1		chr1	48069739	48070468	NA
chr1	43530461	43531873	PTPRF		chr1	77888215	77889602	NEXN		chr1	48686798	48687980	AGBL4
chr1	43649523	43651566	KDM4A		chr1	77978240	77979546	GIPC2		chr1	48822788	48823878	BEND5
chr1	43706151	43708144	ST3GAL3		chr1	80575089	80576296	NA		chr1	50959185	50960772	CDKN2C
chr1	43835227	43836774	ST3GAL3		chr1	80606717	80607347	NA		chr1	50968099	50969410	CDKN2C
chr1	43936924	43937581	ARTN		chr1	84077479	84078873	PRKACB		chr1	51234829	51237284	RNF11
chr1	43946033	43947889	IPO13		chr1	84085893	84086871	TXN2P1		chr1	51305009	51306282	TTC39A
chr1	43977819	43979062	B4GALT2		chr1	84505503	84506798	SPATA1		chr1	51329639	51332013	TTC39A
chr1	43991307	43992408	CCDC24		chr1	84634702	84635503	LINC01555		chr1	51484548	51485270	EPS15
chr1	44029416	44030927	NA		chr1	84690051	84690912	SSX2IP		chr1	51517747	51519558	EPS15
chr1	44327477	44328802	ERI3		chr1	85061932	85063215	DNAI3		chr1	51612347	51612945	OSBPL9
chr1	44354492	44355429	ERI3		chr1	85200654	85201874	SYDE2		chr1	51622363	51623168	OSBPL9
chr1	44631485	44632714	RNF220		chr1	85259239	85260347	C1orf52		chr1	51636433	51637916	OSBPL9
chr1	44673838	44675001	TMEM53		chr1	85268994	85269806	Y_RNA		chr1	51648034	51648823	OSBPL9
chr1	44720330	44722356	RNU5F-1		chr1	85276119	85276963	BCL10		chr1	51729245	51730213	OSBPL9
chr1	44730527	44731505	RNU5D-1		chr1	85297740	85298605	NA		chr1	51818461	51819289	NRDC
chr1	44739123	44740429	KIF2C		chr1	85582527	85585215	CCN1		chr1	51877933	51879602	NRDC
chr1	44775081	44777001	RPS8		chr1	85598860	85599437	NA		chr1	52054680	52056972	TXNDC12
chr1	44793202	44794088	BEST4		chr1	85606488	85607712	NA		chr1	52365068	52366573	CC2D1B
chr1	44799804	44800629	PLK3		chr1	85611902	85613313	NA		chr1	52403734	52405199	ORC1
chr1	44801646	44802708	PLK3		chr1	85641959	85642640	NA		chr1	52552174	52553923	TUT4
chr1	44807030	44808184	DYNLT4		chr1	85707831	85708662	ZNHIT6		chr1	52629150	52629822	SHISAL2A
chr1	44810158	44810796	BTBD19		chr1	86704219	86704879	SH3GLB1		chr1	52702954	52703812	COA7
chr1	44819230	44820805	RNU5E-6P		chr1	86914131	86914770	HS2ST1		chr1	52708065	52709154	NDUFS5P3
chr1	44985803	44986829	EIF2B3		chr1	88683544	88685045	PKN2		chr1	52813951	52815557	RNU6-969P
chr1	45011280	45013005	UROD		chr1	88891309	88892942	GTF2B		chr1	53145725	53146751	SLC1A7
chr1	45190283	45191628	ZSWIM5		chr1	88946903	88948084	NA		chr1	53155117	53156247	SLC1A7
chr1	45303203	45304857	LINC01144		chr1	88992402	88993194	KYAT3		chr1	53220152	53220968	CZIB
chr1	45338079	45340860	TOE1		chr1	89632747	89633895	LRRC8C		chr1	53238239	53239459	MAGOH
chr1	45346144	45347252	TOE1		chr1	89709408	89710179	NA		chr1	53246413	53247029	NA
chr1	45490614	45491814	TESK2		chr1	89842747	89844212	LRRC8D		chr1	53325727	53327300	LRP8
chr1	45499851	45500605	MMACHC		chr1	89994863	89995632	ZNF326		chr1	53508939	53509891	DMRTB1
chr1	45507156	45509186	MMACHC		chr1	91006180	91007369	ZNF644		chr1	53541570	53542872	DMRTB1
chr1	45521179	45522881	PRDX1		chr1	91015564	91016477	ZNF644		chr1	53572289	53573134	DMRTB1
chr1	45550438	45552828	AKR1A1		chr1	91021136	91022370	ZNF644		chr1	53576004	53577003	RNU7-95P
chr1	45568202	45570592	AKR1A1		chr1	92503639	92505325	GFI1		chr1	53581990	53583254	RNU7-95P
chr1	45583176	45585290	NASP		chr1	92784760	92785619	EVI5		chr1	53837048	53838708	NDC1
chr1	45590020	45590834	NA		chr1	92831700	92832962	RPL5		chr1	53896577	53897727	DIO1
chr1	45620497	45622515	CCDC17		chr1	93079007	93080708	MTF2		chr1	53898946	53899987	DIO1
chr1	45686212	45688405	GPBP1L1		chr1	93179622	93180713	TMED5		chr1	53945397	53946685	HSPB11
chr1	45749920	45751095	IPP		chr1	93275386	93276257	CCDC18-AS1		chr1	54052405	54054039	TCEANC2
chr1	45802590	45805139	MAST2		chr1	93345357	93345914	DR1		chr1	54227105	54228321	SSBP3
chr1	46131722	46133513	PIK3R3		chr1	93373852	93374783	NA		chr1	54272811	54274090	NA
chr1	46179743	46180916	TSPAN1		chr1	93567296	93567947	BCAR3		chr1	54581323	54582208	ACOT11
chr1	46197847	46198787	POMGNT1		chr1	93579289	93580155	BCAR3		chr1	54600931	54602289	ACOT11
chr1	46203031	46204909	LURAP1		chr1	93591612	93593125	BCAR3-AS1		chr1	54764046	54765055	PARS2
chr1	46246943	46248599	RAD54L		chr1	93617397	93618282	BCAR3		chr1	54794560	54795511	NA
chr1	46301274	46303887	LRRC41		chr1	93680816	93682034	BCAR3		chr1	54864644	54866204	NA
chr1	46330957	46332604	NSUN4		chr1	93692300	93693516	BCAR3		chr1	54904412	54905056	DHCR24-DT
chr1	46340113	46341166	NSUN4		chr1	93845933	93847895	BCAR3		chr1	54934572	54935425	NA
chr1	46368924	46370013	NA		chr1	93868497	93869315	DNTTIP2		chr1	55021868	55022542	PCSK9
chr1	46394170	46395854	FAAH		chr1	93878540	93879456	DNTTIP2		chr1	55127909	55129136	USP24
chr1	46422646	46424390	FAAHP1		chr1	94045626	94046190	ABCA4		chr1	55503567	55505060	Y_RNA
chr1	46603581	46604505	MKNK1		chr1	94061363	94062381	ABCA4		chr1	56424984	56425718	LINC01767
chr1	46718219	46719555	EFCAB14		chr1	94131005	94131674	ABCA4		chr1	58432512	58433664	OMA1
chr1	47189825	47190584	PDZK1IP1		chr1	94162753	94166997	ARHGAP29		chr1	58545852	58547120	OMA1
chr1	47313413	47314885	STIL		chr1	94246753	94247951	ARHGAP29-AS1		chr1	58848624	58849554	NA
chr1	47333290	47334859	CMPK1		chr1	94417890	94418493	ABCD3		chr1	58857990	58859006	NA
chr1	47388514	47389244	LINC01389		chr1	94429136	94430594	ABCD3		chr1	58880882	58882036	LINC02777
chr1	47437472	47438142	FOXD2		chr1	94541571	94542391	F3		chr1	58903174	58904327	LINC02777
chr1	47651331	47651862	LINC01738		chr1	94622762	94623438	SLC44A3-AS1		chr1	59043827	59044334	NA
chr1	48471811	48472517	SPATA6		chr1	94847096	94849337	SLC44A3-AS1		chr1	59150809	59151733	FGGY-DT
chr1	50430489	50431760	NA		chr1	94854148	94855443	SLC44A3-AS1		chr1	59296417	59297801	FGGY
chr1	50959519	50960739	FAF1		chr1	94863106	94865428	SLC44A3		chr1	59426773	59428081	FGGY
chr1	50968099	50970263	CDKN2C		chr1	94925490	94927436	CNN3		chr1	59593843	59595066	FGGY
chr1	50976447	50978987	CDKN2C		chr1	95116664	95117685	TLCD4		chr1	59814314	59815575	HOOK1
chr1	51235062	51238376	RNF11		chr1	95233326	95234698	RWDD3		chr1	61076650	61077421	NFIA
chr1	51283970	51284806	TTC39A		chr1	96721215	96722647	PTBP2		chr1	61184023	61184990	NFIA
chr1	51296045	51297299	TTC39A		chr1	97920497	97921502	DPYD		chr1	61215613	61216435	NFIA
chr1	51331153	51331669	TTC39A		chr1	98733082	98733951	SNX7		chr1	61741843	61743406	PATJ
chr1	51517752	51519542	EPS15		chr1	99969459	99970590	SLC35A3		chr1	62045448	62046281	LAMTOR5P1
chr1	51616932	51618250	OSBPL9		chr1	100037168	100039105	MFSD14A		chr1	62121443	62122894	PATJ
chr1	51728861	51730191	OSBPL9		chr1	100188543	100189499	RPL23AP90		chr1	62131059	62131716	PATJ
chr1	51877586	51879409	NRDC		chr1	100894754	100896914	EXTL2		chr1	62435992	62437471	USP1
chr1	52005628	52006451	RN7SL290P		chr1	107568156	107570764	NDUFA4P1		chr1	62778097	62778642	ATG4C
chr1	52032245	52033919	KTI12		chr1	107648832	107650158	VAV3		chr1	62783438	62784908	ATG4C
chr1	52054580	52056969	TXNDC12		chr1	107664996	107666603	VAV3		chr1	63592897	63594759	PGM1
chr1	52141771	52142937	ZFYVE9		chr1	108200062	108200920	SLC25A24		chr1	63643277	63644355	PGM1
chr1	52345031	52346220	NA		chr1	108691818	108693608	PRPF38B		chr1	63674126	63675061	RN7SL130P
chr1	52365133	52366715	CC2D1B		chr1	108746467	108747480	STXBP3		chr1	64039343	64040001	RNU6-809P
chr1	52402973	52405148	ORC1		chr1	108769369	108770531	NA		chr1	64186215	64187289	NA
chr1	52552351	52553864	TUT4		chr1	108963204	108964134	CLCC1		chr1	64897600	64898952	NA
chr1	52803715	52804604	RNU6-969P		chr1	109041445	109042443	WDR47		chr1	64915528	64916178	NA
chr1	52842527	52843957	ZYG11A		chr1	109060316	109062072	RANP5		chr1	64917393	64918013	NA
chr1	52904682	52905594	ECHDC2		chr1	109090458	109091444	TMEM167B		chr1	64965328	64966939	JAK1
chr1	52921100	52921883	ECHDC2		chr1	109253543	109254723	CELSR2		chr1	65002215	65003794	LINC01359
chr1	52927022	52928417	SCP2		chr1	109282946	109283567	PSRC1		chr1	65066194	65068513	JAK1
chr1	53145682	53146699	SLC1A7		chr1	109426083	109426863	PSMA5		chr1	65139732	65140744	AK4
chr1	53196663	53198372	CPT2		chr1	109532409	109533119	GPR61		chr1	65172838	65174076	AK4
chr1	53220106	53221287	CZIB		chr1	109548468	109549302	GNAI3		chr1	65247554	65248563	DNAJC6
chr1	53238234	53239362	MAGOH		chr1	109610874	109611499	GNAT2		chr1	65419801	65420858	LEPR
chr1	53325876	53328111	LRP8		chr1	109627258	109629265	AMPD2		chr1	65434544	65435419	LEPROT
chr1	53541912	53542661	DMRTB1		chr1	109959751	109960742	AHCYL1		chr1	65467345	65468254	NA
chr1	53837367	53838703	NDC1		chr1	109997508	109998110	AHCYL1		chr1	66505456	66506818	SGIP1
chr1	53944968	53946625	HSPB11		chr1	110337806	110340089	RBM15		chr1	66532439	66534571	SGIP1
chr1	54052049	54054051	TCEANC2		chr1	110394013	110394695	SLC16A4		chr1	66872858	66873932	DNAI4
chr1	54199764	54201034	MRPL37		chr1	110407382	110408061	LAMTOR5		chr1	66924210	66925752	DNAI4
chr1	54227233	54228972	SSBP3		chr1	111139447	111140736	CEPT1		chr1	66929976	66931010	MIER1
chr1	54273017	54274642	NA		chr1	111346222	111346812	PIFO		chr1	67224448	67226343	IL23R
chr1	54488212	54489719	NA		chr1	111422656	111424122	OVGP1		chr1	67399883	67400808	RNU6-387P
chr1	54601135	54602045	ACOT11		chr1	111448775	111449892	WDR77		chr1	67430183	67431236	SERBP1
chr1	54763969	54765055	PARS2		chr1	111738401	111739947	INKA2		chr1	67552096	67552984	NA
chr1	54837260	54840154	LEXM		chr1	111755205	111756305	DDX20		chr1	67684941	67687449	GADD45A
chr1	54845119	54847432	NA		chr1	112395329	112396462	CTTNBP2NL		chr1	67717690	67718300	GADD45A
chr1	54857821	54858470	NA		chr1	112464456	112466574	WNT2B		chr1	67735985	67736865	RNU7-80P
chr1	54865071	54867115	NA		chr1	112476513	112477276	WNT2B		chr1	67801971	67803046	GNG12-AS1
chr1	54886260	54888162	DHCR24		chr1	112524308	112524984	ST7L		chr1	67831686	67833605	GNG12
chr1	54934759	54935541	NA		chr1	112619025	112620121	ST7L		chr1	68496390	68497477	DEPDC1
chr1	55071461	55071968	USP24		chr1	112636692	112637555	RNU7-70P		chr1	70205223	70206235	LRRC40
chr1	55128268	55128873	USP24		chr1	112673712	112675696	MOV10		chr1	70221071	70221995	SRSF11
chr1	55213651	55215933	USP24		chr1	112704274	112706066	RHOC		chr1	70353563	70355134	ANKRD13C
chr1	56578422	56579676	PLPP3		chr1	112715337	112716519	PPM1J		chr1	70410695	70412650	CTH
chr1	56644351	56646497	PLPP3		chr1	112955333	112956498	SLC16A1		chr1	71080555	71081439	ZRANB2
chr1	58464094	58465355	OMA1		chr1	113041902	113043248	SLC16A1-AS1		chr1	74731442	74731866	CRYZ
chr1	58545220	58547003	OMA1		chr1	113072666	113073736	LRIG2		chr1	75724045	75725134	ACADM
chr1	58592213	58593074	TACSTD2		chr1	113759162	113760007	PHTF1		chr1	75785706	75786510	RABGGTB
chr1	58699261	58700257	MYSM1		chr1	113904659	113905374	DCLRE1B		chr1	77218785	77219580	PIGK
chr1	58779683	58785430	JUN		chr1	114669975	114670784	DENND2C		chr1	77281036	77283196	AK5
chr1	58815121	58816699	NA		chr1	114716013	114717150	NRAS		chr1	77538825	77541212	AK5
chr1	58858041	58858833	NA		chr1	114757231	114758165	CSDE1		chr1	77605082	77606437	RNA5SP20
chr1	58881385	58881973	LINC02777		chr1	114802703	114803292	SIKE1		chr1	77681619	77683938	ZZZ3
chr1	58903031	58904358	LINC02777		chr1	115545604	115546439	ELOCP20		chr1	77770706	77771625	ACTG1P21
chr1	59296104	59297654	FGGY		chr1	115976023	115977819	SLC22A15		chr1	77978171	77979588	GIPC2
chr1	59593979	59594758	FGGY		chr1	117059756	117060295	TTF2		chr1	78004097	78005184	DNAJB4
chr1	59814327	59815611	HOOK1		chr1	117121440	117122298	TRIM45		chr1	79079621	79080315	PSAT1P3
chr1	61049955	61051119	NFIA		chr1	117171882	117172978	VTCN1		chr1	80509795	80510481	NA
chr1	61082116	61083570	NFIA		chr1	117376019	117376755	MAN1A2		chr1	84505250	84506950	SPATA1
chr1	61724218	61725586	TM2D1		chr1	117388427	117389602	MAN1A2		chr1	84573071	84574769	CTBS
chr1	61741725	61743534	PATJ		chr1	117928930	117930000	WDR3		chr1	84620349	84621239	NA
chr1	61781575	61783942	PATJ		chr1	119139982	119141283	WARS2		chr1	84847079	84848188	LPAR3
chr1	61851544	61852499	RNU6-1177P		chr1	119631271	119632340	ZNF697		chr1	85061753	85062768	DNAI3
chr1	62120850	62122912	PATJ		chr1	119646901	119648483	PHGDH		chr1	85137719	85138014	MIR4423
chr1	62131158	62131531	PATJ		chr1	119782584	119783356	HMGCS2		chr1	85200391	85202176	SYDE2
chr1	62168045	62170717	PIGPP2		chr1	144551333	144552262	RNVU1-2A		chr1	85276078	85277108	BCL10
chr1	62171537	62172918	PIGPP2		chr1	145720694	145721830	CD160		chr1	85328870	85329501	NA
chr1	62435768	62437465	USP1		chr1	145844761	145846638	NUDT17		chr1	85463907	85466052	DDAH1
chr1	63367281	63368450	ALG6		chr1	145858447	145860046	PIAS3		chr1	85527056	85527520	NA
chr1	63522818	63523994	ITGB3BP		chr1	145891751	145892372	NA		chr1	85598975	85599538	NA
chr1	63592902	63594601	PGM1		chr1	145918083	145919916	PEX11B		chr1	85606606	85607771	NA
chr1	64897624	64898832	NA		chr1	145926958	145927840	LIX1L-AS1		chr1	85611804	85612309	NA
chr1	64915550	64916176	NA		chr1	145957463	145958194	LIX1L		chr1	85612669	85613318	NA
chr1	64956072	64956654	JAK1		chr1	147172012	147173006	PRKAB2		chr1	85707403	85709043	ZNHIT6
chr1	64965289	64966935	JAK1		chr1	147541233	147542060	BCL9		chr1	86704107	86705661	SH3GLB1
chr1	65001945	65003227	LINC01359		chr1	147579505	147580276	BCL9		chr1	86913614	86915778	HS2ST1
chr1	65065647	65068308	JAK1		chr1	147598887	147600972	BCL9		chr1	87174610	87175488	LINC02801
chr1	65147974	65149231	AK4		chr1	147651601	147652540	ACP6		chr1	88683075	88685097	PKN2
chr1	65254149	65255754	DNAJC6		chr1	147669580	147670649	ACP6		chr1	88946919	88948091	NA
chr1	65281953	65282727	COX6CP13		chr1	149558070	149558809	PPIAL4C		chr1	88992364	88993316	KYAT3
chr1	65309206	65310539	DNAJC6		chr1	149881957	149883828	H2BC21		chr1	89515760	89516332	LRRC8B
chr1	65419807	65420915	LEPR		chr1	149915775	149916508	SV2A		chr1	89524056	89525714	LRRC8B
chr1	65434607	65435307	LEPROT		chr1	149927247	149928446	SF3B4		chr1	89605565	89606393	LRRC8C-DT
chr1	65440514	65442102	LEPROT		chr1	149935887	149936965	MTMR11		chr1	89709123	89710321	NA
chr1	65467454	65468264	NA		chr1	150066957	150067994	VPS45		chr1	89735081	89736005	LRRC8C
chr1	66532439	66534553	SGIP1		chr1	150236049	150236629	ANP32E		chr1	89820519	89821830	LRRC8D
chr1	66563244	66564610	SGIP1		chr1	150268380	150269307	APH1A		chr1	89906355	89907360	NA
chr1	66725250	66726246	SGIP1		chr1	150363635	150365457	RPRD2		chr1	89994775	89995867	ZNF326
chr1	66923882	66925770	DNAI4		chr1	150410623	150411231	RPRD2		chr1	91021024	91022414	ZNF644
chr1	66930035	66931009	MIER1		chr1	150515316	150516361	FALEC		chr1	91585592	91586528	NA
chr1	66944523	66945529	MIER1		chr1	150537454	150538838	ADAMTSL4		chr1	91603090	91604115	NA
chr1	67053225	67054616	SLC35D1		chr1	150548738	150550648	ADAMTSL4		chr1	91731409	91733029	TGFBR3
chr1	67430213	67431229	SERBP1		chr1	150561050	150564172	ADAMTSL4-AS1		chr1	91736774	91737623	TGFBR3
chr1	67684955	67686939	GADD45A		chr1	150567218	150570317	RN7SL600P		chr1	91827060	91829098	RN7SL653P
chr1	67736002	67736770	RNU7-80P		chr1	150573199	150574081	MCL1		chr1	92298573	92299551	RPAP2
chr1	67759808	67760666	RNU7-80P		chr1	150604579	150605501	U4		chr1	92784739	92785660	EVI5
chr1	67766353	67767461	RNU7-80P		chr1	150629086	150630634	ENSA		chr1	92831665	92832693	RPL5
chr1	67801981	67803140	GNG12-AS1		chr1	150875707	150876983	ARNT		chr1	93078654	93080129	MTF2
chr1	67831944	67833702	GNG12		chr1	150970908	150972484	CERS2		chr1	93179617	93181243	TMED5
chr1	68496118	68497477	DEPDC1		chr1	151006445	151007005	MINDY1		chr1	93345181	93346964	DR1
chr1	70204924	70206228	LRRC40		chr1	151047838	151048797	C1orf56		chr1	93351461	93351768	DR1
chr1	70221061	70222022	SRSF11		chr1	151070329	151071433	GABPB2		chr1	93374219	93375122	NA
chr1	70353568	70355281	ANKRD13C		chr1	151254392	151255028	PSMD4		chr1	93567206	93568019	BCAR3
chr1	70410619	70412437	CTH		chr1	151281355	151282459	ZNF687		chr1	93591458	93593410	BCAR3-AS1
chr1	70420020	70420661	CTH		chr1	151292256	151293974	PI4KB		chr1	93616652	93618298	BCAR3
chr1	71080433	71081565	ZRANB2		chr1	151311675	151312739	PI4KB		chr1	93692587	93693733	BCAR3
chr1	74197845	74198488	LRRIQ3		chr1	151458007	151458638	POGZ		chr1	93701491	93703035	BCAR3
chr1	74731472	74733899	CRYZ		chr1	151539766	151540399	TUFT1		chr1	93908664	93909976	GCLM
chr1	75615774	75616597	SLC44A5		chr1	151547092	151549210	MIR554		chr1	94045468	94046227	ABCA4
chr1	75724035	75725028	ACADM		chr1	151561747	151562283	TUFT1		chr1	94235950	94238177	ARHGAP29
chr1	75785833	75786713	RABGGTB		chr1	151568863	151570248	TUFT1		chr1	94246699	94248358	ARHGAP29-AS1
chr1	75796250	75797654	MSH4		chr1	151596538	151597099	SNX27		chr1	94383894	94384961	NA
chr1	77281782	77282386	AK5		chr1	151611391	151613030	SNX27		chr1	94417466	94419299	ABCD3
chr1	77539094	77540499	AK5		chr1	151790116	151791550	TDRKH		chr1	94562362	94563469	F3
chr1	77604939	77606542	RNA5SP20		chr1	151830647	151833122	RORC		chr1	94622416	94623614	SLC44A3-AS1
chr1	77681654	77683868	ZZZ3		chr1	151839558	151840416	C2CD4D		chr1	94853719	94855666	SLC44A3-AS1
chr1	77758255	77759969	USP33		chr1	151909286	151909906	THEM4		chr1	94925490	94927599	CNN3
chr1	77779522	77780217	MIGA1		chr1	151980905	151981636	S100A10		chr1	95072302	95073224	ALG14
chr1	77888090	77889707	NEXN		chr1	152035721	152037348	S100A11		chr1	95142535	95143232	TLCD4
chr1	77957313	77957920	FUBP1		chr1	152047907	152048720	S100A11		chr1	95169620	95170135	TLCD4-RWDD3
chr1	77978171	77979598	GIPC2		chr1	153506641	153507342	RN7SL44P		chr1	99590531	99591399	LINC01708
chr1	78004090	78005122	DNAJB4		chr1	153565682	153566963	S100A2		chr1	99685443	99686132	PALMD
chr1	80575216	80576352	NA		chr1	153616855	153618220	S100A14		chr1	100037441	100039199	MFSD14A
chr1	80606396	80607475	NA		chr1	153626926	153628498	S100A1		chr1	100188191	100189854	RPL23AP90
chr1	84077439	84079004	PRKACB		chr1	153633704	153634502	CHTOP		chr1	100351382	100353319	CDC14A
chr1	84479228	84480127	RPF1		chr1	153646710	153648517	CHTOP		chr1	100894741	100896973	EXTL2
chr1	84504875	84507087	SPATA1		chr1	153752408	153753101	NA		chr1	101025146	101026424	DPH5
chr1	84572869	84574796	CTBS		chr1	153771102	153772298	INTS3		chr1	101130559	101131810	NA
chr1	84620571	84621274	NA		chr1	153880778	153881445	NA		chr1	103524960	103526551	RNPC3
chr1	84634416	84635579	LINC01555		chr1	153922711	153923248	GATAD2B		chr1	105017729	105018859	NA
chr1	84689969	84690899	SSX2IP		chr1	153946392	153947075	DENND4B		chr1	107378530	107379496	NTNG1
chr1	85047791	85048981	MCOLN3		chr1	153957605	153958914	CRTC2		chr1	107648595	107650036	VAV3
chr1	85061875	85063677	DNAI3		chr1	153963293	153963918	SLC39A1		chr1	107664761	107666001	VAV3
chr1	85200493	85202118	SYDE2		chr1	153986226	153987024	RAB13		chr1	107683095	107683912	VAV3
chr1	85258958	85260271	C1orf52		chr1	154182236	154183473	TPM3		chr1	108000477	108001411	VAV3
chr1	85275375	85277340	BCL10		chr1	154220119	154221726	UBAP2L		chr1	108691774	108693631	PRPF38B
chr1	85297743	85298610	NA		chr1	154271544	154272898	HAX1		chr1	108746430	108747510	STXBP3
chr1	85308028	85308782	NA		chr1	154324753	154325422	ATP8B2		chr1	108876539	108877664	GPSM2
chr1	85343933	85344657	DDAH1		chr1	154405033	154406214	IL6R		chr1	108962663	108964134	CLCC1
chr1	85360893	85361582	DDAH1		chr1	154558707	154559787	UBE2Q1		chr1	109041260	109042505	WDR47
chr1	85463912	85466006	DDAH1		chr1	154607245	154608646	ADAR		chr1	109075700	109076272	TAF13
chr1	85550839	85551958	NA		chr1	154808459	154810315	KCNN3		chr1	109090340	109091444	TMEM167B
chr1	85576553	85577522	NA		chr1	154936687	154937563	PMVK		chr1	109099802	109101294	NA
chr1	85580617	85584915	CCN1		chr1	154961256	154963041	PYGO2		chr1	109253328	109254885	CELSR2
chr1	85598701	85599447	NA		chr1	154973847	154975234	SHC1		chr1	109263154	109264430	CELSR2
chr1	85606606	85608167	NA		chr1	155001929	155002497	ZBTB7B		chr1	109274490	109275380	CELSR2
chr1	85611902	85613253	NA		chr1	155084638	155085561	EFNA3		chr1	109282775	109283752	PSRC1
chr1	85641922	85642829	NA		chr1	155135025	155136341	SLC50A1		chr1	109424945	109426887	PSMA5
chr1	85707622	85708741	ZNHIT6		chr1	155187389	155188528	MUC1		chr1	109548139	109549625	GNAI3
chr1	86395513	86396452	ODF2L		chr1	155208631	155209566	THBS3		chr1	109627415	109629265	AMPD2
chr1	86704076	86706212	SH3GLB1		chr1	155261656	155262715	SCAMP3		chr1	109663299	109663869	GSTM2
chr1	86914085	86915703	HS2ST1		chr1	155272949	155273659	CLK2		chr1	109723143	109723918	NA
chr1	87328258	87329457	LMO4		chr1	155308619	155309918	FDPS		chr1	109877113	109877993	NA
chr1	88683539	88685195	PKN2		chr1	155323131	155325665	RUSC1		chr1	109900819	109902148	NA
chr1	88890913	88892993	GTF2B		chr1	155562650	155563319	ASH1L		chr1	109953742	109954719	AHCYL1
chr1	88947038	88948028	NA		chr1	155688374	155689243	DAP3		chr1	109959498	109960757	AHCYL1
chr1	88983936	88985422	KYAT3		chr1	155856952	155857547	GON4L		chr1	109981554	109982333	AHCYL1
chr1	88992114	88993316	KYAT3		chr1	155910662	155912453	RIT1		chr1	110003730	110004606	AHCYL1
chr1	89524138	89525750	LRRC8B		chr1	155940676	155941628	RXFP4		chr1	110105466	110106837	UBL4B
chr1	89632389	89634108	LRRC8C		chr1	156115656	156116347	LMNA		chr1	110337806	110340191	RBM15
chr1	89820660	89822275	LRRC8D		chr1	156122697	156123910	LMNA		chr1	110393892	110394697	SLC16A4
chr1	89842747	89844262	LRRC8D		chr1	156129885	156130552	LMNA		chr1	110407221	110408147	LAMTOR5
chr1	89906496	89907056	NA		chr1	156140133	156141751	LMNA		chr1	110433600	110434373	LAMTOR5-AS1
chr1	89994824	89995864	ZNF326		chr1	156212852	156213610	PMF1		chr1	110963237	110964278	LRIF1
chr1	91006161	91007492	ZNF644		chr1	156281446	156283212	TMEM79		chr1	111139396	111140773	CEPT1
chr1	91015430	91016404	ZNF644		chr1	156338107	156338856	TSACC		chr1	111274620	111275901	CHIAP2
chr1	91021037	91022440	ZNF644		chr1	156456528	156458333	MIR9-1HG		chr1	111422260	111424223	OVGP1
chr1	91500739	91501682	CDC7		chr1	156591298	156592451	NAXE		chr1	111448519	111449892	WDR77
chr1	91827173	91828427	RN7SL653P		chr1	156660092	156661710	NA		chr1	111738308	111740326	INKA2
chr1	91885517	91886124	TGFBR3		chr1	156719955	156721700	ISG20L2		chr1	111754911	111756347	DDX20
chr1	92298559	92300043	RPAP2		chr1	156740608	156741549	MRPL24		chr1	112284432	112285478	LINC02884
chr1	92503837	92505254	GFI1		chr1	156751248	156752038	HDGF		chr1	112618202	112620701	ST7L
chr1	92784238	92785660	EVI5		chr1	157137231	157138734	ETV3		chr1	112673712	112675812	MOV10
chr1	92831700	92832943	RPL5		chr1	157965729	157966719	KIRREL1		chr1	112700310	112701416	MOV10
chr1	92960506	92961690	DIPK1A		chr1	157994526	157995324	KIRREL1		chr1	112714923	112716617	PPM1J
chr1	93078830	93080694	MTF2		chr1	158002243	158003649	KIRREL1		chr1	112862888	112863874	LINC01356
chr1	93179617	93181093	TMED5		chr1	158019213	158019773	KIRREL1-IT1		chr1	112955304	112956795	SLC16A1
chr1	93274996	93276404	CCDC18-AS1		chr1	158025465	158026351	KIRREL1-IT1		chr1	113063005	113063469	LRIG2-DT
chr1	93345347	93346912	DR1		chr1	158037720	158038429	KIRREL1-IT1		chr1	113072535	113073756	LRIG2
chr1	93447749	93449619	FNBP1L		chr1	158075047	158076626	KIRREL1		chr1	113246105	113246992	NA
chr1	93616848	93618464	BCAR3		chr1	158086547	158087801	KIRREL1		chr1	113389800	113390824	MAGI3
chr1	93680461	93681970	BCAR3		chr1	158093894	158096505	KIRREL1		chr1	113811589	113812674	RSBN1
chr1	93845730	93848128	BCAR3		chr1	158105054	158105960	KIRREL1		chr1	113904391	113905755	DCLRE1B
chr1	93878191	93879702	DNTTIP2		chr1	159780645	159782023	DUSP23		chr1	113929045	113931014	HIPK1
chr1	93908716	93909781	GCLM		chr1	160098457	160099165	IGSF8		chr1	114250655	114251853	NA
chr1	94045468	94046260	ABCA4		chr1	160123942	160125318	ATP1A2		chr1	114581214	114582026	BCAS2
chr1	94061141	94062602	ABCA4		chr1	160205330	160206915	PEA15		chr1	114715897	114717221	NRAS
chr1	94130967	94131615	ABCA4		chr1	160246644	160247461	DCAF8		chr1	114757074	114758239	CSDE1
chr1	94162760	94167130	ARHGAP29		chr1	160261086	160262623	DCAF8		chr1	114780130	114780942	SIKE1
chr1	94198243	94199520	ARHGAP29		chr1	160283887	160285278	PEX19		chr1	114802745	114803374	SIKE1
chr1	94236342	94238144	ARHGAP29		chr1	160342780	160343663	COPA		chr1	115056335	115057080	TSPAN2
chr1	94245680	94247903	ARHGAP29-AS1		chr1	161020689	161021718	F11R		chr1	115113749	115114800	LINC01765
chr1	94299981	94300486	GAPDHP29		chr1	161097811	161098367	KLHDC9		chr1	115456044	115457061	NA
chr1	94334135	94334784	NA		chr1	161117518	161118347	PFDN2		chr1	115545458	115546551	ELOCP20
chr1	94383886	94385524	NA		chr1	161131810	161133260	DEDD		chr1	115782247	115783509	CASQ2
chr1	94417338	94419390	ABCD3		chr1	161158774	161160288	USP21		chr1	115976007	115978058	SLC22A15
chr1	94541391	94542465	F3		chr1	161165856	161166864	PPOX		chr1	116115336	116116226	MAB21L3
chr1	94622506	94623478	SLC44A3-AS1		chr1	161176774	161177882	B4GALT3		chr1	116122636	116123570	MAB21L3
chr1	94819489	94820532	SLC44A3		chr1	161389705	161390549	NA		chr1	116475018	116476396	LINC01762
chr1	94854086	94855712	SLC44A3-AS1		chr1	161399119	161400228	NA		chr1	116569739	116571431	CD58
chr1	94862700	94864404	SLC44A3		chr1	161412000	161412744	NA		chr1	117035613	117036758	CD101
chr1	94919649	94920323	CNN3		chr1	161749726	161750364	DUSP12		chr1	117059496	117060911	TTF2
chr1	94925314	94927787	CNN3		chr1	162023723	162024434	OLFML2B		chr1	117171473	117172978	VTCN1
chr1	94941435	94942801	CNN3-DT		chr1	162561172	162562737	UAP1		chr1	117375956	117376812	MAN1A2
chr1	95116645	95117778	TLCD4		chr1	162613608	162614157	UAP1		chr1	117389245	117389807	MAN1A2
chr1	95142425	95143227	TLCD4		chr1	165630815	165632167	MGST3		chr1	118788263	118788909	NA
chr1	95168907	95169882	TLCD4-RWDD3		chr1	165697918	165698940	ALDH9A1		chr1	118949220	118949937	TBX15
chr1	95233306	95234790	RWDD3		chr1	165708369	165709726	NA		chr1	119139795	119141413	WARS2
chr1	96721455	96722676	PTBP2		chr1	166839133	166840239	POGK		chr1	119624777	119625817	ZNF697
chr1	97920478	97921536	DPYD		chr1	166875730	166876720	TADA1		chr1	119631076	119632401	ZNF697
chr1	98211306	98211726	LINC01776		chr1	167553235	167553945	CREG1		chr1	119646820	119648611	PHGDH
chr1	98661323	98662435	SNX7		chr1	167721660	167722528	MPZL1		chr1	119782345	119783632	HMGCS2
chr1	98733110	98733918	SNX7		chr1	167820089	167820986	NA		chr1	119967903	119968434	NOTCH2
chr1	99849511	99850708	AGL		chr1	167926613	167928230	DCAF6		chr1	120175817	120176816	SEC22B
chr1	99969345	99970727	SLC35A3		chr1	167935236	167937557	MPC2		chr1	120850410	120851327	RNVU1-19
chr1	100037160	100039250	MFSD14A		chr1	168081253	168082670	GPR161		chr1	144412147	144413202	RNVU1-15
chr1	100132376	100133365	TRMT13		chr1	168178760	168179306	TIPRL		chr1	144546295	144546831	RNVU1-2A
chr1	100188664	100189680	RPL23AP90		chr1	168582591	168584445	NA		chr1	144551245	144552375	RNVU1-2A
chr1	100248855	100250048	DBT		chr1	169027654	169028451	NA		chr1	144560804	144561141	RNVU1-28
chr1	100265721	100266847	RTCA		chr1	169105668	169106515	ATP1B1		chr1	145465301	145465835	RNVU1-31
chr1	100351424	100353079	CDC14A		chr1	169109220	169109994	ATP1B1		chr1	145711146	145712243	PDZK1
chr1	100894759	100896979	EXTL2		chr1	169115921	169116471	ATP1B1		chr1	145918078	145919965	PEX11B
chr1	101024784	101026500	DPH5		chr1	169119396	169120522	ATP1B1		chr1	145926677	145927866	LIX1L-AS1
chr1	103525225	103526449	RNPC3		chr1	169312184	169312811	NA		chr1	145978865	145980214	TXNIP
chr1	107567691	107570613	NDUFA4P1		chr1	169367272	169368667	BLZF1		chr1	145996097	145997248	TXNIP
chr1	107648883	107650104	VAV3		chr1	169485614	169486275	SLC19A2		chr1	146051495	146052515	RNVU1-6
chr1	107664992	107665951	VAV3		chr1	169893678	169894369	SCYL3		chr1	146376540	146377475	RNVU1-29
chr1	107683109	107683912	VAV3		chr1	171485100	171486415	PRRC2C		chr1	146387140	146387778	NA
chr1	108199364	108200994	SLC25A24		chr1	171781149	171782226	EEF1AKNMT		chr1	147540163	147542431	BCL9
chr1	108691783	108693650	PRPF38B		chr1	172532389	172533967	SUCO		chr1	147598869	147600977	BCL9
chr1	108746446	108747533	STXBP3		chr1	173190308	173190891	TNFSF4		chr1	147651469	147652790	ACP6
chr1	108876673	108877333	GPSM2		chr1	173489016	173490234	PRDX6-AS1		chr1	148038443	148038968	RNVU1-7
chr1	108962641	108964321	CLCC1		chr1	173506596	173507971	PRDX6-AS1		chr1	148334173	148335523	RNVU1-21
chr1	109041046	109042487	WDR47		chr1	173823476	173825274	DARS2		chr1	148522549	148523175	RNVU1-27
chr1	109060816	109062097	TAF13		chr1	173860984	173862750	GAS5-AS1		chr1	149390189	149390951	NA
chr1	109075603	109076285	TAF13		chr1	173867764	173868895	ZBTB37		chr1	149636313	149637081	RNVU1-30
chr1	109090268	109091577	TMEM167B		chr1	174159191	174160445	RABGAP1L		chr1	149886489	149887129	H2AC20
chr1	109099836	109101369	NA		chr1	174998741	175000600	CACYBP		chr1	149915629	149916674	SV2A
chr1	109112177	109112920	C1orf194		chr1	175022930	175023802	MRPS14		chr1	149927153	149928576	SF3B4
chr1	109213758	109215071	SARS1		chr1	175514317	175515196	TNR-IT1		chr1	150004914	150006069	OTUD7B
chr1	109239384	109240486	SARS1		chr1	178037569	178038353	CRYZL2P		chr1	150009776	150011278	OTUD7B
chr1	109253511	109254760	CELSR2		chr1	178093534	178094710	RASAL2		chr1	150021292	150021703	OTUD7B
chr1	109263306	109264186	CELSR2		chr1	178126463	178127189	RASAL2		chr1	150021891	150022941	OTUD7B
chr1	109274609	109275233	CELSR2		chr1	178267674	178268575	RASAL2		chr1	150213434	150214300	RN7SL480P
chr1	109282729	109283774	PSRC1		chr1	178541999	178543375	C1orf220		chr1	150235613	150236656	ANP32E
chr1	109397547	109398515	SORT1		chr1	179025716	179026721	FAM20B		chr1	150267963	150269422	APH1A
chr1	109424884	109426904	PSMA5		chr1	179081572	179083026	TOR3A		chr1	150321200	150322039	PRPF3
chr1	109532382	109533113	GPR61		chr1	179091517	179092310	TOR3A		chr1	150363604	150364952	RPRD2
chr1	109548032	109549333	GNAI3		chr1	179293420	179294102	SOAT1		chr1	150410623	150411772	RPRD2
chr1	109598275	109599171	MIR197		chr1	179881993	179883994	TOR1AIP1		chr1	150486871	150487795	TARS2
chr1	109610569	109611387	GNAT2		chr1	179954374	179954881	CEP350		chr1	150515241	150516578	FALEC
chr1	109619526	109621305	AMPD2		chr1	180244744	180245527	LHX4		chr1	150604447	150605692	U4
chr1	109655786	109656521	GSTM4		chr1	180259261	180261271	LHX4		chr1	150628948	150630698	ENSA
chr1	109723002	109723645	NA		chr1	180271217	180272017	ACBD6		chr1	150696733	150697762	GOLPH3L
chr1	109739890	109740839	GSTM3		chr1	180502188	180503179	ACBD6		chr1	150836191	150837039	ARNT
chr1	109877191	109877834	NA		chr1	182029386	182030123	ZNF648		chr1	150875697	150877123	ARNT
chr1	109910677	109911223	CSF1		chr1	182120407	182121278	NA		chr1	150925641	150926697	SETDB1
chr1	109984520	109985957	AHCYL1		chr1	182380922	182382683	GLUL		chr1	151254399	151255092	PSMD4
chr1	110003760	110004778	AHCYL1		chr1	182391301	182392359	GLUL		chr1	151281222	151282549	ZNF687
chr1	110034372	110035556	STRIP1		chr1	182839136	182840055	DHX9		chr1	151311321	151312586	PI4KB
chr1	110053412	110054067	NA		chr1	182869200	182869895	DHX9		chr1	151327022	151328375	PI4KB
chr1	110337824	110340262	RBM15		chr1	182888575	182891367	DHX9		chr1	151346759	151347653	RFX5
chr1	110390012	110391241	SLC16A4		chr1	183022690	183024106	LAMC1		chr1	151539605	151541287	TUFT1
chr1	110406624	110408254	LAMTOR5		chr1	183180361	183181285	LAMC2		chr1	151546962	151548196	MIR554
chr1	110963098	110964278	LRIF1		chr1	183471104	183472823	SMG7		chr1	151568975	151570360	TUFT1
chr1	111139391	111140860	CEPT1		chr1	183567327	183567917	NCF2		chr1	151596376	151597417	SNX27
chr1	111422499	111424668	OVGP1		chr1	183635486	183636335	RGL1		chr1	151611128	151612992	SNX27
chr1	111448610	111449749	WDR77		chr1	183932122	183933697	COLGALT2		chr1	151691000	151692017	NA
chr1	111507628	111508383	ADORA3		chr1	184754602	184755389	EDEM3		chr1	151790100	151791567	TDRKH
chr1	111619639	111620474	RAP1A		chr1	185045183	185046341	RNF2		chr1	151830547	151833244	RORC
chr1	111738349	111740275	INKA2		chr1	185156727	185157658	SWT1		chr1	151909234	151910259	THEM4
chr1	111755120	111756771	DDX20		chr1	185284519	185285337	NA		chr1	151981090	151982518	S100A10
chr1	112394269	112397387	CTTNBP2NL		chr1	185290146	185291433	NA		chr1	151998797	151999337	NA
chr1	112464456	112466528	WNT2B		chr1	185483790	185484442	NA		chr1	152035646	152037344	S100A11
chr1	112476578	112477339	WNT2B		chr1	186374786	186376106	TPR		chr1	152047729	152048777	S100A11
chr1	112515400	112516214	WNT2B		chr1	193058599	193060111	RO60		chr1	152410352	152411449	CRNN
chr1	112524316	112525023	ST7L		chr1	193121720	193122573	CDC73		chr1	153506472	153507478	RN7SL44P
chr1	112618495	112620324	ST7L		chr1	200487873	200488798	NA		chr1	153535220	153536521	S100A6
chr1	112624968	112626138	MRPL53P1		chr1	200669374	200670433	DDX59		chr1	153565350	153567019	S100A2
chr1	112673707	112675702	MOV10		chr1	200738694	200739974	CAMSAP2		chr1	153608821	153609693	S100A16
chr1	112700163	112701243	MOV10		chr1	200866091	200867576	RPL34P6		chr1	153626573	153627924	S100A13
chr1	112704555	112706253	RHOC		chr1	200895858	200897171	INAVA		chr1	153633639	153634520	CHTOP
chr1	112706984	112707545	RHOC		chr1	200915989	200917747	MROH3P		chr1	153696739	153697918	RN7SL372P
chr1	112715353	112716565	PPM1J		chr1	201153761	201154594	TMEM9		chr1	153727482	153728378	INTS3
chr1	112923294	112924079	AKR7A2P1		chr1	201170562	201171615	TMEM9		chr1	153741953	153743138	INTS3
chr1	112955304	112956584	SLC16A1		chr1	201190647	201193293	IGFN1		chr1	153752273	153753138	NA
chr1	113041981	113043921	SLC16A1-AS1		chr1	201206487	201209121	IGFN1		chr1	153783382	153784230	Y_RNA
chr1	113072574	113073866	LRIG2		chr1	201211890	201217180	IGFN1		chr1	153789374	153790199	Y_RNA
chr1	113758793	113760133	PHTF1		chr1	201221400	201223135	NA		chr1	153880437	153881671	NA
chr1	113811495	113812894	RSBN1		chr1	201229099	201231010	NA		chr1	153922625	153923753	GATAD2B
chr1	113904391	113905783	DCLRE1B		chr1	201232659	201233825	NA		chr1	153990276	153991148	RPS27
chr1	113912721	113913493	DCLRE1B		chr1	201239390	201240234	NA		chr1	154182117	154183545	TPM3
chr1	113929044	113930900	HIPK1		chr1	201396722	201397921	LAD1		chr1	154219657	154221956	UBAP2L
chr1	113938476	113939401	HIPK1		chr1	201461065	201462276	NA		chr1	154272110	154273016	HAX1
chr1	114509738	114512304	TRIM33		chr1	201467799	201469256	PHLDA3		chr1	154386563	154387598	NA
chr1	114669750	114670775	DENND2C		chr1	201538554	201540370	RPS10P7		chr1	154404949	154406725	IL6R
chr1	114716017	114717132	NRAS		chr1	201703065	201704357	MIR5191		chr1	154418060	154418795	PSMD8P1
chr1	114756460	114758245	CSDE1		chr1	201828970	201829837	IPO9		chr1	154431326	154433633	IL6R
chr1	114780098	114780881	SIKE1		chr1	201888182	201889074	SHISA4		chr1	154463014	154463814	IL6R
chr1	115545632	115546577	ELOCP20		chr1	201955183	201955739	TIMM17A		chr1	154474544	154475380	NA
chr1	115641674	115643025	VANGL1		chr1	201965913	201966583	TIMM17A		chr1	154483887	154484902	SHE
chr1	115976071	115977819	SLC22A15		chr1	201972317	201972898	SNORA70H		chr1	154558457	154559890	UBE2Q1
chr1	116373096	116375284	ATP1A1		chr1	201982222	201983399	RNPEP		chr1	154767357	154768317	KCNN3
chr1	116417783	116418858	ATP1A1-AS1		chr1	202009654	202010957	ELF3		chr1	154808322	154809667	KCNN3
chr1	116569737	116571255	CD58		chr1	202017612	202019332	ELF3		chr1	154936392	154937700	PMVK
chr1	117059439	117060917	TTF2		chr1	202056149	202057439	Y_RNA		chr1	155017061	155017787	ZBTB7B
chr1	117120756	117122443	TRIM45		chr1	202107154	202108181	CRIP1P3		chr1	155084628	155086454	EFNA3
chr1	117147153	117148129	RPS15AP9		chr1	202129199	202131153	GPR37L1		chr1	155135013	155136484	SLC50A1
chr1	117366473	117367790	MAN1A2		chr1	202348464	202349430	PPP1R12B		chr1	155224150	155225040	GBAP1
chr1	117376014	117376735	MAN1A2		chr1	202588981	202589786	PPP1R12B		chr1	155261416	155262657	SCAMP3
chr1	117388321	117389807	MAN1A2		chr1	202888574	202889300	RABIF		chr1	155272883	155273822	CLK2
chr1	117605282	117606639	TENT5C		chr1	202957845	202958908	ADIPOR1		chr1	155308327	155310007	FDPS
chr1	117928890	117930287	WDR3		chr1	203006582	203007864	TMEM183A		chr1	155547510	155548605	ASH1L-AS1
chr1	119139618	119141550	WARS2		chr1	203127922	203128471	ADORA1		chr1	155609616	155610255	MSTO1
chr1	119613714	119614330	HSD3BP5		chr1	203151178	203153274	ADORA1		chr1	155688301	155689319	DAP3
chr1	119624912	119625511	ZNF697		chr1	203172869	203173548	MYBPH		chr1	155910614	155912190	RIT1
chr1	119631166	119632300	ZNF697		chr1	203555914	203556844	OPTC		chr1	155931457	155931955	KHDC4
chr1	119646590	119648606	PHGDH		chr1	203692804	203693840	ATP2B4		chr1	155958778	155959406	ARHGEF2
chr1	119711811	119713133	PHGDH		chr1	203795487	203796453	ZC3H11A		chr1	155961823	155963044	ARHGEF2
chr1	119782407	119783031	HMGCS2		chr1	203822341	203822880	ZC3H11A		chr1	156152491	156153122	SEMA4A
chr1	120175821	120176786	SEC22B		chr1	203860478	203861826	SNRPE		chr1	156181191	156182104	SEMA4A
chr1	120850338	120851399	RNVU1-19		chr1	204213614	204214312	GOLT1A		chr1	156193511	156194736	SLC25A44
chr1	121184518	121185075	SRGAP2C		chr1	204258344	204259961	PLEKHA6		chr1	156212845	156213690	PMF1
chr1	143720135	143720944	RNVU1-23		chr1	204266292	204267561	PLEKHA6		chr1	156216750	156216996	PMF1
chr1	143728901	143729809	RNVU1-18		chr1	204366833	204367606	LINC00628		chr1	156281254	156283279	TMEM79
chr1	144412147	144413375	RNVU1-15		chr1	204378349	204379087	NA		chr1	156337989	156339058	TSACC
chr1	144418888	144419306	NA		chr1	204411592	204412795	PPP1R15B		chr1	156456543	156458087	MIR9-1HG
chr1	144546295	144546832	RNVU1-2A		chr1	204417250	204418245	PPP1R15B		chr1	156583158	156584296	TTC24
chr1	144551193	144552375	RNVU1-2A		chr1	204446032	204446998	PIK3C2B		chr1	156600754	156602397	GPATCH4
chr1	144560177	144561135	RNVU1-28		chr1	204480030	204482334	PIK3C2B		chr1	156660046	156662000	NA
chr1	145280681	145282204	RNVU1-14		chr1	204493652	204494863	PIK3C2B		chr1	156728045	156729248	RRNAD1
chr1	145465215	145465831	RNVU1-31		chr1	204516041	204516791	MDM4		chr1	156740598	156741615	MRPL24
chr1	145607847	145608307	GPR89A		chr1	205121970	205122658	RBBP5		chr1	156766867	156768235	PRCC
chr1	145707199	145708137	PDZK1		chr1	205273579	205275511	TMCC2		chr1	156797870	156799057	PRCC
chr1	145720348	145722130	CD160		chr1	205284516	205285291	TMCC2		chr1	156896435	156897859	PEAR1
chr1	145823633	145824929	POLR3C		chr1	205298341	205299188	NUAK2		chr1	157037663	157038776	ARHGEF11
chr1	145845012	145847406	NUDT17		chr1	205301007	205302048	NUAK2		chr1	157137186	157139125	ETV3
chr1	145858316	145860137	PIAS3		chr1	205324806	205325631	NUAK2		chr1	157542326	157543300	FCRL5
chr1	145891683	145892583	NA		chr1	205591754	205592311	MFSD4A		chr1	157958149	157958885	NA
chr1	145917817	145920008	PEX11B		chr1	205601288	205602383	ELK4		chr1	157965662	157966799	KIRREL1
chr1	145926675	145927912	LIX1L-AS1		chr1	205631194	205632375	ELK4		chr1	158002171	158003698	KIRREL1
chr1	145957339	145958151	LIX1L		chr1	205701028	205701917	Metazoa_SRP		chr1	158019115	158019964	KIRREL1-IT1
chr1	145964115	145964957	POLR3GL		chr1	205748627	205750359	NUCKS1		chr1	158037697	158038784	KIRREL1-IT1
chr1	145978860	145980077	TXNIP		chr1	205783052	205784625	NA		chr1	158045301	158046169	KIRREL1-IT1
chr1	145996016	145997248	TXNIP		chr1	206041425	206042067	NA		chr1	159015189	159015972	IFI16
chr1	146037128	146039397	HJV		chr1	206052768	206053760	RHEX		chr1	159780582	159782076	DUSP23
chr1	146051348	146052529	RNVU1-6		chr1	206062532	206063049	NA		chr1	159789789	159790570	DUSP23
chr1	146376540	146378131	RNVU1-29		chr1	206080514	206082192	NA		chr1	159845854	159847084	SNHG28
chr1	146387001	146387760	NA		chr1	206106484	206107703	RHEX		chr1	159853964	159855271	SNHG28
chr1	146409521	146410677	RNVU1-25		chr1	206116846	206117866	AVPR1B		chr1	159881440	159882233	CFAP45
chr1	147084116	147085430	RNVU1-8		chr1	206469728	206471570	IKBKE		chr1	160098499	160099196	IGSF8
chr1	147172012	147173291	PRKAB2		chr1	206501018	206501660	NA		chr1	160124326	160125564	ATP1A2
chr1	147242484	147243548	CHD1L		chr1	206507020	206508960	RASSF5		chr1	160260923	160262696	DCAF8
chr1	147540927	147542526	BCL9		chr1	206694318	206695058	NA		chr1	160284031	160285787	PEX19
chr1	147598853	147600187	BCL9		chr1	206723643	206724345	MAPKAPK2		chr1	160342678	160343805	COPA
chr1	147640640	147641389	ACP6		chr1	207051003	207051839	YOD1		chr1	160723860	160725318	CD48
chr1	147651550	147652477	ACP6		chr1	207751742	207752888	CD46		chr1	160948795	160949680	ITLN2
chr1	147669484	147670906	ACP6		chr1	207822591	207824207	MIR29B2CHG		chr1	161020248	161021893	F11R
chr1	147928252	147928724	GPR89B		chr1	210438884	210439627	HHAT		chr1	161044991	161046478	USF1
chr1	148038491	148038978	RNVU1-7		chr1	210597719	210598595	NA		chr1	161097503	161099416	KLHDC9
chr1	148334063	148335327	RNVU1-21		chr1	210978190	210979185	KCNH1		chr1	161132075	161133619	DEDD
chr1	148388051	148389154	RNVU1-2		chr1	211258385	211260824	RCOR3		chr1	161165856	161167117	PPOX
chr1	148402235	148403258	RNVU1-3		chr1	211416107	211417467	SNX25P1		chr1	161314073	161314981	SDHC
chr1	148522237	148523185	RNVU1-27		chr1	211447396	211449018	ARPC3P2		chr1	161319397	161320126	SDHC
chr1	149390247	149390881	NA		chr1	211735413	211736092	NA		chr1	161389659	161390654	NA
chr1	149636341	149637020	RNVU1-30		chr1	211933516	211935006	NA		chr1	161411802	161413080	NA
chr1	149812141	149813743	H3C13		chr1	212034771	212035726	DTL		chr1	161749446	161750494	DUSP12
chr1	149843447	149844426	H2BC19P		chr1	212040345	212041178	DTL		chr1	161998240	161999268	OLFML2B
chr1	149847178	149850317	H2BC20P		chr1	212284733	212285608	PPP2R5A		chr1	162074433	162075557	NOS1AP
chr1	149884743	149888898	BOLA1		chr1	212367323	212368391	PACC1		chr1	162561016	162562776	UAP1
chr1	149899292	149900156	BOLA1		chr1	212485759	212486534	LINC02771		chr1	162675594	162676741	DDR2
chr1	149915775	149916619	SV2A		chr1	212513011	212514332	NA		chr1	162790371	162790592	HSD17B7
chr1	149927153	149928583	SF3B4		chr1	212613659	212614321	ATF3		chr1	163164018	163165162	RGS5-AS1
chr1	149936162	149937061	MTMR11		chr1	212615497	212617540	ATF3		chr1	165543467	165544458	LRRC52
chr1	150009784	150010995	OTUD7B		chr1	212621353	212623586	FAM71A		chr1	165890635	165891953	UCK2
chr1	150021246	150022644	OTUD7B		chr1	212759612	212760616	NSL1		chr1	165898499	165899426	UCK2
chr1	150066803	150068027	VPS45		chr1	212857624	212858967	FLVCR1		chr1	166814409	166815641	CNN2P10
chr1	150234481	150236629	ANP32E		chr1	213015259	213015907	ANGEL2		chr1	166838852	166840269	POGK
chr1	150262950	150263606	CA14		chr1	213415589	213416668	RPL31P13		chr1	167220079	167221237	POU2F1
chr1	150268260	150269365	APH1A		chr1	214446895	214447632	NA		chr1	167721199	167722637	MPZL1
chr1	150293651	150294476	MRPS21		chr1	214524962	214526104	KRT18P12		chr1	167796668	167797965	MPZL1
chr1	150321200	150322009	PRPF3		chr1	214541435	214542787	PTPN14		chr1	167820000	167821740	NA
chr1	150363598	150365642	RPRD2		chr1	214551407	214552560	PTPN14		chr1	168018977	168020032	DCAF6
chr1	150410209	150411231	RPRD2		chr1	217630771	217631923	GPATCH2		chr1	168081166	168082675	GPR161
chr1	150487020	150487922	TARS2		chr1	218304706	218306123	NA		chr1	168178454	168180256	TIPRL
chr1	150515548	150516472	FALEC		chr1	218344939	218346164	TGFB2		chr1	168465914	168466972	QRSL1P1
chr1	150537308	150538807	ADAMTSL4		chr1	218366712	218367515	TGFB2		chr1	168582713	168584392	NA
chr1	150549816	150550920	ADAMTSL4		chr1	218380186	218380896	TGFB2		chr1	168686420	168687353	DPT
chr1	150561050	150564166	ADAMTSL4-AS1		chr1	218459881	218460733	LINC02869		chr1	168711148	168712152	DPT
chr1	150567098	150570317	RN7SL600P		chr1	220207280	220208034	SNX2P1		chr1	168799529	168800682	LINC00626
chr1	150573193	150574056	MCL1		chr1	220271747	220272674	RAB3GAP2		chr1	169024725	169025605	NA
chr1	150578771	150579959	MCL1		chr1	221839953	221841063	LINC01655		chr1	169027554	169028591	NA
chr1	150604365	150605697	U4		chr1	222643756	222644620	MIA3		chr1	169367197	169368832	BLZF1
chr1	150628818	150630707	ENSA		chr1	222711478	222713563	BROX		chr1	169485239	169486390	SLC19A2
chr1	150696719	150697603	GOLPH3L		chr1	222814392	222815201	DISP1		chr1	169529010	169529800	F5
chr1	150875697	150877209	ARNT		chr1	223006989	223007849	NDUFB1P2		chr1	169893400	169894605	SCYL3
chr1	150925674	150926849	SETDB1		chr1	223700383	223701363	CAPN2		chr1	170074156	170074911	KIFAP3
chr1	150971023	150972452	CERS2		chr1	223707320	223707900	CAPN2		chr1	170531626	170532863	GORAB
chr1	151006265	151007246	MINDY1		chr1	223726296	223727180	CAPN2		chr1	171313455	171314400	FMO4
chr1	151047740	151048857	C1orf56		chr1	223738592	223739250	CAPN2		chr1	171472032	171472886	PRRC2C
chr1	151058983	151060300	CDC42SE1		chr1	223765172	223766647	CAPN2		chr1	171484959	171486693	PRRC2C
chr1	151070422	151071428	GABPB2		chr1	223776062	223776763	CAPN2		chr1	171781091	171782068	EEF1AKNMT
chr1	151146645	151147867	SEMA6C		chr1	223844824	223846567	TP53BP2		chr1	172322218	172323151	RNU6-157P
chr1	151165160	151166925	LYSMD1		chr1	224182907	224184229	DEGS1		chr1	172358573	172359291	RNU6-157P
chr1	151188545	151190348	VPS72		chr1	224356792	224358262	CNIH4		chr1	172532132	172533962	SUCO
chr1	151198307	151199013	PIP5K1A		chr1	224380668	224381174	CNIH4		chr1	172716147	172717001	SLC25A38P1
chr1	151199836	151200511	PIP5K1A		chr1	224434075	224435128	CNIH3		chr1	172909670	172910385	NA
chr1	151254362	151255792	PSMD4		chr1	224979515	224980936	DNAH14		chr1	173190035	173191316	TNFSF4
chr1	151281210	151283505	ZNF687		chr1	225454363	225455201	NA		chr1	173476688	173478780	PRDX6
chr1	151311208	151312317	PI4KB		chr1	225735574	225736383	NA		chr1	173824161	173825279	DARS2
chr1	151327105	151328342	PI4KB		chr1	225777412	225778316	SRP9		chr1	173867405	173868900	ZBTB37
chr1	151346916	151347528	RFX5		chr1	225817238	225817975	EPHX1		chr1	174161287	174161994	RABGAP1L-DT
chr1	151399039	151401363	PSMB4		chr1	225845686	225846359	NA		chr1	174799326	174800406	RABGAP1L
chr1	151443778	151445016	POGZ		chr1	225972432	225973442	NDUFA3P3		chr1	174998672	175000500	CACYBP
chr1	151457136	151459797	POGZ		chr1	225998716	225999698	SDE2		chr1	175022709	175023984	MRPS14
chr1	151511305	151512103	CGN		chr1	226062135	226063058	H3-3A		chr1	175192171	175193539	KIAA0040
chr1	151539563	151542074	TUFT1		chr1	226074173	226074729	LINC01703		chr1	176150114	176150834	COP1
chr1	151547087	151548137	MIR554		chr1	226082933	226084112	LINC01703		chr1	176206209	176207825	COP1
chr1	151568935	151570297	TUFT1		chr1	226109730	226110836	NA		chr1	176517350	176518021	PAPPA2
chr1	151596424	151597407	SNX27		chr1	226135026	226136617	NA		chr1	176695640	176696508	PTP4A1P7
chr1	151611376	151613532	SNX27		chr1	226181835	226182799	ACBD3		chr1	177010224	177010802	MIR488
chr1	151735011	151735648	RIIAD1		chr1	226352984	226353550	PARP1		chr1	177122400	177124011	ASTN1
chr1	151762957	151764110	MRPL9		chr1	226814768	226815464	NA		chr1	177208973	177209733	BRINP2
chr1	151790100	151791568	TDRKH		chr1	226870389	226870986	PSEN2		chr1	177255441	177255854	BRINP2
chr1	151801465	151802370	LINGO4		chr1	226939961	226940464	COQ8A		chr1	177969785	177970616	SEC16B
chr1	151830705	151833214	RORC		chr1	226981281	226981889	COQ8A		chr1	178093303	178094800	RASAL2
chr1	151839458	151840357	C2CD4D		chr1	227563438	227564151	ZNF678		chr1	178126229	178127377	RASAL2
chr1	151897930	151898974	THEM4		chr1	227728042	227728913	SNAP47		chr1	178133729	178134728	RASAL2
chr1	151909196	151910260	THEM4		chr1	227734889	227735676	JMJD4		chr1	178155451	178156373	RASAL2
chr1	151992461	151994107	S100A10		chr1	227786546	227788783	NA		chr1	178267444	178268757	RASAL2
chr1	152034472	152037362	S100A11		chr1	227946100	227946945	WNT9A		chr1	178529523	178530741	TEX35
chr1	152047515	152048776	S100A11		chr1	228090073	228090974	ARF1		chr1	178541649	178543634	C1orf220
chr1	153506581	153507460	RN7SL44P		chr1	228101331	228103492	C1orf35		chr1	179025716	179026775	FAM20B
chr1	153533099	153534316	NA		chr1	228109192	228110308	MRPL55		chr1	179062615	179063658	TOR3A
chr1	153535211	153536460	S100A6		chr1	228148296	228152061	GJC2		chr1	179081419	179083008	TOR3A
chr1	153565730	153567224	S100A2		chr1	228165427	228166811	IBA57		chr1	179091210	179092313	TOR3A
chr1	153608821	153609466	S100A16		chr1	228452238	228453870	RPL23AP15		chr1	179293397	179294280	SOAT1
chr1	153616701	153618220	S100A14		chr1	228989723	228990498	LINC02815		chr1	179365347	179366404	AXDND1
chr1	153626934	153628545	S100A1		chr1	229342306	229342830	CCSAP		chr1	179814727	179816707	NA
chr1	153633553	153634553	CHTOP		chr1	229557621	229559365	ABCB10		chr1	179831299	179832520	LINC02818
chr1	153647049	153648517	CHTOP		chr1	230381216	230382633	PGBD5		chr1	179881745	179883402	TOR1AIP1
chr1	153649426	153650331	SNAPIN		chr1	230694108	230695841	AGT		chr1	179954069	179955435	CEP350
chr1	153658574	153659331	SNAPIN		chr1	230850906	230852013	C1orf198		chr1	180167744	180168896	QSOX1
chr1	153670377	153671722	ILF2		chr1	230857916	230858982	C1orf198		chr1	180244467	180245459	LHX4
chr1	153696888	153697777	RN7SL372P		chr1	231192661	231193171	TRIM67-AS1		chr1	180502021	180503151	ACBD6
chr1	153727561	153729158	INTS3		chr1	231337284	231338395	SPRTN		chr1	180630817	180632712	XPR1
chr1	153741842	153743240	INTS3		chr1	231421852	231422792	EGLN1		chr1	181022058	181023599	STX6
chr1	153749335	153749696	INTS3		chr1	232415458	232416360	SIPA1L2		chr1	181088276	181090466	IER5
chr1	153752417	153753046	NA		chr1	232445348	232446322	SIPA1L2		chr1	182029208	182030328	ZNF648
chr1	153880702	153881523	NA		chr1	232508205	232509841	SIPA1L2		chr1	182100875	182101698	NA
chr1	153921974	153923511	GATAD2B		chr1	232538136	232538730	SIPA1L2		chr1	182120112	182121408	NA
chr1	153945429	153948054	DENND4B		chr1	232551041	232551936	SIPA1L2		chr1	182143929	182144696	NA
chr1	153957672	153958988	CRTC2		chr1	232599394	232600090	SIPA1L2		chr1	182170837	182171730	YPEL5P1
chr1	153962353	153964203	SLC39A1		chr1	232629893	232630526	SIPA1L2		chr1	182235694	182237147	LINC01344
chr1	153977121	153978196	JTB		chr1	233112286	233113875	PCNX2		chr1	182391035	182392441	GLUL
chr1	153986089	153987158	RAB13		chr1	233327064	233327887	MAP3K21		chr1	182614628	182615832	LINC01686
chr1	153990501	153991255	RPS27		chr1	233672889	233673488	KCNK1		chr1	182839041	182840398	DHX9
chr1	153993313	153994502	NA		chr1	234373164	234373950	COA6		chr1	182869038	182869885	DHX9
chr1	154182112	154183604	TPM3		chr1	234599781	234601188	NA		chr1	183003923	183004948	LAMC1
chr1	154219657	154222180	UBAP2L		chr1	234997076	234997597	NA		chr1	183022372	183024493	LAMC1
chr1	154271160	154272987	HAX1		chr1	235107110	235108780	NA		chr1	183093916	183094532	LAMC1
chr1	154324717	154326675	ATP8B2		chr1	235127937	235129131	TOMM20		chr1	183164135	183165160	LAMC2
chr1	154386634	154387385	NA		chr1	235160915	235161622	RBM34		chr1	183185853	183186562	LAMC2
chr1	154405027	154406769	IL6R		chr1	235328108	235329042	ARID4B		chr1	183198413	183198848	LAMC2
chr1	154558707	154559770	UBE2Q1		chr1	235367178	235367949	TBCE		chr1	183223173	183224200	LAMC2
chr1	154574879	154577932	CHRNB2		chr1	235425308	235426536	TBCE		chr1	183234072	183235437	LAMC2
chr1	154607315	154608412	ADAR		chr1	235504079	235505174	B3GALNT2		chr1	183471016	183473324	SMG7
chr1	154627012	154627971	ADAR		chr1	235866087	235867384	LYST		chr1	183567051	183568215	NCF2
chr1	154808488	154810341	KCNN3		chr1	235917270	235918120	RNU6-968P		chr1	183635188	183636459	RGL1
chr1	154936418	154937801	PMVK		chr1	236168650	236169374	GPR137B		chr1	183942723	183943497	COLGALT2
chr1	154955065	154956462	PBXIP1		chr1	236280966	236282086	ERO1B		chr1	183989027	183989564	COLGALT2
chr1	154961273	154962496	PYGO2		chr1	236480695	236481480	ENO1P1		chr1	183996153	183997084	COLGALT2
chr1	154972511	154975752	SHC1		chr1	236523154	236524610	LGALS8		chr1	184020441	184022053	COLGALT2
chr1	154982882	154984404	FLAD1		chr1	236604297	236605027	HEATR1		chr1	184209720	184210451	Y_RNA
chr1	155000767	155002721	ZBTB7B		chr1	236794968	236795724	MTR		chr1	184754189	184755617	EDEM3
chr1	155016719	155017915	ZBTB7B		chr1	237012754	237013342	NA		chr1	185156503	185157821	SWT1
chr1	155050606	155052653	ADAM15		chr1	238409036	238409737	NA		chr1	185284438	185285398	NA
chr1	155063617	155064450	EFNA4		chr1	238485201	238486098	LINC01139		chr1	185315716	185318064	IVNS1ABP
chr1	155084628	155085894	EFNA3		chr1	241518804	241519980	FH		chr1	185483599	185484764	NA
chr1	155126742	155129906	EFNA1		chr1	241615480	241616135	OPN3		chr1	185676509	185677616	NA
chr1	155135025	155136837	SLC50A1		chr1	243254464	243256286	SDCCAG8		chr1	186058996	186060174	HMCN1
chr1	155172665	155173312	KRTCAP2		chr1	243943519	243944715	LINC02774		chr1	186082141	186083081	HMCN1
chr1	155207022	155209595	THBS3		chr1	244047876	244048564	ZBTB18		chr1	186374649	186376162	TPR
chr1	155226695	155228054	GBAP1		chr1	244302472	244304134	C1orf100		chr1	191290173	191291193	LINC01680
chr1	155243142	155245162	GBA		chr1	244391689	244392272	TGIF2P1		chr1	191291509	191292060	LINC01680
chr1	155250572	155251705	FAM189B		chr1	244394784	244395977	TGIF2P1		chr1	191371524	191372216	LINC01680
chr1	155261410	155262657	SCAMP3		chr1	244439371	244440054	ADSS2		chr1	192539583	192540088	NA
chr1	155272754	155273730	CLK2		chr1	244451305	244452312	ADSS2		chr1	192808098	192809523	RGS2
chr1	155308364	155309996	FDPS		chr1	244652717	244653617	DESI2		chr1	193058554	193060235	RO60
chr1	155323029	155325598	RUSC1		chr1	244835057	244835869	COX20		chr1	193070854	193071618	RO60
chr1	155562327	155564301	ASH1L		chr1	244849297	244852995	HNRNPU		chr1	193104585	193105730	GLRX2
chr1	155609777	155610275	MSTO1		chr1	244969761	244971325	EFCAB2		chr1	193421520	193422230	NA
chr1	155687943	155689515	DAP3		chr1	245091846	245092468	EFCAB2		chr1	193767534	193768428	RPL23AP22
chr1	155910658	155912501	RIT1		chr1	245260131	245260895	DNAJC19P8		chr1	197200888	197202206	ZBTB41
chr1	155933335	155935120	KHDC4		chr1	245370880	245371532	KIF26B		chr1	198598423	198599341	NA
chr1	155940625	155941772	RXFP4		chr1	246506493	246507629	SMYD3		chr1	198929877	198930621	MIR181A1HG
chr1	155961869	155962975	ARHGEF2		chr1	246566203	246566882	TFB2M		chr1	198935121	198936026	MIR181A1HG
chr1	156020293	156020997	SSR2		chr1	246608584	246609302	NA		chr1	198936553	198937661	MIR181A1HG
chr1	156053233	156053931	UBQLN4		chr1	246724005	246724803	SCCPDH		chr1	200408946	200410394	ZNF281
chr1	156114257	156116360	LMNA		chr1	246748798	246749559	RPL35AP6		chr1	200483375	200484014	NA
chr1	156122712	156124020	LMNA		chr1	246931132	246932285	AHCTF1		chr1	200487873	200488369	NA
chr1	156140013	156141878	LMNA		chr1	247007658	247008203	ZNF695		chr1	200669374	200670574	DDX59
chr1	156193147	156194583	SLC25A44		chr1	247209755	247210999	ZNF731P		chr1	200692936	200694096	DDX59
chr1	156212834	156213799	PMF1		chr1	247331097	247331973	ZNF496		chr1	200738596	200740440	CAMSAP2
chr1	156281302	156283131	TMEM79		chr1	248804822	248805893	SH3BP5L		chr1	201170531	201171672	TMEM9
chr1	156337989	156339011	TSACC		chr1	248825479	248826769	SH3BP5L		chr1	201176805	201177577	TMEM9
chr1	156456509	156457957	MIR9-1HG		chr1	248837829	248839143	ZNF672		chr1	201184638	201185660	IGFN1
chr1	156500708	156501727	MEF2D		chr1	248857673	248859152	ZNF692		chr1	201191401	201193033	IGFN1
chr1	156571470	156572822	IQGAP3		chr1	248872834	248874051	NA		chr1	201396674	201397864	LAD1
chr1	156582319	156584278	TTC24		chr1	248906121	248906894	PGBD2		chr1	201405121	201406042	LAD1
chr1	156591273	156592404	NAXE		chr10	338197	339136	DIP2C		chr1	201406708	201407663	LAD1
chr1	156600922	156602057	GPATCH4		chr10	373110	374041	DIP2C		chr1	201435393	201436986	TNNI1
chr1	156639534	156640108	BCAN-AS1		chr10	457746	459040	NA		chr1	201533650	201534251	RPS10P7
chr1	156659851	156661710	NA		chr10	480791	482535	DIP2C		chr1	201538746	201540544	RPS10P7
chr1	156728045	156729258	RRNAD1		chr10	598176	598887	NA		chr1	201545607	201546769	RPS10P7
chr1	156740637	156741518	MRPL24		chr10	623902	625720	NA		chr1	201713187	201713789	MIR5191
chr1	156746717	156747641	HDGF		chr10	687887	690127	DIP2C		chr1	201888046	201889064	SHISA4
chr1	156751312	156752427	HDGF		chr10	789410	790393	LARP4B		chr1	201955172	201955908	TIMM17A
chr1	156766716	156768453	PRCC		chr10	802205	803668	LARP4B		chr1	201965692	201966724	TIMM17A
chr1	157045399	157046445	ARHGEF11		chr10	856597	857159	LARP4B		chr1	202009664	202011302	ELF3
chr1	157137243	157139165	ETV3		chr10	921534	922314	LARP4B		chr1	202017690	202019439	ELF3
chr1	157993254	157995588	KIRREL1		chr10	931688	932192	LARP4B		chr1	202034369	202035405	NA
chr1	158002235	158003616	KIRREL1		chr10	987394	988641	GTPBP4		chr1	202042589	202043934	NA
chr1	158019039	158020240	KIRREL1-IT1		chr10	994866	995702	GTPBP4		chr1	202056111	202057521	Y_RNA
chr1	158037761	158038429	KIRREL1-IT1		chr10	1003942	1004444	GTPBP4		chr1	202105273	202106481	CRIP1P3
chr1	158075111	158076547	KIRREL1		chr10	1020323	1021315	IDI2-AS1		chr1	202112686	202113932	GPR37L1
chr1	158094614	158096099	KIRREL1		chr10	1036160	1038602	IDI2-AS1		chr1	202341613	202342305	UBE2T
chr1	158104965	158105725	KIRREL1		chr10	1048771	1049579	WDR37		chr1	202348382	202349607	PPP1R12B
chr1	159780685	159781994	DUSP23		chr10	1056449	1057504	WDR37		chr1	202588981	202589970	PPP1R12B
chr1	159853820	159855157	SNHG28		chr10	3045757	3046368	NA		chr1	202684544	202685243	SYT2
chr1	159881282	159882214	CFAP45		chr10	3085832	3087237	PFKP		chr1	202696908	202697627	SYT2
chr1	159915791	159916776	NA		chr10	3123735	3124844	PFKP		chr1	202926670	202927669	KLHL12
chr1	159922793	159926041	TAGLN2		chr10	3142336	3144081	PITRM1		chr1	202966430	202968188	CYB5R1
chr1	160031224	160032330	PIGM		chr10	3172716	3173491	PITRM1		chr1	203037835	203038931	PPFIA4
chr1	160098451	160099309	IGSF8		chr10	3740209	3740830	NA		chr1	203129419	203130587	ADORA1
chr1	160205315	160207025	PEA15		chr10	3774076	3776327	KLF6		chr1	203151949	203153646	ADORA1
chr1	160260920	160262720	DCAF8		chr10	4981780	4982300	NA		chr1	203197321	203198355	CHI3L1
chr1	160284005	160285435	PEX19		chr10	5684519	5686129	TASOR2		chr1	203282439	203283320	LINC01353
chr1	160291258	160292393	PEX19		chr10	5691972	5693221	TASOR2		chr1	203291177	203292075	LINC01353
chr1	160342648	160343811	COPA		chr10	5751923	5752977	TASOR2		chr1	203305204	203307324	BTG2
chr1	161020297	161021991	F11R		chr10	5812813	5813927	GDI2		chr1	203326801	203328068	RNU6-487P
chr1	161045156	161046293	USF1		chr10	5888917	5890804	FBH1		chr1	203328663	203329477	RNU6-487P
chr1	161097796	161098322	KLHDC9		chr10	5964669	5965810	IL15RA		chr1	203512389	203513317	OPTC
chr1	161117486	161118772	PFDN2		chr10	6163159	6165099	PFKFB3		chr1	203555843	203557032	OPTC
chr1	161131665	161133769	DEDD		chr10	6204103	6204843	PFKFB3		chr1	203569810	203571237	ATP2B4
chr1	161153545	161154630	UFC1		chr10	6238889	6239762	Y_RNA		chr1	203626529	203627183	ATP2B4
chr1	161158799	161160094	USP21		chr10	7541133	7542163	NA		chr1	203692600	203693880	ATP2B4
chr1	161165813	161167301	PPOX		chr10	11373416	11374412	NA		chr1	203769544	203770088	LAX1
chr1	161176631	161177843	B4GALT3		chr10	11793947	11794881	PROSER2		chr1	203860443	203862030	SNRPE
chr1	161201776	161202967	NDUFS2		chr10	11875632	11876212	PROSER2-AS1		chr1	204213268	204214542	GOLT1A
chr1	161209393	161210119	NDUFS2		chr10	12042653	12043397	UPF2		chr1	204286908	204288607	PLEKHA6
chr1	161225466	161226310	TOMM40L		chr10	12129233	12129851	SEC61A2		chr1	204345273	204346596	NA
chr1	161313900	161315198	SDHC		chr10	13299393	13300252	PHYH		chr1	204376808	204378695	PLEKHA6
chr1	161389679	161390664	NA		chr10	14522719	14523737	FAM107B		chr1	204410298	204412692	PPP1R15B
chr1	161399049	161400664	NA		chr10	14532102	14533614	FAM107B		chr1	204417196	204418740	PPP1R15B
chr1	161412050	161412729	NA		chr10	14877922	14879166	SUV39H2		chr1	204480411	204481992	PIK3C2B
chr1	161725979	161727437	FCRLB		chr10	14953586	14954445	DCLRE1C		chr1	204493471	204495110	PIK3C2B
chr1	161749598	161750556	DUSP12		chr10	14959212	14960066	MEIG1		chr1	204506260	204508001	MDM4
chr1	161765986	161766996	ATF6		chr10	15096760	15097823	RPP38		chr1	204515938	204516924	MDM4
chr1	162560823	162562737	UAP1		chr10	15168672	15169319	NMT2		chr1	204520748	204521768	MDM4
chr1	164558822	164559916	PBX1		chr10	15333575	15335124	FAM171A1		chr1	204623072	204625154	LRRN2
chr1	165630755	165632282	MGST3		chr10	16817082	16817786	RSU1		chr1	205121375	205122658	RBBP5
chr1	165697927	165698904	ALDH9A1		chr10	17228479	17229443	VIM		chr1	205175280	205176225	DSTYK
chr1	165708557	165709289	NA		chr10	17238083	17240021	NA		chr1	205210655	205212001	DSTYK
chr1	165768601	165769544	TMCO1		chr10	17616711	17617694	HACD1		chr1	205273579	205274849	TMCC2
chr1	165827431	165829105	UCK2		chr10	17643489	17644681	STAM		chr1	205284342	205285311	TMCC2
chr1	166839137	166840245	POGK		chr10	17650055	17651358	STAM		chr1	205300926	205302023	NUAK2
chr1	166875491	166876771	TADA1		chr10	18659107	18659762	ARL5B		chr1	205324742	205325631	NUAK2
chr1	167220365	167222433	POU2F1		chr10	18671253	18671929	ARL5B		chr1	205332186	205332723	KLHDC8A
chr1	167454817	167455630	NA		chr10	18681562	18683165	ARL5B		chr1	205449211	205450344	LEMD1
chr1	167553235	167553939	CREG1		chr10	19815845	19818495	PLXDC2		chr1	205504370	205506326	CDK18
chr1	167714306	167715627	MPZL1		chr10	19931072	19931975	PLXDC2		chr1	205601251	205602513	ELK4
chr1	167721660	167722589	MPZL1		chr10	20777905	20778747	MTND1P21		chr1	205631059	205632574	ELK4
chr1	167791336	167792363	MPZL1		chr10	21172132	21174451	NEBL		chr1	205748581	205750442	NUCKS1
chr1	167820260	167821059	NA		chr10	21496726	21497317	MIR1915HG		chr1	205782842	205784543	NA
chr1	167909945	167911612	ADCY10		chr10	21525628	21526628	SKIDA1		chr1	206041353	206042104	NA
chr1	167926613	167928306	DCAF6		chr10	21533715	21534868	MLLT10		chr1	206052753	206053828	RHEX
chr1	167935091	167937611	MPC2		chr10	21704995	21706548	MLLT10		chr1	206202981	206203317	SRGAP2
chr1	168081469	168082675	GPR161		chr10	21747488	21748297	RN7SKP219		chr1	206469560	206471692	IKBKE
chr1	168178568	168180359	TIPRL		chr10	22316426	22317123	COMMD3		chr1	206500963	206501982	NA
chr1	168225288	168226390	SFT2D2		chr10	22340414	22341554	NA		chr1	206723009	206724429	MAPKAPK2
chr1	168354257	168355256	NA		chr10	22562281	22563127	PIP4K2A		chr1	206992513	206993058	FCAMR
chr1	168582831	168584297	NA		chr10	22648691	22649799	PIP4K2A		chr1	207050980	207051912	YOD1
chr1	169027591	169028591	NA		chr10	22683209	22683797	PIP4K2A		chr1	207052790	207053684	PFKFB2
chr1	169105673	169107969	ATP1B1		chr10	22697334	22698356	NA		chr1	207321065	207322245	CD55
chr1	169109212	169109999	ATP1B1		chr10	22816274	22817256	RNU6-413P		chr1	207393574	207394233	NA
chr1	169115928	169116496	ATP1B1		chr10	24469822	24471155	KIAA1217		chr1	207751684	207752879	CD46
chr1	169119440	169120548	ATP1B1		chr10	24476765	24477513	NA		chr1	207797424	207797807	MIR29C
chr1	169367195	169368775	BLZF1		chr10	24483272	24483989	NA		chr1	207924994	207925588	CD34
chr1	169484808	169486425	SLC19A2		chr10	24551197	24552623	KIAA1217		chr1	209389085	209389714	LINC01698
chr1	169893370	169894405	SCYL3		chr10	24578747	24580099	ARHGAP21		chr1	209390697	209391325	LINC01698
chr1	170074352	170074949	KIFAP3		chr10	25016175	25017140	THNSL1		chr1	209415852	209416436	MIR205HG
chr1	170531626	170532692	GORAB		chr10	26579458	26580756	NA		chr1	209625126	209626463	MIR4260
chr1	171313615	171314420	FMO4		chr10	26741131	26742132	PDSS1		chr1	209747666	209748390	ADORA2BP1
chr1	171484964	171486738	PRRC2C		chr10	26860137	26861314	ABI1		chr1	209863847	209864719	UTP25
chr1	171741878	171742772	VAMP4		chr10	26919257	26919924	FAM238C		chr1	209884402	209885088	SYT14
chr1	171780810	171782393	EEF1AKNMT		chr10	27100169	27100894	ANKRD26		chr1	210257546	210258481	ST13P19
chr1	172322244	172323151	RNU6-157P		chr10	27153926	27156142	MASTL		chr1	210428486	210429256	HHAT
chr1	172443671	172444399	PIGC		chr10	27192340	27192963	RNU2-24P		chr1	210438692	210439688	HHAT
chr1	172448971	172450969	C1orf105		chr10	27503895	27504633	RAB18		chr1	210446099	210447053	HHAT
chr1	172532124	172534109	SUCO		chr10	27550771	27552299	LINC02680		chr1	210456538	210457914	BPNT2P1
chr1	172932488	172934268	NA		chr10	28532113	28533121	WAC		chr1	210464273	210465121	BPNT2P1
chr1	173190313	173191266	TNFSF4		chr10	28623617	28625741	WAC		chr1	210470762	210471418	BPNT2P1
chr1	173476726	173478785	PRDX6		chr10	29535245	29536016	MIR604		chr1	210777437	210778500	IPO8P1
chr1	173506591	173508015	PRDX6-AS1		chr10	30348610	30349254	MTPAP		chr1	210905406	210906854	IPO8P1
chr1	173714443	173715616	KLHL20		chr10	30433369	30434731	MAP3K8		chr1	210978114	210979292	KCNH1
chr1	173823998	173825747	DARS2		chr10	30817696	30818582	NA		chr1	211133468	211134802	KCNH1
chr1	173860954	173863208	GAS5-AS1		chr10	31031624	31032502	ZNF438		chr1	211258377	211259927	RCOR3
chr1	173867314	173868927	ZBTB37		chr10	31759208	31760731	Y_RNA		chr1	211326369	211327862	TRAF5
chr1	174020943	174023752	RC3H1		chr10	31927258	31929346	ARHGAP12		chr1	211515111	211515804	NA
chr1	174159166	174160445	RABGAP1L		chr10	31962417	31963831	RPL34P19		chr1	211577629	211580039	SLC30A1
chr1	174799467	174800837	RABGAP1L		chr10	32003969	32005811	RN7SL825P		chr1	211636548	211637166	LINC01693
chr1	174998687	175000325	CACYBP		chr10	32055549	32056547	KIF5B		chr1	211643437	211644211	NA
chr1	175023053	175023894	MRPS14		chr10	32332185	32332875	NA		chr1	211735350	211736253	NA
chr1	175192370	175193342	KIAA0040		chr10	32346085	32347232	EPC1		chr1	211951343	211952411	INTS7
chr1	176206359	176208040	COP1		chr10	32890454	32892303	ITGB1		chr1	212034795	212036362	DTL
chr1	178037223	178038329	CRYZL2P		chr10	32944106	32944760	AK3P5		chr1	212087989	212089303	DTL
chr1	178055852	178056414	CRYZL2P-SEC16B		chr10	32980457	32981206	ITGB1-DT		chr1	212218255	212219240	LINC02608
chr1	178093255	178094898	RASAL2		chr10	33196611	33197404	NRP1		chr1	212219689	212220366	LINC02608
chr1	178486222	178487596	CLEC20A		chr10	33237697	33238821	NRP1		chr1	212284604	212286139	PPP2R5A
chr1	178541517	178543586	C1orf220		chr10	33334735	33337435	NRP1		chr1	212482574	212483555	LINC02771
chr1	178724593	178726710	RALGPS2		chr10	34280598	34281446	PARD3		chr1	212485645	212486546	LINC02771
chr1	179025676	179026934	FAM20B		chr10	34479629	34480446	ELOBP4		chr1	212512970	212514446	NA
chr1	179062633	179063547	TOR3A		chr10	34555813	34557081	ELOBP4		chr1	212558609	212559482	NA
chr1	179081597	179083077	TOR3A		chr10	34641365	34642845	RPL37P18		chr1	212608159	212609941	ATF3
chr1	179091517	179092241	TOR3A		chr10	34695027	34695914	RPS12P16		chr1	212667400	212667986	LINC02773
chr1	179142878	179143249	ABL2		chr10	34791175	34793120	PARD3		chr1	212833581	212834539	NA
chr1	179228740	179229987	ABL2		chr10	35007683	35008362	LINC02635		chr1	212857427	212859198	FLVCR1
chr1	179293461	179294153	SOAT1		chr10	35089680	35090680	CUL2		chr1	212915077	212916267	NA
chr1	179365503	179366545	AXDND1		chr10	35126533	35127531	CREM		chr1	212969763	212970629	VASH2
chr1	179881851	179884001	TOR1AIP1		chr10	37857040	37858355	ZNF248		chr1	213014972	213015956	ANGEL2
chr1	179954112	179955592	CEP350		chr10	37952137	37952772	ZNF25		chr1	213376612	213377439	RPL31P13
chr1	180154386	180155620	QSOX1		chr10	38010444	38011467	ZNF33A		chr1	213415459	213416668	RPL31P13
chr1	180167992	180168861	QSOX1		chr10	38068467	38069100	NA		chr1	214261460	214262108	SMYD2
chr1	180229536	180232234	LHX4		chr10	38402482	38403423	SEPTIN7P9		chr1	214316410	214317010	SMYD2
chr1	180501965	180503234	ACBD6		chr10	42637858	42638875	ZNF33B		chr1	214496088	214496587	NA
chr1	180631006	180632728	XPR1		chr10	42782500	42783286	BMS1		chr1	214550992	214552606	PTPN14
chr1	181021904	181023478	STX6		chr10	42809484	42810427	RNU6-885P		chr1	214602815	214603539	CENPF
chr1	181088276	181090410	IER5		chr10	43361945	43362692	FXYD4		chr1	216044934	216046093	USH2A-AS2
chr1	181104469	181105644	IER5		chr10	43396139	43398376	HNRNPF		chr1	217343919	217344892	GPATCH2
chr1	182029139	182030226	ZNF648		chr10	43408652	43409641	HNRNPF		chr1	218304355	218305834	NA
chr1	182143894	182144656	NA		chr10	43420272	43421226	NA		chr1	218344923	218346316	TGFB2
chr1	182381739	182382660	GLUL		chr10	43436492	43437322	ZNF487		chr1	218366388	218367672	TGFB2
chr1	182391093	182392440	GLUL		chr10	43454865	43456089	RNU7-193P		chr1	218380112	218381065	TGFB2
chr1	182839035	182840119	DHX9		chr10	44932769	44933991	TMEM72		chr1	218496531	218496943	LINC02869
chr1	182869143	182869935	DHX9		chr10	45594333	45595023	MARCHF8		chr1	218674260	218674936	U3
chr1	183022356	183024202	LAMC1		chr10	46022492	46023683	NCOA4		chr1	218680170	218680869	U3
chr1	183180279	183181316	LAMC2		chr10	48187689	48189619	FRMPD2		chr1	218705860	218706692	U3
chr1	183185853	183186569	LAMC2		chr10	48251153	48252087	FRMPD2		chr1	219173726	219175395	LYPLAL1
chr1	183234325	183235224	LAMC2		chr10	48306298	48307445	MAPK8		chr1	220045378	220046974	EPRS1
chr1	183471051	183473140	SMG7		chr10	48406272	48406895	MAPK8		chr1	220299848	220301076	XRCC6P3
chr1	183544779	183545290	SMG7		chr10	48444959	48445741	NA		chr1	221117215	221118045	NA
chr1	183566619	183567976	NCF2		chr10	48821654	48822560	WDFY4		chr1	221839467	221841302	LINC01655
chr1	183622591	183623825	NA		chr10	49518601	49520056	ERCC6		chr1	221886791	221887744	LINC02257
chr1	183635155	183636392	RGL1		chr10	50623850	50625407	SGMS1		chr1	222465014	222466005	CICP13
chr1	184051026	184052138	TSEN15		chr10	58267175	58269421	CISD1		chr1	222617355	222619196	MIA3
chr1	184754017	184755488	EDEM3		chr10	58334846	58335897	UBE2D1		chr1	222711434	222713601	BROX
chr1	185045319	185046316	RNF2		chr10	58384806	58385988	TFAM		chr1	222813966	222815673	DISP1
chr1	185156093	185157709	SWT1		chr10	58413865	58416164	TFAM		chr1	223081189	223081713	NA
chr1	185284511	185285408	NA		chr10	58465208	58465890	BICC1		chr1	223417431	223418202	CCDC185
chr1	185292605	185293578	NA		chr10	58468190	58469357	BICC1		chr1	223611520	223612358	CAPN8
chr1	185315857	185317979	IVNS1ABP		chr10	58512636	58513925	BICC1		chr1	223700321	223701563	CAPN2
chr1	186374553	186376165	TPR		chr10	58543054	58544064	BICC1		chr1	223707063	223708181	CAPN2
chr1	192539598	192540045	NA		chr10	58555351	58555907	BICC1		chr1	223726259	223727112	CAPN2
chr1	192808358	192809813	RGS2		chr10	58562979	58563645	BICC1		chr1	223738463	223739587	CAPN2
chr1	193058561	193060230	RO60		chr10	58578744	58579463	BICC1		chr1	223741821	223742361	CAPN2
chr1	193103848	193105718	GLRX2		chr10	58599221	58600734	BICC1		chr1	223845402	223846865	TP53BP2
chr1	193121558	193122916	CDC73		chr10	58607838	58608762	BICC1		chr1	223887600	223888604	ACTBP11
chr1	197200934	197202066	ZBTB41		chr10	58615469	58616442	BICC1		chr1	223992404	223992908	SEPTIN7P13
chr1	197774775	197776244	DENND1B		chr10	58617442	58618535	BICC1		chr1	224182474	224184190	DEGS1
chr1	197902063	197903418	C1orf53		chr10	58630021	58630753	BICC1		chr1	224203137	224204168	NA
chr1	198156282	198157699	NEK7		chr10	58637579	58638156	BICC1		chr1	224226024	224227273	NVL
chr1	198929219	198930639	MIR181A1HG		chr10	58650226	58651536	BICC1		chr1	224329712	224330713	NVL
chr1	198935148	198936051	MIR181A1HG		chr10	58676030	58676806	FAM133CP		chr1	224356541	224358102	CNIH4
chr1	198936553	198937633	MIR181A1HG		chr10	58697794	58698332	FAM133CP		chr1	224456611	224457343	WDR26
chr1	200408660	200410347	ZNF281		chr10	58782947	58784065	BICC1		chr1	224503047	224503982	CNIH3
chr1	200487873	200488355	NA		chr10	58814657	58815387	BICC1		chr1	224929344	224930108	DNAH14
chr1	200669374	200670553	DDX59		chr10	58837097	58837750	RN7SKP196		chr1	225410083	225410868	LBR
chr1	200738661	200740387	CAMSAP2		chr10	58844192	58846568	RN7SKP196		chr1	225412983	225413366	LBR
chr1	200896399	200897056	INAVA		chr10	58856272	58857133	RN7SKP196		chr1	225454258	225455401	NA
chr1	200915914	200917736	MROH3P		chr10	60942998	60944761	RHOBTB1		chr1	225459815	225462049	NA
chr1	201114007	201114894	ASCL5		chr10	61963744	61964594	ARID5B		chr1	225508187	225509290	ENAH
chr1	201153645	201154967	TMEM9		chr10	62054159	62054994	ARID5B		chr1	225699666	225701348	NA
chr1	201170395	201171696	TMEM9		chr10	62092721	62094417	ARID5B		chr1	225735123	225736666	NA
chr1	201184597	201185581	IGFN1		chr10	62268079	62269083	RTKN2		chr1	225746570	225747458	RNU6-1304P
chr1	201190588	201193099	IGFN1		chr10	62804460	62805022	ADO		chr1	225777239	225778384	SRP9
chr1	201206573	201209121	IGFN1		chr10	63251769	63253729	JMJD1C		chr1	225923475	225924780	PYCR2
chr1	201212679	201217219	IGFN1		chr10	63464578	63466349	JMJD1C		chr1	225998667	225999960	SDE2
chr1	201221433	201223111	NA		chr10	63520814	63522033	REEP3		chr1	226109578	226111132	NA
chr1	201228826	201231164	NA		chr10	63596718	63597599	REEP3		chr1	226181824	226182830	ACBD3
chr1	201232588	201233825	NA		chr10	63628781	63630836	NA		chr1	226662630	226663578	ITPKB-IT1
chr1	201239796	201240343	NA		chr10	67884149	67886141	SIRT1		chr1	226814713	226815860	NA
chr1	201244289	201245401	NA		chr10	68074116	68075365	HERC4		chr1	226870217	226871338	PSEN2
chr1	201376337	201377306	TNNT2		chr10	68260717	68261707	KRT19P4		chr1	226939420	226940677	COQ8A
chr1	201385240	201385738	NA		chr10	68331594	68333009	HNRNPH3		chr1	227317716	227319425	CDC42BPA
chr1	201396565	201397971	LAD1		chr10	68406356	68407648	RUFY2		chr1	227728032	227729595	SNAP47
chr1	201406900	201407536	LAD1		chr10	68527122	68527804	SLC25A16		chr1	227787788	227788783	NA
chr1	201461318	201462175	NA		chr10	68649816	68650425	COX20P1		chr1	228139855	228140637	GUK1
chr1	201467799	201469236	PHLDA3		chr10	68848305	68849322	RNU6-697P		chr1	228165298	228166811	IBA57
chr1	201505583	201507644	CSRP1		chr10	68900791	68901650	DDX50		chr1	228227086	228228043	OBSCN
chr1	201538198	201540393	RPS10P7		chr10	68955553	68957098	DDX21		chr1	228405588	228407848	TRIM11
chr1	201545821	201546705	RPS10P7		chr10	68988402	68989433	KIFBP		chr1	228457213	228458748	H2AW
chr1	201703037	201704351	MIR5191		chr10	69061122	69062084	SRGN		chr1	228490211	228491256	RNF187
chr1	201828844	201829860	IPO9		chr10	69123434	69124586	VPS26A		chr1	228809717	228810646	NA
chr1	201888067	201889126	SHISA4		chr10	69179521	69180536	SUPV3L1		chr1	228837833	228839078	NA
chr1	201955076	201955938	TIMM17A		chr10	69265407	69266087	NA		chr1	228860985	228861833	NA
chr1	201970828	201972898	SNORA70H		chr10	69327715	69328492	HK1		chr1	228989634	228990745	LINC02815
chr1	201982158	201983399	RNPEP		chr10	70145699	70147189	TYSND1		chr1	229557970	229559436	ABCB10
chr1	202009725	202012314	ELF3		chr10	70169867	70170775	SAR1A		chr1	229624738	229626874	URB2
chr1	202017823	202019224	ELF3		chr10	70331759	70332512	LRRC20		chr1	230104524	230105374	GALNT2
chr1	202034245	202035284	NA		chr10	70405059	70406190	EIF4EBP2		chr1	230130002	230130965	GALNT2
chr1	202056111	202057424	Y_RNA		chr10	70664326	70665555	ADAMTS14		chr1	230157874	230159543	GALNT2
chr1	202105611	202108512	CRIP1P3		chr10	70753899	70755303	TBATA		chr1	230307284	230308599	NA
chr1	202118726	202119520	GPR37L1		chr10	70815736	70816808	SGPL1		chr1	230381534	230382780	PGBD5
chr1	202129199	202130532	GPR37L1		chr10	70887678	70888662	PCBD1		chr1	230642244	230643028	COG2
chr1	202142914	202144788	ARL8A		chr10	71511912	71513350	CDH23		chr1	230845244	230845606	C1orf198
chr1	202235717	202236604	LGR6		chr10	71527017	71527634	CDH23		chr1	230850910	230852060	C1orf198
chr1	202341524	202342688	UBE2T		chr10	71766654	71767646	VSIR		chr1	230978532	230979640	TTC13
chr1	202348434	202349691	PPP1R12B		chr10	71807159	71808185	CDH23		chr1	231134298	231135125	NA
chr1	202588981	202589890	PPP1R12B		chr10	71811490	71813246	PSAP		chr1	231139884	231140878	TRIM67
chr1	202810634	202811206	PCAT6		chr10	71836073	71836727	PSAP		chr1	231192458	231193254	TRIM67-AS1
chr1	202888345	202889400	RABIF		chr10	71850845	71851635	PSAP		chr1	231337050	231338589	SPRTN
chr1	202926637	202927644	KLHL12		chr10	71888821	71889654	NA		chr1	231421829	231422842	EGLN1
chr1	202957629	202958923	ADIPOR1		chr10	71998059	71999082	CHST3		chr1	231528076	231528929	TSNAX
chr1	202966537	202968101	CYB5R1		chr10	72109067	72110006	SPOCK2		chr1	232415331	232415804	SIPA1L2
chr1	203006349	203008016	TMEM183A		chr10	72215730	72216467	ASCC1		chr1	232416073	232416613	SIPA1L2
chr1	203026272	203026843	PPFIA4		chr10	72273304	72274068	DDIT4		chr1	232445182	232446194	SIPA1L2
chr1	203127513	203128466	ADORA1		chr10	72297418	72298728	DDIT4		chr1	232508146	232509250	SIPA1L2
chr1	203151110	203153238	ADORA1		chr10	72328068	72329977	DNAJB12		chr1	232537977	232539071	SIPA1L2
chr1	203282600	203283427	LINC01353		chr10	72331733	72332332	DNAJB12		chr1	232599138	232600463	SIPA1L2
chr1	203305204	203307369	BTG2		chr10	72334872	72336055	DNAJB12		chr1	232629313	232630959	SIPA1L2
chr1	203326853	203327651	RNU6-487P		chr10	72354036	72355220	DNAJB12		chr1	232765735	232766944	LINC01744
chr1	203628150	203628707	ATP2B4		chr10	72364198	72365044	DNAJB12		chr1	233112838	233113939	PCNX2
chr1	203692849	203693445	ATP2B4		chr10	72754048	72754875	NA		chr1	233326905	233328040	MAP3K21
chr1	203769357	203770218	LAX1		chr10	72980759	72982397	RPL17P50		chr1	233343074	233343793	MAP3K21
chr1	203795476	203796556	ZC3H11A		chr10	73096179	73097214	P4HA1		chr1	233359318	233359846	MAP3K21
chr1	203860321	203862073	SNRPE		chr10	73110382	73111606	NUDT13		chr1	233459835	233460362	RNU4-77P
chr1	204072913	204074805	SOX13		chr10	73167874	73168695	ECD		chr1	233904542	233906036	SLC35F3
chr1	204080217	204080855	SOX13		chr10	73246738	73247470	DNAJC9		chr1	233945445	233946257	NA
chr1	204213692	204214265	GOLT1A		chr10	73252365	73253321	MRPS16		chr1	234067424	234068079	RAC1P7
chr1	204286977	204288549	PLEKHA6		chr10	73406621	73407389	ANXA7		chr1	234373011	234374356	COA6
chr1	204377056	204379144	PLEKHA6		chr10	73413113	73414372	ANXA7		chr1	234522952	234524064	LINC01354
chr1	204401780	204402676	NA		chr10	73495368	73496300	PPP3CB		chr1	234543941	234545203	NA
chr1	204410298	204412400	PPP1R15B		chr10	73625154	73626076	USP54		chr1	234599522	234600864	NA
chr1	204417234	204418306	PPP1R15B		chr10	73730215	73730754	BMS1P4-AGAP5		chr1	234642890	234643708	NA
chr1	204431462	204432161	PIK3C2B		chr10	73743997	73744752	SEC24C		chr1	234699763	234700686	NA
chr1	204446204	204447177	PIK3C2B		chr10	73771830	73773589	FUT11		chr1	234723384	234725001	LINC01132
chr1	204492884	204495038	PIK3C2B		chr10	73785226	73786294	ZSWIM8		chr1	234772116	234773025	PP2672
chr1	204515872	204517053	MDM4		chr10	73799052	73799556	ZSWIM8		chr1	234874413	234875055	RN7SL668P
chr1	205121513	205123073	RBBP5		chr10	73810951	73812050	NDST2		chr1	234925600	234926532	NA
chr1	205210655	205211851	DSTYK		chr10	73826809	73828070	CAMK2G		chr1	234961835	234962987	NA
chr1	205273397	205275503	TMCC2		chr10	73874309	73875129	CAMK2G		chr1	234987192	234988143	NA
chr1	205283988	205285316	TMCC2		chr10	73965776	73966660	VCL		chr1	234997075	234997942	NA
chr1	205298307	205299201	NUAK2		chr10	73997550	73998247	VCL		chr1	235067454	235068734	LINC01348
chr1	205300983	205302050	NUAK2		chr10	74010924	74011830	NA		chr1	235069851	235070646	LINC01348
chr1	205317144	205317982	NUAK2		chr10	74012620	74013597	NA		chr1	235083074	235084344	LINC01348
chr1	205324931	205325631	NUAK2		chr10	74022856	74023774	NA		chr1	235127776	235129266	TOMM20
chr1	205449574	205450176	LEMD1		chr10	74024545	74026034	VCL		chr1	235253141	235253468	ARID4B
chr1	205504415	205506262	CDK18		chr10	74056199	74057101	VCL		chr1	235327928	235329376	ARID4B
chr1	205591754	205592330	MFSD4A		chr10	74150350	74151675	ADK		chr1	235367062	235368311	TBCE
chr1	205601283	205602383	ELK4		chr10	74176240	74177245	ADK		chr1	235378017	235378803	TBCE
chr1	205629950	205632760	ELK4		chr10	74825924	74827139	KAT6B		chr1	235503849	235505485	B3GALNT2
chr1	205679157	205680883	SLC45A3		chr10	75111293	75112147	SAMD8		chr1	235903092	235903641	RNU6-968P
chr1	205708448	205709887	NUCKS1		chr10	75210012	75211064	VDAC2		chr1	235917229	235918235	RNU6-968P
chr1	205748581	205750377	NUCKS1		chr10	75223689	75224274	VDAC2		chr1	236003905	236004755	LINC02768
chr1	205774238	205775544	RAB29		chr10	75232359	75236087	COMTD1		chr1	236168476	236169609	GPR137B
chr1	205782955	205784518	NA		chr10	77811192	77811995	DLG5		chr1	236420660	236421445	EDARADD
chr1	205791526	205791980	SLC41A1		chr10	77898195	77899267	DLG5		chr1	236480552	236481717	ENO1P1
chr1	205812427	205813846	SLC41A1		chr10	78756697	78757628	NA		chr1	236794890	236795905	MTR
chr1	206041169	206042093	NA		chr10	79002999	79004112	NA		chr1	237012626	237013494	NA
chr1	206052758	206053895	RHEX		chr10	79084051	79085464	ZMIZ1		chr1	237864219	237865274	NA
chr1	206055094	206056347	NA		chr10	79101917	79102767	ZMIZ1		chr1	238062230	238063937	YWHAQP9
chr1	206075832	206076364	NA		chr10	79157369	79158036	ZMIZ1		chr1	238226392	238227522	NA
chr1	206080575	206082265	NA		chr10	79298858	79300278	ZMIZ1		chr1	238408483	238409932	NA
chr1	206202990	206203298	SRGAP2		chr10	79316711	79318161	PPIF		chr1	238460714	238461503	NA
chr1	206469723	206471618	IKBKE		chr10	79335255	79336174	PPIF		chr1	241518862	241520038	FH
chr1	206501017	206501857	NA		chr10	79347380	79348268	PPIF		chr1	241600543	241601150	OPN3
chr1	206507133	206507741	RASSF5		chr10	79354852	79356557	PPIF		chr1	241615401	241616147	OPN3
chr1	206611571	206612741	EIF2D		chr10	79488802	79489341	TPRX1P1		chr1	241639541	241640997	OPN3
chr1	206635346	206636233	DYRK3		chr10	80078629	80079456	TMEM254		chr1	241847803	241848845	EXO1
chr1	206684759	206687023	MAPKAPK2		chr10	80136898	80137784	PLAC9		chr1	241988432	241989878	CFL1P4
chr1	206694497	206695012	NA		chr10	80143928	80145443	PLAC9		chr1	243254401	243256354	SDCCAG8
chr1	206722855	206724422	MAPKAPK2		chr10	80158584	80159979	ANXA11		chr1	243943643	243945064	LINC02774
chr1	206992376	206992984	FCAMR		chr10	80196307	80196953	ANXA11		chr1	244047563	244048985	ZBTB18
chr1	207007065	207007680	C1orf116		chr10	80203345	80204693	ANXA11		chr1	244080127	244081195	NA
chr1	207050820	207051877	YOD1		chr10	80491389	80492081	TSPAN14		chr1	244302764	244304134	C1orf100
chr1	207052767	207053706	PFKFB2		chr10	84139340	84140675	GHITM		chr1	244391427	244392406	TGIF2P1
chr1	207321065	207322613	CD55		chr10	84328226	84328972	CCSER2		chr1	244451113	244452351	ADSS2
chr1	207328036	207330413	CD55		chr10	86163737	86164455	MIR346		chr1	244460853	244461910	CATSPERE
chr1	207751647	207752898	CD46		chr10	86399963	86401601	NA		chr1	244652496	244653847	DESI2
chr1	207797424	207797797	MIR29C		chr10	86402788	86403419	NA		chr1	244834465	244836274	COX20
chr1	207822331	207824279	MIR29B2CHG		chr10	86451360	86452069	WAPL		chr1	244862763	244863753	HNRNPU
chr1	209783494	209784841	C1orf74		chr10	86755687	86756726	BMPR1A		chr1	244969560	244971438	EFCAB2
chr1	209827288	209828178	UTP25		chr10	87094228	87095813	SHLD2		chr1	245091622	245092720	EFCAB2
chr1	210232427	210234269	SERTAD4		chr10	87504554	87505509	MINPP1		chr1	245261436	245262200	DNAJC19P8
chr1	210328480	210329549	HHAT		chr10	87817787	87818997	ATAD1		chr1	245298431	245299245	DNAJC19P8
chr1	210371987	210374597	RNU5A-8P		chr10	87862334	87863520	KLLN		chr1	245370773	245371744	KIF26B
chr1	210439047	210439789	HHAT		chr10	87947820	87948827	RPL11P3		chr1	245512263	245513522	KIF26B
chr1	211258303	211260917	RCOR3		chr10	88385481	88387387	NA		chr1	245568043	245568776	NA
chr1	211382478	211383605	LINC00467		chr10	88879945	88881096	STAMBPL1		chr1	245583261	245584454	NA
chr1	211447445	211448053	ARPC3P2		chr10	88989788	88990968	FAS		chr1	246427582	246429296	Y_RNA
chr1	211514869	211515821	NA		chr10	89251315	89252104	LIPA		chr1	246565767	246567051	TFB2M
chr1	211578923	211579792	SLC30A1		chr10	89297155	89298341	IFIT2		chr1	246608303	246609555	NA
chr1	211675225	211676105	NEK2		chr10	89392551	89393191	IFIT1		chr1	246632243	246633568	NA
chr1	211830243	211831107	LPGAT1		chr10	89414269	89415728	LIPA		chr1	246748720	246749603	RPL35AP6
chr1	211933747	211935006	NA		chr10	89591573	89592926	MIR107		chr1	247007537	247008309	ZNF695
chr1	212034779	212036010	DTL		chr10	89652987	89653754	NA		chr1	247077844	247079014	ZNF670-ZNF695
chr1	212040545	212041119	DTL		chr10	89701202	89702226	KIF20B		chr1	247103857	247104612	ZNF669
chr1	212055310	212056302	RPL21P28		chr10	91220374	91221157	PCGF5		chr1	247210164	247211070	ZNF731P
chr1	212218494	212219223	LINC02608		chr10	91409546	91410400	HECTD2		chr1	248820957	248821722	SH3BP5L
chr1	212225607	212226281	LINC02608		chr10	91798345	91799003	TNKS2		chr1	248825420	248827029	SH3BP5L
chr1	212284614	212286760	PPP2R5A		chr10	91908809	91909516	FGFBP3		chr1	248837822	248839330	ZNF672
chr1	212367716	212368242	PACC1		chr10	91923461	91924254	BTAF1		chr1	248857819	248859390	ZNF692
chr1	212432599	212433912	NENF		chr10	91931439	91932176	BTAF1		chr1	248906038	248907224	PGBD2
chr1	212477027	212477930	LINC02771		chr10	91936363	91937278	BTAF1		chr10	157056	157801	RNA5SP297
chr1	212485643	212486546	LINC02771		chr10	92355575	92356661	MARCHF5		chr10	329308	329975	DIP2C
chr1	212513051	212515089	NA		chr10	92644181	92644747	RN7SL644P		chr10	338131	339163	DIP2C
chr1	212558314	212559228	NA		chr10	93445366	93446108	MYOF		chr10	372850	374165	DIP2C
chr1	212595937	212596923	ATF3		chr10	93495900	93496843	CEP55		chr10	457691	458951	NA
chr1	212608273	212611058	ATF3		chr10	94362483	94363057	NOC3L		chr10	480748	482504	DIP2C
chr1	212613581	212614275	ATF3		chr10	94545381	94546328	HELLS		chr10	541657	542447	DIP2C
chr1	212616120	212617486	ATF3		chr10	94997884	94998580	CYP2C59P		chr10	598043	599111	NA
chr1	212621494	212622917	FAM71A		chr10	95308519	95309021	SORBS1		chr10	609729	610670	NA
chr1	212630098	212631339	NA		chr10	95395865	95396533	SORBS1		chr10	623874	625909	NA
chr1	212665073	212665855	LINC02773		chr10	95456486	95458542	SORBS1		chr10	681765	682615	DIP2C
chr1	212791416	212792769	NSL1		chr10	95628578	95629649	ALDH18A1		chr10	909664	910632	LARP4B
chr1	212833575	212834503	NA		chr10	95655586	95656980	ALDH18A1		chr10	930671	932292	LARP4B
chr1	212857587	212859266	FLVCR1		chr10	95693560	95694241	TCTN3		chr10	987143	988951	GTPBP4
chr1	212950258	212951139	VASH2		chr10	95907064	95908201	CC2D2B		chr10	1035826	1037457	IDI2-AS1
chr1	213015169	213015946	ANGEL2		chr10	96043402	96044448	CCNJ		chr10	1047937	1049943	WDR37
chr1	213050989	213051713	RPS6KC1		chr10	96415988	96416500	TLL2		chr10	1064360	1065041	WDR37
chr1	214280417	214281537	SMYD2		chr10	96513653	96514324	TLL2		chr10	1464618	1465862	ADARB2-AS1
chr1	214476348	214477724	NA		chr10	96586133	96587260	TM9SF3		chr10	1638853	1639525	ADARB2
chr1	214496088	214496635	NA		chr10	96673383	96674054	PIK3AP1		chr10	1715678	1716425	ADARB2
chr1	214524891	214526124	KRT18P12		chr10	96719681	96721292	PIK3AP1		chr10	2079349	2080360	MIR6072
chr1	214541907	214542627	PTPN14		chr10	96831968	96833922	LCOR		chr10	2111893	2112677	RNU6-889P
chr1	214550025	214552560	PTPN14		chr10	97291484	97292850	ARHGAP19		chr10	2626609	2627321	NA
chr1	214602905	214604201	CENPF		chr10	97382844	97384032	RRP12		chr10	2949592	2950472	NA
chr1	215567091	215568176	KCTD3		chr10	97388003	97388977	RRP12		chr10	2980587	2981808	NA
chr1	217630247	217632125	GPATCH2		chr10	97390158	97391229	RRP12		chr10	3045737	3047312	NA
chr1	218344928	218347459	TGFB2		chr10	97427137	97427955	PGAM1		chr10	3107014	3108214	PFKP
chr1	218366566	218367639	TGFB2		chr10	97433359	97434799	PGAM1		chr10	3172172	3173552	PITRM1
chr1	218376873	218377719	TGFB2		chr10	97445532	97446530	ZDHHC16		chr10	3197249	3198594	NA
chr1	218380186	218380896	TGFB2		chr10	97463586	97464452	MMS19		chr10	3263316	3265400	NA
chr1	218459951	218460733	LINC02869		chr10	97497929	97499339	MMS19		chr10	3467395	3467889	LINC02669
chr1	218479777	218480428	LINC02869		chr10	97538677	97541115	ANKRD2		chr10	3482085	3483107	LINC02669
chr1	220045072	220046839	EPRS1		chr10	97560950	97561605	ANKRD2		chr10	3532552	3533217	NA
chr1	220271658	220272814	RAB3GAP2		chr10	97572099	97573418	ANKRD2		chr10	3739938	3740857	NA
chr1	220299944	220301066	XRCC6P3		chr10	97584082	97584753	HOGA1		chr10	3750703	3751316	NA
chr1	220747940	220748879	MTARC2		chr10	97633041	97634202	MORN4		chr10	3761919	3762334	NA
chr1	221740663	221743488	DUSP10		chr10	97640337	97641031	PI4K2A		chr10	3809576	3810441	NA
chr1	221840390	221840895	LINC01655		chr10	97648408	97649395	PI4K2A		chr10	3851721	3853213	LINC02639
chr1	222617589	222619057	MIA3		chr10	97676805	97677783	AVPI1		chr10	3860863	3862387	LINC02639
chr1	222643387	222644912	MIA3		chr10	97686928	97687691	AVPI1		chr10	3887725	3888511	LINC02660
chr1	222711505	222713803	BROX		chr10	97714457	97715109	MARVELD1		chr10	4024639	4025499	NA
chr1	222814059	222815533	DISP1		chr10	97736802	97738742	ZFYVE27		chr10	4662672	4663868	LINC00705
chr1	223007062	223007688	NDUFB1P2		chr10	97882106	97882996	CRTAC1		chr10	4812742	4813629	AKR1E2
chr1	223700457	223701602	CAPN2		chr10	97888770	97890195	CRTAC1		chr10	4947483	4948363	U8
chr1	223712167	223713162	CAPN2		chr10	98039786	98040516	CRTAC1		chr10	4981685	4982477	NA
chr1	223726290	223726978	CAPN2		chr10	98246808	98247395	NA		chr10	5071111	5072557	AKR1C3
chr1	223765132	223766213	CAPN2		chr10	98269187	98269970	LOXL4		chr10	5446313	5446865	NET1
chr1	223844720	223847074	TP53BP2		chr10	98414386	98415718	PYROXD2		chr10	5545604	5547146	NA
chr1	223887851	223888953	ACTBP11		chr10	98444273	98445214	HPS1		chr10	5684045	5686323	TASOR2
chr1	223992367	223992887	SEPTIN7P13		chr10	99337283	99338044	CNNM1		chr10	5751931	5752977	TASOR2
chr1	224067771	224068673	NA		chr10	99387079	99388928	GOT1		chr10	5861096	5862247	RPL12P28
chr1	224113944	224115179	FBXO28		chr10	99404092	99405035	GOT1		chr10	5888850	5890951	FBH1
chr1	224182880	224184284	DEGS1		chr10	99430348	99430998	GOT1		chr10	5964771	5966222	IL15RA
chr1	224329785	224330438	NVL		chr10	99620409	99621569	SLC25A28		chr10	6053844	6054737	IL2RA
chr1	224356575	224357885	CNIH4		chr10	99658932	99660167	ENTPD7		chr10	6163159	6165277	PFKFB3
chr1	224432802	224435255	CNIH3		chr10	99731884	99732907	COX15		chr10	6218633	6219560	PFKFB3
chr1	224456450	224457385	WDR26		chr10	99872360	99873001	DNMBP		chr10	6274821	6275811	LINC02649
chr1	224929365	224930474	DNAH14		chr10	99873984	99874635	DNMBP		chr10	6279527	6280113	LINC02649
chr1	225475018	225475591	LINC02765		chr10	99905621	99906846	DNMBP		chr10	6314642	6315264	LINC02649
chr1	225651592	225653975	ENAH		chr10	100185468	100187154	ERLIN1		chr10	6363421	6363953	LINC02656
chr1	225735382	225736569	NA		chr10	100228616	100229736	CHUK		chr10	6399184	6400491	LINC02656
chr1	225777350	225778468	SRP9		chr10	100286098	100286962	BLOC1S2		chr10	7541054	7542135	NA
chr1	225809803	225813703	EPHX1		chr10	100364624	100365280	OLMALINC		chr10	7557795	7558762	ITIH5
chr1	225817379	225817958	EPHX1		chr10	100370820	100371478	OLMALINC		chr10	7696167	7697154	ITIH2
chr1	225825235	225825897	EPHX1		chr10	100373075	100374225	OLMALINC		chr10	7787086	7789242	KIN
chr1	225845635	225846521	NA		chr10	100745113	100745723	PAX2		chr10	9243649	9244559	LINC00709
chr1	225881681	225883325	TMEM63A		chr10	100878329	100879217	Y_RNA		chr10	9254367	9255503	LINC00709
chr1	225923326	225924863	PYCR2		chr10	100912501	100913450	SLF2		chr10	11164782	11166445	CELF2
chr1	225972670	225973447	NDUFA3P3		chr10	100996807	100999852	LZTS2		chr10	11204276	11204919	NA
chr1	225997946	226000053	SDE2		chr10	101353806	101354854	BTRC		chr10	11373401	11374419	NA
chr1	226061504	226063662	H3-3A		chr10	101574544	101575947	DPCD		chr10	11793729	11795168	PROSER2
chr1	226074203	226075211	LINC01703		chr10	101587832	101588574	POLL		chr10	11846614	11847103	PROSER2
chr1	226082865	226084243	LINC01703		chr10	101693793	101695356	FBXW4		chr10	11874842	11876592	PROSER2-AS1
chr1	226109606	226110836	NA		chr10	101782146	101784355	NPM3		chr10	11880839	11882539	PROSER2-AS1
chr1	226121676	226122953	NA		chr10	101817534	101819249	OGA		chr10	11897929	11898965	PROSER2-AS1
chr1	226132627	226136538	NA		chr10	101830433	101831117	KCNIP2		chr10	12042029	12043555	UPF2
chr1	226143547	226144140	ACBD3-AS1		chr10	102117420	102118154	LDB1		chr10	12068470	12069630	DHTKD1
chr1	226166229	226167073	ACBD3		chr10	102132621	102134056	PPRC1		chr10	12129074	12129965	SEC61A2
chr1	226181824	226182799	ACBD3		chr10	102151967	102152760	NOLC1		chr10	13099065	13100907	OPTN
chr1	226186170	226187072	ACBD3		chr10	102245058	102245804	GBF1		chr10	13161123	13162301	MCM10
chr1	226407727	226408424	PARP1		chr10	102310460	102311183	GBF1		chr10	13219814	13220670	RNU6-6P
chr1	226870498	226871485	PSEN2		chr10	102420752	102421604	PSD		chr10	13299202	13300355	PHYH
chr1	226939407	226940740	COQ8A		chr10	102473033	102474020	MFSD13A		chr10	13302085	13302583	PHYH
chr1	227317801	227319390	CDC42BPA		chr10	102478881	102479420	NA		chr10	13563392	13564607	PRPF18
chr1	227563438	227564469	ZNF678		chr10	102502046	102502994	ACTR1A		chr10	13765345	13766681	FRMD4A
chr1	227728127	227729650	SNAP47		chr10	102629610	102630260	NA		chr10	14381574	14382983	MIR4293
chr1	227734683	227735699	JMJD4		chr10	102658476	102661960	TRIM8		chr10	14396085	14397483	Metazoa_SRP
chr1	227786846	227788955	NA		chr10	102675768	102676403	TRIM8		chr10	14404687	14405939	Metazoa_SRP
chr1	227946114	227947063	WNT9A		chr10	102678867	102679984	TRIM8		chr10	14466128	14466622	FRMD4A
chr1	228071990	228072510	LINC02809		chr10	102713758	102715111	ARL3		chr10	14523050	14524170	FAM107B
chr1	228082462	228084593	ARF1		chr10	102743661	102744892	WBP1L		chr10	14532102	14533691	FAM107B
chr1	228089989	228090974	ARF1		chr10	102776309	102777492	WBP1L		chr10	14554029	14554950	FAM107B
chr1	228099397	228100117	MIR3620		chr10	102782894	102783856	WBP1L		chr10	14837757	14839562	CDNF
chr1	228101857	228103541	C1orf35		chr10	102869015	102870394	AS3MT		chr10	14877902	14879800	SUV39H2
chr1	228109030	228110452	MRPL55		chr10	102917348	102918549	CNNM2		chr10	14953022	14954584	DCLRE1C
chr1	228139850	228142259	GUK1		chr10	103175499	103176635	MARCKSL1P1		chr10	14959070	14960364	MEIG1
chr1	228148291	228152352	GJC2		chr10	103241193	103242051	RPEL1		chr10	15096654	15098199	RPP38
chr1	228165307	228166811	IBA57		chr10	103367849	103368797	TAF5		chr10	15167837	15169578	NMT2
chr1	228213244	228213858	OBSCN		chr10	103491317	103492312	NEURL1		chr10	15242513	15243164	NA
chr1	228405531	228407813	TRIM11		chr10	103917906	103918623	STN1		chr10	16436563	16438356	PTER
chr1	228451991	228454021	RPL23AP15		chr10	103966775	103967968	SLK		chr10	16481145	16482009	PTER
chr1	228457100	228459455	H2AW		chr10	104121045	104122486	SFR1		chr10	16817059	16817874	RSU1
chr1	228490260	228491015	RNF187		chr10	104268252	104269309	GSTO2		chr10	17101462	17102663	CUBN
chr1	228646720	228648373	RNA5SP18		chr10	109886776	109887607	XPNPEP1		chr10	17200955	17201947	TRDMT1
chr1	228837859	228839127	NA		chr10	109922516	109923628	XPNPEP1		chr10	17616519	17617966	HACD1
chr1	229271048	229271609	RAB4A		chr10	110007551	110008517	ADD3		chr10	17643476	17644974	STAM
chr1	229342270	229343092	CCSAP		chr10	110141982	110142587	SNRPGP12		chr10	17650096	17651644	STAM
chr1	229507680	229509698	NUP133		chr10	110291191	110292228	SMNDC1		chr10	18658994	18660340	ARL5B
chr1	229557935	229559323	ABCB10		chr10	110304349	110305384	SMNDC1		chr10	19815586	19817942	PLXDC2
chr1	229624823	229626641	URB2		chr10	110398373	110399600	HMGB3P5		chr10	19930886	19932343	PLXDC2
chr1	230066777	230068376	GALNT2		chr10	110460043	110460832	HMGB3P5		chr10	21083760	21085232	NEBL
chr1	230641921	230643181	COG2		chr10	110486864	110488553	DUSP5-DT		chr10	21172905	21174666	NEBL
chr1	230851210	230851904	C1orf198		chr10	110511739	110514379	DUSP5		chr10	21194422	21195682	NEBL
chr1	230857859	230859433	C1orf198		chr10	110529997	110530597	RPL7P35		chr10	21285312	21286572	NEBL
chr1	230867409	230868905	C1orf198		chr10	110536074	110536699	RPL7P35		chr10	21292745	21293238	NEBL
chr1	230978790	230979491	TTC13		chr10	110566730	110568444	SMC3		chr10	21315061	21316425	RNU6-15P
chr1	231240956	231241880	GNPAT		chr10	110636895	110637662	Y_RNA		chr10	21327182	21327987	RNU6-15P
chr1	231337253	231338814	SPRTN		chr10	110845666	110846278	RBM20		chr10	21336099	21337176	RNU6-15P
chr1	231395288	231396382	EGLN1		chr10	110871639	110872907	PDCD4		chr10	21400849	21401831	RNMTL1P1
chr1	231420637	231422721	EGLN1		chr10	110903065	110904154	BBIP1		chr10	21525582	21526770	SKIDA1
chr1	231528109	231529150	TSNAX		chr10	110918539	110919684	SHOC2		chr10	21533549	21535421	MLLT10
chr1	232445382	232446322	SIPA1L2		chr10	110945015	110945947	RPL13AP6		chr10	21547388	21547816	MLLT10
chr1	232599245	232601073	SIPA1L2		chr10	112446770	112447612	ZDHHC6		chr10	21550960	21551368	RNU6-306P
chr1	232629503	232630950	SIPA1L2		chr10	112949590	112950304	TCF7L2		chr10	21724437	21725586	MLLT10
chr1	233112860	233113984	PCNX2		chr10	113679146	113679974	CASP7		chr10	22002701	22004001	DNAJC1
chr1	233326956	233329029	MAP3K21		chr10	114174017	114174544	CCDC186		chr10	22229008	22229574	PSME2P6
chr1	233368332	233369144	MAP3K21		chr10	114507044	114508075	NA		chr10	22562256	22563299	PIP4K2A
chr1	233613432	233615133	KCNK1		chr10	114631402	114633537	ABLIM1		chr10	22606178	22606732	PIP4K2A
chr1	234373103	234374056	COA6		chr10	114696952	114697616	PPIAP19		chr10	22620183	22620941	PIP4K2A
chr1	234478142	234480052	TARBP1		chr10	114749271	114749888	NA		chr10	22648545	22649916	PIP4K2A
chr1	234522953	234523852	LINC01354		chr10	114856698	114857468	FAM160B1		chr10	22682591	22683975	PIP4K2A
chr1	234599781	234600456	U8		chr10	114867688	114868278	FAM160B1		chr10	22779007	22780329	RNU6-413P
chr1	234607333	234608620	IRF2BP2		chr10	116667613	116670887	C10orf82		chr10	22804857	22806700	RNU6-413P
chr1	234610022	234611467	IRF2BP2		chr10	116682452	116684293	HSPA12A		chr10	22816272	22817436	RNU6-413P
chr1	234723389	234724927	LINC01132		chr10	116694125	116694974	HSPA12A		chr10	23094899	23096364	MSRB2
chr1	234961922	234963356	NA		chr10	116705045	116706008	HSPA12A		chr10	23157203	23158550	NA
chr1	234980636	234981229	NA		chr10	116721728	116723954	HSPA12A		chr10	23438534	23440522	OTUD1
chr1	234987301	234988143	NA		chr10	116728495	116729320	HSPA12A		chr10	24469687	24470872	KIAA1217
chr1	234997103	234997922	NA		chr10	116752742	116754273	RPL5P27		chr10	24893761	24894918	RN7SKP241
chr1	235082996	235084257	LINC01348		chr10	116766042	116767453	RPL5P27		chr10	24993170	24994366	ENKUR
chr1	235107268	235108786	NA		chr10	116887866	116889158	ENO4		chr10	25015729	25017475	ENKUR
chr1	235122488	235123272	TOMM20		chr10	117004582	117005893	SHTN1		chr10	25061712	25062911	ENKUR
chr1	235127554	235129389	TOMM20		chr10	117239678	117240423	SLC18A2		chr10	26407184	26407796	NA
chr1	235160799	235162096	RBM34		chr10	118046491	118047566	RAB11FIP2		chr10	26486355	26487803	RNA5SP307
chr1	235327381	235329447	ARID4B		chr10	118296388	118297762	FAM204A		chr10	26859956	26861314	ABI1
chr1	235337034	235337761	NA		chr10	118754799	118755900	CACUL1		chr10	26919233	26919996	FAM238C
chr1	235367062	235368296	TBCE		chr10	118763404	118764138	CACUL1		chr10	27099954	27101744	ANKRD26
chr1	235503344	235505447	B3GALNT2		chr10	119029344	119030965	NANOS1		chr10	27153784	27156289	MASTL
chr1	235866082	235867674	LYST		chr10	119079865	119081426	EIF3A		chr10	27192324	27193696	RNU2-24P
chr1	236175801	236177459	GPR137B		chr10	119103958	119105019	DENND10		chr10	27503876	27505310	RAB18
chr1	236280631	236282172	ERO1B		chr10	119138501	119140834	DENND10		chr10	28302616	28303425	MPP7
chr1	236480847	236481502	ENO1P1		chr10	119165472	119166950	SFXN4		chr10	28531956	28533352	WAC
chr1	236502997	236503664	LGALS8		chr10	119177939	119179073	PRDX3		chr10	28782776	28783621	LINC01517
chr1	236523339	236524612	LGALS8		chr10	119317000	119317762	NA		chr10	29658928	29659931	SVIL
chr1	236794966	236795851	MTR		chr10	119596062	119597323	TIAL1		chr10	29679824	29681362	SVIL
chr1	238408948	238409802	NA		chr10	119725744	119726269	INPP5F		chr10	29688029	29688634	SVIL
chr1	238485118	238486271	LINC01139		chr10	121449350	121449929	FGFR2		chr10	29757322	29758777	SVIL
chr1	241518694	241519978	FH		chr10	121509968	121510696	FGFR2		chr10	29946838	29947929	NA
chr1	241531431	241534018	KMO		chr10	121511651	121512290	FGFR2		chr10	29957416	29958291	JCAD
chr1	241558582	241559334	KMO		chr10	122140629	122141429	NA		chr10	30348430	30349656	MTPAP
chr1	241590766	241591636	OPN3		chr10	122258172	122259274	TACC2		chr10	30422920	30424018	MAP3K8
chr1	241639541	241640581	OPN3		chr10	122348489	122349192	RNU6-728P		chr10	30433027	30435259	MAP3K8
chr1	241847808	241848475	EXO1		chr10	122432837	122433638	MIR3941		chr10	30755885	30756675	LINC02644
chr1	243254403	243256483	SDCCAG8		chr10	122504410	122505103	HTRA1		chr10	30817593	30818977	NA
chr1	243849271	243851253	AKT3		chr10	122879229	122880183	FAM24B		chr10	31031555	31032600	ZNF438
chr1	243943163	243944954	LINC02774		chr10	123154130	123155102	BUB3		chr10	31603254	31604345	NA
chr1	244047563	244049294	ZBTB18		chr10	124152026	124154034	CHST15		chr10	31754391	31755600	Y_RNA
chr1	244163158	244164384	NA		chr10	124418012	124419334	OAT		chr10	31862189	31862827	ARHGAP12
chr1	244302437	244304410	C1orf100		chr10	124693404	124694326	FAM53B-AS1		chr10	31962456	31964006	RPL34P19
chr1	244361825	244362487	C1orf100		chr10	124717888	124718795	FAM53B-AS1		chr10	32213602	32214367	RPS24P13
chr1	244394849	244396076	TGIF2P1		chr10	124743082	124744869	FAM53B		chr10	32332185	32333089	NA
chr1	244439430	244440014	ADSS2		chr10	124791472	124792165	EEF1AKMT2		chr10	32346091	32347530	EPC1
chr1	244450719	244452318	ADSS2		chr10	124975881	124976502	ZRANB1		chr10	32943991	32944871	AK3P5
chr1	244461191	244461918	CATSPERE		chr10	124994819	124995588	NA		chr10	32957394	32958879	ITGB1
chr1	244652705	244654045	DESI2		chr10	125083590	125085120	MIR4296		chr10	32980331	32981422	ITGB1-DT
chr1	244833962	244836467	COX20		chr10	125146764	125147436	CTBP2		chr10	33004703	33006235	ITGB1
chr1	244849260	244853071	HNRNPU		chr10	125719072	125719946	EDRF1		chr10	33015715	33016455	MTND4LP11
chr1	244862814	244864772	HNRNPU		chr10	125823006	125823919	BCCIP		chr10	33133979	33134837	IATPR
chr1	244969560	244971374	EFCAB2		chr10	126041293	126043163	ADAM12		chr10	33159560	33160768	NRP1
chr1	245260214	245260768	DNAJC19P8		chr10	126350352	126351585	ADAM12		chr10	33189143	33189843	NRP1
chr1	245370870	245371513	KIF26B		chr10	127012424	127013097	NA		chr10	33196475	33197455	NRP1
chr1	246565897	246567084	TFB2M		chr10	127141920	127142717	DOCK1		chr10	33237611	33239173	NRP1
chr1	246608375	246609212	NA		chr10	127440861	127442367	NPS		chr10	33264161	33265272	NRP1
chr1	246724067	246724809	SCCPDH		chr10	127485079	127485904	NPS		chr10	33334735	33337533	NRP1
chr1	246748839	246749878	RPL35AP6		chr10	129531311	129532285	MGMT		chr10	34124473	34125821	Y_RNA
chr1	246835784	246838214	KIF28P		chr10	130109832	130111641	C10orf143		chr10	34413513	34414633	PARD3
chr1	246931086	246932292	AHCTF1		chr10	130200074	130201440	LINC02646		chr10	34426495	34428035	PARD3
chr1	247007461	247008219	ZNF695		chr10	131905088	131905874	PPP2R2D		chr10	34556359	34557316	ELOBP4
chr1	247077736	247079107	ZNF670-ZNF695		chr10	131960106	131961957	NA		chr10	34641334	34642767	RPL37P18
chr1	247103784	247104540	ZNF669		chr10	131972031	131973789	NA		chr10	34695002	34695960	RPS12P16
chr1	247210238	247211023	ZNF731P		chr10	131981349	131982183	BNIP3		chr10	34739518	34740548	RPS12P16
chr1	247330839	247332031	ZNF496		chr10	132170431	132171450	JAKMIP3		chr10	34754677	34755521	PARD3
chr1	248825291	248827061	SH3BP5L		chr10	132222839	132223925	DPYSL4		chr10	34791180	34792619	PARD3
chr1	248837652	248839573	ZNF672		chr10	132307820	132308577	STK32C		chr10	34808671	34809715	PARD3
chr1	248857526	248859364	ZNF692		chr10	132331636	132332334	LRRC27		chr10	35007548	35008448	LINC02635
chr1	248872809	248874568	NA		chr10	132421068	132421887	NA		chr10	35089680	35090927	CUL2
chr1	248905714	248907224	PGBD2		chr10	132516863	132517790	NA		chr10	35126543	35127777	CREM
chr10	135467	137360	ZMYND11		chr10	132546625	132547588	INPP5A		chr10	35144946	35145768	CREM
chr10	338303	339070	DIP2C		chr10	132704429	132705178	INPP5A		chr10	35195047	35196681	CREM
chr10	624010	625782	NA		chr10	133306678	133309307	TUBGCP2		chr10	35394052	35395211	CCNY
chr10	789617	790412	LARP4B		chr10	133372089	133373554	ECHS1		chr10	37856898	37858380	ZNF248
chr10	909724	910458	LARP4B		chr10	133394009	133394584	MTG1		chr10	37952055	37953018	ZNF25
chr10	924374	925101	LARP4B		chr10	133419963	133420788	SPRN		chr10	38010356	38011523	ZNF33A
chr10	930658	932250	LARP4B		chr10	133421536	133423347	SPRN		chr10	38026361	38027084	ZNF33A
chr10	987358	988771	GTPBP4		chr11	196874	198592	ODF3		chr10	38402244	38403640	SEPTIN7P9
chr10	1020138	1021223	IDI2-AS1		chr11	355483	356405	B4GALNT4		chr10	42637778	42638911	ZNF33B
chr10	1036414	1038638	IDI2-AS1		chr11	448120	448672	PTDSS2		chr10	42782446	42783482	BMS1
chr10	1048030	1049719	WDR37		chr11	492686	493398	PTDSS2		chr10	42809484	42810508	RNU6-885P
chr10	1055911	1058263	WDR37		chr11	494343	495176	RNH1		chr10	43336640	43337414	RNU6ATAC11P
chr10	3045742	3047216	NA		chr11	506154	507429	RNH1		chr10	43380850	43382066	FXYD4
chr10	3106922	3108193	PFKP		chr11	511422	513263	NA		chr10	43395864	43397602	HNRNPF
chr10	3142379	3143494	PITRM1		chr11	559697	561900	RASSF7		chr10	43420162	43421382	NA
chr10	3172107	3173403	PITRM1		chr11	567831	568775	MIR210		chr10	43436331	43437537	ZNF487
chr10	3263316	3265526	NA		chr11	575801	576453	PHRF1		chr10	43454810	43456310	RNU7-193P
chr10	3466284	3468451	LINC02669		chr11	587469	588463	PHRF1		chr10	43863892	43864810	LINC00840
chr10	3472118	3473011	LINC02669		chr11	615490	616155	IRF7		chr10	44300746	44301982	NA
chr10	3482232	3483144	LINC02669		chr11	624094	626769	CDHR5		chr10	44376157	44377041	CXCL12
chr10	3740165	3740892	NA		chr11	640956	642634	DRD4		chr10	44749114	44749678	EIF2AP4
chr10	3761960	3762329	NA		chr11	654988	655657	DEAF1		chr10	44752866	44753635	EIF2AP4
chr10	3774073	3776377	KLF6		chr11	686666	687482	DEAF1		chr10	44801936	44802610	EIF2AP4
chr10	3782564	3783547	KLF6		chr11	695079	697494	DEAF1		chr10	44827351	44827999	EIF2AP4
chr10	3785194	3786975	KLF6		chr11	705061	705955	EPS8L2		chr10	44881985	44882964	TMEM72-AS1
chr10	3809583	3810433	NA		chr11	706715	708336	DEAF1		chr10	44964089	44964720	RASSF4
chr10	3851690	3853932	LINC02639		chr11	727351	728541	NA		chr10	45418801	45419817	ALOX5
chr10	3860575	3862387	LINC02639		chr11	746872	749008	TALDO1		chr10	45420529	45421060	ALOX5
chr10	3886341	3888398	LINC02660		chr11	765091	765595	TALDO1		chr10	45425868	45426524	ALOX5
chr10	4241812	4243016	LINC00702		chr11	776653	777787	GATD1		chr10	45594293	45595073	MARCHF8
chr10	4353998	4354852	LINC00703		chr11	795761	796593	SLC25A22		chr10	45672202	45673671	ZFAND4
chr10	4662708	4663804	LINC00705		chr11	813176	814053	RPLP2		chr10	46022490	46023695	NCOA4
chr10	5071341	5072121	AKR1C3		chr11	818801	821498	PNPLA2		chr10	46539524	46540512	GPRIN2
chr10	5094293	5095013	AKR1C3		chr11	825282	826578	CRACR2B		chr10	46779592	46779897	GLUD1P2
chr10	5412475	5413351	NET1		chr11	834560	835209	CD151		chr10	47353522	47354738	RBP3
chr10	5446326	5446940	NET1		chr11	843813	845177	TSPAN4		chr10	47367054	47369110	ZNF488
chr10	5665995	5667072	ASB13		chr11	910372	911550	CHID1		chr10	47383750	47384859	ZNF488
chr10	5684282	5686178	TASOR2		chr11	944687	945611	AP2A2		chr10	48187414	48188652	FRMPD2
chr10	5692453	5693265	TASOR2		chr11	952140	953189	RNU6-1025P		chr10	48188989	48189842	FRMPD2
chr10	5751887	5753202	TASOR2		chr11	995148	996853	AP2A2		chr10	48251127	48252291	FRMPD2
chr10	5812579	5814272	GDI2		chr11	1558381	1560409	DUSP8		chr10	48306248	48307682	MAPK8
chr10	5889051	5891160	FBH1		chr11	1566852	1567892	DUSP8		chr10	48406107	48406928	MAPK8
chr10	6088761	6089939	RBM17		chr11	1731979	1735050	IFITM10		chr10	48439602	48440092	NA
chr10	6119196	6120876	RBM17		chr11	1744561	1745231	IFITM10		chr10	48444525	48445792	NA
chr10	6145840	6146570	PFKFB3		chr11	1746732	1747645	IFITM10		chr10	48821647	48822409	WDFY4
chr10	6163457	6165125	PFKFB3		chr11	1749509	1751756	IFITM10		chr10	49519177	49520773	ERCC6
chr10	6182140	6183039	PFKFB3		chr11	1760400	1761264	CTSD		chr10	50374676	50375779	SGMS1
chr10	6202481	6205168	PFKFB3		chr11	1772022	1772844	NA		chr10	50503234	50503988	NA
chr10	7541090	7542565	NA		chr11	1827050	1827975	SYT8		chr10	52864215	52865419	Y_RNA
chr10	7787476	7789212	KIN		chr11	1830390	1831130	SYT8		chr10	52878873	52879595	Y_RNA
chr10	7818147	7819546	TAF3		chr11	2374994	2377285	CD81		chr10	58384767	58386019	TFAM
chr10	11165109	11166328	CELF2		chr11	2399853	2400971	TSSC4		chr10	58412443	58413121	TFAM
chr10	11610906	11612105	USP6NL		chr11	2404719	2406996	NA		chr10	58435168	58435826	TFAM
chr10	11793783	11794796	PROSER2		chr11	2639766	2640504	NA		chr10	58465260	58465950	BICC1
chr10	11823252	11823999	PROSER2		chr11	2644907	2646044	NA		chr10	58468177	58469466	BICC1
chr10	11898193	11898775	PROSER2-AS1		chr11	2652625	2656358	NA		chr10	58555345	58556135	BICC1
chr10	12041811	12043454	UPF2		chr11	2700085	2701203	KCNQ1OT1		chr10	58856275	58857305	RN7SKP196
chr10	12068529	12069625	DHTKD1		chr11	2725674	2726391	KCNQ1OT1		chr10	59175797	59177996	PHYHIPL
chr10	12129102	12130582	SEC61A2		chr11	2752026	2753591	COX6CP18		chr10	59906228	59907345	CCDC6
chr10	12193928	12196631	CDC123		chr11	2759820	2761111	COX6CP18		chr10	60480885	60482293	ANK3
chr10	13099730	13101188	OPTN		chr11	2912605	2913339	SLC22A18		chr10	60778030	60779381	CDK1
chr10	13161128	13162152	MCM10		chr11	2930534	2931195	PHLDA2		chr10	60942885	60944994	RHOBTB1
chr10	13299095	13300611	PHYH		chr11	2940392	2941467	NAP1L4		chr10	61628553	61629463	CABCOCO1
chr10	13586766	13587768	PRPF18		chr11	2955946	2956694	NAP1L4		chr10	62048995	62049500	ARID5B
chr10	13649775	13651163	NA		chr11	2975600	2976878	NAP1L4		chr10	62250519	62251363	RTKN2
chr10	13669302	13670254	NA		chr11	2991585	2993125	NAP1L4		chr10	62264567	62264980	RTKN2
chr10	14185521	14186285	FRMD4A		chr11	3049589	3051339	RNU1-91P		chr10	62268114	62269163	RTKN2
chr10	14499101	14499717	FAM107B		chr11	3422571	3423240	FAM86GP		chr10	62305950	62307350	LINC02621
chr10	14532528	14533341	FAM107B		chr11	3797231	3798149	NUP98		chr10	62794244	62795192	ADO
chr10	14603573	14604556	FAM107B		chr11	3854781	3856458	STIM1		chr10	62816298	62817393	EGR2
chr10	14838020	14839542	CDNF		chr11	3905185	3905711	STIM1		chr10	63268840	63269432	JMJD1C
chr10	14877902	14879625	SUV39H2		chr11	4094384	4095284	RRM1		chr10	63464578	63466564	JMJD1C
chr10	14953020	14954530	DCLRE1C		chr11	6234215	6235200	FAM160A2		chr10	63520655	63522191	REEP3
chr10	14959022	14960198	MEIG1		chr11	6389981	6390696	SMPD1		chr10	63596498	63597551	REEP3
chr10	15084336	15085263	ACBD7		chr11	6473478	6477399	TRIM3		chr10	63629257	63630954	NA
chr10	15096654	15098039	RPP38		chr11	6556474	6557195	DNHD1		chr10	63712027	63712802	NA
chr10	15167671	15169307	NMT2		chr11	6586655	6587715	RRP8		chr10	66836027	66836533	NA
chr10	16436707	16438230	PTER		chr11	6603618	6604566	ILK		chr10	67883877	67885353	SIRT1
chr10	16480983	16482009	PTER		chr11	6611850	6612966	TAF10		chr10	68074335	68075552	HERC4
chr10	16816994	16817933	RSU1		chr11	7524979	7525918	PPFIBP2		chr10	68231079	68231888	ATOH7
chr10	17115229	17116149	CUBN		chr11	7604501	7606136	PPFIBP2		chr10	68260655	68261707	KRT19P4
chr10	17200888	17201878	TRDMT1		chr11	7665662	7666326	CYB5R2		chr10	68331418	68333002	HNRNPH3
chr10	17228466	17230761	VIM		chr11	8682316	8683667	TRIM66		chr10	68406312	68407697	RUFY2
chr10	17238067	17239248	NA		chr11	8687889	8689197	RPL27A		chr10	68526624	68527977	SLC25A16
chr10	17616541	17617913	HACD1		chr11	8692560	8694461	NA		chr10	68720784	68721727	CCAR1
chr10	17643476	17644900	STAM		chr11	8870574	8871517	DENND2B		chr10	68826676	68827674	STOX1
chr10	17650054	17651547	STAM		chr11	8963472	8965193	TMEM9B		chr10	68848158	68849337	RNU6-697P
chr10	18627435	18627981	NSUN6		chr11	9137717	9138728	SCUBE2		chr10	68900666	68901940	DDX50
chr10	18651460	18652125	NSUN6		chr11	9264208	9265748	DENND5A		chr10	68955529	68957419	DDX21
chr10	18658994	18660181	ARL5B		chr11	9384561	9385540	IPO7		chr10	69061083	69062205	SRGN
chr10	18664922	18665690	ARL5B		chr11	9460406	9461235	ZNF143		chr10	69123388	69124675	VPS26A
chr10	18671218	18671929	ARL5B		chr11	9584143	9584952	WEE1		chr10	69179454	69181077	SUPV3L1
chr10	18681567	18682934	ARL5B		chr11	9590075	9590851	WEE1		chr10	69219673	69220862	HKDC1
chr10	19815723	19817705	PLXDC2		chr11	9613239	9614414	RPL23AP65		chr10	69382707	69384161	HK1
chr10	20777625	20778701	MTND1P21		chr11	9663951	9664777	SWAP70		chr10	69845602	69846581	COL13A1
chr10	21172909	21174612	NEBL		chr11	9758109	9760212	LINC02709		chr10	69941823	69943291	COL13A1
chr10	21194428	21195271	NEBL		chr11	10454935	10456269	AMPD3		chr10	70145425	70147223	TYSND1
chr10	21285312	21286648	NEBL		chr11	10490688	10491397	AMPD3		chr10	70169726	70170982	SAR1A
chr10	21315085	21316554	RNU6-15P		chr11	10750901	10751845	CTR9		chr10	70233012	70233937	PPA1
chr10	21329414	21330854	RNU6-15P		chr11	10794781	10796556	EIF4G2		chr10	70258556	70259104	PPA1
chr10	21336369	21337208	RNU6-15P		chr11	10808670	10809453	EIF4G2		chr10	70290149	70291225	NPFFR1
chr10	21401061	21402560	RNMTL1P1		chr11	10857435	10858808	ZBED5		chr10	70331582	70332617	LRRC20
chr10	21494647	21497377	MIR1915HG		chr11	10899237	10900223	NA		chr10	70350161	70351085	LRRC20
chr10	21525516	21527551	SKIDA1		chr11	11966813	11967569	DKK3		chr10	70377770	70378534	LRRC20
chr10	21533475	21535228	MLLT10		chr11	12044188	12044874	LINC02547		chr10	70489967	70491452	YY1P1
chr10	21724430	21725224	MLLT10		chr11	12110147	12111204	MICAL2		chr10	70664276	70665851	ADAMTS14
chr10	21989496	21990078	DNAJC1		chr11	12182608	12183593	MICAL2		chr10	70753767	70755544	TBATA
chr10	22002658	22004011	DNAJC1		chr11	12235248	12236419	MICAL2		chr10	70815763	70816869	SGPL1
chr10	22316072	22317123	COMMD3		chr11	12286833	12288456	MICAL2		chr10	70865878	70866968	SGPL1
chr10	22340156	22341690	NA		chr11	12377287	12378372	PARVA		chr10	70892309	70893500	PCBD1
chr10	22562408	22563102	PIP4K2A		chr11	12581909	12582572	NA		chr10	71336922	71337825	SLC29A3
chr10	22682435	22683544	PIP4K2A		chr11	12716897	12717992	TEAD1		chr10	71348981	71350071	SLC29A3
chr10	22714006	22714799	PIP4K2A		chr11	12723895	12725074	TEAD1		chr10	71512276	71513464	CDH23
chr10	22816421	22817291	RNU6-413P		chr11	12947636	12948899	NA		chr10	71526843	71527784	CDH23
chr10	23095192	23096794	MSRB2		chr11	12957054	12958163	LINC00958		chr10	71695364	71696872	CDH23
chr10	23438714	23439616	OTUD1		chr11	12968352	12969373	LINC00958		chr10	71766745	71768097	VSIR
chr10	23452137	23453074	NA		chr11	13126298	13127276	NA		chr10	71811781	71813379	PSAP
chr10	24465602	24466593	KIAA1217		chr11	13140228	13141148	NA		chr10	71835891	71836813	PSAP
chr10	24469747	24470588	KIAA1217		chr11	13376040	13377644	ARNTL		chr10	71850527	71851857	PSAP
chr10	24483289	24483947	NA		chr11	13462689	13463609	BTBD10		chr10	71859912	71861046	PSAP
chr10	24548798	24550076	KIAA1217		chr11	13668342	13669567	FAR1		chr10	71868088	71868866	NA
chr10	24551236	24552636	KIAA1217		chr11	14257838	14260776	SPON1		chr10	71871197	71871865	NA
chr10	24722844	24724941	ARHGAP21		chr11	14300096	14301144	RRAS2		chr10	71888652	71890416	NA
chr10	25015894	25017332	ENKUR		chr11	14357991	14359500	RRAS2		chr10	71997853	71999285	CHST3
chr10	26437797	26439036	APBB1IP		chr11	14422233	14423546	NA		chr10	72109021	72110004	SPOCK2
chr10	26468294	26469009	APBB1IP		chr11	14499246	14501561	COPB1		chr10	72145465	72146817	ASCC1
chr10	26486326	26487754	RNA5SP307		chr11	14519741	14520597	PSMA1		chr10	72215543	72216547	ASCC1
chr10	26697180	26698632	PDSS1		chr11	14861611	14862464	CYP2R1		chr10	72243718	72244978	ANAPC16
chr10	26860101	26861309	ABI1		chr11	14891542	14892521	CYP2R1		chr10	72272974	72275012	DDIT4
chr10	27099946	27101266	ANKRD26		chr11	16738203	16738914	SOX6		chr10	72297273	72298827	DDIT4
chr10	27153769	27156265	MASTL		chr11	16840866	16841900	RN7SKP90		chr10	72319313	72320408	DNAJB12
chr10	27192335	27193100	RNU2-24P		chr11	16924833	16926200	PLEKHA7		chr10	72331382	72332382	DNAJB12
chr10	27239897	27243358	ACBD5		chr11	17077395	17078680	RPS13		chr10	72334668	72335859	DNAJB12
chr10	27503634	27504955	RAB18		chr11	17207669	17208495	PIK3C2A		chr10	72363675	72365028	DNAJB12
chr10	28302719	28303300	MPP7		chr11	17276348	17277213	NUCB2		chr10	72682295	72683006	MCU
chr10	28531956	28534130	WAC		chr11	17508307	17509068	USH1C		chr10	73095978	73097468	P4HA1
chr10	28677044	28678934	BAMBI		chr11	17526683	17527414	USH1C		chr10	73110006	73111720	NUDT13
chr10	29535186	29536213	MIR604		chr11	17541582	17542544	USH1C		chr10	73167584	73168854	ECD
chr10	29735439	29737014	SVIL		chr11	18012543	18013810	SERGEF		chr10	73246738	73247623	DNAJC9
chr10	30348692	30349457	MTPAP		chr11	18329266	18330633	GTF2H1		chr10	73251746	73253589	MRPS16
chr10	30423024	30423985	MAP3K8		chr11	18383451	18384532	MIR3159		chr10	73406545	73407367	ANXA7
chr10	30433064	30435408	MAP3K8		chr11	18395807	18396525	LDHA		chr10	73413056	73414385	ANXA7
chr10	30817575	30818914	NA		chr11	18408453	18409375	NA		chr10	73495292	73496345	PPP3CB
chr10	31031097	31032641	ZNF438		chr11	18526474	18527255	TSG101		chr10	73730192	73731027	BMS1P4-AGAP5
chr10	31318266	31320117	ZEB1		chr11	18634276	18634902	SPTY2D1		chr10	73743816	73744879	SEC24C
chr10	31759161	31760966	Y_RNA		chr11	18699818	18700940	TMEM86A		chr10	73785191	73786390	ZSWIM8
chr10	31927187	31929552	ARHGAP12		chr11	20112192	20113236	NAV2		chr10	73810790	73812223	NDST2
chr10	31962693	31963814	RPL34P19		chr11	20386825	20388946	PRMT3		chr10	73827102	73828371	CAMK2G
chr10	32004111	32005665	RN7SL825P		chr11	27362676	27363819	CCDC34		chr10	73906475	73907364	PLAU
chr10	32055498	32056663	KIF5B		chr11	27395642	27396463	LGR4		chr10	73965622	73966672	VCL
chr10	32332149	32333023	NA		chr11	27471156	27472943	LGR4		chr10	73997521	73998682	VCL
chr10	32346020	32347590	EPC1		chr11	27506157	27507124	LIN7C		chr10	74150318	74151730	ADK
chr10	32378539	32378903	EPC1		chr11	27753976	27754552	BDNF		chr10	74176182	74177469	ADK
chr10	32445783	32446882	CCDC7		chr11	28107883	28108618	KIF18A		chr10	74825616	74827278	KAT6B
chr10	32937988	32939920	ITGB1		chr11	31509217	31510147	ELP4		chr10	75209839	75211628	VDAC2
chr10	32944123	32944840	AK3P5		chr11	32434531	32435928	WT1-AS		chr10	75530327	75530882	MIR606
chr10	32957394	32958809	ITGB1		chr11	32607928	32608874	EIF3M		chr10	76102420	76103791	LRMDA
chr10	32980421	32981429	ITGB1-DT		chr11	33039250	33040174	TCP11L1		chr10	76257484	76258281	RNU6-673P
chr10	33005340	33006163	ITGB1		chr11	33257108	33258540	HIPK3		chr10	76297342	76298691	LRMDA
chr10	33134116	33134693	IATPR		chr11	33358303	33358875	KIAA1549L		chr10	77001097	77001837	KCNMA1
chr10	33196598	33197273	NRP1		chr11	33723141	33724867	CD59		chr10	77029605	77030325	KCNMA1
chr10	33237822	33238895	NRP1		chr11	33736239	33737403	CD59		chr10	77531201	77532471	KCNMA1
chr10	33264319	33264903	NRP1		chr11	34051188	34052195	CAPRIN1		chr10	77873410	77874532	DLG5
chr10	33334865	33337615	NRP1		chr11	34104807	34106371	NAT10		chr10	77889267	77890379	DLG5
chr10	34427066	34427661	PARD3		chr11	34161774	34162647	NAT10		chr10	77898079	77899496	DLG5
chr10	34526314	34527353	ELOBP4		chr11	34242126	34242774	ABTB2		chr10	78416184	78416922	NA
chr10	34555810	34557235	ELOBP4		chr11	34344882	34345710	MMADHCP2		chr10	78756569	78757723	NA
chr10	34641371	34642703	RPL37P18		chr11	34916074	34917022	PDHX		chr10	78774881	78775720	NA
chr10	34695041	34695994	RPS12P16		chr11	35943962	35944526	LDLRAD3		chr10	78804820	78805649	NA
chr10	34696966	34699194	RPS12P16		chr11	36036321	36037576	MIR3973		chr10	78888303	78889339	ZMIZ1-AS1
chr10	34739591	34740458	RPS12P16		chr11	36149517	36150282	LDLRAD3		chr10	78964481	78965766	ZMIZ1-AS1
chr10	34791678	34792630	PARD3		chr11	36278563	36279236	COMMD9		chr10	78972424	78974233	ZMIZ1-AS1
chr10	34813841	34815910	PARD3		chr11	36455513	36456266	PRR5L		chr10	79002577	79004454	NA
chr10	35007610	35008362	LINC02635		chr11	43358212	43359664	TTC17		chr10	79083899	79085822	ZMIZ1
chr10	35040793	35041590	CUL2		chr11	43680444	43681234	HSD17B12		chr10	79096889	79097789	ZMIZ1
chr10	35089691	35090682	CUL2		chr11	44065940	44066702	ACCS		chr10	79101367	79102989	ZMIZ1
chr10	35126632	35128725	CREM		chr11	44095576	44096662	EXT2		chr10	79116271	79117259	ZMIZ1
chr10	35195108	35196426	CREM		chr11	44564714	44565669	CD82		chr10	79126795	79127941	ZMIZ1
chr10	35641135	35642563	FZD8		chr11	45179748	45181289	PRDM11		chr10	79157131	79158324	ZMIZ1
chr10	37856906	37858544	ZNF248		chr11	45259515	45260183	NA		chr10	79162623	79163458	ZMIZ1
chr10	37952275	37952903	ZNF25		chr11	45804362	45805852	SLC35C1		chr10	79178363	79179325	ZMIZ1
chr10	37975990	37976930	ZNF25		chr11	45847136	45849007	CRY2		chr10	79238818	79240005	ZMIZ1
chr10	38010283	38011548	ZNF33A		chr11	45905088	45908056	C11orf94		chr10	79298858	79300460	ZMIZ1
chr10	38068507	38069105	NA		chr11	45927367	45928555	LARGE2		chr10	79445365	79446915	ZCCHC24
chr10	38094078	38094807	ZNF37A		chr11	46593436	46594102	AMBRA1		chr10	80158303	80160149	ANXA11
chr10	38402244	38403776	SEPTIN7P9		chr11	46616891	46618277	ATG13		chr10	80196168	80197167	ANXA11
chr10	42475371	42476401	LINC00839		chr11	46678175	46678909	ARHGAP1		chr10	80203339	80204698	ANXA11
chr10	42637795	42638941	ZNF33B		chr11	46693464	46694069	ARHGAP1		chr10	80288980	80290202	MAT1A
chr10	42781918	42783482	BMS1		chr11	46700315	46701058	ZNF408		chr10	80453744	80455542	TSPAN14
chr10	42809524	42810480	RNU6-885P		chr11	46719192	46719893	F2		chr10	84139275	84140722	GHITM
chr10	43138083	43139219	CSGALNACT2		chr11	46826287	46827135	CKAP5		chr10	84179122	84180026	C10orf99
chr10	43362045	43362868	FXYD4		chr11	46845683	46846628	CKAP5		chr10	84328009	84329228	CCSER2
chr10	43383650	43385183	FXYD4		chr11	47161188	47161826	C11orf49		chr10	85635387	85636376	NA
chr10	43395757	43398456	HNRNPF		chr11	47176469	47177972	ARFGAP2		chr10	85926936	85927549	RNA5SP322
chr10	43407337	43409888	HNRNPF		chr11	47214335	47215116	DDB2		chr10	86103904	86105538	RNA5SP322
chr10	43420162	43421354	NA		chr11	47269680	47270558	MADD		chr10	86129663	86130561	RNA5SP322
chr10	43436331	43437566	ZNF487		chr11	47375989	47376870	SPI1		chr10	86163019	86164697	MIR346
chr10	43454805	43456122	RNU7-193P		chr11	47407946	47409525	SLC39A13		chr10	86345655	86346603	GRID1
chr10	44932767	44934014	TMEM72		chr11	47415586	47416517	SLC39A13		chr10	86399956	86401701	NA
chr10	45594286	45595059	MARCHF8		chr11	47418264	47419385	SLC39A13		chr10	86402423	86403413	NA
chr10	45672078	45673238	ZFAND4		chr11	47426182	47427255	PSMC3		chr10	86439277	86439962	WAPL
chr10	45970247	45971289	PARGP1		chr11	47440987	47441988	RAPSN		chr10	86451151	86452061	WAPL
chr10	46022490	46023650	NCOA4		chr11	47565100	47566406	PTPMT1		chr10	86520842	86522252	WAPL
chr10	46029838	46030935	NCOA4		chr11	47578490	47579484	KBTBD4		chr10	86668247	86669257	LDB3
chr10	46284286	46285121	ANTXRL		chr11	47585841	47587929	FAM180B		chr10	86755515	86757063	BMPR1A
chr10	47383990	47384864	ZNF488		chr11	47641937	47642838	MTCH2		chr10	86920720	86921366	MMRN2
chr10	47552856	47553505	NA		chr11	47766715	47768555	FNBP4		chr10	87094574	87095930	SHLD2
chr10	48187409	48189398	FRMPD2		chr11	47848106	47848686	NUP160		chr10	87817733	87819159	ATAD1
chr10	48251291	48252197	FRMPD2		chr11	47997983	47999182	PTPRJ-AS1		chr10	87841881	87842749	ATAD1
chr10	48254172	48255020	FRMPD2		chr11	48013307	48014094	PTPRJ-AS1		chr10	87861884	87863784	PTEN
chr10	48306298	48307846	MAPK8		chr11	48055413	48056064	PTPRJ		chr10	88545197	88545811	RNLS
chr10	48406107	48407052	MAPK8		chr11	48080681	48081522	MIR3161		chr10	88989620	88991361	FAS
chr10	48439603	48439999	NA		chr11	48088099	48088909	MIR3161		chr10	89251184	89252190	LIPA
chr10	48444855	48445741	NA		chr11	57311130	57311831	TNKS1BP1		chr10	89330032	89330435	IFIT3
chr10	48655367	48656395	ARHGAP22		chr11	57322177	57322900	TNKS1BP1		chr10	89350835	89352583	LIPA
chr10	49519154	49520454	ERCC6		chr11	57324463	57325957	TNKS1BP1		chr10	89374106	89375604	IFIT1B
chr10	49538535	49539821	ERCC6		chr11	57424560	57425552	SLC43A3		chr10	89476411	89477291	SLC16A12-AS1
chr10	49941526	49943328	TIMM23B-AGAP6		chr11	57530194	57531185	TIMM10		chr10	89643924	89645993	PANK1
chr10	50622277	50623012	SGMS1-AS1		chr11	57648447	57650647	YPEL4		chr10	89652665	89653858	NA
chr10	50623965	50625407	SGMS1		chr11	57667061	57668264	ZDHHC5		chr10	89701029	89702452	KIF20B
chr10	58266464	58269414	CISD1		chr11	57698593	57699470	MED19		chr10	90920903	90921920	ANKRD1
chr10	58334822	58336192	UBE2D1		chr11	57711582	57712899	MED19		chr10	91409241	91411030	HECTD2
chr10	58384974	58386079	TFAM		chr11	57741083	57741851	SELENOH		chr10	91652327	91652911	GAPDHP28
chr10	58413945	58416002	TFAM		chr11	57778333	57778934	CTNND1		chr10	91923393	91924371	BTAF1
chr10	58435213	58435769	TFAM		chr11	58578219	58579987	LPXN		chr10	92290538	92291697	CPEB3
chr10	58468182	58469260	BICC1		chr11	58627838	58628749	NA		chr10	92592345	92593323	KIF11
chr10	58512671	58514020	BICC1		chr11	59142399	59143323	FAM111A		chr10	92643855	92644871	RN7SL644P
chr10	58555345	58556027	BICC1		chr11	59550323	59551318	NA		chr10	92892094	92893166	NA
chr10	58599292	58600741	BICC1		chr11	59615757	59616455	OSBP		chr10	93420902	93421763	MYOF
chr10	58607900	58608749	BICC1		chr11	59668081	59669881	PATL1		chr10	93435817	93436333	MYOF
chr10	58617389	58618869	BICC1		chr11	59680269	59681677	NA		chr10	93437016	93438329	MYOF
chr10	58630009	58630613	BICC1		chr11	59688865	59689468	NA		chr10	93445310	93446230	MYOF
chr10	58838834	58839609	RN7SKP196		chr11	59754941	59757102	STX3		chr10	93458475	93459278	MYOF
chr10	58844090	58846551	RN7SKP196		chr11	59776141	59776942	FABP5P7		chr10	93465590	93466574	MYOF
chr10	58856384	58857183	RN7SKP196		chr11	59810081	59811029	MRPL16		chr10	93746659	93747271	LGI1
chr10	59905160	59907171	CCDC6		chr11	59818926	59820353	MRPL16		chr10	94397430	94398350	TBC1D12
chr10	60778030	60779327	CDK1		chr11	60169260	60169763	LINC02705		chr10	94402291	94404045	TBC1D12
chr10	60942838	60945124	RHOBTB1		chr11	60872995	60873590	ZP1		chr10	94544794	94546418	HELLS
chr10	61902479	61904044	ARID5B		chr11	60905828	60906804	PRPF19		chr10	94997800	94998645	CYP2C59P
chr10	62049032	62049560	ARID5B		chr11	60915107	60915655	TMEM109		chr10	95229115	95230233	NA
chr10	62054151	62054991	ARID5B		chr11	61160580	61161926	VPS37C		chr10	95394150	95394618	SORBS1
chr10	62093869	62094417	ARID5B		chr11	61193822	61196082	PGA3		chr10	95395651	95396643	SORBS1
chr10	62804304	62806085	ADO		chr11	61293971	61294977	VWCE		chr10	95406474	95407578	SORBS1
chr10	62816303	62818161	EGR2		chr11	61391250	61392889	TMEM216		chr10	95431513	95432497	SORBS1
chr10	63132878	63135160	NRBF2		chr11	61429225	61430101	CPSF7		chr10	95628517	95629617	ALDH18A1
chr10	63251702	63253712	JMJD1C		chr11	61529420	61530361	SYT7		chr10	95655493	95657048	ALDH18A1
chr10	63268840	63269409	JMJD1C		chr11	61792166	61793343	FADS2		chr10	95693148	95694276	TCTN3
chr10	63464571	63466457	JMJD1C		chr11	61814795	61817240	FADS2		chr10	96244162	96244853	BLNK
chr10	63520765	63522121	REEP3		chr11	61961694	61964238	FTH1		chr10	96306339	96307210	NA
chr10	63629265	63630954	NA		chr11	62012547	62013909	NA		chr10	96415834	96416687	TLL2
chr10	67849394	67850502	NA		chr11	62123744	62124919	INCENP		chr10	96673262	96675235	PIK3AP1
chr10	67884141	67886068	SIRT1		chr11	62241874	62242714	SCGB1D2		chr10	96719286	96721474	PIK3AP1
chr10	68074128	68075497	HERC4		chr11	62426415	62427255	NA		chr10	96831915	96833963	LCOR
chr10	68231121	68232029	ATOH7		chr11	62512991	62515267	AHNAK		chr10	97291899	97292875	ARHGAP19
chr10	68260924	68261707	KRT19P4		chr11	62535118	62536128	AHNAK		chr10	97311215	97312019	RPL12P27
chr10	68331497	68333019	HNRNPH3		chr11	62545252	62546979	AHNAK		chr10	97318570	97319791	FRAT1
chr10	68406258	68407806	RUFY2		chr11	62553233	62553900	AHNAK		chr10	97334589	97335453	FRAT2
chr10	68526747	68528044	SLC25A16		chr11	62573857	62574412	EEF1G		chr10	97411346	97411840	Y_RNA
chr10	68720963	68722071	CCAR1		chr11	62591493	62592450	TUT1		chr10	97445780	97446779	ZDHHC16
chr10	68900571	68901992	DDX50		chr11	62612404	62613520	ROM1		chr10	97491281	97492210	MMS19
chr10	68955541	68957334	DDX21		chr11	62621453	62622450	B3GAT3		chr10	97497783	97499551	MMS19
chr10	68988406	68989592	KIFBP		chr11	62645845	62647362	GANAB		chr10	97539717	97541265	ANKRD2
chr10	69061105	69062542	SRGN		chr11	62664784	62666141	SNORA57		chr10	97560814	97562158	ANKRD2
chr10	69123375	69125143	VPS26A		chr11	62671367	62672454	LBHD1		chr10	97574419	97575355	ANKRD2
chr10	69179369	69181182	SUPV3L1		chr11	62705541	62706613	BSCL2		chr10	97583997	97585792	HOGA1
chr10	69219819	69220897	HKDC1		chr11	62727135	62727941	HNRNPUL2		chr10	97632853	97634195	MORN4
chr10	69221896	69222887	HKDC1		chr11	62753818	62754482	ZBTB3		chr10	97640306	97641682	PI4K2A
chr10	70145344	70147208	TYSND1		chr11	62786388	62787815	TMEM179B		chr10	97676723	97677418	AVPI1
chr10	70169691	70171011	SAR1A		chr11	62791203	62792398	TMEM223		chr10	97686676	97687987	AVPI1
chr10	70227561	70228176	PPA1		chr11	62805141	62805831	NXF1		chr10	97713237	97715206	MARVELD1
chr10	70232177	70233916	PPA1		chr11	62822103	62823932	STX5		chr10	97736766	97738110	ZFYVE27
chr10	70405060	70406072	EIF4EBP2		chr11	62831118	62832753	STX5		chr10	97869165	97870008	GOLGA7B
chr10	70815777	70816961	SGPL1		chr11	62840789	62842042	WDR74		chr10	97881961	97883276	CRTAC1
chr10	70887364	70888703	PCBD1		chr11	62850463	62851793	SNORD22		chr10	97888628	97890267	CRTAC1
chr10	71319111	71320076	SLC29A3		chr11	62880546	62881946	SLC3A2		chr10	98039749	98040702	CRTAC1
chr10	71376812	71377794	NA		chr11	62889079	62891233	SLC3A2		chr10	98142298	98143001	R3HCC1L
chr10	71766768	71767703	VSIR		chr11	63613572	63614697	PLAAT3		chr10	98150482	98151032	R3HCC1L
chr10	71772339	71773951	VSIR		chr11	63622367	63623105	PLAAT3		chr10	98246489	98247666	NA
chr10	71805412	71808141	CDH23		chr11	63681086	63682098	RTN3		chr10	98269042	98270051	LOXL4
chr10	71811485	71813245	PSAP		chr11	63888321	63889055	MARK2		chr10	98322972	98323816	LOXL4
chr10	71850572	71851645	PSAP		chr11	63907356	63908413	RCOR2		chr10	98414441	98415963	PYROXD2
chr10	71998129	71999074	CHST3		chr11	63938138	63939176	NAA40		chr10	98430930	98431640	HPS1
chr10	72109090	72109719	SPOCK2		chr11	63974325	63975037	COX8A		chr10	98444230	98445381	HPS1
chr10	72145909	72146846	ASCC1		chr11	63998641	63999788	MACROD1		chr10	99337119	99338216	CNNM1
chr10	72215543	72216455	ASCC1		chr11	64173525	64174069	MACROD1		chr10	99430311	99431451	GOT1
chr10	72243962	72244913	ANAPC16		chr11	64185387	64186265	STIP1		chr10	99620299	99621737	SLC25A28
chr10	72273090	72276826	DDIT4		chr11	64225536	64226810	TRPT1		chr10	99658947	99660250	ENTPD7
chr10	72297249	72298371	DDIT4		chr11	64240878	64242598	FKBP2		chr10	99731822	99732955	COX15
chr10	72328077	72329977	DNAJB12		chr11	64268620	64270463	GPR137		chr10	99905486	99907080	DNMBP
chr10	72331689	72332379	DNAJB12		chr11	64304404	64306742	ESRRA		chr10	100057404	100057862	CPN1
chr10	72353819	72355374	DNAJB12		chr11	64322554	64324168	PRDX5		chr10	100364652	100365528	OLMALINC
chr10	72363848	72365129	DNAJB12		chr11	64342201	64342977	CCDC88B		chr10	100373070	100374470	OLMALINC
chr10	72625060	72626355	MICU1		chr11	64373013	64373555	MIR1237		chr10	100696841	100697847	Metazoa_SRP
chr10	72691959	72692952	MCU		chr11	64555490	64556052	SLC22A11		chr10	100709717	100710647	PAX2
chr10	72812540	72813330	NA		chr11	64758773	64760716	PYGM		chr10	100744636	100746812	PAX2
chr10	72980469	72982410	RPL17P50		chr11	64762219	64763765	PYGM		chr10	100912231	100913497	SLF2
chr10	73095811	73097214	P4HA1		chr11	64767679	64769087	SF1		chr10	101353568	101354918	BTRC
chr10	73110191	73111721	NUDT13		chr11	64777539	64779162	SF1		chr10	101600910	101602260	MIR3158-1
chr10	73167613	73168884	ECD		chr11	64876859	64877567	EHD1		chr10	101818135	101819309	OGA
chr10	73246733	73247675	DNAJC9		chr11	64878219	64878974	EHD1		chr10	101830180	101831437	KCNIP2
chr10	73251746	73253553	MRPS16		chr11	64887881	64889282	EHD1		chr10	102132576	102134602	PPRC1
chr10	73358210	73358968	CFAP70		chr11	65013666	65014765	ARL2		chr10	102151734	102152837	NOLC1
chr10	73406545	73407399	ANXA7		chr11	65027147	65027819	SNX15		chr10	102245005	102246693	GBF1
chr10	73413071	73414576	ANXA7		chr11	65040839	65041665	SAC3D1		chr10	102501996	102503040	ACTR1A
chr10	73495340	73496353	PPP3CB		chr11	65096053	65096946	VPS51		chr10	102629333	102630526	NA
chr10	73625052	73626381	USP54		chr11	65110249	65110765	VPS51		chr10	102665801	102666616	TRIM8
chr10	73730197	73730835	BMS1P4-AGAP5		chr11	65111536	65112113	TM7SF2		chr10	102675578	102676489	TRIM8
chr10	73743809	73744961	SEC24C		chr11	65117509	65118075	ZNHIT2		chr10	102687025	102687452	ARL3
chr10	73771598	73773396	FUT11		chr11	65134295	65135441	SYVN1		chr10	102713601	102715269	ARL3
chr10	73785226	73786383	ZSWIM8		chr11	65150755	65151276	RNU2-23P		chr10	102731320	102732271	SFXN2
chr10	73799052	73799600	ZSWIM8		chr11	65180977	65182501	CAPN1		chr10	102743622	102744887	WBP1L
chr10	73810790	73812054	NDST2		chr11	65213576	65214351	SLC22A20P		chr10	102758589	102759266	WBP1L
chr10	73827396	73827961	CAMK2G		chr11	65314492	65315769	CDC42EP2		chr10	102772063	102772801	WBP1L
chr10	73873993	73875087	CAMK2G		chr11	65316841	65317626	CDC42EP2		chr10	102776814	102777693	WBP1L
chr10	73906657	73907198	PLAU		chr11	65333623	65334519	DPF2		chr10	102813901	102815813	RNU6-1231P
chr10	73965641	73966732	VCL		chr11	65354306	65355389	TIGD3		chr10	102837049	102838113	CYP17A1
chr10	73997714	73999593	VCL		chr11	65381876	65382881	SLC25A45		chr10	102854018	102854707	BORCS7
chr10	74022913	74026035	VCL		chr11	65417355	65419290	NEAT1		chr10	102855692	102856357	NA
chr10	74150287	74151846	ADK		chr11	65426739	65430319	NEAT1		chr10	102917348	102918611	CNNM2
chr10	74176240	74177299	ADK		chr11	65436009	65436849	MIR612		chr10	103053660	103054660	CNNM2
chr10	74825854	74827321	KAT6B		chr11	65445245	65447303	NA		chr10	103101919	103102708	NT5C2
chr10	75111163	75112555	SAMD8		chr11	65448303	65449580	NA		chr10	103230629	103231849	RPEL1
chr10	75209956	75211638	VDAC2		chr11	65454416	65455537	NA		chr10	103241157	103242269	RPEL1
chr10	75233357	75236087	COMTD1		chr11	65470836	65472334	LINC02736		chr10	103395488	103397268	PDCD11
chr10	75401370	75403492	ZNF503		chr11	65476423	65478021	LINC02736		chr10	103491398	103492571	NEURL1
chr10	75409072	75409890	NA		chr11	65479224	65479743	LINC02736		chr10	103504069	103504750	NEURL1
chr10	77898180	77899228	DLG5		chr11	65487596	65489866	LINC02736		chr10	103758973	103759962	SH3PXD2A-AS1
chr10	78033599	78034337	RPS24		chr11	65506627	65508503	NA		chr10	103766835	103767681	SH3PXD2A-AS1
chr10	78302843	78303559	LINC00856		chr11	65522080	65523386	SCYL1		chr10	103908003	103908794	STN1
chr10	78972469	78974965	ZMIZ1-AS1		chr11	65537220	65538619	SCYL1		chr10	103917581	103918671	STN1
chr10	79083960	79085336	ZMIZ1		chr11	65595106	65596432	KCNK7		chr10	103966665	103968157	SLK
chr10	79298858	79300352	ZMIZ1		chr11	65615094	65615715	MAP3K11		chr10	104120822	104122532	SFR1
chr10	79347352	79348513	PPIF		chr11	65637822	65639019	SIPA1		chr10	104231579	104232909	CFAP43
chr10	79444549	79446013	ZCCHC24		chr11	65652565	65653317	SIPA1		chr10	104268279	104269423	GSTO2
chr10	80078630	80079456	TMEM254		chr11	65711927	65712904	KAT5		chr10	105187040	105187834	SORCS3
chr10	80143895	80145647	PLAC9		chr11	65717813	65720890	RNASEH2C		chr10	107559758	107560339	RNA5SP326
chr10	80158582	80160811	ANXA11		chr11	65849282	65853630	CFL1		chr10	109726402	109727084	XIAPP1
chr10	80196254	80197000	ANXA11		chr11	65859366	65860937	MUS81		chr10	109831650	109832623	RPL21P91
chr10	80203553	80205937	ANXA11		chr11	65873362	65873989	EFEMP2		chr10	109851974	109853366	RNU4-5P
chr10	80407775	80409255	PRXL2A		chr11	65890494	65891952	CCDC85B		chr10	109886903	109887658	XPNPEP1
chr10	80453814	80455480	TSPAN14		chr11	65895601	65897112	FOSL1		chr10	109898256	109899474	XPNPEP1
chr10	80505469	80506494	TSPAN14		chr11	65915111	65916013	C11orf68		chr10	109922213	109923693	XPNPEP1
chr10	84139280	84140808	GHITM		chr11	65988875	65989759	NA		chr10	110007091	110008905	ADD3
chr10	84166427	84167332	CERNA2		chr11	66100395	66101229	PACS1		chr10	110036784	110037596	ADD3
chr10	84328194	84329480	CCSER2		chr11	66256866	66258492	KLC2		chr10	110209837	110211444	MXI1
chr10	86163631	86164544	MIR346		chr11	66288568	66289704	YIF1A		chr10	110272912	110274003	MXI1
chr10	86399956	86403378	NA		chr11	66311941	66313093	NA		chr10	110304290	110305478	SMNDC1
chr10	86520798	86522263	WAPL		chr11	66335603	66337211	RIN1		chr10	110358954	110359797	SMNDC1
chr10	86710853	86712399	LDB3		chr11	66466673	66467504	PELI3		chr10	110398289	110399789	HMGB3P5
chr10	86755672	86757623	BMPR1A		chr11	66479413	66480732	DPP3		chr10	110407265	110408157	HMGB3P5
chr10	86862406	86863102	RPAP2P1		chr11	66529513	66532429	BBS1		chr10	110414214	110415106	HMGB3P5
chr10	87038084	87039226	RNU6-529P		chr11	66545754	66546305	ZDHHC24		chr10	110459783	110461134	HMGB3P5
chr10	87094058	87095853	SHLD2		chr11	66570096	66570738	CTSF		chr10	110487233	110488552	DUSP5-DT
chr10	87342322	87343244	NUTM2A-AS1		chr11	66616151	66618286	RBM14		chr10	110566627	110568571	SMC3
chr10	87504505	87505849	MINPP1		chr11	66625720	66626375	RBM14		chr10	110636745	110637904	Y_RNA
chr10	87660045	87660984	PAPSS2		chr11	66637939	66639459	RBM4		chr10	110764088	110765440	RNA5SP327
chr10	87735167	87735878	PAPSS2		chr11	66677612	66678735	RBM4B		chr10	110802097	110803316	RBM20
chr10	87767238	87767641	ATAD1		chr11	66843021	66843807	RCE1		chr10	110851962	110853174	NA
chr10	87817411	87819166	ATAD1		chr11	67062340	67063006	RHOD		chr10	110871487	110872945	PDCD4
chr10	87842268	87842754	ATAD1		chr11	67302100	67304177	SSH3		chr10	110918524	110919797	SHOC2
chr10	87862068	87863838	PTEN		chr11	67317275	67318060	RAD9A		chr10	111076044	111077429	ADRA2A
chr10	88386915	88387461	NA		chr11	67373802	67375155	CLCF1		chr10	112688772	112689661	NA
chr10	88879960	88881304	STAMBPL1		chr11	67401383	67402074	PPP1CA		chr10	112756615	112757518	NA
chr10	88989921	88991388	FAS		chr11	67442898	67443866	CORO1B		chr10	112811649	112812686	NA
chr10	89251236	89252097	LIPA		chr11	67489194	67492078	MIR6752		chr10	112898387	112899822	NA
chr10	89392063	89393303	IFIT1		chr11	67497870	67498821	PITPNM1		chr10	112949590	112950352	TCF7L2
chr10	89413732	89415397	LIPA		chr11	67592415	67594218	GSTP1		chr10	113073551	113074308	TCF7L2
chr10	89515558	89516386	SLC16A12		chr11	67606348	67607083	NDUFV1		chr10	113106923	113107696	TCF7L2
chr10	89555869	89556841	SLC16A12		chr11	67805326	67806057	FAM86C2P		chr10	113551916	113553899	HABP2
chr10	89643920	89645820	PANK1		chr11	68019696	68021553	ALDH3B1		chr10	114172840	114175060	CCDC186
chr10	89653079	89653885	NA		chr11	68030216	68030754	NDUFS8		chr10	114507274	114508089	NA
chr10	89701121	89701895	KIF20B		chr11	68038223	68039056	TCIRG1		chr10	114526259	114527227	ABLIM1
chr10	91220330	91221574	PCGF5		chr11	68052120	68054301	NA		chr10	114597698	114598154	ABLIM1
chr10	91409414	91411135	HECTD2		chr11	68106278	68107673	CHKA		chr10	114612934	114613943	ABLIM1
chr10	91632616	91633446	PPP1R3C		chr11	68145221	68147516	NA		chr10	114631967	114633734	ABLIM1
chr10	91798254	91799479	TNKS2		chr11	68354183	68354926	LRP5		chr10	114638639	114639950	ABLIM1
chr10	91923412	91924434	BTAF1		chr11	68460197	68460984	PPP6R3		chr10	114681330	114682005	ABLIM1
chr10	91931518	91932144	BTAF1		chr11	69087910	69089618	MIR3164		chr10	114696586	114697666	PPIAP19
chr10	92290377	92292560	CPEB3		chr11	69094018	69095524	NA		chr10	114749082	114749899	NA
chr10	92355505	92356764	MARCHF5		chr11	69100640	69101908	NA		chr10	116098222	116099575	GFRA1
chr10	92572789	92574992	IDE		chr11	69496865	69497827	LINC01488		chr10	116693909	116695053	HSPA12A
chr10	92592512	92593338	KIF11		chr11	69644217	69644853	CCND1		chr10	116704999	116706146	HSPA12A
chr10	92689139	92690751	HHEX		chr11	69654480	69655127	LTO1		chr10	116721707	116723299	HSPA12A
chr10	92848290	92849469	EXOC6		chr11	70270117	70271405	PPFIA1		chr10	116752724	116754271	RPL5P27
chr10	93436105	93437976	MYOF		chr11	70343781	70344430	PPFIA1		chr10	116765696	116767643	RPL5P27
chr10	93445533	93446338	MYOF		chr11	70389605	70390273	NA		chr10	116887965	116889094	ENO4
chr10	93482196	93483127	MYOF		chr11	70398011	70398610	CTTN		chr10	117004397	117006051	SHTN1
chr10	93495804	93496737	CEP55		chr11	70423732	70425214	CTTN		chr10	117239349	117240418	SLC18A2
chr10	93701948	93702952	FRA10AC1		chr11	71252734	71253603	SHANK2		chr10	117374497	117376602	PDZD8
chr10	94362273	94363103	NOC3L		chr11	71286747	71287691	SHANK2		chr10	118045992	118047599	RAB11FIP2
[truncated: 14,310 more rows]

## Sheet: BED PSPC1
BED files of PSPC1 CUT&TAG
chr	start	end	gene
chr1	804840	805040	LINC01409
chr1	827285	827772	LINC00115
chr1	910634	912587	NA
chr1	938096	939065	SAMD11
chr1	999520	1001307	ISG15
chr1	1006038	1007001	NA
chr1	1013014	1013993	ISG15
chr1	1019268	1020197	AGRN
chr1	1063603	1064816	NA
chr1	1069208	1070752	RNF223
chr1	1079406	1080518	C1orf159
chr1	1130076	1130938	LINC01342
chr1	1208021	1208761	TNFRSF18
chr1	1217902	1218415	SDF4
chr1	1230729	1231004	SDF4
chr1	1231459	1232472	SDF4
chr1	1264647	1266046	UBE2J2
chr1	1307473	1309303	ACAP3
chr1	1344683	1345314	DVL1
chr1	1347688	1348634	DVL1
chr1	1359720	1361185	MXRA8
chr1	1504579	1506206	NA
chr1	1580061	1580590	NA
chr1	1615111	1616276	MIB2
chr1	1686157	1687322	SLC35E2B
chr1	1724182	1724708	CDK11A
chr1	1740860	1741535	SLC35E2A
chr1	1757832	1760030	NADK
chr1	1777678	1779581	NADK
chr1	1788770	1789574	GNB1
chr1	1832723	1833726	GNB1
chr1	1833921	1834803	GNB1
chr1	1882773	1883584	GNB1
chr1	1890799	1892291	GNB1
chr1	1896872	1897821	NA
chr1	1906041	1906833	CALML6
chr1	1908817	1909682	CALML6
chr1	1918919	1919834	TMEM52
chr1	1959552	1960423	CFAP74
chr1	1976656	1978164	CFAP74
chr1	1988619	1989760	CFAP74
chr1	2008930	2009766	CFAP74
chr1	2088200	2088914	PRKCZ
chr1	2097641	2098619	PRKCZ
chr1	2179524	2181203	PRKCZ-AS1
chr1	2199230	2199872	FAAP20
chr1	2204816	2205368	FAAP20
chr1	2208258	2208944	FAAP20
chr1	2227698	2228064	SKI
chr1	2240129	2241036	SKI
chr1	2242913	2243842	SKI
chr1	2411859	2413098	PEX10
chr1	2451551	2453116	PLCH2
chr1	2457811	2458462	PLCH2
chr1	2474824	2475542	PLCH2
chr1	2547868	2549154	NA
chr1	2555081	2557617	TNFRSF14
chr1	2566123	2566703	NA
chr1	2578135	2578804	NA
chr1	2585613	2587100	PRXL2B
chr1	2919058	2919744	NA
chr1	3136760	3137759	NA
chr1	3213640	3214280	NA
chr1	3307245	3307894	NA
chr1	3312885	3313673	NA
chr1	3369739	3370329	NA
chr1	3453225	3454814	ARHGEF16
chr1	3459490	3461151	ARHGEF16
chr1	3471126	3472343	ARHGEF16
chr1	3494942	3496659	MEGF6
chr1	3503604	3505464	MEGF6
chr1	3509984	3510938	MEGF6
chr1	3515937	3516808	MEGF6
chr1	3604282	3605329	MEGF6
chr1	3613418	3614550	MEGF6
chr1	3624140	3625840	TPRG1L
chr1	3668714	3669179	TP73-AS3
chr1	3671208	3672576	TP73-AS3
chr1	3677329	3677936	TP73
chr1	3759640	3760006	CCDC27
chr1	3774818	3776233	SMIM1
chr1	3811087	3811777	CEP104
chr1	3899727	3900925	C1orf174
chr1	4644532	4645758	AJAP1
chr1	4650231	4650918	AJAP1
chr1	4656018	4656915	AJAP1
chr1	5551333	5552305	NA
chr1	5611614	5612523	NA
chr1	5845254	5845977	MIR4689
chr1	6025391	6028535	KCNAB2
chr1	6059565	6060539	KCNAB2
chr1	6156859	6158281	CHD5
chr1	6167223	6167906	CHD5
chr1	6198972	6199841	RPL22
chr1	6224608	6225998	ICMT
chr1	6257481	6257986	GPR153
chr1	6273006	6274065	GPR153
chr1	6344377	6345553	ACOT7
chr1	6359139	6360007	ACOT7
chr1	6385269	6386801	ACOT7
chr1	6393124	6394529	ACOT7
chr1	6415448	6416964	HES2
chr1	6422799	6423850	HES2
chr1	6429828	6430627	MIR4252
chr1	6515492	6516484	PLEKHG5
chr1	6579238	6580378	ZBTB48
chr1	6598937	6599937	KLHL21
chr1	6612756	6613981	PHF13
chr1	6653185	6654405	DNAJC11
chr1	6686359	6686776	DNAJC11
chr1	6697134	6698257	DNAJC11
chr1	6784282	6785460	CAMTA1
chr1	6979973	6981139	NA
chr1	7172398	7173476	RNU1-8P
chr1	7265773	7266906	RNU1-8P
chr1	7267357	7268340	RNU1-8P
chr1	7298973	7299945	CAMTA1-IT1
chr1	7401829	7402417	CAMTA1-AS2
chr1	7419231	7420222	CAMTA1-AS1
chr1	7470906	7471932	CAMTA1-AS1
chr1	7478938	7479726	CAMTA1-AS1
chr1	7515188	7516042	CAMTA1-AS1
chr1	7528775	7529418	CAMTA1-AS1
chr1	7538095	7538754	CAMTA1-AS1
chr1	7552210	7552988	CAMTA1-AS1
chr1	7608680	7609586	NA
chr1	7620928	7622115	NA
chr1	7698560	7699303	NA
chr1	7704528	7705011	NA
chr1	7783519	7784805	PER3
chr1	7899343	7900266	TNFRSF9
chr1	8004258	8005594	NA
chr1	8052078	8052897	NA
chr1	8077108	8077871	NA
chr1	8087219	8087688	NA
chr1	8117830	8118553	NA
chr1	8137818	8138335	NA
chr1	8141512	8142294	NA
chr1	8154411	8155264	NA
chr1	8184246	8184756	NA
chr1	8197625	8198222	LINC01714
chr1	8211597	8212769	LINC01714
chr1	8343207	8344171	RERE
chr1	8381851	8382481	RERE
chr1	8396381	8397378	RERE
chr1	8402006	8402836	RERE
chr1	8411839	8412911	RERE
chr1	8419769	8420564	RERE
chr1	8483066	8483415	NA
chr1	8515048	8515622	NA
chr1	8702952	8703735	RERE
chr1	8742597	8743020	RPL7P11
chr1	8808640	8809306	NA
chr1	8825880	8826719	RPL23AP19
chr1	8873627	8874460	ENO1
chr1	8899789	8900413	HMGN2P17
chr1	8902667	8903351	NA
chr1	8974029	8974976	RN7SL451P
chr1	9001396	9002581	RN7SL451P
chr1	9067120	9067764	SLC2A5
chr1	9112813	9113571	GPR157
chr1	9126961	9129717	GPR157
chr1	9162411	9164538	MIR34A
chr1	9195795	9197199	MIR34AHG
chr1	9268971	9269992	H6PD
chr1	9275067	9276129	H6PD
chr1	9280414	9281205	SPSB1
chr1	9289897	9290909	SPSB1
chr1	9302801	9303764	SPSB1
chr1	9315110	9316477	SPSB1
chr1	9321228	9322228	SPSB1
chr1	9374807	9375617	SPSB1
chr1	9411725	9414023	NA
chr1	9428332	9429576	LINC02606
chr1	9438025	9439490	RNA5SP40
chr1	9476499	9477843	NA
chr1	9488284	9489046	NA
chr1	9500862	9501672	NA
chr1	9539179	9540349	SLC25A33
chr1	9561546	9562175	NA
chr1	9562945	9563254	NA
chr1	9671252	9672067	NA
chr1	9687213	9688538	PIK3CD
chr1	9700189	9700853	PIK3CD
chr1	9718845	9719907	PIK3CD
chr1	9766594	9767283	MZT1P1
chr1	9796401	9797524	MZT1P1
chr1	9808762	9809874	CLSTN1
chr1	9825225	9826002	CLSTN1
chr1	9864535	9865744	CTNNBIP1
chr1	9892449	9893506	CTNNBIP1
chr1	9910160	9910995	CTNNBIP1
chr1	9942522	9943788	LZIC
chr1	10018396	10019457	UBE4B
chr1	10032559	10033783	UBE4B
chr1	10045843	10046754	NA
chr1	10057234	10058327	PGAM1P11
chr1	10073976	10074899	PGAM1P11
chr1	10192212	10193114	UBE4B
chr1	10209761	10210651	KIF1B
chr1	10495540	10496547	PEX14
chr1	10508241	10509173	PEX14
chr1	10599202	10600209	NA
chr1	10605966	10606545	NA
chr1	10617814	10618399	RN7SL614P
chr1	10665729	10666495	CASZ1
chr1	10890793	10891785	HSPE1P24
chr1	10975456	10976479	C1orf127
chr1	11034290	11034830	TARDBP
chr1	11078724	11079381	EXOSC10
chr1	11134046	11135065	MTOR
chr1	11179868	11180865	ANGPTL7
chr1	11204917	11205344	ANGPTL7
chr1	11267077	11268151	MTOR
chr1	11300594	11301265	NA
chr1	11321586	11322430	NA
chr1	11333541	11334137	NA
chr1	11339771	11340516	NA
chr1	11470745	11471588	DISP3
chr1	11483956	11484638	DISP3
chr1	11651261	11652250	FBXO2
chr1	11692691	11694137	DRAXIN
chr1	11707316	11708957	DRAXIN
chr1	11729312	11730303	AGTRAP
chr1	11735634	11737124	AGTRAP
chr1	11785087	11785409	C1orf167
chr1	11805302	11806723	CLCN6
chr1	11901341	11902058	NA
chr1	11908326	11909687	NA
chr1	11918768	11919184	KIAA2013
chr1	11926382	11927061	KIAA2013
chr1	11979760	11980834	MFN2
chr1	11990260	11991475	MFN2
chr1	12001959	12002666	MFN2
chr1	12019154	12020339	MIIP
chr1	12039732	12041106	RN7SL649P
chr1	12153248	12153799	MIR7846
chr1	12165115	12166047	MIR7846
chr1	12177971	12178761	TNFRSF1B
chr1	12342380	12343106	VPS13D
chr1	12379232	12379840	VPS13D
chr1	12454057	12455304	VPS13D
chr1	12477980	12478897	VPS13D
chr1	12486197	12487350	VPS13D
chr1	12549419	12550595	RNU6ATAC18P
chr1	12556295	12556802	RNU6ATAC18P
chr1	12572387	12574330	RNU6ATAC18P
chr1	12588100	12588886	DHRS3
chr1	12595056	12596772	DHRS3
chr1	12597759	12598366	DHRS3
chr1	12615990	12616960	DHRS3
chr1	12636087	12637037	AADACL4
chr1	12851628	12852409	HNRNPCL1
chr1	13921475	13922955	KAZN
chr1	13992920	13993315	KAZN
chr1	14017248	14018384	RNU6-1265P
chr1	14055239	14056129	RNU6-1265P
chr1	14064414	14065387	RNU6-1265P
chr1	14108919	14109336	RNU6-1265P
chr1	14117659	14118196	RNU6-1265P
chr1	14174441	14175968	RNU6-1265P
chr1	14190277	14191077	RNU6-1265P
chr1	14296383	14297395	NA
chr1	14333897	14335541	KAZN-AS1
chr1	14345585	14346789	KAZN-AS1
chr1	14440340	14441437	KAZN-AS1
chr1	14553288	14554316	KAZN
chr1	14605894	14607107	KAZN
chr1	14700970	14701490	TBCAP2
chr1	14723065	14723784	TBCAP2
chr1	14731589	14732630	TBCAP2
chr1	14742120	14743156	NA
chr1	14765421	14766478	NA
chr1	14849983	14851290	NA
chr1	14909988	14910578	KAZN
chr1	14923678	14924594	KAZN
chr1	14968301	14969247	KAZN
chr1	14976172	14977863	KAZN
chr1	14996022	14997147	KAZN
chr1	15027694	15028885	KAZN
chr1	15056667	15057308	TMEM51-AS1
chr1	15106242	15107068	TMEM51-AS1
chr1	15158008	15159336	TMEM51
chr1	15168547	15168996	C1orf195
chr1	15171967	15173005	C1orf195
chr1	15178772	15179706	C1orf195
chr1	15189514	15190598	MFFP1
chr1	15200220	15201136	MFFP1
chr1	15201763	15202522	MFFP1
chr1	15206463	15206986	MFFP1
chr1	15344715	15345296	FHAD1
chr1	15356181	15357196	FHAD1
chr1	15409245	15410303	EFHD2
chr1	15432513	15433743	CTRC
chr1	15526497	15527179	DNAJC16
chr1	15601404	15601951	NA
chr1	15602984	15604176	NA
chr1	15616832	15618545	DDI2
chr1	15678557	15678955	NA
chr1	15763969	15764839	FBLIM1
chr1	15788037	15788977	RPL12P14
chr1	15798995	15801338	RPL12P14
chr1	15834416	15836312	SPEN
chr1	15846832	15847932	SPEN
chr1	15916326	15917119	NA
chr1	15924520	15925287	NA
chr1	15938876	15939878	SPEN
chr1	15984267	15984638	NA
chr1	16068407	16068833	FAM131C
chr1	16088634	16089451	FAM131C
chr1	16122191	16123437	EPHA2
chr1	16145018	16146743	EPHA2
chr1	16158242	16159463	NA
chr1	16164140	16165156	NA
chr1	16173195	16174044	NA
chr1	16175805	16176231	NA
chr1	16181682	16182861	ARHGEF19-AS1
chr1	16188711	16189692	ARHGEF19-AS1
chr1	16254458	16255072	FBXO42
chr1	16440121	16441299	NECAP2
chr1	16534857	16535218	LINC01783
chr1	16620877	16621460	NA
chr1	16677889	16678364	EIF1AXP1
chr1	16717559	16717922	ESPNP
chr1	16727274	16727897	ESPNP
chr1	16772624	16772935	MST1L
chr1	16872705	16873004	NA
chr1	16904792	16906271	NA
chr1	16913123	16914225	CROCC
chr1	16947976	16948820	CROCC
chr1	16960713	16961187	CROCC
chr1	17003616	17004381	ATP13A2
chr1	17053807	17054770	SDHB
chr1	17061645	17062368	SDHB
chr1	17080998	17082055	PADI2
chr1	17096781	17097591	PADI2
chr1	17127837	17129097	PADI2
chr1	17162390	17163288	LINC02783
chr1	17167720	17168772	LINC02783
chr1	17189711	17190694	LINC02783
chr1	17198453	17199515	NA
chr1	17207609	17208392	PADI1
chr1	17218414	17219658	PADI1
chr1	17226266	17227227	PADI1
chr1	17232656	17234185	PADI1
chr1	17236961	17237602	PADI1
chr1	17250207	17251443	PADI3
chr1	17274725	17275810	MIR3972
chr1	17287260	17288215	MIR3972
chr1	17369325	17369908	PADI6
chr1	17408091	17408551	RCC2
chr1	17494124	17494739	ARHGEF10L
chr1	17502232	17503333	ARHGEF10L
chr1	17520069	17520493	ARHGEF10L
chr1	17523369	17524107	ARHGEF10L
chr1	17545196	17546137	ARHGEF10L
chr1	17550956	17552455	ARHGEF10L
chr1	17559269	17560667	ARHGEF10L
chr1	17569220	17570363	ARHGEF10L
chr1	17579844	17580990	ARHGEF10L
chr1	17591027	17591561	ARHGEF10L
chr1	17591818	17592482	ARHGEF10L
chr1	17599215	17600363	ARHGEF10L
chr1	17624312	17625531	ARHGEF10L
chr1	17633684	17634176	ARHGEF10L
chr1	17768617	17769263	ACTL8
chr1	17801989	17802777	ACTL8
chr1	17818741	17819757	ACTL8
chr1	17861649	17862176	ACTL8
chr1	17878918	17879521	ACTL8
chr1	18148666	18149642	IGSF21-AS1
chr1	18182258	18183287	IGSF21-AS1
chr1	18336661	18337167	IGSF21
chr1	18339111	18339696	IGSF21
chr1	18341157	18341773	IGSF21
chr1	18480246	18481693	KLHDC7A
chr1	18505533	18506102	DYNLL1P3
chr1	18533920	18534591	DYNLL1P3
chr1	18548401	18549313	DYNLL1P3
chr1	18719917	18720878	PAX7
chr1	18727943	18729093	PAX7
chr1	18881830	18883038	MIR4695
chr1	18902069	18903221	ALDH4A1
chr1	18912984	18913654	IFFO2
chr1	18926339	18927178	IFFO2
chr1	18938315	18939181	IFFO2
chr1	18955874	18957006	IFFO2
chr1	18965444	18966255	IFFO2
chr1	18997862	18998949	IFFO2
chr1	19009767	19010579	IFFO2
chr1	19110161	19110933	UBR4
chr1	19210215	19210739	UBR4
chr1	19311874	19313252	SLC66A1
chr1	19440308	19440886	RN7SL277P
chr1	19448309	19450086	RN7SL277P
chr1	19468413	19468933	MICOS10
chr1	19485299	19486318	CAPZB
chr1	19508799	19509705	RNU4-28P
chr1	19757815	19758871	TMCO4
chr1	19819634	19820067	RNF186
chr1	19866855	19867335	OTUD3
chr1	19881824	19882892	OTUD3
chr1	20114061	20114708	PLA2G2D
chr1	20279187	20280332	NA
chr1	20411050	20411854	NA
chr1	20426710	20427584	LINC01141
chr1	20470130	20470724	NA
chr1	20495938	20496814	CAMK2N1
chr1	20587152	20588073	CDA
chr1	20612140	20614212	PINK1
chr1	20633283	20634310	PINK1
chr1	20673496	20674016	KIF17
chr1	20696556	20697437	KIF17
chr1	20732196	20733714	SH2D5
chr1	21022304	21022814	RPS15AP6
chr1	21090982	21091677	NA
chr1	21150782	21151108	HSPE1P27
chr1	21205604	21206545	ECE1
chr1	21238291	21240107	ECE1
chr1	21251869	21252472	ECE1
chr1	21261652	21263192	NA
chr1	21297780	21298340	ECE1
chr1	21298652	21299401	ECE1
chr1	21323898	21325727	ECE1
chr1	21329216	21329848	ECE1
chr1	21349836	21350822	ECE1
chr1	21378914	21379803	PPP1R11P1
chr1	21384532	21385781	PPP1R11P1
chr1	21386332	21386830	PPP1R11P1
chr1	21439743	21440411	NBPF3
chr1	21451368	21452000	NBPF3
chr1	21564431	21565538	ALPL
chr1	21586387	21587656	LINC02596
chr1	21604403	21604801	RAP1GAP
chr1	21605623	21606557	RAP1GAP
chr1	21623381	21624208	RAP1GAP
chr1	21626758	21627345	RAP1GAP
chr1	21638541	21639985	RAP1GAP
chr1	21659105	21660091	RAP1GAP
chr1	21676066	21676961	USP48
chr1	21739048	21739516	USP48
chr1	21754248	21755004	USP48
chr1	21791535	21792284	USP48
chr1	21816810	21817444	LDLRAD2
chr1	21869595	21870242	HSPG2
chr1	21921209	21922814	NA
chr1	21933446	21934296	HSPG2
chr1	21956508	21957464	NA
chr1	22005358	22005971	NA
chr1	22018871	22020097	LINC00339
chr1	22024573	22026560	CDC42
chr1	22048312	22049112	CDC42
chr1	22052453	22053089	CDC42
chr1	22262788	22263666	MIR4418
chr1	22288694	22289405	MIR4418
chr1	22412503	22413457	ZBTB40
chr1	22418205	22419347	ZBTB40
chr1	22451444	22452584	ZBTB40
chr1	22689152	22690155	EPHB2
chr1	22739147	22740313	MIR4684
chr1	22747095	22747959	EPHB2
chr1	22750107	22750884	EPHB2
chr1	22828570	22829564	NA
chr1	22870192	22870925	EPHB2
chr1	22872765	22873744	EPHB2
chr1	22969144	22969708	LACTBL1
chr1	23010569	23011426	TEX46
chr1	23122177	23123122	LUZP1
chr1	23177323	23178193	LUZP1
chr1	23188243	23189827	LUZP1
chr1	23196684	23197602	LUZP1
chr1	23343987	23345078	HNRNPR
chr1	23367899	23369201	ZNF436
chr1	23384571	23385636	NA
chr1	23402254	23403454	NA
chr1	23403604	23404318	NA
chr1	23478745	23479412	ASAP3
chr1	23484114	23484795	ASAP3
chr1	23528062	23528855	E2F2
chr1	23548540	23549374	NA
chr1	23554739	23555286	ID3
chr1	23756507	23757463	ELOA
chr1	23799295	23800242	GALE
chr1	23809671	23810183	HMGCL
chr1	23848773	23849781	HMGCL
chr1	23864731	23866057	FUCA1
chr1	23916790	23917478	CNR2
chr1	23951260	23952257	H3P1
chr1	23980049	23981534	SRSF10
chr1	24022491	24023496	NA
chr1	24045908	24047443	NA
chr1	24048308	24049013	NA
chr1	24107712	24109281	MYOM3
chr1	24117637	24118170	MYOM3
chr1	24119982	24120939	MYOM3
chr1	24126022	24126950	MYOM3
chr1	24257303	24258108	LINC02800
chr1	24266314	24267247	GRHL3
chr1	24289702	24290638	GRHL3
chr1	24309581	24310215	GRHL3
chr1	24348016	24348666	GRHL3
chr1	24411712	24412474	STPG1
chr1	24416793	24417400	STPG1
chr1	24459421	24460244	NIPAL3
chr1	24487909	24488949	RCAN3
chr1	24515450	24516226	RCAN3
chr1	24536357	24536947	RCAN3AS
chr1	24605748	24606502	NCMAP
chr1	24642131	24643432	SRRM1
chr1	24683230	24684377	SRRM1
chr1	24699656	24700327	NA
chr1	24744868	24745495	CLIC4
chr1	25003340	25004030	MIR4425
chr1	25139987	25140923	IFITM3P7
chr1	25145800	25146892	IFITM3P7
chr1	25230624	25231091	SYF2
chr1	25233206	25233376	NA
chr1	25477469	25478236	MACO1
chr1	25519142	25520109	LDLRAP1
chr1	25549352	25550702	LDLRAP1
chr1	25694737	25696313	MAN1C1
chr1	25727241	25728247	MAN1C1
chr1	25730607	25731281	MAN1C1
chr1	25736172	25737942	MAN1C1
chr1	25773403	25773783	MAN1C1
chr1	26009850	26010872	NA
chr1	26035878	26037505	EXTL1
chr1	26049527	26050217	NA
chr1	26064250	26065222	TRIM63
chr1	26067361	26068036	TRIM63
chr1	26075543	26076372	TRIM63
chr1	26086152	26086442	TRIM63
chr1	26123268	26123695	PDIK1L
chr1	26169638	26170592	ZNF593
chr1	26219014	26219377	NA
chr1	26288620	26291013	UBXN11
chr1	26349256	26350251	CRYBG2
chr1	26350782	26352445	CRYBG2
chr1	26500122	26501744	DPPA2P2
chr1	26531084	26531581	RPS6KA1
chr1	26533831	26534561	RPS6KA1
chr1	26582332	26583259	RPS6KA1
chr1	26637865	26638441	NA
chr1	26677324	26678011	ARID1A
chr1	26804987	26806112	RN7SL165P
chr1	26848962	26850230	ZDHHC18
chr1	26862675	26863707	SFN
chr1	26899907	26900681	NUDC
chr1	26907314	26908223	NR0B2
chr1	26913789	26914618	NR0B2
chr1	26915230	26915681	NR0B2
chr1	26921279	26922367	NUDC
chr1	26929848	26930704	NUDC
chr1	26990416	26992072	TRNP1
chr1	27000698	27002906	TRNP1
chr1	27009266	27011321	TENT5B
chr1	27031218	27032024	TENT5B
chr1	27054414	27054965	TENT5B
chr1	27059710	27060232	SLC9A1
chr1	27061547	27062359	SLC9A1
chr1	27073760	27074849	SLC9A1
chr1	27105267	27106137	SLC9A1
chr1	27111734	27112836	SLC9A1
chr1	27137302	27138200	SLC9A1
chr1	27342422	27343590	SYTL1
chr1	27372194	27373135	FCN3
chr1	27418294	27419215	GPR3
chr1	27463688	27464359	NA
chr1	27489753	27491005	WASF2
chr1	27542125	27543366	AHDC1
chr1	27563402	27564222	AHDC1
chr1	27568027	27568689	AHDC1
chr1	27575219	27576157	AHDC1
chr1	27650579	27651191	NA
chr1	27725526	27726472	FAM76A
chr1	27772854	27773761	STX12
chr1	27817149	27817671	NA
chr1	27862792	27863851	THEMIS2
chr1	27875013	27875735	THEMIS2
chr1	27883759	27884902	THEMIS2
chr1	27934819	27936241	SMPDL3B
chr1	27959259	27960433	XKR8
chr1	27968594	27969300	XKR8
chr1	28078307	28079612	EYA3
chr1	28088175	28089064	EYA3
chr1	28098789	28100114	SPCS2P4
chr1	28112683	28113374	NA
chr1	28128971	28129707	NA
chr1	28135284	28136033	RNU6-176P
chr1	28144395	28144944	RNU6-176P
chr1	28153175	28153616	RNU6-176P
chr1	28183490	28184291	PTAFR
chr1	28196756	28197895	PTAFR
chr1	28232409	28233357	DNAJC8
chr1	28245634	28245912	NA
chr1	28259130	28259684	SESN2
chr1	28296589	28297348	MED18
chr1	28313585	28314384	MED18
chr1	28326724	28328036	MED18
chr1	28347739	28348729	MED18
chr1	28353606	28354434	PHACTR4
chr1	28425254	28426157	Y_RNA
chr1	28437255	28438446	PHACTR4
chr1	28500840	28501485	RCC1
chr1	28505636	28506660	RCC1
chr1	28513042	28514574	RCC1
chr1	28520208	28521062	RCC1
chr1	28526635	28527443	PRDX3P2
chr1	28581245	28582433	SNHG12
chr1	28589800	28590670	RAB42
chr1	28601292	28602309	RAB42
chr1	28634076	28634811	TAF12
chr1	28642792	28644100	TAF12
chr1	28736401	28737712	YTHDF2
chr1	28762654	28763416	YTHDF2
chr1	28772073	28773408	YTHDF2
chr1	28845912	28846674	NA
chr1	28859854	28861091	NA
chr1	28865846	28866621	NA
chr1	28883720	28885610	EPB41
chr1	28906204	28907122	EPB41
chr1	28966381	28967126	NA
chr1	28971927	28973179	NA
chr1	29105773	29106514	EPB41
chr1	29181423	29182672	SRSF4
chr1	29443928	29445408	NA
chr1	29569926	29571396	NA
chr1	29590636	29591521	NA
chr1	29789403	29790256	NA
chr1	29939088	29939474	NA
chr1	29974151	29975237	LINC01648
chr1	30058578	30059496	LINC01648
chr1	30412059	30412893	NA
chr1	30522877	30523909	NA
chr1	30525762	30526568	NA
chr1	30572221	30572881	MATN1
chr1	30574904	30575607	MATN1
chr1	30634778	30636483	MATN1
chr1	30645738	30646431	MATN1
chr1	30700847	30701731	MATN1
chr1	30706409	30707421	MATN1
chr1	30717987	30719056	MATN1-AS1
chr1	30722230	30722776	MATN1
chr1	30729159	30730949	NA
chr1	30740436	30742043	MIR4420
chr1	30748255	30749409	LAPTM5
chr1	30756515	30757292	LAPTM5
chr1	30778074	30778679	LAPTM5
chr1	30805991	30806756	NA
chr1	30816268	30817172	NA
chr1	30823704	30824664	LINC01778
chr1	30898668	30899942	SDC3
chr1	30909140	30910537	SDC3
chr1	30966738	30967401	PUM1
chr1	31013351	31014935	PUM1
chr1	31015376	31015817	PUM1
chr1	31065407	31066246	PUM1
chr1	31138240	31139067	NA
chr1	31170550	31171396	NKAIN1
chr1	31196402	31197144	NKAIN1
chr1	31218339	31219372	NKAIN1
chr1	31296393	31297346	SNRNP40
chr1	31394555	31395327	SERINC2
chr1	31422537	31424093	SERINC2
chr1	31444485	31445581	SERINC2
chr1	31471040	31472029	NA
chr1	31562812	31563459	NA
chr1	31573457	31574621	NA
chr1	31583919	31584814	TINAGL1
chr1	31591528	31592429	TINAGL1
chr1	31665950	31667169	COL16A1
chr1	31767291	31767722	ADGRB2
chr1	31798488	31799267	SPOCD1
chr1	31854864	31855743	NA
chr1	31938389	31938909	PTP4A2
chr1	31939571	31940178	PTP4A2
chr1	31941714	31942943	PTP4A2
chr1	31950775	31951219	PTP4A2
chr1	31954523	31955272	PTP4A2
chr1	32002040	32002793	KHDRBS1
chr1	32013247	32014084	KHDRBS1
chr1	32066307	32066796	TMEM39B
chr1	32072585	32073469	TMEM39B
chr1	32115934	32116800	KPNA6
chr1	32132163	32132437	KPNA6
chr1	32133100	32133963	KPNA6
chr1	32179315	32180631	TXLNA
chr1	32199466	32200956	CCDC28B
chr1	32235768	32236652	MTMR9LP
chr1	32241105	32241721	MTMR9LP
chr1	32249702	32250702	LCK
chr1	32308545	32309766	HDAC1
chr1	32321515	32322487	HDAC1
chr1	32336991	32338080	MARCKSL1
chr1	32366912	32367814	FAM229A
chr1	32393967	32395083	BSDC1
chr1	32406582	32407200	GAPDHP20
chr1	32498683	32499630	ZBTB8B
chr1	32611981	32612710	ZBTB8OS
chr1	32729513	32730363	NA
chr1	32759620	32760576	KIAA1522
chr1	32789392	32789749	YARS1
chr1	32816791	32818437	S100PBP
chr1	32875020	32875847	FNDC5
chr1	32901136	32902034	TMEM54
chr1	32953607	32954804	RNF19B
chr1	32956128	32956569	RNF19B
chr1	32964622	32965081	RNF19B
chr1	32992440	32992832	NA
chr1	33055254	33056189	AK2
chr1	33098965	33100062	AZIN2
chr1	33127231	33127854	NA
chr1	33322684	33323449	A3GALT2
chr1	33341883	33342815	RN7SKP16
chr1	33349760	33350685	PHC2
chr1	33365536	33366258	PHC2
chr1	33430771	33431423	PHC2
chr1	33433630	33434159	PHC2
chr1	34589989	34590649	MIR552
chr1	34751500	34752343	GJB5
chr1	34758835	34759261	GJB4
chr1	34851223	34852115	NA
chr1	34852687	34853132	NA
chr1	35031290	35032064	ZMYM6
chr1	35189730	35190313	SFPQ
chr1	35715314	35716209	C1orf216
chr1	35807264	35808105	AGO4
chr1	36133014	36134162	TRAPPC3
chr1	36148960	36150111	TRAPPC3
chr1	36161799	36162643	MAP7D1
chr1	36167350	36167982	MAP7D1
chr1	36175198	36176043	MAP7D1
chr1	36257283	36257682	UBE2V2P4
chr1	36305857	36307872	SH3D21
chr1	36326488	36326871	SH3D21
chr1	36342623	36343687	NA
chr1	36350509	36351955	STK40
chr1	36373704	36375319	STK40
chr1	36385810	36387846	STK40
chr1	36400666	36401855	RNU4-27P
chr1	36436796	36437141	OSCP1
chr1	36450303	36451281	OSCP1
chr1	36464038	36464915	MRPS15
chr1	36621445	36622190	FTLP18
chr1	36703635	36704378	NA
chr1	36889703	36890423	GRIK3
chr1	37250213	37251107	RNA5SP43
chr1	37479435	37480407	ZC3H12A
chr1	37487149	37488372	ZC3H12A
chr1	37503431	37504186	MIR5581
chr1	37691574	37693092	C1orf109
chr1	37755077	37755859	EPHA10
chr1	37859120	37860357	MTF1
chr1	37946669	37947303	INPP5B
chr1	37958440	37959721	SF3A3
chr1	38012122	38012973	UTP11
chr1	38050264	38051386	MIR3659HG
chr1	38088109	38088803	MIR3659
chr1	38152348	38153243	NA
chr1	38172982	38173801	NA
chr1	38190758	38191308	NA
chr1	38249438	38251178	LINC01343
chr1	38745262	38746205	NA
chr1	38762889	38763646	NA
chr1	38783579	38784900	NA
chr1	39047609	39048346	NDUFS5
chr1	39110279	39111302	MACF1
chr1	39167364	39168626	MACF1
chr1	39178257	39179387	MACF1
chr1	39183724	39184523	MACF1
chr1	39185625	39186302	MACF1
chr1	39191726	39192704	MACF1
chr1	39398120	39399158	MACF1
chr1	39407906	39409389	MACF1
chr1	39534760	39535239	PPIEL
chr1	39589589	39590033	PABPC4
chr1	39605721	39606925	NA
chr1	39653291	39654221	HEYL
chr1	39688459	39689272	HPCAL4
chr1	39693974	39695290	PPIE
chr1	39798901	39800151	NA
chr1	39808775	39809707	NA
chr1	39816411	39817845	LINC02811
chr1	39901156	39902516	MYCL
chr1	39926246	39927041	Y_RNA
chr1	39933987	39935034	Y_RNA
chr1	39981775	39982437	MFSD2A
chr1	40039282	40040972	CAP1
chr1	40161151	40161851	RLF
chr1	40640729	40641685	NA
chr1	40646280	40646845	NA
chr1	40782503	40784014	KCNQ4
chr1	40867900	40869365	NA
chr1	40875662	40876271	NA
chr1	40877430	40878343	NA
chr1	40897067	40897940	NA
chr1	40901887	40902404	NA
chr1	40967445	40968572	CTPS1
chr1	40979248	40980325	CTPS1
chr1	41003278	41004406	CTPS1
chr1	41123080	41123969	RPL23AP17
chr1	41432479	41433324	RNA5SP45
chr1	41455826	41456290	RNA5SP45
chr1	41485570	41486811	EDN2
chr1	41498532	41499366	EDN2
chr1	41671981	41672794	HIVEP3
chr1	41712495	41713362	HIVEP3
chr1	41772881	41773778	HIVEP3
chr1	41783140	41783646	HIVEP3
chr1	41862255	41863489	HIVEP3
chr1	41955246	41956074	HIVEP3
chr1	42226283	42226945	FOXJ3
chr1	42420511	42421551	NA
chr1	42439378	42440301	ZMYND12
chr1	42484425	42484707	CCDC30
chr1	42529640	42530277	CCDC30
chr1	42682949	42683495	YBX1
chr1	42766740	42767713	P3H1
chr1	42822210	42822716	ERMAP
chr1	42844531	42845199	NA
chr1	42924101	42924957	SLC2A1
chr1	42931943	42932902	SLC2A1
chr1	42949051	42949965	SLC2A1
chr1	42961082	42961908	NA
chr1	42962523	42962963	NA
chr1	42966885	42968126	NA
chr1	42973186	42973760	NA
chr1	43056831	43057745	U6
chr1	43241372	43242251	EBNA1BP2
chr1	43285309	43286352	C1orf210
chr1	43348227	43349674	MPL
chr1	43400595	43401260	SZT2
chr1	43522565	43523473	PTPRF
chr1	43528985	43529788	PTPRF
chr1	43581658	43582756	PTPRF
chr1	43649384	43650536	KDM4A
chr1	43687044	43687932	KDM4A
chr1	43783421	43784384	ST3GAL3
chr1	43836418	43837117	ST3GAL3
chr1	43843898	43844511	MIR6079
chr1	43936631	43937813	ARTN
chr1	43946035	43947380	IPO13
chr1	43991267	43992408	CCDC24
chr1	44208001	44208705	DMAP1
chr1	44240663	44241807	ERI3-IT1
chr1	44327585	44328530	ERI3
chr1	44354963	44355630	ERI3
chr1	44531863	44532591	MIR5584
chr1	44674054	44674927	TMEM53
chr1	44690821	44691226	ARMH1
chr1	44706912	44707740	ARMH1
chr1	44713043	44713799	RNU5F-1
chr1	44720555	44722379	RNU5F-1
chr1	44732140	44732830	RNU5D-1
chr1	44796762	44797182	PLK3
chr1	44799728	44800403	PLK3
chr1	44807088	44808265	DYNLT4
chr1	45011170	45013032	UROD
chr1	45190652	45191709	ZSWIM5
chr1	45393767	45394775	PPIAP36
chr1	45439774	45440244	TESK2
chr1	45491090	45491629	TESK2
chr1	45499565	45500922	MMACHC
chr1	45521679	45523274	PRDX1
chr1	45543595	45544349	PRDX1
chr1	45550527	45551314	AKR1A1
chr1	45583092	45584026	NASP
chr1	45735077	45736156	IPP
chr1	45802472	45803841	MAST2
chr1	45871699	45872675	TMA16P2
chr1	45974790	45976133	MAST2
chr1	46060716	46061786	PIK3R3
chr1	46132558	46133410	PIK3R3
chr1	46179452	46180822	TSPAN1
chr1	46183194	46183737	TSPAN1
chr1	46186854	46187336	TSPAN1
chr1	46238642	46239522	RAD54L
chr1	46247079	46248679	RAD54L
chr1	46331685	46332786	NSUN4
chr1	46339192	46339873	NSUN4
chr1	46340093	46341272	NSUN4
chr1	46425266	46426262	FAAHP1
chr1	46488394	46489998	DMBX1
chr1	46520160	46521054	DMBX1
chr1	46611669	46612323	MOB3C
chr1	47183729	47184331	PDZK1IP1
chr1	47190962	47192110	PDZK1IP1
chr1	47207382	47208468	TAL1
chr1	47333031	47334845	CMPK1
chr1	47347298	47348200	CMPK1
chr1	47487681	47488512	NA
chr1	47588123	47588934	ATP6V0E1P4
chr1	47650201	47650908	LINC01738
chr1	47651057	47651661	LINC01738
chr1	47696926	47697402	LINC01738
chr1	47779671	47780692	NA
chr1	47808878	47809975	NA
chr1	47870419	47870878	NA
chr1	47871345	47872363	NA
chr1	47875876	47876548	NA
chr1	47905508	47906630	NA
chr1	48026236	48026765	LINC02794
chr1	48036259	48037303	LINC02794
chr1	48039015	48039954	LINC02794
chr1	48107280	48108154	NA
chr1	48686974	48687964	AGBL4
chr1	48822985	48823700	BEND5
chr1	50181025	50181697	ELAVL4
chr1	50742134	50742867	FAF1
chr1	50931429	50931865	FAF1
chr1	50959396	50960779	CDKN2C
chr1	50968055	50968759	CDKN2C
chr1	51234926	51236481	RNF11
chr1	51305369	51306075	TTC39A
chr1	51313372	51314821	TTC39A
chr1	51330834	51332530	TTC39A
chr1	51334814	51335232	TTC39A
chr1	51612236	51612994	OSBPL9
chr1	51622180	51623203	OSBPL9
chr1	51636369	51637642	OSBPL9
chr1	51648195	51648736	OSBPL9
chr1	51729261	51730207	OSBPL9
chr1	51818711	51819295	NRDC
chr1	52005357	52006829	RN7SL290P
chr1	52598902	52600179	GPX7
chr1	52629213	52629886	SHISAL2A
chr1	52651668	52652522	SHISAL2A
chr1	52697319	52698518	COA7
chr1	52702953	52703732	COA7
chr1	52736836	52737583	ZYG11B
chr1	52752318	52752931	RNU2-30P
chr1	53024762	53025526	SCP2
chr1	53145711	53146704	SLC1A7
chr1	53155143	53156150	SLC1A7
chr1	53246689	53247262	NA
chr1	53325627	53327562	LRP8
chr1	53391968	53392606	LINC02812
chr1	53399433	53400061	SLC25A3P1
chr1	53413039	53414112	SLC25A3P1
chr1	53442383	53442636	NA
chr1	53508309	53509839	DMRTB1
chr1	53541360	53542855	DMRTB1
chr1	53552736	53554644	DMRTB1
chr1	53562367	53563337	DMRTB1
chr1	53572289	53573049	DMRTB1
chr1	53576244	53576817	RNU7-95P
chr1	53581942	53582912	RNU7-95P
chr1	53724953	53725729	GLIS1
chr1	53896700	53897811	DIO1
chr1	53898885	53900083	DIO1
chr1	53907184	53907963	DIO1
chr1	53945448	53946623	HSPB11
chr1	54052798	54054034	TCEANC2
chr1	54125645	54126160	NA
chr1	54199496	54200450	MRPL37
chr1	54227142	54228244	SSBP3
chr1	54249891	54250306	SSBP3
chr1	54253286	54254396	SSBP3
chr1	54272811	54274083	NA
chr1	54371294	54372492	SSBP3
chr1	54559853	54560916	ACOT11
chr1	54577684	54578334	ACOT11
chr1	54581496	54582012	ACOT11
chr1	54601010	54602172	ACOT11
chr1	54693379	54694215	MROH7
chr1	54764246	54764870	PARS2
chr1	54767457	54768385	PARS2
chr1	54783876	54784796	TTC22
chr1	54794488	54795534	NA
chr1	54849833	54851118	NA
chr1	54858822	54859510	NA
chr1	54865496	54866225	NA
chr1	54874970	54875597	NA
chr1	54904521	54905019	DHCR24-DT
chr1	54952695	54953504	NA
chr1	54987636	54988592	NA
chr1	55021939	55022488	PCSK9
chr1	55420814	55421675	RNU6-830P
chr1	55428935	55429687	RNU6-830P
chr1	55443282	55444063	Y_RNA
chr1	56416469	56417232	LINC01767
chr1	56424977	56425697	LINC01767
chr1	56477004	56478028	NA
chr1	56508288	56509195	NA
chr1	56676606	56677691	PRKAA2
chr1	56688501	56688997	FYB2
chr1	58592069	58593058	TACSTD2
chr1	58618331	58618863	NA
chr1	58755139	58756016	JUN
chr1	58783809	58786016	JUN
chr1	58815097	58816735	NA
chr1	58823448	58824146	NA
chr1	58848624	58849513	NA
chr1	58857985	58858779	NA
chr1	58870408	58870723	LINC02777
chr1	58872572	58873590	LINC02777
chr1	58881331	58881980	LINC02777
chr1	58883171	58883779	LINC02777
chr1	58888727	58889363	LINC02777
chr1	58903413	58904293	LINC02777
chr1	58971491	58972730	PHBP3
chr1	59029838	59030484	LINC01358
chr1	59043744	59044334	NA
chr1	59136359	59137262	LINC01358
chr1	59139257	59140039	LINC01358
chr1	59150795	59151740	FGGY-DT
chr1	59333697	59334090	FGGY
chr1	59354833	59355730	FGGY
chr1	59427037	59427715	FGGY
chr1	59432386	59433442	FGGY
chr1	59520827	59521786	FGGY
chr1	59678742	59679223	FGGY
chr1	59814327	59815412	HOOK1
chr1	61057365	61058175	NFIA-AS2
chr1	61076616	61077400	NFIA
chr1	61151826	61152831	NFIA
chr1	61207464	61208168	NFIA
chr1	61215614	61216459	NFIA
chr1	61233158	61233816	NFIA-AS1
chr1	61282175	61282688	NFIA
chr1	61741858	61743357	PATJ
chr1	61749283	61749879	PATJ
chr1	62045448	62046252	LAMTOR5P1
chr1	62230640	62231338	Y_RNA
chr1	62321200	62321932	KANK4
chr1	62356376	62356840	KANK4
chr1	62384149	62385109	USP1
chr1	62423943	62424855	USP1
chr1	62436183	62437170	USP1
chr1	62621990	62622506	DOCK7
chr1	62687415	62688756	DOCK7
chr1	63643538	63644281	PGM1
chr1	63668181	63668963	RN7SL130P
chr1	63731423	63732068	ROR1
chr1	63892782	63893606	CFL1P3
chr1	63913543	63914180	CFL1P3
chr1	63942655	63943397	ROR1
chr1	64039194	64040001	RNU6-809P
chr1	64111633	64112735	ROR1-AS1
chr1	64132718	64133827	ROR1-AS1
chr1	64171048	64172261	ROR1-AS1
chr1	64186265	64187250	NA
chr1	64897807	64898952	NA
chr1	64915550	64916176	NA
chr1	64917247	64917858	NA
chr1	64987097	64987792	SLC2A3P2
chr1	65066654	65068513	JAK1
chr1	65079562	65080276	NA
chr1	65139696	65140300	AK4
chr1	65172907	65173738	AK4
chr1	65174551	65174851	AK4
chr1	65281657	65282225	COX6CP13
chr1	65419756	65420716	LEPR
chr1	65425601	65425991	LEPROT
chr1	65434525	65435526	LEPROT
chr1	65467454	65468209	NA
chr1	66374688	66375327	PDE4B
chr1	66436328	66437089	PDE4B
chr1	66505355	66506554	SGIP1
chr1	66532446	66534711	SGIP1
chr1	66540766	66541654	SGIP1
chr1	66543304	66543808	SGIP1
chr1	66563386	66564956	SGIP1
chr1	66591972	66592649	SGIP1
chr1	66872835	66873744	DNAI4
chr1	66944489	66945687	MIER1
chr1	67060476	67061407	SLC35D1
chr1	67137124	67138044	IL23R
chr1	67339631	67340243	IL12RB2
chr1	67389765	67391172	IL12RB2
chr1	67399810	67400803	RNU6-387P
chr1	67404226	67404623	RNU6-387P
chr1	67551201	67551965	NA
chr1	67552206	67552871	NA
chr1	67561815	67562328	NA
chr1	67652857	67653284	RN7SL392P
chr1	67684778	67685472	GADD45A
chr1	67686429	67686957	GADD45A
chr1	67700366	67701519	GADD45A
chr1	67712801	67713855	GADD45A
chr1	67717733	67718325	GADD45A
chr1	67724581	67725401	GADD45A
chr1	67735992	67736890	RNU7-80P
chr1	67748589	67748970	RNU7-80P
chr1	67749566	67750378	RNU7-80P
chr1	67791604	67792256	RNU7-80P
chr1	67831888	67833552	GNG12
chr1	67850259	67851309	GNG12
chr1	68496657	68497496	DEPDC1
chr1	68506253	68507672	TXNP2
chr1	70221113	70221941	SRSF11
chr1	70627796	70628484	CASP3P1
chr1	74652517	74653313	ERICH3
chr1	74729940	74730674	CRYZ
chr1	75553919	75554545	RNU6-503P
chr1	75672408	75673408	NA
chr1	75775408	75776064	RABGGTB
chr1	76073461	76074872	ST6GALNAC3
chr1	77281214	77282761	AK5
chr1	77315991	77316307	AK5
chr1	77322155	77322751	AK5
chr1	77538830	77541361	AK5
chr1	77604987	77605935	RNA5SP20
chr1	77681619	77683696	ZZZ3
chr1	77770714	77771492	ACTG1P21
chr1	77794432	77795449	MIGA1
chr1	78833182	78834524	ADGRL4
chr1	79079684	79080305	PSAT1P3
chr1	79322749	79324054	NA
chr1	79710959	79711681	ADH5P2
chr1	80509615	80510349	NA
chr1	81174646	81175668	NA
chr1	84253923	84254255	NEDD8P1
chr1	84267286	84268178	NA
chr1	84505606	84507009	SPATA1
chr1	84634416	84635441	LINC01555
chr1	84690060	84691238	SSX2IP
chr1	84847124	84848079	LPAR3
chr1	84854085	84854848	LPAR3
chr1	85278743	85279811	NA
chr1	85289292	85290163	NA
chr1	85297864	85298739	NA
chr1	85313692	85314589	NA
chr1	85321415	85322044	NA
chr1	85326014	85326319	NA
chr1	85328864	85329372	NA
chr1	85373206	85373875	DDAH1
chr1	85580586	85581407	CCN1
chr1	85598860	85599526	NA
chr1	85606569	85607712	NA
chr1	85611607	85613341	NA
chr1	85707841	85708748	ZNHIT6
chr1	86415874	86416900	CLCA2
chr1	86788189	86788901	NA
chr1	87057444	87058242	NA
chr1	87174617	87175459	LINC02801
chr1	87224128	87224896	LINC02801
chr1	88773332	88774561	PKN2
chr1	88946933	88948085	NA
chr1	88992466	88993316	KYAT3
chr1	89515905	89516463	LRRC8B
chr1	89524094	89525494	LRRC8B
chr1	89605623	89606453	LRRC8C-DT
chr1	89709428	89710343	NA
chr1	89820651	89821571	LRRC8D
chr1	89906629	89907461	NA
chr1	89928304	89929106	NA
chr1	89952775	89953554	NA
chr1	89994770	89995702	ZNF326
chr1	90377822	90378337	NA
chr1	90403064	90403454	NA
chr1	91021136	91022432	ZNF644
chr1	91585612	91586514	NA
chr1	91650590	91651852	HSP90B3P
chr1	91731288	91732912	TGFBR3
chr1	91736886	91737742	TGFBR3
chr1	91827136	91828427	RN7SL653P
chr1	92736395	92736863	NA
chr1	92975067	92975927	RN7SL692P
chr1	93109409	93109994	MTF2
chr1	93275202	93276290	CCDC18-AS1
chr1	93344971	93346422	DR1
chr1	93351331	93351958	DR1
chr1	93442197	93442877	FNBP1L
chr1	93454864	93455537	FNBP1L
chr1	93567059	93568159	BCAR3
chr1	93591294	93593447	BCAR3-AS1
chr1	93605468	93606859	BCAR3
chr1	93616687	93618286	BCAR3
chr1	93692694	93695284	BCAR3
chr1	93701567	93703057	BCAR3
chr1	93779597	93780397	BCAR3
chr1	93827416	93828536	BCAR3
chr1	93908667	93910119	GCLM
chr1	93963284	93964110	NA
chr1	94045468	94046205	ABCA4
chr1	94068128	94069536	ABCA4
chr1	94079102	94079624	ABCA4
chr1	94236974	94238510	ARHGAP29
chr1	94258689	94259247	ARHGAP29-AS1
chr1	94270557	94271588	ARHGAP29
chr1	94322593	94323180	NA
chr1	94325381	94326139	NA
chr1	94438555	94439949	ABCD3
chr1	94607920	94608738	SLC44A3-AS1
chr1	94713515	94714110	SLC44A3-AS1
chr1	94773480	94774594	MIR378G
chr1	94854143	94855413	SLC44A3-AS1
chr1	95004194	95004716	ALG14
chr1	95142484	95143107	TLCD4
chr1	95167342	95168199	TLCD4-RWDD3
chr1	95169620	95170104	TLCD4-RWDD3
chr1	96560117	96560673	RN7SL831P
chr1	97231087	97231779	DPYD-AS1
chr1	97920329	97921563	DPYD
chr1	98103742	98104784	NFU1P2
chr1	98723597	98724058	SNX7
chr1	99495969	99496560	LINC01708
chr1	99590660	99591404	LINC01708
chr1	99621036	99621943	LINC01708
chr1	99685462	99686132	PALMD
chr1	99730440	99731069	FRRS1
chr1	99969696	99970727	SLC35A3
chr1	100037558	100039106	MFSD14A
chr1	100188506	100189602	RPL23AP90
chr1	100622086	100622757	NA
chr1	100657890	100658924	NA
chr1	101025467	101026401	DPH5
chr1	101193344	101194184	NA
chr1	102879273	102880046	COL11A1
chr1	105664151	105664942	SEPTIN2P1
chr1	106620419	106621202	NA
chr1	107164851	107165269	NTNG1
chr1	107683004	107683912	VAV3
chr1	107936610	107937334	VAV3
chr1	108000393	108001321	VAV3
chr1	108015796	108016942	LINC02785
chr1	108182302	108183025	SLC25A24
chr1	108217618	108218173	SLC25A24
chr1	108719801	108720659	FNDC7
chr1	108829338	108830158	AKNAD1
chr1	108963070	108963593	CLCC1
chr1	109041400	109042487	WDR47
chr1	109099802	109100734	NA
chr1	109154550	109154922	ELAPOR1
chr1	109197223	109198856	ELAPOR1
chr1	109263491	109264611	CELSR2
chr1	109282866	109283681	PSRC1
chr1	109563125	109563544	GNAI3
chr1	109610569	109611582	GNAT2
chr1	109619475	109621670	AMPD2
chr1	109627717	109629265	AMPD2
chr1	109663107	109663802	GSTM2
chr1	109731641	109732591	GSTM3
chr1	109769135	109770026	EPS8L3
chr1	109807591	109808871	NDUFA5P10
chr1	109821095	109822615	LINC01768
chr1	109877176	109877966	NA
chr1	109891951	109892922	NA
chr1	109901369	109902206	NA
chr1	109909688	109911143	CSF1
chr1	109926896	109927543	CSF1
chr1	109934018	109935031	CSF1
chr1	109953614	109954661	AHCYL1
chr1	109959580	109960616	AHCYL1
chr1	109969457	109970011	AHCYL1
chr1	109981289	109982326	AHCYL1
chr1	110003814	110004417	AHCYL1
chr1	110040387	110041111	STRIP1
chr1	110076995	110077640	LINC01397
chr1	110151986	110152731	SLC6A17
chr1	110188176	110188912	SLC6A17
chr1	110235648	110236494	KCNC4
chr1	110337813	110339502	RBM15
chr1	110393897	110394733	SLC16A4
chr1	110406552	110408171	LAMTOR5
chr1	110433635	110434411	LAMTOR5-AS1
chr1	110439729	110440513	LAMTOR5-AS1
chr1	110476557	110477939	NA
chr1	111274792	111276163	CHIAP2
chr1	111345966	111346866	PIFO
chr1	111422581	111424024	OVGP1
chr1	111552877	111553705	TMIGD3
chr1	111592571	111593560	LINC01160
chr1	111738598	111740275	INKA2
chr1	111755071	111755962	DDX20
chr1	112284327	112285319	LINC02884
chr1	112393700	112394842	CTTNBP2NL
chr1	112522537	112523071	ST7L
chr1	112545793	112546505	ST7L
chr1	112704499	112705553	RHOC
chr1	112735788	112736203	NUTF2P4
chr1	112842185	112843187	LINC01356
chr1	112862944	112863610	LINC01356
chr1	112934965	112935674	SLC16A1
chr1	112955316	112956757	SLC16A1
chr1	113042131	113043437	SLC16A1-AS1
chr1	113056905	113057808	LRIG2-DT
chr1	113062780	113063558	LRIG2-DT
chr1	113246311	113246926	NA
chr1	113519242	113520027	MTND5P20
chr1	113811853	113812826	RSBN1
chr1	113904378	113905634	DCLRE1B
chr1	114122929	114123511	SYT6
chr1	114250648	114251893	NA
chr1	114257379	114258289	NA
chr1	114517176	114517926	TRIM33
chr1	114780227	114780944	SIKE1
chr1	114802787	114803402	SIKE1
chr1	115113928	115115256	LINC01765
chr1	115126480	115127056	LINC01765
chr1	115133436	115133837	LINC01765
chr1	115135089	115135474	LINC01765
chr1	115168523	115169183	LINC01765
chr1	115179208	115179992	LINC01765
chr1	115189945	115190477	LINC01765
chr1	115222253	115223242	NGF-AS1
chr1	115257902	115258745	NGF-AS1
chr1	115426125	115426741	NA
chr1	115428830	115430300	NA
chr1	115456245	115456945	NA
chr1	115475716	115476869	NA
chr1	115497075	115497977	NA
chr1	115545458	115546551	ELOCP20
chr1	115782432	115783509	CASQ2
chr1	115976023	115977958	SLC22A15
chr1	116001940	116002718	NA
chr1	116115360	116116216	MAB21L3
chr1	116119941	116120220	MAB21L3
chr1	116122773	116123381	MAB21L3
chr1	116376094	116376719	ATP1A1
chr1	116475130	116476031	LINC01762
chr1	116489035	116490064	NA
chr1	116538550	116539234	NAP1L4P1
chr1	116555862	116556223	MIR548AC
chr1	116556407	116557056	MIR548AC
chr1	116589244	116589816	CD58
chr1	116642541	116643935	IGSF3
chr1	116682680	116683079	MIR320B1
chr1	116853773	116854137	NA
chr1	116870939	116871630	NA
chr1	116997491	116998177	CD101
chr1	117035784	117036800	CD101
chr1	117077149	117077731	TTF2
chr1	117171688	117172978	VTCN1
chr1	117181406	117182461	VTCN1
chr1	117375956	117376744	MAN1A2
chr1	117388288	117388907	MAN1A2
chr1	117389271	117389736	MAN1A2
chr1	117656947	117657450	VDAC2P3
chr1	117758566	117759438	PNRC2P1
chr1	117817621	117818697	PNRC2P1
chr1	117821612	117822088	PNRC2P1
chr1	118788290	118788887	NA
chr1	118914353	118915199	TBX15
chr1	118947734	118948400	TBX15
chr1	118949114	118949754	TBX15
chr1	118960288	118961190	TBX15
chr1	118963557	118964013	TBX15
chr1	119080117	119080943	WARS2
chr1	119587033	119587907	GAPDHP33
chr1	119631083	119632401	ZNF697
chr1	119782582	119783661	HMGCS2
chr1	119816385	119817094	REG4
chr1	119967964	119968434	NOTCH2
chr1	120088097	120088285	NA
chr1	144551018	144552336	RNVU1-2A
chr1	145280994	145281874	RNVU1-14
chr1	145692945	145693590	PDZK1
chr1	145706249	145706837	PDZK1
chr1	145711158	145712051	PDZK1
chr1	145720463	145721403	CD160
chr1	145891685	145892589	NA
chr1	145979092	145979979	TXNIP
chr1	145996106	145997115	TXNIP
chr1	146377830	146378233	RNVU1-29
chr1	146381267	146381481	RNVU1-29
chr1	147103489	147104109	RNVU1-8
chr1	147292162	147293245	CHD1L
chr1	147579449	147580505	BCL9
chr1	147716724	147717624	NA
chr1	147842494	147843040	NA
chr1	148388147	148389210	RNVU1-2
chr1	149103039	149103617	NBPF9
chr1	149390318	149390559	NOTCH2NLC
chr1	150010402	150011254	OTUD7B
chr1	150017419	150017726	OTUD7B
chr1	150021297	150021766	OTUD7B
chr1	150022046	150022939	OTUD7B
chr1	150213504	150214295	RN7SL480P
chr1	150235751	150236581	ANP32E
chr1	150271208	150271558	C1orf54
chr1	150313499	150314738	PRPF3
chr1	150363642	150364686	RPRD2
chr1	150410685	150411683	RPRD2
chr1	150487120	150487611	TARS2
chr1	150507760	150508433	ECM1
chr1	150515332	150516384	FALEC
chr1	150537308	150538479	ADAMTSL4
chr1	150561016	150562476	ADAMTSL4-AS1
chr1	150567843	150570046	RN7SL600P
chr1	150579377	150580469	MCL1
chr1	150629116	150630053	ENSA
chr1	150836215	150837057	ARNT
chr1	150895494	150896008	CYCSP51
chr1	150914439	150915155	CYCSP51
chr1	150970910	150972452	CERS2
chr1	150977123	150977722	CERS2
chr1	151057454	151058158	CDC42SE1
chr1	151311122	151312235	PI4KB
chr1	151494480	151495251	CGN
chr1	151547174	151547747	MIR554
chr1	151569555	151570339	TUFT1
chr1	151596424	151597402	SNX27
chr1	151606187	151607160	SNX27
chr1	151611118	151612283	SNX27
chr1	151687550	151687921	SNX27
chr1	151691217	151691992	NA
chr1	151773741	151774540	NA
chr1	151830525	151831970	RORC
chr1	151832437	151833221	RORC
chr1	151839436	151840487	C2CD4D
chr1	151840761	151841680	Y_RNA
chr1	151909273	151910079	THEM4
chr1	151939128	151939757	NA
chr1	151941195	151941777	NA
chr1	151979434	151980050	S100A10
chr1	151981090	151981540	S100A10
chr1	151998588	151999290	NA
chr1	152036915	152037744	S100A11
chr1	152047659	152048784	S100A11
chr1	152162828	152163313	RPTN
chr1	152167874	152168801	FLG-AS1
chr1	152182605	152183387	FLG-AS1
chr1	152502591	152503380	LCE5A
chr1	152539419	152540147	CRCT1
chr1	152905677	152906761	IVL
chr1	153375240	153375770	S100A12
chr1	153506409	153507449	RN7SL44P
chr1	153526887	153527493	NA
chr1	153533418	153534404	NA
chr1	153535758	153536559	S100A6
chr1	153548853	153550040	S100A3
chr1	153565386	153567127	S100A2
chr1	153567685	153568736	S100A2
chr1	153597101	153597704	NA
chr1	153608611	153609693	S100A16
chr1	153626671	153627850	S100A13
chr1	153696895	153697787	RN7SL372P
chr1	153699137	153699508	RN7SL372P
chr1	153725995	153726803	Y_RNA
chr1	153727393	153728067	INTS3
chr1	153750301	153751190	INTS3
chr1	153752424	153753101	NA
chr1	153783360	153784133	Y_RNA
chr1	153789369	153789978	Y_RNA
chr1	153805117	153806030	GATAD2B
chr1	153840834	153841234	NA
chr1	153880778	153881489	NA
chr1	153967169	153967923	SLC39A1
chr1	154090844	154091463	RPS7P2
chr1	154220090	154221857	UBAP2L
chr1	154325776	154327070	ATP8B2
chr1	154386548	154387710	NA
chr1	154404913	154406717	IL6R
chr1	154418030	154418823	PSMD8P1
chr1	154431363	154433679	IL6R
chr1	154439366	154440023	IL6R
chr1	154463051	154463970	IL6R
chr1	154484063	154484938	SHE
chr1	154546531	154547073	TDRD10
chr1	154558611	154559766	UBE2Q1
chr1	154618927	154620095	ADAR
chr1	154714670	154715213	KCNN3
chr1	154715754	154716381	KCNN3
chr1	154767380	154768200	KCNN3
chr1	154808438	154810355	KCNN3
chr1	155000819	155001376	ZBTB7B
chr1	155026365	155027065	DCST2
chr1	155084621	155086500	EFNA3
chr1	155125586	155127503	EFNA1
chr1	155134907	155136625	SLC50A1
chr1	155223982	155225171	GBAP1
chr1	155261508	155262663	SCAMP3
chr1	155272754	155273990	CLK2
chr1	155323122	155324774	RUSC1
chr1	155416324	155417452	RNU6-1297P
chr1	155523256	155524107	ASH1L
chr1	155547251	155548465	ASH1L-AS1
chr1	155609473	155610269	MSTO1
chr1	155688394	155689319	DAP3
chr1	155797401	155798074	GON4L
chr1	155838027	155838761	NA
chr1	155863730	155864304	SYT11
chr1	155873967	155874475	SYT11
chr1	155892170	155893080	U4
chr1	155893408	155894306	U4
chr1	155910658	155911819	RIT1
chr1	155931219	155932373	KHDC4
chr1	155958715	155959166	ARHGEF2
chr1	155961843	155963068	ARHGEF2
chr1	155970228	155971110	ARHGEF2
chr1	156040490	156041393	UBQLN4
chr1	156049725	156050987	UBQLN4
chr1	156086258	156087766	LMNA
chr1	156100092	156100882	LMNA
chr1	156126181	156127476	LMNA
chr1	156145787	156146353	SEMA4A
chr1	156151234	156152057	SEMA4A
chr1	156152431	156153232	SEMA4A
chr1	156158976	156159374	SEMA4A
chr1	156181176	156182046	SEMA4A
chr1	156213958	156214736	PMF1
chr1	156222458	156223662	PMF1
chr1	156281221	156282471	SMG5
chr1	156338088	156339048	TSACC
chr1	156398201	156398703	MIR9-1HG
chr1	156456557	156458415	MIR9-1HG
chr1	156487833	156488549	MEF2D
chr1	156500710	156501553	MEF2D
chr1	156504819	156505686	MEF2D
chr1	156583610	156584259	TTC24
chr1	156601185	156602488	GPATCH4
chr1	156629746	156630447	HAPLN2
chr1	156639495	156640149	BCAN-AS1
chr1	156649815	156650760	BCAN
chr1	156660063	156661568	NA
chr1	156686360	156686828	NA
chr1	156751082	156752171	HDGF
chr1	156781050	156782084	PRCC
chr1	156798079	156799059	PRCC
chr1	156896438	156897723	PEAR1
chr1	156912692	156913551	PEAR1
chr1	156926139	156926880	LRRC71
chr1	157037763	157038584	ARHGEF11
chr1	157106389	157107025	ETV3L
chr1	157154772	157155495	NA
chr1	157958159	157958666	NA
chr1	157965729	157966751	KIRREL1
chr1	157992921	157993887	KIRREL1
chr1	158037721	158038472	KIRREL1-IT1
chr1	158045324	158046076	KIRREL1-IT1
chr1	158101567	158102456	KIRREL1
chr1	158122967	158123458	SMIM42
chr1	158124068	158124542	SMIM42
chr1	158149289	158150460	LINC01704
chr1	159000525	159000952	IFI16
chr1	159015371	159015977	IFI16
chr1	159339404	159340280	OR10J7P
chr1	159429004	159429771	OR10J4
chr1	159780569	159781654	DUSP23
chr1	159845932	159846971	SNHG28
chr1	159848761	159849286	SNHG28
chr1	159853972	159855283	SNHG28
chr1	159868913	159870088	NA
chr1	159881735	159882378	CFAP45
chr1	159891423	159892027	CFAP45
chr1	159911901	159912992	NA
chr1	159923313	159926186	TAGLN2
chr1	160101113	160102445	IGSF8
chr1	160124331	160125488	ATP1A2
chr1	160205723	160206695	PEA15
chr1	160489389	160490457	SLAMF6
chr1	160531428	160532025	NA
chr1	160723879	160725113	CD48
chr1	160789680	160790813	LY9
chr1	160837592	160838334	CD244
chr1	160877371	160878036	ITLN1
chr1	160933584	160934671	NA
chr1	160949180	160950031	ITLN2
chr1	161083203	161083892	NECTIN4-AS1
chr1	161115114	161116256	PFDN2
chr1	161165960	161167112	PPOX
chr1	161311489	161312201	MPZ
chr1	161314097	161314930	SDHC
chr1	161319422	161320011	SDHC
chr1	161389659	161390509	NA
chr1	161405365	161405879	NA
chr1	161411802	161412948	NA
chr1	161421895	161422382	NA
chr1	161481624	161482397	NA
chr1	161702260	161702664	Y_RNA
chr1	161721684	161722578	FCRLB
chr1	161726665	161727644	FCRLB
chr1	161998431	161999290	OLFML2B
chr1	162018827	162019521	OLFML2B
chr1	162055026	162055752	NOS1AP
chr1	162074341	162075313	NOS1AP
chr1	162080966	162081723	NOS1AP
chr1	162210119	162210805	NA
chr1	162675645	162676799	DDR2
chr1	162790372	162790592	HSD17B7
chr1	162899599	162900191	CCDC190
chr1	162904548	162905242	CCDC190
chr1	163164218	163164967	RGS5-AS1
chr1	163227023	163227719	RGS5
chr1	163346345	163347040	NUF2
chr1	164772600	164773203	PBX1
chr1	165116420	165117373	LMX1A-AS2
chr1	165375995	165376837	LMX1A
chr1	165382932	165383612	LMX1A
chr1	165392944	165393485	RXRG
chr1	165606371	165607209	NA
chr1	165630639	165632350	MGST3
chr1	165697944	165698814	ALDH9A1
chr1	165703514	165704246	NA
chr1	165856883	165857859	UCK2
chr1	165886854	165887393	UCK2
chr1	165890661	165891902	UCK2
chr1	165898494	165899575	UCK2
chr1	165907075	165907709	MIR3658
chr1	166307511	166308396	NA
chr1	166489661	166490474	LINC01675
chr1	166839079	166839653	POGK
chr1	166875731	166876691	TADA1
chr1	167400913	167401854	POU2F1
chr1	167447392	167448204	NA
chr1	167740953	167741913	MPZL1
chr1	167796302	167797640	MPZL1
chr1	167803236	167803745	MPZL1
chr1	168019014	168020065	DCAF6
chr1	168081363	168082670	GPR161
chr1	168229819	168231177	SFT2D2
chr1	168408376	168409275	NA
chr1	168466070	168466930	QRSL1P1
chr1	168495279	168496024	NA
chr1	168582591	168584261	NA
chr1	168636296	168637200	NA
chr1	168686612	168687316	DPT
chr1	168711091	168711722	DPT
chr1	168799799	168800505	LINC00626
chr1	169024727	169025684	NA
chr1	169115928	169116486	ATP1B1
chr1	169167762	169168583	NME7
chr1	169312143	169312854	NA
chr1	169483542	169484429	SLC19A2
chr1	169485037	169486408	SLC19A2
chr1	169529118	169529806	F5
chr1	170623095	170623684	NA
chr1	171257087	171257744	FMO1
chr1	171313445	171314624	FMO4
chr1	171356927	171357763	SRP14P4
chr1	171460226	171460809	CYCSP53
chr1	171467597	171467955	PRRC2C
chr1	171780908	171782306	EEF1AKNMT
chr1	171817430	171818596	NA
chr1	172322148	172323105	RNU6-157P
chr1	172358485	172359314	RNU6-157P
chr1	172393441	172393712	DNM3
chr1	172499581	172500659	SUCO
chr1	172532389	172533781	SUCO
chr1	172638884	172640471	FASLG
chr1	172745839	172746669	SLC25A38P1
chr1	172906728	172907103	NA
chr1	172948495	172949093	NA
chr1	173190029	173191473	TNFSF4
chr1	173507083	173508046	PRDX6-AS1
chr1	173867477	173868895	ZBTB37
chr1	174013710	174014442	RC3H1-IT1
chr1	174159258	174160476	RABGAP1L
chr1	174161287	174161982	RABGAP1L-DT
chr1	174796649	174797566	RABGAP1L
chr1	174799295	174799959	RABGAP1L
chr1	174998978	175000330	CACYBP
chr1	175029238	175030168	MRPS14
chr1	175986044	175986603	SCARNA3
chr1	176241276	176241681	RNU2-12P
chr1	176515281	176515842	PAPPA2
chr1	176517350	176518077	PAPPA2
chr1	176695723	176696542	PTP4A1P7
chr1	177010172	177010965	MIR488
chr1	177208981	177209752	BRINP2
chr1	177255395	177255973	BRINP2
chr1	177256324	177256815	BRINP2
chr1	177969801	177970603	SEC16B
chr1	178037457	178038214	CRYZL2P
chr1	178126421	178127189	RASAL2
chr1	178133967	178134793	RASAL2
chr1	178140896	178141296	RASAL2
chr1	178155571	178156114	RASAL2
chr1	178168473	178168983	NA
chr1	178202226	178203064	NA
chr1	178230823	178231318	NA
chr1	178267589	178268350	NA
chr1	178509768	178510661	NA
chr1	178529803	178530747	TEX35
chr1	178536842	178537347	C1orf220
chr1	178542249	178543375	C1orf220
chr1	178683658	178684977	MIR4424
chr1	178817919	178818663	ANGPTL1
chr1	178959202	178960117	RALGPS2
chr1	179025736	179026768	FAM20B
chr1	179062365	179063403	TOR3A
chr1	179080973	179083024	TOR3A
chr1	179087449	179088215	TOR3A
chr1	179091517	179092277	TOR3A
chr1	179224316	179224963	NA
chr1	179293445	179294241	SOAT1
chr1	179310042	179311357	SOAT1
chr1	179550728	179552196	AXDND1
chr1	179814682	179815904	NA
chr1	179831123	179832461	LINC02818
chr1	179881918	179883266	TOR1AIP1
chr1	179883764	179884001	TOR1AIP1
chr1	180080516	180081146	CEP350
chr1	180167678	180168955	QSOX1
chr1	180244763	180245321	LHX4
chr1	180435187	180435959	VDAC1P4
chr1	181112446	181113270	IER5
chr1	181181457	181182072	LINC01732
chr1	182029375	182030321	ZNF648
chr1	182120154	182121337	NA
chr1	182143930	182144671	NA
chr1	182149470	182150009	NA
chr1	182201242	182201757	LINC01344
chr1	182211227	182211800	LINC01344
chr1	182235818	182236813	LINC01344
chr1	182247634	182248339	LINC01344
chr1	182391128	182392459	GLUL
chr1	182614631	182615499	LINC01686
chr1	182955572	182956630	NA
chr1	183004026	183004815	LAMC1
chr1	183022183	183024278	LAMC1
chr1	183039295	183040419	LAMC1
chr1	183093939	183094628	LAMC1
chr1	183124132	183124767	LAMC1
chr1	183162781	183164011	LAMC1-AS1
chr1	183180361	183181273	LAMC2
chr1	183185853	183186542	LAMC2
chr1	183198390	183198895	LAMC2
chr1	183223167	183224064	LAMC2
chr1	183234029	183235247	LAMC2
chr1	183450886	183451565	SMG7-AS1
chr1	183454275	183454887	SMG7-AS1
chr1	183494791	183495037	SMG7
chr1	183567213	183568215	NCF2
chr1	183622596	183623763	NA
chr1	183635397	183636352	RGL1
chr1	183804472	183805547	RGL1
chr1	183843693	183844125	RGL1
chr1	183915597	183916480	COLGALT2
chr1	183942813	183943457	COLGALT2
chr1	183989126	183989534	COLGALT2
chr1	184003100	184003598	COLGALT2
chr1	184020530	184021417	COLGALT2
chr1	184117703	184118763	TSEN15
chr1	184209756	184210451	Y_RNA
chr1	184491314	184492013	C1orf21
chr1	184513732	184514708	C1orf21
chr1	184754324	184755962	EDEM3
chr1	185158860	185159271	SWT1
chr1	185438997	185441903	MCRIP2P2
chr1	185483466	185484764	NA
chr1	185499687	185500633	NA
chr1	185559682	185560169	NA
chr1	185646312	185646775	NA
chr1	185718740	185719471	HMCN1
chr1	185864575	185865422	HMCN1
chr1	186059182	186059959	HMCN1
chr1	186082113	186082769	HMCN1
chr1	186375110	186376149	TPR
chr1	191290302	191290963	LINC01680
chr1	191291563	191292048	LINC01680
chr1	192485802	192486285	NA
chr1	192516681	192517194	NA
chr1	192808567	192809267	RGS2
chr1	193070938	193071382	RO60
chr1	193104615	193105715	GLRX2
chr1	193115697	193116278	CDC73
chr1	193421419	193422167	NA
chr1	193767710	193768422	RPL23AP22
chr1	197638230	197638828	DENND1B
chr1	198018215	198019446	LHX9
chr1	198106749	198107654	NEK7
chr1	198598435	198599232	NA
chr1	198936934	198937649	MIR181A1HG
chr1	200366114	200367181	LINC00862
chr1	200474007	200474368	NA
chr1	200483173	200484041	NA
chr1	200669374	200670581	DDX59
chr1	200896148	200897240	INAVA
chr1	200898209	200898726	INAVA
chr1	200976860	200977691	KIF21B
chr1	201025586	201026156	NA
chr1	201170474	201171640	TMEM9
chr1	201176740	201177483	TMEM9
chr1	201184655	201185369	IGFN1
chr1	201191401	201192870	IGFN1
chr1	201221483	201223293	NA
chr1	201272766	201273354	PKP1
chr1	201275016	201275830	PKP1
chr1	201396693	201397790	LAD1
chr1	201405289	201406155	LAD1
chr1	201406762	201407434	LAD1
chr1	201435532	201436295	TNNI1
chr1	201444944	201445789	TNNI1
chr1	201460822	201462413	NA
chr1	201480280	201481223	PHLDA3
chr1	201538772	201540550	RPS10P7
chr1	201545885	201546705	RPS10P7
chr1	201551817	201552475	RPS10P7
chr1	201552895	201553413	RPS10P7
chr1	201602533	201603292	NAV1
chr1	201603725	201604346	NAV1
chr1	201703031	201704422	MIR5191
chr1	201713289	201713895	MIR5191
chr1	201714273	201715223	MIR5191
chr1	201748269	201749053	NAV1
chr1	201916308	201917331	NA
chr1	201965908	201966671	TIMM17A
chr1	202009734	202010962	ELF3
chr1	202017690	202019550	ELF3
chr1	202023046	202023405	NA
chr1	202034323	202035423	NA
chr1	202042687	202044009	NA
chr1	202046866	202047573	NA
chr1	202056263	202057674	Y_RNA
chr1	202057972	202058831	Y_RNA
chr1	202063118	202063603	Y_RNA
chr1	202076643	202077656	Y_RNA
chr1	202105147	202106620	CRIP1P3
chr1	202112713	202113840	GPR37L1
chr1	202122618	202123385	GPR37L1
chr1	202155032	202155794	PTPN7
chr1	202189576	202190611	PTPRVP
chr1	202235671	202236654	LGR6
chr1	202295617	202296102	LGR6
chr1	202348434	202349430	PPP1R12B
chr1	202588971	202589954	PPP1R12B
chr1	202684224	202685233	SYT2
chr1	202696907	202697689	SYT2
chr1	202698082	202698623	SYT2
chr1	202966357	202967647	CYB5R1
chr1	203037661	203038719	PPFIA4
chr1	203047157	203047735	PPFIA4
chr1	203127561	203128941	ADORA1
chr1	203133676	203134349	ADORA1
chr1	203151987	203153590	ADORA1
chr1	203167174	203167822	MYBPH
chr1	203177375	203178403	MYBPH
chr1	203197454	203198249	CHI3L1
chr1	203265988	203266771	CHIT1
chr1	203273035	203273683	CHIT1
chr1	203282624	203283419	LINC01353
chr1	203291211	203291822	LINC01353
chr1	203327003	203327743	RNU6-487P
chr1	203328778	203329438	RNU6-487P
chr1	203440345	203441600	PRELP
chr1	203465903	203466543	PRELP
chr1	203480414	203481171	PRELP
chr1	203512368	203513842	OPTC
chr1	203555997	203556852	OPTC
chr1	203558098	203558751	OPTC
chr1	203564647	203565424	ATP2B4
chr1	203569730	203571197	ATP2B4
chr1	203593629	203594357	ATP2B4
chr1	203601566	203602353	ATP2B4
chr1	203606958	203608196	ATP2B4
chr1	203663238	203663948	NSA2P1
chr1	203692661	203693736	ATP2B4
chr1	203756356	203757210	LAX1
chr1	203795323	203796525	ZC3H11A
chr1	203860163	203861990	SNRPE
chr1	203889527	203890134	HSPE1P6
chr1	204040948	204042087	LINC00303
chr1	204057090	204057954	SOX13
chr1	204073005	204074790	SOX13
chr1	204092862	204093883	SOX13
chr1	204102661	204103331	SOX13
chr1	204213515	204214293	GOLT1A
chr1	204254014	204254574	PLEKHA6
chr1	204286954	204288607	PLEKHA6
chr1	204323908	204324331	PLEKHA6
chr1	204326815	204327532	PLEKHA6
chr1	204345273	204346596	NA
chr1	204377004	204377684	PLEKHA6
chr1	204417191	204419377	PPP1R15B
chr1	204425891	204426416	PIK3C2B
chr1	204438394	204439282	PIK3C2B
chr1	204480478	204481969	PIK3C2B
chr1	204493569	204495236	PIK3C2B
chr1	204515900	204516920	MDM4
chr1	204521019	204521768	MDM4
chr1	204523807	204524348	MDM4
chr1	204528302	204528642	NA
chr1	204573157	204574026	RNA5SP74
chr1	204623111	204624300	LRRN2
chr1	204858352	204859460	NFASC
chr1	204891964	204892910	NFASC
chr1	205145081	205145756	NA
chr1	205175024	205176252	DSTYK
chr1	205211093	205211846	DSTYK
chr1	205257955	205259400	TMCC2
chr1	205270814	205271495	TMCC2
chr1	205273619	205274834	TMCC2
chr1	205283030	205283390	TMCC2
chr1	205284453	205285279	TMCC2
chr1	205300913	205301910	NUAK2
chr1	205317371	205317954	NUAK2
chr1	205324681	205325663	NUAK2
chr1	205332170	205332772	KLHDC8A
chr1	205441091	205442787	MIR135B
chr1	205449034	205450550	LEMD1
chr1	205493043	205493684	CDK18
chr1	205504448	205506296	CDK18
chr1	205601283	205602513	ELK4
chr1	205621752	205622443	NA
chr1	205749126	205750460	NUCKS1
chr1	205783061	205784502	NA
chr1	205948296	205949145	SLC26A9
chr1	205971001	205971891	RAB7B
chr1	205976770	205977589	RAB7B
chr1	205990139	205991385	RAB7B
chr1	206041592	206042103	NA
chr1	206048344	206049137	NA
chr1	206176196	206176406	NA
chr1	206469572	206471679	IKBKE
chr1	206481054	206481714	MIR6769B
chr1	206498490	206499141	C1orf147
chr1	206691670	206692314	NA
chr1	206712360	206712993	MAPKAPK2
chr1	206723212	206724422	MAPKAPK2
chr1	206766079	206767072	IL10
chr1	206887533	206888029	IL24
chr1	206914723	206915643	FCMR
chr1	206951312	206952790	PIGR
chr1	206992492	206993097	FCAMR
chr1	207027210	207027789	C1orf116
chr1	207051020	207051912	YOD1
chr1	207052772	207053661	PFKFB2
chr1	207204909	207205614	C4BPAP2
chr1	207321060	207322025	CD55
chr1	207393374	207394314	NA
chr1	207670863	207671818	CR1L
chr1	207707179	207707784	RNA5SP534
chr1	207811849	207812583	MIR29B2
chr1	207914039	207914704	CD34
chr1	207924880	207925546	CD34
chr1	208086042	208086987	NA
chr1	208119747	208120475	NA
chr1	208188990	208189596	PLXNA2
chr1	208201000	208202109	PLXNA2
chr1	209095917	209096713	NA
chr1	209388974	209389766	LINC01698
chr1	209400251	209401266	MIR205HG
chr1	209415819	209416523	MIR205HG
chr1	209456497	209457499	MIR205
chr1	209567073	209568205	NA
chr1	209607329	209608015	CAMK1G
chr1	209625099	209626273	MIR4260
chr1	209627391	209627914	MIR4260
chr1	209655781	209656293	LAMB3
chr1	209747578	209748111	ADORA2BP1
chr1	209808080	209808821	IRF6
chr1	209827295	209828561	UTP25
chr1	209839932	209840840	UTP25
chr1	209845646	209846306	UTP25
chr1	209873204	209874112	SYT14
chr1	209879306	209879925	SYT14
chr1	209883088	209883816	SYT14
chr1	209884237	209885101	SYT14
chr1	209988755	209989264	NA
chr1	210103881	210104623	SYT14
chr1	210250737	210251855	SERTAD4
chr1	210257744	210258649	ST13P19
chr1	210258839	210259249	ST13P19
chr1	210287848	210288607	NA
chr1	210342971	210343948	HHAT
chr1	210393230	210394425	NA
chr1	210428668	210429181	HHAT
chr1	210438692	210439686	HHAT
chr1	210446140	210447107	HHAT
chr1	210456620	210457926	BPNT2P1
chr1	210464274	210465058	BPNT2P1
chr1	210470787	210471242	BPNT2P1
chr1	210526744	210527674	BPNT2P1
chr1	210597603	210598742	NA
chr1	210689663	210690369	KCNH1
chr1	210777579	210778403	IPO8P1
chr1	210882115	210883380	IPO8P1
chr1	210905406	210906807	IPO8P1
chr1	211068671	211069600	KCNH1
chr1	211133600	211134752	KCNH1
chr1	211326351	211327647	TRAF5
chr1	211416788	211417546	SNX25P1
chr1	211515254	211515922	NA
chr1	211589920	211590566	NA
chr1	211613029	211614030	LINC01693
chr1	211636548	211637041	LINC01693
chr1	211639408	211640331	LINC01693
chr1	211643395	211644187	NA
chr1	211648304	211649239	LINC01693
chr1	211735348	211736306	NA
chr1	211887311	211887945	NA
chr1	211951393	211952387	INTS7
chr1	212027651	212028220	NA
chr1	212131898	212132810	DTL
chr1	212138441	212139087	NA
chr1	212218168	212219235	LINC02608
chr1	212237495	212238273	LINC02608
chr1	212260860	212261774	LINC02608
chr1	212284457	212285740	PPP2R5A
chr1	212414616	212415119	PACC1
chr1	212432727	212433086	NENF
chr1	212469922	212470769	LINC02771
chr1	212482600	212483531	LINC02771
chr1	212485582	212486513	LINC02771
chr1	212512934	212514415	NA
chr1	212518380	212519032	NA
chr1	212558654	212559432	NA
chr1	212608030	212609026	ATF3
chr1	212667437	212668050	LINC02773
chr1	212671659	212672101	LINC02773
chr1	212725190	212725705	BATF3
chr1	212790471	212791049	NSL1
chr1	212833592	212834534	NA
chr1	212857617	212858639	FLVCR1
chr1	212915346	212915927	NA
[truncated: 23,393 more rows]

## Sheet: DEGs PSPC1 ctr vs KD
DEGs of PSPC1 KD (RNA-seq)
Gene	logFC	PValue	FDR
CIITA	-9.54576	3.85558e-22	1.27357e-19
HNF4A	-7.77904	3.94049e-08	1.4499e-06
PDE1B	-7.67536	1.32161e-57	4.80209e-54
SYT7	-7.38257	2.47519e-06	5.54306e-05
RAET1E	-7.24593	8.35118e-06	0.000156211
HTR3A	-7.24593	8.35118e-06	0.000156211
ABCC13	-7.24593	8.35118e-06	0.000156211
SCEL	-7.01315	5.32834e-05	0.000754061
SV2B	-6.00566	2.53531e-16	3.83835e-14
SH3PXD2A	-5.64976	1.17341e-21	3.553e-19
CEROX1	-5.47422	1.18945e-12	1.03518e-10
CLDN14	-5.42964	5.03433e-19	1.18014e-16
PPP1R16B	-5.3842	1.36856e-24	6.21583e-22
NMRK2	-5.13723	6.3114e-88	9.17299e-84
DYNLT2B	-5.06031	8.46962e-10	4.44395e-08
ANGPTL2	-4.69369	6.49031e-36	8.57547e-33
LGI3	-4.54638	4.87812e-21	1.39017e-18
PALD1	-4.52801	5.23325e-07	1.45153e-05
CYP17A1	-4.48942	4.41801e-14	4.96619e-12
HABP2	-4.45464	3.38046e-59	1.63772e-55
MYO7B	-4.45142	8.11733e-71	5.89886e-67
LINC02249	-4.42541	1.5797e-06	3.78675e-05
ALOXE3	-4.37123	2.75402e-06	6.03724e-05
GIPR	-4.32207	1.16991e-38	1.88927e-35
TP73-AS3	-4.25636	8.426e-06	0.000157408
ASIP	-4.19531	1.47851e-05	0.000252214
SIGLEC15	-4.04995	1.46054e-32	1.32672e-29
TPSP2	-4.0445	2.47547e-10	1.43341e-08
KCNF1	-3.97183	1.04058e-23	3.97994e-21
ANKS4B	-3.84397	0.000252789	0.00277226
TM4SF19	-3.80796	1.00939e-46	2.09579e-43
LINGO1	-3.80244	2.17524e-26	1.21596e-23
ERVFRD-1	-3.76214	1.42268e-10	8.57974e-09
LDC1P	-3.76212	0.000447975	0.00439627
F13A1	-3.69062	3.0345e-55	8.82068e-52
PNMA6A	-3.67536	0.000794618	0.00707224
G0S2	-3.647	9.19797e-08	3.05911e-06
MAT1A	-3.60932	1.3704e-33	1.53211e-30
ZP1	-3.50993	5.91441e-07	1.60673e-05
SLITRK5	-3.49342	1.23084e-21	3.65081e-19
TTTY4C	-3.47352	9.43926e-07	2.43245e-05
DCHS2	-3.40729	1.84354e-26	1.07176e-23
CELF2	-3.39388	1.06624e-39	1.93708e-36
LHFPL3-AS2	-3.38322	9.99935e-11	6.13209e-09
ZNF488	-3.34024	3.98936e-17	6.66453e-15
TNFRSF14-AS1	-3.32647	6.96132e-30	5.05879e-27
PRUNE2	-3.3144	1.90133e-23	7.08564e-21
CXCL14	-3.29125	1.8502e-25	9.27272e-23
SUCNR1	-3.27314	8.47349e-05	0.00111958
FAM124A	-3.27301	4.31566e-34	5.22698e-31
C15orf62	-3.23307	1.00298e-14	1.23536e-12
KCNH2	-3.21694	4.53091e-30	3.65846e-27
LGALS2	-3.20125	5.55274e-17	9.06782e-15
PER3	-3.19524	1.00856e-37	1.46584e-34
PLPP3	-3.18061	8.59873e-20	2.15472e-17
CYP2C9	-3.17226	6.61183e-08	2.27716e-06
SHISAL1	-3.11583	1.01354e-07	3.34033e-06
TMEM273	-3.10874	9.28042e-11	5.81387e-09
KCNG3	-3.09648	1.05674e-05	0.000192464
ZSCAN12P1	-3.07192	1.9177e-08	7.59449e-07
SOX8	-3.04688	2.89012e-08	1.11529e-06
SULT1B1	-3.03478	5.56613e-06	0.000110819
LINC01315	-3.03478	5.56613e-06	0.000110819
LINC02009	-3.02953	5.01087e-11	3.25125e-09
CCN3	-3.0283	5.79386e-30	4.43199e-27
SNCB	-2.9974	2.84737e-05	0.000442606
FBXO2	-2.99586	5.63142e-07	1.53608e-05
TSPAN10	-2.97406	2.91594e-31	2.49295e-28
CHRM4	-2.95706	1.36697e-05	0.000238104
INHBE	-2.9042	6.45721e-10	3.47589e-08
GAPLINC	-2.90228	2.86567e-08	1.11066e-06
FAM189A1	-2.85832	3.42974e-07	9.7359e-06
SLC2A2	-2.84983	8.76078e-09	3.74498e-07
APLN	-2.83995	0.00200946	0.0148932
FZD4-DT	-2.83995	0.00200946	0.0148932
EMX1	-2.83872	3.19223e-12	2.54923e-10
ITGBL1	-2.83092	2.74679e-18	5.95849e-16
CNTNAP3C	-2.7878	8.2223e-05	0.00110166
GOLT1A	-2.77614	0.000206996	0.00234305
SLC22A11	-2.76576	8.9901e-11	5.68096e-09
GAREM2	-2.75319	0.00339444	0.0224271
SMG1P4	-2.75319	0.00339444	0.0224271
ACOT11	-2.71516	1.20695e-14	1.4741e-12
KPNA7	-2.71508	0.000339552	0.0035175
IQGAP2	-2.70877	6.4037e-26	3.32398e-23
LINC01226	-2.69508	0.000128569	0.00158224
SMIM32	-2.67644	6.51333e-16	9.56209e-14
NR1D1	-2.67441	1.22791e-17	2.25905e-15
ACKR4	-2.66381	1.90808e-07	5.82605e-06
ACSS1	-2.66148	5.3393e-24	2.09734e-21
ATP6V0E2-AS1	-2.66024	3.82351e-08	1.41043e-06
ADORA2A-AS1	-2.65133	0.000556462	0.00527568
ACSL1	-2.65087	1.09235e-32	1.05841e-29
ZNF165	-2.62546	1.27361e-14	1.54255e-12
EPHB1	-2.58968	3.44132e-25	1.61342e-22
OR4F13P	-2.58462	0.000910749	0.00788376
SLC6A15	-2.58386	5.09044e-26	2.74017e-23
KCNAB2	-2.54215	4.44322e-29	3.07513e-26
JPH1	-2.52178	2.56281e-09	1.2293e-07
RABGAP1L-DT	-2.51469	0.00148807	0.0116774
IRX6	-2.51264	3.50964e-24	1.41692e-21
SORBS3	-2.51137	5.91973e-20	1.50943e-17
SLC19A2	-2.50469	1.03678e-26	6.27854e-24
EML5	-2.50325	2.66237e-24	1.13809e-21
TRIM67	-2.49382	1.48289e-08	6.03243e-07
CHST9	-2.49362	1.70451e-12	1.42376e-10
LINC00426	-2.48961	0.000264517	0.00286689
PKD1L2	-2.48578	2.43912e-21	7.09002e-19
MIOX	-2.47413	1.77732e-24	7.82773e-22
LINC00113	-2.47412	0.00023063	0.00256002
LRP2	-2.45692	2.03441e-25	9.85602e-23
CASS4	-2.44119	0.0024261	0.0172594
GPER1	-2.42967	2.02834e-09	9.85951e-08
TXLNB	-2.4285	0.000352577	0.00362402
RNF125	-2.40255	1.35876e-11	9.6835e-10
CDC6	-2.39903	2.16136e-23	7.85331e-21
UCP2	-2.38961	1.6164e-10	9.66778e-09
SCD	-2.38911	1.60577e-28	1.06083e-25
PRODH2	-2.37474	0.000672116	0.0061748
PNPLA7	-2.3705	5.6055e-15	7.4064e-13
GLTPD2	-2.36374	0.00394482	0.0252239
MREG	-2.35001	3.48376e-17	5.95718e-15
ACP5	-2.33698	6.53806e-27	4.13148e-24
C8orf31	-2.33271	0.000538084	0.00513157
ADPRH	-2.32425	8.0124e-12	5.91128e-10
DHX58	-2.29705	8.92191e-20	2.19781e-17
CD22	-2.27651	1.3166e-13	1.41744e-11
GPBAR1	-2.27144	3.18117e-10	1.80606e-08
SERPINF2	-2.26631	2.91206e-05	0.000449775
DDC	-2.26341	1.38577e-17	2.51759e-15
RIPOR3	-2.24993	0.00169524	0.0130501
ADAMTS16	-2.23231	2.34103e-14	2.70036e-12
RRAGD	-2.22595	3.4791e-24	1.41692e-21
CHRD	-2.21661	0.00057344	0.00540842
CHRFAM7A	-2.21661	0.00057344	0.00540842
ADGRB1	-2.21523	6.01027e-21	1.64818e-18
FAM81A	-2.21207	1.56517e-14	1.84945e-12
ZNF385D	-2.21043	2.01304e-12	1.67186e-10
SLC25A48	-2.20682	0.000184687	0.00212698
MTFP1	-2.20682	0.000184687	0.00212698
GADD45G	-2.19513	0.0103193	0.0524959
SLC47A1	-2.19513	0.0103193	0.0524959
RPL24P2	-2.19513	0.0103193	0.0524959
OVGP1	-2.19291	1.56425e-14	1.84945e-12
VOPP1	-2.18575	5.23945e-22	1.65544e-19
POU6F2-AS1	-2.18323	0.00268218	0.0186789
MIR590	-2.18323	0.00268218	0.0186789
CLDN10	-2.18323	0.00268218	0.0186789
SYT3	-2.17769	1.5267e-13	1.6079e-11
CDHR1	-2.17593	0.00188767	0.0141742
DIO1	-2.17099	0.000857787	0.00749674
CISH	-2.17099	0.000857787	0.00749674
E2F2	-2.16798	6.19757e-13	5.77407e-11
FAM89A	-2.16749	3.50737e-11	2.3171e-09
GLIS1	-2.15411	1.06888e-17	2.01755e-15
CFL2	-2.15364	1.0695e-20	2.8262e-18
NDRG1	-2.14319	2.12114e-22	7.34014e-20
PKIB	-2.14311	7.75594e-21	2.0875e-18
CCNE2	-2.14301	1.35568e-13	1.4382e-11
LRRC75A	-2.13732	3.68539e-07	1.04209e-05
SCDP1	-2.13247	2.47454e-05	0.000389653
KIF26B	-2.13235	1.11981e-10	6.78141e-09
CLDN2	-2.13087	4.33705e-22	1.40077e-19
SOX6	-2.13077	8.81579e-15	1.10456e-12
CPA6	-2.12974	1.04156e-15	1.48412e-13
ABCG2	-2.11964	0.00285251	0.0195282
LINC01559	-2.11964	0.00285251	0.0195282
SPRING1	-2.11852	7.589e-23	2.69021e-20
PCSK5	-2.11434	3.11055e-18	6.64833e-16
SERPINE2	-2.10551	2.43906e-22	8.24402e-20
SLC26A1	-2.098	2.25567e-15	3.12227e-13
GREB1	-2.09476	1.74494e-18	3.9017e-16
TLL1	-2.09284	0.000196752	0.00224987
NPR3	-2.0752	0.00128011	0.0103823
LRRC19	-2.05589	3.46667e-07	9.82156e-06
UST	-2.05164	9.14126e-18	1.77146e-15
MIR25	-2.03979	0.00664724	0.0373448
EMX2	-2.03979	0.00664724	0.0373448
HNRNPA1P16	-2.03979	0.00664724	0.0373448
SLC20A1	-2.03713	5.65354e-21	1.58017e-18
LHX4	-2.02504	2.31194e-06	5.25027e-05
GABPAP	-2.02481	0.00190528	0.0142372
TOX2	-2.02481	0.00190528	0.0142372
HRH2	-2.01498	2.70338e-13	2.69115e-11
ASB9	-2.00533	2.69338e-13	2.69115e-11
E2F8	-2.00506	2.16821e-15	3.03008e-13
PSPC1	-1.9997	3.4176e-19	8.14285e-17
TNS1	-1.99115	6.74221e-18	1.3627e-15
DSEL	-1.99013	9.13476e-16	1.3145e-13
SUN3	-1.98559	2.11258e-06	4.86596e-05
LINC02709	-1.982	3.7582e-08	1.38987e-06
KRT223P	-1.98089	0.000104191	0.00132602
MYRIP	-1.97777	0.000608709	0.00568206
GAL3ST1	-1.9742	3.0106e-10	1.71593e-08
FJX1	-1.97161	1.07461e-13	1.17432e-11
TIAF1	-1.97079	2.18201e-09	1.0536e-07
CXCL12	-1.96234	0.0103994	0.0527963
KCNJ11	-1.96133	9.16076e-07	2.37755e-05
ADAD2	-1.95038	3.40737e-15	4.67195e-13
HSBP1L1	-1.94618	7.59329e-17	1.22623e-14
RTN4R	-1.94551	1.59815e-17	2.8676e-15
IDI2-AS1	-1.93802	1.21319e-05	0.000215557
SMIM1	-1.93592	1.00791e-12	8.93229e-11
PCDH1	-1.93307	1.15362e-17	2.14958e-15
CADPS2	-1.91759	5.43746e-13	5.16523e-11
SERAC1	-1.91587	7.84802e-17	1.25344e-14
AKR1C1	-1.90836	7.4895e-15	9.46543e-13
RASGRP3	-1.90305	5.53175e-12	4.20934e-10
TBX2	-1.89899	7.08678e-15	9.11498e-13
RSPO3	-1.8805	0.0161862	0.0734599
SLCO4A1	-1.87943	7.76625e-18	1.54623e-15
STAMBPL1	-1.87474	8.33841e-10	4.39096e-08
LINC02323	-1.86955	0.00662995	0.0373448
ZNF433	-1.86955	0.00662995	0.0373448
MYO18A	-1.866	3.35335e-18	7.06342e-16
SREBF1	-1.86497	2.64607e-17	4.63349e-15
UPK1B	-1.86167	3.70495e-17	6.26136e-15
FSD2	-1.85854	1.63338e-07	5.07254e-06
MELTF	-1.85744	6.75069e-18	1.3627e-15
TP73	-1.85243	5.2491e-13	5.01911e-11
PLCD1	-1.84712	7.9075e-13	7.18297e-11
EPHA5	-1.84683	1.13344e-13	1.22936e-11
TCN2	-1.83766	5.50821e-17	9.06782e-15
KLHDC7A	-1.83546	3.48397e-17	5.95718e-15
SLC25A10	-1.83417	3.89919e-12	3.03052e-10
ISM1	-1.82052	9.59792e-09	4.06694e-07
GLI1	-1.81149	0.000610301	0.00569327
GDPD3	-1.81016	0.00125538	0.0102332
SLC5A10	-1.80745	2.21042e-07	6.63766e-06
IFITM10	-1.80638	0.00401524	0.0255617
MAOB	-1.79374	0.0250426	0.100433
UCP3	-1.79374	0.0250426	0.100433
MYT1	-1.7913	4.57083e-05	0.000664325
KCNQ5	-1.78681	8.34856e-09	3.57929e-07
BAIAP2	-1.78073	2.32804e-16	3.56166e-14
SPNS3	-1.77626	2.75569e-05	0.000431122
RADX	-1.7744	8.54157e-14	9.40479e-12
ADAMTS14	-1.7738	1.48885e-09	7.46173e-08
TK1	-1.76951	2.01327e-16	3.11285e-14
ISG20	-1.76669	6.25423e-05	0.000867357
KREMEN2	-1.76391	3.72913e-08	1.38617e-06
COLEC12	-1.76258	0.00011585	0.00144653
INSYN2A	-1.76245	1.23973e-05	0.000219735
ZNF367	-1.75997	9.56963e-13	8.5855e-11
GRTP1	-1.75283	2.6691e-07	7.7741e-06
CA2	-1.752	3.0832e-16	4.61972e-14
NCALD	-1.75104	2.4086e-10	1.40026e-08
SHC3	-1.74615	1.39672e-11	9.90241e-10
TIMP2	-1.73458	3.62905e-16	5.38211e-14
SH3BP2	-1.73051	8.03974e-16	1.1685e-13
C1orf210	-1.72915	3.53941e-05	0.000533629
HSDL2	-1.72827	1.55869e-14	1.84945e-12
CTD-2297D10.2	-1.72623	1.25735e-06	3.11666e-05
CD8A	-1.72611	0.0153481	0.0707259
DTX2P1-UPK3BP1-PMS2P11	-1.72611	0.0153481	0.0707259
GINS3	-1.7192	2.17587e-09	1.0536e-07
FAM111B	-1.71899	1.16015e-12	1.01576e-10
SLC39A14	-1.71385	4.44203e-14	4.96619e-12
RAB17	-1.71135	4.88164e-12	3.75395e-10
KLHL21	-1.70928	9.01052e-15	1.11931e-12
TM4SF18	-1.70895	5.80423e-14	6.43959e-12
PRR7-AS1	-1.70827	0.000218654	0.0024521
CERS6	-1.70666	2.81297e-14	3.21919e-12
NEMP2	-1.70075	7.88973e-13	7.18297e-11
GYG2P1	-1.69999	0.00841274	0.0449588
IMPDH1P10	-1.6994	0.00172226	0.0132
GPATCH4	-1.69685	5.92804e-13	5.55859e-11
SMDT1	-1.68855	1.16965e-08	4.89905e-07
STON2	-1.68848	3.99665e-06	8.2742e-05
HERC1	-1.68805	3.51511e-15	4.77464e-13
UCK1	-1.68765	2.42053e-13	2.46014e-11
ZDHHC8P1	-1.68511	0.00360939	0.0234925
STARD5	-1.68344	6.4413e-05	0.00089044
GNE	-1.68135	1.73959e-10	1.02777e-08
HS6ST1	-1.67927	2.87663e-14	3.26633e-12
SRD5A3	-1.67874	0.0191693	0.0831411
DAPK2	-1.67874	0.0191693	0.0831411
GPR45	-1.67296	1.86891e-06	4.37404e-05
TRIB3	-1.65292	1.67828e-12	1.40995e-10
KCNMB2-AS1	-1.64867	0.0231566	0.0951798
GMPSP1	-1.64867	0.0231566	0.0951798
GS1-24F4.2	-1.64867	0.0231566	0.0951798
IMPDH1P5	-1.64867	0.0231566	0.0951798
LINC00235	-1.64867	0.0231566	0.0951798
ITGB2	-1.64867	0.0231566	0.0951798
PCLO	-1.6469	1.13499e-07	3.66577e-06
RDH10	-1.64631	1.795e-13	1.85025e-11
PRKAG2	-1.64267	1.90164e-14	2.22891e-12
TLCD3A	-1.63969	8.97274e-12	6.58636e-10
NIPAL4	-1.6394	1.96855e-08	7.77472e-07
E2F1	-1.63007	4.92788e-11	3.21174e-09
ANK2	-1.62942	1.7105e-13	1.78852e-11
HLA-V	-1.62519	8.54218e-05	0.00112661
CNTN3	-1.62517	9.27574e-10	4.84941e-08
FAM86FP	-1.61991	1.43993e-07	4.51033e-06
DMBX1	-1.61944	2.30664e-07	6.8981e-06
TUB	-1.61821	1.84083e-11	1.28013e-09
SMIM10L2A	-1.61204	0.0276789	0.107734
CAMKK1	-1.6111	2.14382e-10	1.25638e-08
TOR3A	-1.60555	6.76616e-13	6.22401e-11
RPL24P8	-1.60311	2.54479e-06	5.6727e-05
FAM171B	-1.60124	3.62732e-09	1.66834e-07
NBAT1	-1.59529	0.00718023	0.0397503
CRYM	-1.59074	3.16642e-06	6.77773e-05
UNC5D	-1.58885	3.34946e-10	1.88819e-08
TSC22D3	-1.58713	1.02084e-11	7.4557e-10
CDCA7	-1.58562	1.23614e-12	1.06688e-10
LSS	-1.58542	1.34102e-13	1.43312e-11
CLN6	-1.57985	7.91651e-12	5.87034e-10
DDIT4	-1.57797	5.88153e-13	5.55079e-11
DCDC2C	-1.57392	0.00108952	0.00914266
TONSL	-1.5709	6.45499e-13	5.97559e-11
DYNC2I2	-1.57082	6.16894e-12	4.66976e-10
SSBL3P1	-1.56682	0.0347041	0.125999
GGT1	-1.56678	1.42081e-05	0.00024409
NRL	-1.5645	0.0110484	0.0552069
IRF2-DT	-1.56342	0.00318237	0.0213158
CASC19	-1.56281	0.000764908	0.00684977
ASS1	-1.55909	2.53356e-13	2.55714e-11
TNFRSF14	-1.557	1.46487e-12	1.24505e-10
DIRAS2	-1.55638	2.29452e-05	0.000364465
RASEF	-1.55556	1.28696e-12	1.10027e-10
GPD2	-1.55314	4.81696e-13	4.6364e-11
IL15RA	-1.55138	1.80646e-05	0.000298353
UHRF1	-1.54905	2.78804e-11	1.85878e-09
SAMD5	-1.54875	2.98009e-08	1.14584e-06
WASH4P	-1.54819	0.0100683	0.0517076
TRPV2	-1.54819	0.0100683	0.0517076
ACBD5	-1.54658	1.24055e-12	1.06688e-10
EIF5A2	-1.54509	1.22197e-09	6.25357e-08
LHCGR	-1.54309	8.23172e-05	0.00110166
PNPLA3	-1.54286	3.52581e-10	1.96338e-08
ENOX2	-1.54272	7.25823e-07	1.93207e-05
CHST11	-1.53925	3.56625e-12	2.81695e-10
HAGHL	-1.53853	3.25934e-11	2.16307e-09
SLC6A12	-1.5372	2.55498e-12	2.07453e-10
ACE2	-1.53651	3.52102e-10	1.96338e-08
SNAP91	-1.53497	0.00660661	0.0373448
GALE	-1.53096	2.9414e-12	2.3619e-10
EEPD1	-1.52638	9.62827e-09	4.06795e-07
OLMALINC	-1.52628	7.03551e-09	3.0707e-07
SCARF1	-1.52406	0.0246357	0.0993218
TMC8	-1.52406	0.0246357	0.0993218
UMAD1	-1.52261	2.54597e-08	9.94707e-07
PDZK1	-1.52027	4.60209e-12	3.55781e-10
CCDC78	-1.51774	6.14765e-08	2.15301e-06
TNFRSF11A	-1.51741	6.56762e-10	3.51691e-08
PPDPF	-1.51363	3.89912e-12	3.03052e-10
CNTNAP3B	-1.51242	1.07096e-06	2.71646e-05
SHANK1	-1.51239	5.2807e-12	4.03946e-10
P2RX5	-1.51038	1.0928e-06	2.76223e-05
DBP	-1.51032	0.0156043	0.0716339
RTN4RL2	-1.5103	2.65648e-09	1.27004e-07
GALM	-1.50981	9.64399e-11	5.99872e-09
GCSH	-1.50967	1.44345e-05	0.000247395
ADAMTS2	-1.50747	1.74457e-09	8.53725e-08
CRY1	-1.50701	1.35918e-11	9.6835e-10
NF2	-1.50674	3.42785e-12	2.72243e-10
FAM104B	-1.50414	3.70027e-05	0.00055272
PELI2	-1.50369	3.44299e-09	1.59874e-07
PPM1L	-1.4995	0.0100683	0.0517076
RPS20P22	-1.4995	0.0100683	0.0517076
WDR76	-1.49853	3.3584e-09	1.56948e-07
GOLGA4-AS1	-1.49436	0.00133912	0.010747
CCDC89	-1.49436	0.00133912	0.010747
INSIG1	-1.49251	2.20477e-12	1.8104e-10
FBLN1	-1.4821	1.18245e-11	8.59283e-10
HYAL1	-1.48006	0.0516117	0.165993
PRKXP1	-1.48006	0.0516117	0.165993
LAT	-1.48006	0.0516117	0.165993
TMSB4Y	-1.48006	0.0516117	0.165993
NMNAT3	-1.478	6.67468e-09	2.93913e-07
HNRNPF	-1.47792	2.91362e-12	2.35258e-10
PTP4A3	-1.47739	3.70935e-08	1.38235e-06
PCOLCE2	-1.47349	0.000430601	0.00424651
NRP2	-1.47273	1.35736e-11	9.6835e-10
QRFPR	-1.47215	1.89675e-06	4.42493e-05
CHST6	-1.47048	0.000317855	0.00332832
MRGBP	-1.46897	9.08468e-09	3.87204e-07
LINC00635	-1.4686	0.0565323	0.176507
GRIK2	-1.4686	0.0565323	0.176507
BHLHE40	-1.46662	3.78949e-12	2.97711e-10
PLEKHA6	-1.46549	1.47417e-11	1.03505e-09
SLC17A3	-1.46523	2.21035e-09	1.06375e-07
INSYN1	-1.46522	0.000228795	0.00254705
BEST3	-1.46407	0.00133912	0.010747
PHACTR1	-1.46031	0.0348449	0.126042
PDCD4-AS1	-1.46031	0.0348449	0.126042
FAM207BP	-1.46031	0.0348449	0.126042
AFMID	-1.45813	2.8861e-10	1.65797e-08
SMPDL3B	-1.45685	1.63116e-10	9.71607e-09
MIR924HG	-1.45502	0.000645307	0.00597019
IRX2	-1.45484	1.79703e-08	7.17528e-07
FBLN5	-1.45403	0.0219259	0.0919422
ZMIZ1-AS1	-1.44833	3.46671e-05	0.00052423
SNX4	-1.44692	6.95282e-11	4.43212e-09
C15orf39	-1.44626	6.84592e-07	1.83577e-05
ZNF441	-1.44386	7.96428e-08	2.69193e-06
ARRB1	-1.44109	9.88349e-11	6.08672e-09
RPP25	-1.44051	3.66447e-10	2.0328e-08
FNIP2	-1.43313	3.68804e-11	2.42543e-09
HSD17B14	-1.43288	2.42134e-08	9.48565e-07
NKAIN4	-1.43162	0.00169143	0.0130277
AVPI1	-1.43107	4.5365e-08	1.63607e-06
AK5	-1.431	9.86759e-11	6.08672e-09
TM6SF1	-1.43058	9.43371e-07	2.43245e-05
PDZD8	-1.43021	1.61573e-10	9.66778e-09
ATP9B	-1.42905	1.70841e-10	1.01347e-08
SEPTIN11	-1.42654	2.60556e-11	1.75321e-09
PFKFB2	-1.40793	4.26218e-09	1.9238e-07
AGAP1	-1.4076	1.02946e-10	6.2866e-09
SYT13	-1.40458	3.35181e-10	1.88819e-08
ARRB2	-1.40352	2.78891e-09	1.32033e-07
CAVIN4	-1.40195	0.00225486	0.0162721
MICALL2	-1.40066	1.30781e-09	6.62287e-08
ALMS1-IT1	-1.39899	0.0114183	0.0566066
CEMIP	-1.39899	0.0114183	0.0566066
CENPS	-1.39804	0.0174197	0.0772827
MCM6	-1.39739	6.18503e-11	3.97758e-09
KCNIP3	-1.39674	3.37291e-09	1.57121e-07
MARVELD3	-1.39376	9.60941e-10	5.00585e-08
PAQR9	-1.39361	0.048953	0.16086
ENOPH1	-1.39219	1.38024e-09	6.94133e-08
EPM2A	-1.39218	5.0379e-05	0.000720677
POPDC3	-1.39142	2.3771e-07	7.06518e-06
GK4P	-1.39116	0.0798343	0.221857
LINC02166	-1.39116	0.0798343	0.221857
RPL13AP7	-1.39116	0.0798343	0.221857
BEND3	-1.39013	8.15946e-08	2.7515e-06
KCNQ4	-1.38871	1.84917e-08	7.36326e-07
PPP1R3G	-1.38653	3.09992e-08	1.18564e-06
POLE2	-1.38253	2.46017e-06	5.51792e-05
CARNMT1	-1.38023	3.08842e-08	1.18436e-06
WDSUB1	-1.37851	3.66198e-08	1.37173e-06
AKR1B10	-1.37489	0.00013009	0.00159824
SH2B3	-1.37443	9.95163e-10	5.14722e-08
RPL24	-1.37387	8.95487e-11	5.68096e-09
RETREG1	-1.3714	4.1028e-08	1.49075e-06
IGFBP4	-1.37138	0.000185746	0.00213747
LYPD6B	-1.37122	5.47514e-06	0.000109458
CDC45	-1.37015	8.2913e-08	2.77663e-06
ACO1	-1.36674	4.77195e-10	2.63709e-08
HOXA5	-1.36635	3.2171e-07	9.20421e-06
RARRES1	-1.36538	0.000442871	0.00435898
MCF2L	-1.36506	7.14944e-07	1.91011e-05
CMSS1	-1.36337	1.03219e-06	2.63652e-05
CETN2	-1.36307	1.40742e-08	5.7621e-07
FICD	-1.36282	1.65847e-05	0.000278662
AGAP1-IT1	-1.35477	0.0155637	0.0715379
LEPROTL1	-1.35338	7.28883e-09	3.16227e-07
PKP2	-1.35247	6.69362e-09	2.93913e-07
ST3GAL1	-1.35162	8.04145e-10	4.24998e-08
LINC01547	-1.35157	0.00222023	0.0160701
NAGLU	-1.35151	1.15813e-09	5.94781e-08
SCN1B	-1.34935	0.023845	0.0970764
SLC25A18	-1.34935	0.023845	0.0970764
AHNAK2	-1.34806	9.65805e-11	5.99872e-09
TACC1	-1.34783	3.97237e-09	1.80985e-07
SMIM10	-1.34551	3.97883e-06	8.27301e-05
HK2-DT	-1.34289	1.07174e-05	0.000194465
FUT9	-1.34179	5.42231e-07	1.48975e-05
MAST2	-1.33789	1.62194e-09	8.0181e-08
SERTAD4	-1.33765	4.62828e-06	9.41425e-05
SDK1	-1.33612	0.00432459	0.0269914
PPIF	-1.336	8.00576e-10	4.24656e-08
RPL24P4	-1.33501	6.04588e-08	2.12248e-06
NAPA-AS1	-1.3344	0.0425388	0.145473
ZNF280A	-1.3344	0.0425388	0.145473
AMACR	-1.33396	6.45213e-07	1.7385e-05
GALNT18	-1.33355	1.11355e-07	3.62876e-06
CTSD	-1.33174	1.83328e-10	1.07874e-08
NAA16	-1.33169	1.86173e-08	7.39302e-07
DGKZ	-1.32997	2.76924e-09	1.3153e-07
NFIA	-1.32793	1.56753e-06	3.76571e-05
GUCY1B1	-1.32754	9.94814e-10	5.14722e-08
PPME1	-1.32684	3.00462e-10	1.71593e-08
ELAC2	-1.32622	2.91999e-09	1.37789e-07
ZFP36L2	-1.32553	1.55801e-09	7.75483e-08
NEAT1	-1.3251	2.68254e-10	1.54714e-08
PTMAP2	-1.32476	0.00931543	0.0487191
TRNP1	-1.32458	6.40252e-10	3.45926e-08
LINC02606	-1.32367	0.0682606	0.199698
DHFR	-1.32245	4.8925e-09	2.19468e-07
LINC01843	-1.32042	0.00257631	0.0181064
DEPDC1B	-1.31867	4.06028e-09	1.84046e-07
LPGAT1	-1.31704	3.55272e-09	1.64443e-07
GPR157	-1.31703	3.04229e-07	8.77314e-06
CDC20P1	-1.31636	0.000384864	0.00389528
PRIM1	-1.31487	3.9703e-06	8.2671e-05
OTULINL	-1.31372	0.00139668	0.0111346
CCDC28A	-1.31182	2.99271e-06	6.49194e-05
MAPKAPK3	-1.31167	6.05987e-10	3.29866e-08
DCST1-AS1	-1.30931	0.111707	0.277009
PMS2P5	-1.30931	0.111707	0.277009
CTSL3P	-1.30931	0.111707	0.277009
LINC02245	-1.30916	0.0211185	0.0893806
CENPP	-1.30904	0.000269375	0.00290653
CRACD	-1.30817	2.8285e-07	8.17286e-06
LINC00494	-1.30195	0.000367518	0.00375369
EMSLR	-1.29775	1.74593e-05	0.000290336
KIAA1217	-1.297	3.04962e-09	1.43441e-07
TNS2	-1.29562	7.56451e-08	2.57477e-06
PIM1	-1.29337	6.14229e-09	2.71344e-07
NUDT2	-1.29334	8.34139e-06	0.000156211
RNF43	-1.29193	0.00337687	0.0223902
BRI3BP	-1.29056	1.03069e-08	4.32949e-07
RORC	-1.28954	1.5368e-08	6.2217e-07
OSGIN1	-1.28823	1.55567e-08	6.28057e-07
SP140	-1.28794	1.41703e-05	0.000243894
DTNBP1	-1.28702	1.2472e-07	3.9406e-06
SHMT1	-1.28614	3.7152e-09	1.70337e-07
ITIH5	-1.28537	0.0124967	0.0606056
PPP2R2D	-1.28401	8.23488e-09	3.5515e-07
MDGA2	-1.28153	1.74359e-07	5.36893e-06
HS3ST1	-1.27966	9.99528e-08	3.30162e-06
SSTR1	-1.27801	0.0034295	0.0226052
ADM2	-1.27687	3.69166e-08	1.37929e-06
FKBP4	-1.27515	2.6827e-09	1.27837e-07
LINC01134	-1.27473	0.0187538	0.0818277
TMEM54	-1.2741	3.75744e-08	1.38987e-06
NLRC5	-1.2733	1.13802e-07	3.66741e-06
CAST	-1.27113	1.3437e-09	6.781e-08
RIBC1	-1.27064	0.0586665	0.180878
MAMSTR	-1.27064	0.0586665	0.180878
PHYHIPL	-1.26889	2.89298e-08	1.11529e-06
ABHD6	-1.26601	1.09866e-05	0.000197378
PCLAF	-1.26388	2.64949e-06	5.85409e-05
MLPH	-1.2633	7.34622e-09	3.17768e-07
THOC6	-1.26312	5.31402e-08	1.88376e-06
FLVCR2	-1.26271	1.07775e-05	0.000195069
KLHL14	-1.26256	1.81283e-05	0.000298388
ADPRHL1	-1.26226	2.65033e-06	5.85409e-05
AURKA	-1.26212	5.27528e-09	2.34468e-07
SPP1	-1.26205	1.22648e-09	6.25462e-08
C9orf40	-1.25738	1.06748e-05	0.000193935
VDAC1P1	-1.25686	0.00155718	0.0121351
GRID1	-1.2567	0.00010816	0.00136814
SLC35B2	-1.2554	7.23822e-09	3.14971e-07
MCM10	-1.25169	1.45969e-07	4.5624e-06
SMC5-DT	-1.25017	0.094398	0.247293
PIP5K1B	-1.25017	0.094398	0.247293
RPL13P5	-1.25017	0.094398	0.247293
SLC5A11	-1.25017	0.094398	0.247293
MT-TD	-1.25017	0.094398	0.247293
C2CD4A	-1.24992	0.00212386	0.015535
MID1IP1	-1.24762	1.0085e-08	4.24858e-07
PAICS	-1.24686	3.72989e-09	1.70473e-07
MCM3AP-AS1	-1.24606	0.000404628	0.00405576
SLC29A1	-1.24508	6.97715e-09	3.05439e-07
SMPD2	-1.24228	1.41398e-05	0.000243894
CYS1	-1.24223	7.19371e-08	2.46588e-06
GPRC5A	-1.23775	4.52057e-08	1.63438e-06
ISCU	-1.23644	6.53511e-08	2.25609e-06
GDA	-1.23627	0.000167904	0.00197437
HCFC1R1	-1.23301	1.71299e-08	6.89656e-07
RILP	-1.23107	3.00412e-05	0.00046203
TMEM231P1	-1.23051	0.0251301	0.100673
ZNF395	-1.2301	1.73942e-06	4.09735e-05
LRGUK	-1.22785	0.0506662	0.164776
CLDN23	-1.22712	0.000265216	0.00287232
NET1	-1.22479	2.62887e-07	7.67229e-06
GEMIN8P4	-1.22255	0.0938808	0.247141
TBL1X	-1.22196	1.75211e-08	7.01521e-07
SLC29A3	-1.22026	1.22448e-06	3.04735e-05
GABBR2	-1.22023	0.00231748	0.0166168
SNX22	-1.21877	0.014908	0.069491
GUCY1A1	-1.21806	5.04422e-08	1.79688e-06
DYNLT3	-1.21794	2.12408e-06	4.87716e-05
NRG2	-1.21723	0.00084764	0.00743937
NQO1	-1.21711	8.34395e-09	3.57929e-07
SLCO4C1	-1.21576	1.31517e-08	5.40726e-07
MOCS2	-1.21487	6.45725e-07	1.7385e-05
PIK3C2B	-1.21339	6.25387e-08	2.18494e-06
TMCC3	-1.21308	2.34557e-07	6.98576e-06
GLYCTK	-1.21161	2.15208e-05	0.000345236
PAQR5	-1.20847	4.05057e-06	8.36236e-05
NHSL2	-1.2084	1.36225e-06	3.32197e-05
PDE7A	-1.20492	7.28193e-08	2.49025e-06
MAPRE2	-1.20458	4.65413e-08	1.6702e-06
SH3RF3-AS1	-1.20394	0.0803044	0.222525
ATP6V1FNB	-1.20394	0.0803044	0.222525
BMS1P4	-1.20394	0.0803044	0.222525
GEMIN7-AS1	-1.20394	0.0803044	0.222525
KLF4	-1.20246	0.000426635	0.00422391
TIPIN	-1.20224	1.38108e-05	0.000239817
MCM4	-1.20099	1.23915e-08	5.14566e-07
LRRC20	-1.19993	2.39049e-07	7.0905e-06
ARSJ	-1.19963	7.30275e-07	1.94037e-05
MAGOHB	-1.1996	2.3245e-06	5.26234e-05
ZSWIM5	-1.19572	0.0133442	0.0636928
LGMN	-1.19384	3.27726e-08	1.23719e-06
PIK3CB	-1.1932	7.80332e-08	2.64367e-06
GUCY1A2	-1.19257	0.0439575	0.149027
ELOVL2	-1.1912	6.63109e-05	0.000911791
TANGO2	-1.19039	1.12177e-07	3.64738e-06
FANCG	-1.18981	3.09611e-06	6.65663e-05
MT1M	-1.18759	8.15999e-06	0.000153623
DSCC1	-1.1872	2.53268e-06	5.65438e-05
PPP2R3C	-1.18677	8.02823e-06	0.000151535
EPS15	-1.18587	1.26704e-07	3.99462e-06
FAM86B1	-1.18575	0.000468234	0.00456732
LINC02015	-1.18535	0.00680446	0.0380809
PICART1	-1.18535	0.00680446	0.0380809
GTF3A	-1.18464	1.20991e-07	3.86479e-06
PRKACB	-1.18335	6.23952e-07	1.69189e-05
RASSF6	-1.18164	1.70531e-07	5.28464e-06
SHOX2	-1.1803	0.00130776	0.0105535
MBLAC1	-1.17938	0.0197076	0.0849186
POLR3K	-1.17701	1.13884e-06	2.85378e-05
PCNA	-1.17625	3.16751e-08	1.20515e-06
BCO1	-1.17522	7.56633e-07	2.00308e-05
ARHGAP22	-1.17522	0.0119749	0.0585808
FAM53B	-1.17515	2.16132e-07	6.50365e-06
SLC6A13	-1.17487	5.28399e-07	1.46003e-05
COL28A1	-1.17429	2.97715e-05	0.000458368
RAB31	-1.17403	1.18204e-07	3.79246e-06
SFXN2	-1.17398	2.27836e-06	5.19023e-05
TBXAS1	-1.17394	1.68222e-05	0.000282
AMDHD2	-1.17318	2.11553e-07	6.39232e-06
CAT	-1.1728	1.6032e-07	4.98948e-06
SLC25A27	-1.17272	0.129351	0.305988
RPL13AP20	-1.17272	0.129351	0.305988
RAB19	-1.16934	0.000322925	0.00337149
EPB41L1	-1.16897	3.96448e-08	1.45504e-06
CNNM1	-1.16858	2.74987e-07	7.97738e-06
ACAT2	-1.16858	8.2876e-08	2.77663e-06
PIK3AP1	-1.16838	3.10825e-08	1.1857e-06
TSPAN1	-1.16833	3.54201e-08	1.33022e-06
MAF	-1.16697	2.46712e-07	7.22927e-06
CHST13	-1.16679	0.068727	0.200216
TFAP2A-AS2	-1.16679	0.068727	0.200216
SLC17A2	-1.16679	0.068727	0.200216
DEXI	-1.16621	1.7277e-07	5.3313e-06
SLC43A1	-1.16542	0.00398251	0.0254314
LAMP3	-1.16298	0.0383018	0.135018
HSPA8P15	-1.16298	0.0383018	0.135018
FBXL19-AS1	-1.16251	0.000309018	0.00324513
BICDL1	-1.16212	1.10448e-07	3.61543e-06
TSHZ1	-1.16057	1.42164e-06	3.45091e-05
BCYRN1	-1.16032	0.0294307	0.112203
ARSG	-1.16032	0.0294307	0.112203
IMPA2	-1.16004	4.00964e-08	1.46422e-06
C2CD4D-AS1	-1.1596	0.00142836	0.0113073
GBX2	-1.15943	0.000169126	0.00198552
LINC02582	-1.1586	1.90612e-06	4.43966e-05
WNK4	-1.15826	1.07382e-05	0.000194599
DEPDC4	-1.15687	0.0107729	0.054214
CERK	-1.15627	8.01425e-07	2.11013e-05
STS	-1.15486	2.04403e-06	4.7381e-05
PSMB8-AS1	-1.15472	0.00834948	0.0447031
CEBPG	-1.15441	9.89481e-07	2.53635e-05
PLPP2	-1.15408	0.000163244	0.00192894
GATM	-1.15392	0.00547566	0.0324894
CEP55	-1.15336	9.09427e-08	3.03156e-06
CDC23	-1.15204	4.78102e-07	1.33117e-05
CALU	-1.15149	3.218e-08	1.22116e-06
KMO	-1.15102	5.0554e-06	0.000101485
ST3GAL6	-1.15023	0.000645736	0.00597019
ATP6V1A	-1.14886	1.1929e-07	3.81884e-06
MIR503HG	-1.14808	5.17966e-05	0.000736606
CCND1	-1.14799	4.04751e-08	1.47435e-06
APOBEC3B	-1.14626	8.80819e-07	2.30249e-05
STARD8	-1.14426	5.06385e-05	0.000722395
MN1	-1.14363	0.000335453	0.00348248
LIG1	-1.14161	3.27907e-07	9.3447e-06
DDIT3	-1.14155	2.29364e-05	0.000364465
IQSEC1	-1.14142	1.2342e-07	3.90804e-06
KCNK5	-1.14128	0.00758323	0.0415904
MXI1	-1.14069	5.9824e-06	0.000117657
MSTO2P	-1.13971	0.0156451	0.0717533
VGF	-1.1378	0.0444493	0.150169
C2CD3	-1.13682	1.82041e-07	5.57007e-06
SMIM20	-1.13655	6.52387e-06	0.00012542
LINC02038	-1.13628	0.0591425	0.181707
IFIT3	-1.13578	2.22567e-05	0.000355471
HAUS4	-1.13561	9.3318e-05	0.00121422
NOP14-AS1	-1.13432	1.53154e-06	3.69757e-05
IL22RA1	-1.134	0.109021	0.273286
STMN3	-1.13245	2.60755e-05	0.000409267
RPS6KA1	-1.13109	2.01781e-07	6.13533e-06
HNRNPA3P6	-1.13022	0.00459709	0.028311
C6orf132	-1.12983	5.85205e-05	0.000821776
TINAGL1	-1.12876	6.35106e-08	2.20829e-06
BAG1	-1.12819	1.80997e-05	0.000298388
SPSB1	-1.12743	5.24467e-07	1.45193e-05
PRKCB	-1.12691	9.24778e-06	0.000170351
OTUD1	-1.12688	4.82824e-05	0.000696858
ZNF440	-1.12682	6.32025e-06	0.000122805
PDZD4	-1.12681	0.00152558	0.0119209
PIEZO1	-1.1261	6.52668e-08	2.25609e-06
MFSD1	-1.12567	2.57678e-07	7.53541e-06
UGT8	-1.12406	1.62056e-06	3.84857e-05
SLC25A16	-1.12386	3.36971e-06	7.12887e-05
ARHGAP28	-1.12358	3.03721e-06	6.56888e-05
APOM	-1.12303	0.0139996	0.0662488
ERICH1	-1.12286	3.09361e-06	6.65663e-05
DAGLA	-1.12261	3.86689e-05	0.000572316
LIMD2	-1.12225	0.000283396	0.00302192
VDAC1	-1.12098	9.60183e-08	3.18614e-06
COQ3	-1.12094	0.000193665	0.00221982
BHLHE41	-1.12024	3.80048e-07	1.07047e-05
USP18	-1.11912	8.79905e-06	0.000162911
ARHGAP19	-1.11874	7.48216e-06	0.000142151
CFLAR-AS1	-1.11611	0.0387935	0.136286
CDK4	-1.1154	2.1004e-07	6.35983e-06
G6PD	-1.11519	1.22375e-07	3.90043e-06
CPEB1	-1.11375	0.000241759	0.00267
SH3TC1	-1.11179	0.0148663	0.0693632
DBI	-1.1117	1.30319e-07	4.09085e-06
PECR	-1.11168	6.39322e-07	1.73034e-05
ZNF710	-1.11108	8.7757e-05	0.00115218
HMGA1	-1.11085	1.13411e-07	3.66577e-06
C7orf57	-1.11076	0.0511523	0.165284
ATP6V1D	-1.1107	5.35581e-07	1.47427e-05
LYPLA2	-1.10875	5.63322e-07	1.53608e-05
CD274	-1.10802	0.0125613	0.0607543
SLC25A13	-1.10489	2.40073e-07	7.10635e-06
SMCO4	-1.10394	1.59375e-06	3.80979e-05
UBE2Q2	-1.10364	1.88306e-06	4.40006e-05
LMX1B	-1.10356	0.000281742	0.00301091
RTL9	-1.10341	0.00868047	0.0459941
CYP4A22-AS1	-1.10304	0.0925345	0.24524
BTBD19	-1.10304	0.0925345	0.24524
GOLGA8M	-1.10304	0.0925345	0.24524
SNX30	-1.10269	9.58888e-07	2.46663e-05
EIF4EP2	-1.10181	0.000681585	0.00623029
STAT4	-1.10151	0.00105436	0.00888348
ANO7	-1.10108	0.00240092	0.0171222
RBM47	-1.10018	2.01766e-07	6.13533e-06
GSR	-1.09925	2.44975e-07	7.19287e-06
SURF2	-1.09893	3.18886e-05	0.000486326
LINC02188	-1.09829	3.9968e-06	8.2742e-05
HOXA6	-1.09723	0.0339961	0.124146
FOXN3-AS1	-1.09723	0.0339961	0.124146
TYMP	-1.09723	0.0339961	0.124146
IDI1	-1.097	2.33336e-07	6.96368e-06
LBR	-1.09672	3.95327e-07	1.11135e-05
NAA15	-1.09613	5.62273e-07	1.53608e-05
SCARB1	-1.09601	2.80498e-07	8.12102e-06
AKR1B1	-1.09581	1.22785e-07	3.90279e-06
AP1M2	-1.09556	1.26589e-06	3.129e-05
GCSHP5	-1.09527	0.00283689	0.0194763
C4orf46	-1.0945	1.41799e-05	0.000243894
CCDC15	-1.09445	0.0113003	0.0561501
POLD1	-1.09169	1.43777e-06	3.48275e-05
ZBED1	-1.09147	8.36711e-07	2.19508e-05
ZNF572	-1.09088	0.175453	0.375019
RBMS2P1	-1.09088	0.175453	0.375019
ZMYND15	-1.09088	0.175453	0.375019
LRP8	-1.08978	9.93094e-06	0.000182243
S100A3	-1.08911	0.0586261	0.180878
SLC38A11	-1.08911	0.0586261	0.180878
SPRY4-AS1	-1.08911	0.0586261	0.180878
PHEX	-1.08911	0.0586261	0.180878
ESRRA	-1.08762	2.58407e-06	5.73388e-05
STK39	-1.08704	3.07555e-07	8.85149e-06
CCND3	-1.08639	2.44698e-07	7.19287e-06
TEX30	-1.07974	1.61203e-06	3.83457e-05
MNS1	-1.07954	0.000331302	0.00344678
RNLS	-1.07877	2.57928e-06	5.73201e-05
ACSL3	-1.07866	2.68428e-07	7.80267e-06
NR1H4	-1.07816	1.00549e-05	0.000184204
PRKAR1B-AS2	-1.0777	0.0790364	0.220822
OBSCN	-1.07679	0.000114418	0.00143358
ASRGL1	-1.07625	1.53551e-06	3.70101e-05
STC2	-1.07583	1.04555e-06	2.66597e-05
SIRPB1	-1.07496	0.0161891	0.0734599
SLC39A1	-1.07297	0.00126123	0.0102524
TMEM245	-1.07291	4.1586e-07	1.16457e-05
TNFRSF1A	-1.0729	7.23091e-07	1.92833e-05
PAPOLA	-1.07219	3.16341e-07	9.06844e-06
FSTL3	-1.07204	4.30088e-07	1.2021e-05
TTC7B	-1.07196	3.14161e-06	6.74449e-05
SBF2-AS1	-1.07191	1.86106e-05	0.000304603
ARFGEF3	-1.07067	1.71556e-06	4.0543e-05
SLC3A1	-1.07043	5.24004e-06	0.000104902
PKDCC	-1.07025	0.000214448	0.00240679
SH3RF3	-1.0695	1.51941e-06	3.6744e-05
GINS2	-1.06619	2.80002e-06	6.10863e-05
KHSRP	-1.06589	4.04562e-07	1.13512e-05
TDRD3	-1.06574	4.72483e-06	9.5775e-05
FAM207A	-1.06486	4.70745e-06	9.55559e-05
DRAXIN	-1.06189	0.00298969	0.0202763
SLCO3A1	-1.0615	1.80219e-06	4.23151e-05
SH3RF2	-1.06089	2.41729e-05	0.00038188
CEMIP2	-1.06068	5.01e-07	1.39226e-05
NXT2	-1.06058	0.000193067	0.00221646
FAM86B3P	-1.06057	0.00105412	0.00888348
ARHGAP11B	-1.0605	0.146673	0.333484
ARHGAP23	-1.05952	9.24225e-06	0.000170351
TLE5	-1.05699	9.07546e-07	2.36385e-05
RPL7AP22	-1.05659	0.0678932	0.199225
LINC01094	-1.05659	0.0678932	0.199225
FSIP1	-1.05659	0.0678932	0.199225
EEF2K	-1.05582	8.13093e-07	2.13698e-05
LONP1	-1.05307	7.39837e-07	1.96219e-05
BCLAF1P2	-1.05286	0.0233933	0.0957473
CHCHD3	-1.05283	1.28827e-06	3.16278e-05
BRICD5	-1.05107	0.013628	0.0648132
ASMTL-AS1	-1.05048	0.00815017	0.0439454
HMOX1	-1.05035	8.83648e-07	2.30573e-05
RDH11	-1.04867	1.08238e-06	2.74064e-05
ZC3HC1	-1.04837	2.79352e-06	6.10863e-05
RNF6	-1.048	2.21801e-06	5.07663e-05
ENTR1	-1.04771	4.85021e-06	9.75006e-05
UTP6	-1.04748	1.00631e-05	0.000184204
ZMYND11	-1.0474	9.34479e-07	2.41667e-05
TRIM6	-1.04616	1.84816e-06	4.33244e-05
CALCR	-1.04441	0.000630012	0.00585086
UGT2A3	-1.04433	0.0008521	0.00746499
MCM5	-1.04421	1.04807e-06	2.66772e-05
FXYD2	-1.04302	3.27259e-06	6.96396e-05
ACO2	-1.04264	9.67938e-07	2.48551e-05
PEPD	-1.04136	1.7374e-06	4.09735e-05
ZNF563	-1.04111	0.0207928	0.0884669
AP1S3	-1.04103	6.67907e-06	0.000127897
USP39	-1.04055	2.68047e-06	5.91168e-05
ARL5A	-1.04035	6.55933e-06	0.000125936
RPSAP70	-1.04015	0.0388023	0.136286
JDP2	-1.03951	3.82867e-05	0.000567815
DHFRP1	-1.0389	0.000331856	0.00345007
UBASH3B	-1.03886	1.6088e-06	3.83315e-05
IRF2	-1.03703	2.32259e-05	0.000368521
ZNF467	-1.03633	0.12358	0.296015
CHMP1B2P	-1.03633	0.12358	0.296015
AGAP13P	-1.03633	0.12358	0.296015
DNASE1L2	-1.03633	0.12358	0.296015
FBXO15	-1.03633	0.12358	0.296015
ELOVL6	-1.0361	7.77055e-06	0.000146862
MKI67	-1.03587	6.45928e-07	1.7385e-05
KIAA1671	-1.03325	1.31528e-06	3.22365e-05
GCHFR	-1.03313	1.03162e-05	0.000188599
ZNF799	-1.03278	0.00339174	0.0224271
TBC1D2	-1.03163	1.54756e-06	3.72387e-05
DEFB1	-1.03145	9.68716e-05	0.00125596
SULT1C2	-1.03103	1.16256e-06	2.90821e-05
SLC27A2	-1.03058	0.000124891	0.0015422
EXO1	-1.03038	3.3083e-05	0.000501909
ZNF28	-1.03038	3.3083e-05	0.000501909
TOB1	-1.03003	4.58589e-06	9.34801e-05
TMEM38B	-1.02985	8.53113e-06	0.000158863
SERINC1	-1.02983	1.11432e-06	2.80685e-05
FRRS1	-1.02909	0.00214618	0.015659
GIMAP2	-1.02909	0.00214618	0.015659
ARHGAP27P1-BPTFP1-KPNA2P3	-1.02868	0.00764158	0.0418398
RECQL4	-1.02853	4.38341e-06	8.97303e-05
PWWP2B	-1.02788	2.35838e-05	0.000373792
NUS1P1	-1.02762	0.0340935	0.124345
SLC25A30	-1.02718	2.01688e-06	4.68265e-05
LARP4B	-1.02697	2.57607e-06	5.73201e-05
MRPL17	-1.02697	4.27224e-06	8.76926e-05
RAB32	-1.02672	2.73549e-06	6.02389e-05
ENTPD1	-1.02621	0.00014278	0.00171975
ESPL1	-1.02533	8.76068e-06	0.000162408
DDX59	-1.02496	0.000115682	0.00144567
PTH2R	-1.02424	8.0784e-06	0.000152285
GPR180	-1.02379	6.39265e-06	0.000123881
ARMT1	-1.02353	2.2174e-06	5.07663e-05
CENPK	-1.02289	2.03544e-05	0.000329067
RPF2	-1.0216	1.57053e-05	0.000265728
MBP	-1.02042	2.06475e-06	4.77852e-05
UPP1	-1.0202	1.1315e-06	2.84029e-05
B3GALT5	-1.01981	1.2672e-05	0.000224057
NQO2	-1.01958	5.49202e-06	0.000109644
DNAJC6	-1.01924	3.09016e-06	6.65663e-05
TMEM251	-1.01804	0.000154681	0.00184879
ZNF770	-1.01788	3.49039e-06	7.35209e-05
FKBP5	-1.01772	1.45869e-05	0.000249419
SSBP3	-1.01756	0.000537454	0.00512893
MCM7	-1.01736	1.10708e-06	2.79346e-05
MIF4GD-DT	-1.01646	0.030067	0.113711
NXNL2	-1.01631	0.00406743	0.0258036
C1orf116	-1.0163	0.00209644	0.015381
HOGA1	-1.01397	3.04982e-06	6.58635e-05
INHBB	-1.01386	1.57638e-05	0.000265858
GJB3	-1.01382	0.000384483	0.00389413
ZNF853	-1.0133	0.000200431	0.00228835
ARHGAP11A	-1.01296	2.80303e-06	6.10863e-05
MCM3	-1.01239	2.41305e-06	5.42899e-05
MCIDAS	-1.01214	0.0264948	0.104612
TMEM144	-1.01151	1.29607e-05	0.000227776
FASN	-1.01089	1.22218e-06	3.04685e-05
ATP1B1	-1.01056	1.34771e-06	3.29204e-05
FBXL4	-1.00997	2.00006e-05	0.00032443
RHOU	-1.00918	0.0138158	0.0655776
ADAMTS9-AS1	-1.00862	0.00184719	0.0139465
MAD2L1	-1.00852	4.78717e-06	9.67687e-05
SEH1L	-1.00823	8.29373e-06	0.000155939
FBXL21P	-1.00753	0.000771462	0.00689996
PLLP	-1.00703	0.00937491	0.0489773
CCDC18	-1.00612	3.73285e-05	0.000557015
MRPS10	-1.00601	3.1962e-06	6.82138e-05
PTP4A2	-1.00475	2.26317e-06	5.16371e-05
MRPS14	-1.00412	0.000135363	0.00165048
ITGB1-DT	-1.00412	0.0236484	0.0964654
C2orf88	-1.00412	0.235318	0.451679
CLIC5	-1.00412	0.235318	0.451679
GS1-594A7.3	-1.00412	0.235318	0.451679
SH3GL1P1	-1.00412	0.235318	0.451679
BSG-AS1	-1.00412	0.235318	0.451679
MTHFD2	-1.00351	2.39041e-06	5.40314e-05
LINC00887	-1.00309	0.00326531	0.0217398
STAG2	-1.00052	2.40575e-06	5.42095e-05
ZHX3	-1.0002	8.56249e-06	0.00015914
OAF	-1.00006	2.10154e-05	0.000338248
OSR1	-0.998495	0.0501032	0.163604
ALDH1L1	-0.998127	0.000356645	0.00365807
TMEM200A	-0.997446	0.0236259	0.0964654
ZNF664	-0.997224	2.40545e-06	5.42095e-05
ADORA1	-0.997078	1.15429e-05	0.000206099
HPS5	-0.996768	1.79314e-05	0.000296491
C1QL1	-0.996759	0.0211675	0.0893806
PTPRG-AS1	-0.996275	0.0113306	0.056281
MMP16	-0.995237	0.00283958	0.0194764
OXCT1	-0.995145	4.75926e-06	9.63385e-05
EPDR1	-0.99441	2.42181e-06	5.44028e-05
CUTC	-0.994073	0.000112422	0.0014126
KL	-0.994053	4.43788e-06	9.05901e-05
SGTB	-0.992208	3.81685e-05	0.000567141
SLC35F3	-0.990848	0.00716368	0.0396939
ITPK1	-0.990789	5.88954e-06	0.000116145
MVB12B	-0.990456	0.000465639	0.00454506
WDR45	-0.989932	0.000802067	0.0071211
YTHDF3	-0.988348	3.18044e-06	6.79773e-05
RRN3	-0.986523	9.78666e-06	0.000179822
SMIM6	-0.986503	0.0768534	0.216596
VSTM1	-0.986503	0.0768534	0.216596
SMC1A	-0.985938	3.40439e-06	7.18133e-05
TCF19	-0.985846	1.41349e-05	0.000243894
FMR1	-0.983202	1.90373e-05	0.000310885
SNORD17	-0.983055	0.195373	0.401429
PODNL1	-0.983055	0.195373	0.401429
NR1D2	-0.981684	1.34849e-05	0.000235564
REXO5	-0.980556	8.46901e-05	0.00111958
CDKN3	-0.979119	3.74324e-05	0.000557993
GOT1	-0.97748	4.82284e-06	9.70847e-05
MARVELD2	-0.975423	0.000506862	0.00487863
GPR146	-0.975327	0.00291314	0.0198777
SUMO2P1	-0.974708	0.085967	0.233018
CRLF2	-0.974708	0.085967	0.233018
POLD3	-0.974304	3.31725e-05	0.000502742
CCNI	-0.974048	4.00218e-06	8.2742e-05
STOX1	-0.972481	0.0139437	0.0660339
NACC2	-0.972453	6.52112e-06	0.00012542
TAPT1	-0.972244	9.87569e-05	0.00127133
CPVL	-0.971375	4.27783e-06	8.76926e-05
PPFIBP2	-0.971328	2.88653e-05	0.000446782
TSPAN18	-0.970952	0.0339197	0.124085
MYBL2	-0.970836	3.64333e-05	0.000545898
LRRC36	-0.970612	0.00323682	0.0216093
STX7	-0.970507	5.64016e-06	0.000111992
GATA6	-0.969411	0.00755126	0.0414308
ANGPTL4	-0.969402	4.16824e-05	0.00061317
CC2D1B	-0.968797	1.90846e-05	0.000311308
EBP	-0.968261	7.72178e-05	0.00104593
YEATS4	-0.967648	8.26026e-05	0.00110446
NUDT15	-0.967544	5.11774e-05	0.000729228
CDH1	-0.967439	0.012637	0.0609709
RCL1	-0.9665	0.000167552	0.00197183
TMEM130	-0.966495	0.000667546	0.00614058
LINC00896	-0.966397	0.163583	0.357905
SLC25A25	-0.965213	4.07943e-05	0.000601322
TMEM97	-0.965143	2.53886e-05	0.000399349
TCOF1	-0.965095	5.91479e-06	0.000116484
ODC1	-0.964743	3.81229e-06	7.9609e-05
PHLDA2	-0.964737	3.11177e-05	0.000475568
SLC48A1	-0.964557	3.9703e-06	8.2671e-05
CENATAC-DT	-0.964506	0.0742126	0.211083
NRG3	-0.964506	0.0742126	0.211083
NUAK1	-0.964002	2.94037e-05	0.000453666
ALDH4A1	-0.96395	1.25514e-05	0.000222196
RHOXF1P1	-0.963693	0.00109634	0.00919455
RENO1	-0.963076	0.0235088	0.0961389
ICOSLG	-0.962985	0.000424158	0.00420226
LUCAT1	-0.962643	0.000260669	0.00284213
SLC39A8	-0.962456	6.33674e-06	0.000122962
CSGALNACT1	-0.962159	0.003719	0.0240659
LINC02511	-0.961949	2.11312e-05	0.000339735
ITGB1BP1	-0.961164	1.5316e-05	0.00026066
ZMIZ1	-0.96066	7.08445e-06	0.000135303
TXNRD1	-0.959041	3.98529e-06	8.2742e-05
NPC1	-0.958554	5.14527e-06	0.000103147
ENTPD5	-0.957566	1.05945e-05	0.000192716
SIMC1	-0.9575	0.000442976	0.00435898
GATAD2A	-0.95699	1.40204e-05	0.000243166
FGFR3	-0.956084	5.06481e-05	0.000722395
PACSIN2	-0.955823	6.08771e-06	0.000119083
BOLA3	-0.95533	6.82518e-05	0.000936706
NEU1	-0.954151	5.64042e-06	0.000111992
LINC01836	-0.952855	0.018981	0.0825709
GLT8D1	-0.952667	4.60416e-05	0.000667833
CDCA7L	-0.952662	1.56984e-05	0.000265728
PAQR4	-0.9522	1.76877e-05	0.000293128
RFC2	-0.95157	1.50327e-05	0.000256138
GFRA1	-0.951483	2.44148e-05	0.000385282
PARP12	-0.951376	5.81907e-05	0.000817934
PPARGC1A	-0.951196	3.27868e-05	0.000498456
WT1	-0.950926	0.000140228	0.0016984
PRMT7	-0.950812	4.09981e-05	0.000603715
DAP	-0.950505	6.20887e-06	0.000120965
CENPU	-0.950101	2.89754e-05	0.000448009
SLC15A4	-0.948943	1.33111e-05	0.000233651
CCDC71	-0.948874	0.000389472	0.00392822
FBXL7	-0.946614	0.00965186	0.0501
NRSN2-AS1	-0.94625	0.00372519	0.0240859
ARNTL2	-0.946105	4.484e-05	0.000653665
SMIM3	-0.945453	0.00764462	0.0418398
SMTNL2	-0.943855	1.96974e-05	0.000320225
CLMP	-0.943402	9.81254e-05	0.00126544
RAPGEF3	-0.943394	6.18777e-06	0.000120715
AP3S2	-0.942961	0.000548362	0.00521248
MT1E	-0.942449	6.44787e-06	0.000124453
TMEM192	-0.942342	2.02615e-05	0.00032793
DDI2	-0.942174	5.25171e-05	0.000745394
RHEBP1	-0.94172	0.117167	0.285625
RABEP1	-0.941477	1.88044e-05	0.000307428
THG1L	-0.941411	0.000160557	0.00190028
ORAI3	-0.939228	0.000171245	0.00200393
ZCRB1	-0.938772	3.86663e-05	0.000572316
CHAF1B	-0.938641	8.22251e-05	0.00110166
H2AX	-0.938314	1.36794e-05	0.000238104
DEDD	-0.937849	0.000146139	0.00175391
DNAJC9	-0.935778	2.8802e-05	0.000446277
SHLD2P1	-0.935664	0.029006	0.111116
CTTN	-0.935227	7.53671e-06	0.000143001
SLF1	-0.934845	0.000566746	0.00535919
PSAT1	-0.93479	1.04354e-05	0.000190298
GCNT3	-0.934636	2.39261e-05	0.000378392
FAM222A	-0.934549	0.043063	0.146644
WDR4	-0.934043	0.000196036	0.00224522
DMRTA1	-0.933648	9.54411e-05	0.00123852
MRPS12	-0.933284	7.64319e-05	0.00103625
C19orf12	-0.93266	3.68289e-05	0.000550987
TFAP2A-AS1	-0.932326	0.100087	0.257537
PSAP	-0.931706	6.43496e-06	0.000124453
ROR1	-0.930659	0.000384252	0.00389413
ZNF620	-0.929434	0.00100821	0.00855684
ESCO2	-0.929434	0.00100821	0.00855684
SRP14	-0.929399	1.14976e-05	0.000205543
ZNF517	-0.928949	0.0379493	0.134035
PPARGC1B	-0.928143	0.00108839	0.00913844
ARHGEF39	-0.928091	0.000628968	0.0058449
KLHL23	-0.927996	2.59388e-05	0.000407562
RAVER2	-0.927644	0.000123314	0.00152532
BDH1	-0.926189	0.00195652	0.0145751
KPNA3	-0.926029	2.62987e-05	0.000412326
CLMN	-0.924922	0.00219202	0.0159135
VEGFA	-0.924386	1.44251e-05	0.000247395
ZNF57	-0.923478	0.00772347	0.0421845
FIGNL1	-0.923142	6.3844e-05	0.000884565
NFS1	-0.921171	0.000762713	0.00683751
MT1F	-0.920953	2.4556e-05	0.000387089
ZDHHC23	-0.919705	0.000184251	0.00212698
HAUS8	-0.919692	0.000297125	0.00313766
PADI1	-0.919056	0.00011632	0.00145116
STRIP2	-0.918844	5.9086e-05	0.000826521
RXRA	-0.918673	2.78746e-05	0.000435156
RAB38	-0.918598	0.000190071	0.00218551
RAD51AP1	-0.91794	0.000157012	0.00186897
ZNF695	-0.917406	0.095186	0.248596
SRP68	-0.91712	2.01172e-05	0.000325957
KAT2B	-0.91162	4.24821e-05	0.000623042
RPL7P23	-0.911382	0.0822399	0.226206
GCH1	-0.910023	0.00159813	0.0124178
GLDC	-0.909953	6.95103e-05	0.00095218
ASAH1	-0.90963	1.29178e-05	0.000227518
BACE2	-0.909053	1.37387e-05	0.00023885
STRAP	-0.907552	1.76839e-05	0.000293128
LGALSL	-0.906151	7.56657e-05	0.00102778
MFSD2B	-0.906086	0.0713755	0.205624
DISP2	-0.906086	0.0713755	0.205624
HOOK1	-0.90508	3.01982e-05	0.000463954
ATAD2	-0.902547	1.8534e-05	0.000303691
SLC7A7	-0.902235	3.82022e-05	0.000567141
MYLK-AS1	-0.901213	0.257411	0.474894
SPTY2D1OS	-0.901213	0.257411	0.474894
LLPH-DT	-0.901213	0.257411	0.474894
DHX9P1	-0.901213	0.257411	0.474894
RNF167	-0.900988	3.92216e-05	0.000579905
TNK2	-0.900007	0.000915595	0.00792099
SLC38A6	-0.898475	0.000346519	0.00357693
RFC4	-0.898437	8.34783e-05	0.00111412
COX17	-0.898359	0.000155869	0.00186147
PSRC1	-0.897783	0.000105463	0.00133986
YWHAB	-0.897691	1.75043e-05	0.000290752
PPIAP11	-0.896043	0.0230463	0.0950693
SRCIN1	-0.895648	0.000323137	0.00337149
SEPHS2	-0.894383	2.25614e-05	0.000359548
CILK1	-0.893158	0.00101397	0.00859306
PPIAP29	-0.892896	0.214446	0.426386
KLHL31	-0.892896	0.214446	0.426386
NDUFA6-DT	-0.892896	0.214446	0.426386
EPB41L4B	-0.891988	0.0117378	0.0577902
TGFBRAP1	-0.891688	2.79532e-05	0.000435913
RRN3P3	-0.891423	0.000742971	0.00667622
ATPAF1	-0.89114	0.000133199	0.00162956
NOSTRIN	-0.890332	0.000462471	0.00451717
SLC16A7	-0.889818	0.000116947	0.00145773
MMD	-0.889669	0.000122037	0.0015108
HDDC3	-0.887526	0.001215	0.00997457
DDX12P	-0.887482	0.0020365	0.015053
TPD52	-0.88742	3.68487e-05	0.000550987
KRT8P3	-0.88721	0.0186462	0.0815294
SLC27A4	-0.886426	0.000207545	0.00234744
PSMB8	-0.88623	4.99428e-05	0.000715776
RNFT2	-0.885915	0.00847783	0.0452172
SRBD1	-0.885848	0.000149964	0.00179389
TINAG	-0.884865	0.000230919	0.00256002
PNP	-0.884255	8.45321e-05	0.00111958
CRYAB	-0.884042	1.97498e-05	0.000320719
GBE1	-0.883968	4.86404e-05	0.000700633
NR6A1	-0.883827	0.00294379	0.0200304
GALNT9	-0.883555	0.0154067	0.0709508
GPLD1	-0.881588	0.0492331	0.161525
RPL21P75	-0.881588	0.0492331	0.161525
LINC00685	-0.880664	0.152171	0.34141
MFSD13A	-0.880664	0.152171	0.34141
WASL-DT	-0.880297	0.0166733	0.0751849
TMEM70	-0.880237	0.000110865	0.00139992
GALNT12	-0.879893	7.33154e-05	0.000997721
NUF2	-0.87979	0.000205976	0.00234305
CRIP2	-0.878151	0.00028312	0.00302119
LEPR	-0.877837	6.92547e-05	0.000949574
NANOS1	-0.877374	0.0139421	0.0660339
NDC1	-0.877065	4.9803e-05	0.000715253
MAML3	-0.877051	0.0389822	0.136735
TYMS	-0.875258	3.03852e-05	0.000466335
BCAT1	-0.874077	3.10544e-05	0.0004751
CYP27A1	-0.872679	3.10321e-05	0.0004751
TGM2	-0.871663	0.000138759	0.00168482
LAMA1	-0.870804	3.55652e-05	0.000534602
TLCD4	-0.870684	4.34484e-05	0.000636572
ABCC6P1	-0.870448	0.00287902	0.0196819
BCL2L1	-0.870272	3.17661e-05	0.000484967
MET	-0.870174	2.77803e-05	0.000434149
LIPG	-0.870039	0.000522208	0.00500645
CDKN2D	-0.869578	0.00465592	0.0286006
FAM160A1	-0.869455	0.000121487	0.00150527
CMTM7	-0.869149	0.000482911	0.00468913
SOWAHB	-0.86818	0.00851437	0.0453621
EREG	-0.868165	9.53606e-05	0.00123852
SFXN4	-0.867197	0.000491959	0.00475408
FA2H	-0.86646	0.00242227	0.0172575
SIRPA	-0.866221	3.60775e-05	0.000541125
OAS3	-0.865042	6.08359e-05	0.000846924
OR7E14P	-0.863187	0.0903745	0.24132
SRXN1	-0.863187	0.0903745	0.24132
FDPS	-0.862416	4.39036e-05	0.000642593
CDCP1	-0.861768	4.46882e-05	0.000652106
LHX1-DT	-0.860966	0.0198165	0.085337
HMBS	-0.860716	0.00023083	0.00256002
DDX3X	-0.860465	3.46986e-05	0.00052423
MLKL	-0.860372	0.00026423	0.00286689
LRR1	-0.860042	0.00110214	0.00923254
TUBAP2	-0.858864	0.0684938	0.199944
SRRM2-AS1	-0.858864	0.0684938	0.199944
MT2A	-0.858625	3.417e-05	0.00051732
ENPEP	-0.858483	0.000568395	0.00537129
ATP13A3	-0.858226	4.03519e-05	0.000596011
FGFR4	-0.857543	9.12645e-05	0.00119177
CTH	-0.856775	0.00137491	0.0109917
DUS3L	-0.856516	0.000319847	0.00334677
PLCL2	-0.855111	0.00216894	0.0157775
YWHAEP7	-0.8539	0.06291	0.190051
HNF4G	-0.853196	0.000115426	0.00144372
DLX1	-0.852909	0.00114676	0.00952397
PKN3	-0.852676	0.000536319	0.00512146
ARFGAP1	-0.852212	4.55353e-05	0.000662473
STARD4	-0.850859	9.77795e-05	0.0012621
PLAAT4	-0.850611	0.0106906	0.0539878
TMSB15B	-0.850159	0.0534609	0.170208
PPIAP31	-0.850159	0.0534609	0.170208
SNX8	-0.850151	5.46843e-05	0.000771632
METTL7A	-0.850036	0.000302713	0.00318353
SNTB1	-0.848748	5.54581e-05	0.000781792
CCDC85C	-0.848709	0.000111284	0.00140399
PCSK6	-0.848628	0.00798987	0.0433474
CDK1	-0.848577	7.86415e-05	0.00106422
COQ7	-0.848419	0.000347126	0.00357811
FADS1	-0.848393	4.81296e-05	0.000695344
GLYATL1	-0.848139	0.0423944	0.145321
ANKRD6	-0.847751	0.000102834	0.0013145
CLU	-0.847427	9.73836e-05	0.00125923
NT5C	-0.846391	0.000366287	0.00374686
CAPN12	-0.845624	0.0305206	0.114889
INO80C	-0.845423	0.00538018	0.0320474
EVPL	-0.845334	7.89508e-05	0.00106668
TMEM135	-0.845012	0.000347413	0.00357852
ZNF330	-0.844748	0.000182327	0.00211257
CDC20	-0.843463	5.867e-05	0.000823078
LHX2	-0.842976	0.0243793	0.0987264
TTLL4	-0.842084	0.000114573	0.00143428
MRPL48	-0.841912	0.00156176	0.0121643
C9orf116	-0.841877	0.025853	0.102635
BRCA1	-0.84175	0.000106736	0.00135367
POP1	-0.84143	0.00012687	0.00156398
HYAL2	-0.840672	0.00048298	0.00468913
RRM2	-0.840538	5.88352e-05	0.000824601
RABL3	-0.840111	0.000444401	0.00436709
UNK	-0.840089	0.000262567	0.0028564
STEEP1	-0.838392	0.000927189	0.00799749
ACOT1	-0.837526	0.0116398	0.0574833
ABRACL	-0.837375	0.000181267	0.00210595
C16orf74	-0.836677	0.0107273	0.0541074
SLC25A6	-0.836613	5.56396e-05	0.000783591
TTC39A	-0.836352	0.000146681	0.00175897
ABHD2	-0.836019	8.02892e-05	0.00108249
GIN1	-0.835692	0.00989653	0.0510238
FAM107B	-0.83562	8.39313e-05	0.00111709
IKBKE	-0.835164	0.000386858	0.00390823
CKS1B	-0.835061	0.00021118	0.00237745
PDSS1	-0.835046	0.0079998	0.0433516
CIBAR1	-0.834213	0.000258769	0.00282354
ME1	-0.83404	0.000119537	0.00148618
ASAP1	-0.833576	8.72264e-05	0.00114625
MGAT5	-0.833432	6.52698e-05	0.000899177
DHCR7	-0.833427	8.40915e-05	0.00111717
PLCB1	-0.83319	0.000460635	0.00450227
KIAA1522	-0.833158	9.28408e-05	0.00120909
POLA2	-0.83289	0.00551233	0.0326186
LINC02532	-0.832533	0.000174262	0.00203596
NEURL1B	-0.830799	0.00286179	0.0195825
FAM111A	-0.830583	0.000161478	0.00190962
HADH	-0.829907	0.000258145	0.00281885
GOLIM4	-0.829556	0.000178164	0.00207654
SFN	-0.828781	0.00012837	0.00158113
TTC21B	-0.828708	0.000156609	0.00186723
RFC3	-0.828553	0.000206387	0.00234305
AMOTL1	-0.828227	9.7077e-05	0.00125638
MAPK6	-0.826576	0.000132046	0.00161863
NUP50	-0.826127	8.40805e-05	0.00111717
DYNC2H1	-0.82586	0.000356037	0.00365598
IL17RD	-0.825796	0.00035619	0.00365598
CNPPD1	-0.825085	0.000113568	0.00142539
PLAAT3	-0.82347	0.000114274	0.00143301
SOCS3	-0.823393	0.000193661	0.00221982
ALX4	-0.823214	0.000514604	0.0049466
GSTM4	-0.823182	0.000618721	0.00576073
AKAP7	-0.822303	0.00856459	0.0455629
FCGRT	-0.822049	0.0107273	0.0541074
ZNF784	-0.821616	0.023072	0.0951286
PRSS35	-0.821389	0.026396	0.104343
AUNIP	-0.821255	0.0322731	0.119566
DTL	-0.82121	0.000300988	0.00316767
TACC3	-0.820402	9.98653e-05	0.00128219
ODC1-DT	-0.82036	0.0735417	0.209909
SLC25A5	-0.820208	8.9405e-05	0.00116976
FAM184A	-0.820058	0.0773406	0.217463
C19orf48	-0.819961	0.000228874	0.00254705
KDM7A-DT	-0.819884	0.0656553	0.194742
SLC7A1	-0.819875	9.25832e-05	0.00120682
ITPKB	-0.819591	0.000642878	0.00595513
C16orf71	-0.818973	0.113782	0.280359
PATJ	-0.817729	9.95894e-05	0.00128013
GAS1	-0.817459	0.166093	0.36089
RPEL1	-0.817459	0.166093	0.36089
RORA	-0.817459	0.166093	0.36089
PRR22	-0.817459	0.166093	0.36089
APOBEC3D	-0.817459	0.166093	0.36089
EAF2	-0.81691	0.195974	0.40148
LUNAR1	-0.81691	0.195974	0.40148
RHPN1-AS1	-0.816252	0.232679	0.449462
HNRNPRP1	-0.816252	0.232679	0.449462
FAM21FP	-0.816252	0.232679	0.449462
SLC16A6	-0.816252	0.232679	0.449462
DNAJC28	-0.816252	0.232679	0.449462
VRK1	-0.816245	0.000684295	0.00625113
CLSPN	-0.816209	0.000263106	0.00286013
MRPL9	-0.815805	0.000281727	0.00301091
CP	-0.815666	0.00264404	0.0184841
PLPPR5	-0.815449	0.278164	0.497086
DANT2	-0.815449	0.278164	0.497086
MIR6772	-0.815449	0.278164	0.497086
DM1-AS	-0.815449	0.278164	0.497086
CXADR	-0.815449	0.278164	0.497086
HSD17B7	-0.815153	0.000871231	0.00760052
EEF1A1P11	-0.814448	0.335094	0.556219
DPY19L1P2	-0.814448	0.335094	0.556219
RBMXP2	-0.814448	0.335094	0.556219
C11orf65	-0.814448	0.335094	0.556219
HSD17B1	-0.814448	0.335094	0.556219
NPY1R	-0.814247	0.000371359	0.00377964
OCIAD2	-0.814098	0.000143953	0.00173053
HIPK1	-0.813228	0.000224984	0.00251532
ZWINT	-0.811938	0.000183658	0.00212184
PRR13	-0.811576	0.000241134	0.00266716
EGLN3	-0.811097	0.00702982	0.0390564
WNT3	-0.811097	0.00702982	0.0390564
MMP7	-0.81087	0.00205117	0.0151175
AGFG2	-0.81086	0.000963921	0.00823611
HOMER2	-0.810105	0.000677115	0.00619961
SKA3	-0.81006	0.000493659	0.00476417
MED30	-0.809961	0.00256269	0.0180194
MYH10	-0.80886	0.000106364	0.00135012
ANKH	-0.808215	0.0141545	0.0667926
TIMM8A	-0.807348	0.00343418	0.0226124
TSN	-0.807101	0.000142733	0.00171975
ALAS1	-0.80601	0.000240354	0.00266055
TENM3-AS1	-0.805624	0.00482019	0.0294109
ALDH16A1	-0.805517	0.00119235	0.0098296
QSOX2	-0.805441	0.000261655	0.00285074
ORC1	-0.805294	0.00126127	0.0102524
PTPN11	-0.805186	0.00012033	0.00149349
PBK	-0.805144	0.000491038	0.00474833
PLEKHO2	-0.804377	0.000651985	0.00602413
SCNN1A	-0.804255	0.00501436	0.0302852
NOLC1	-0.80345	0.000149724	0.00179249
VAV3	-0.803419	0.000156989	0.00186897
BUD13	-0.803155	0.00161831	0.0125376
ERFE	-0.802826	0.000135231	0.00165025
DMD	-0.802695	0.000450113	0.00440831
CIDECP1	-0.802541	0.0271903	0.106375
DIPK1A	-0.801369	0.0328806	0.12126
BOP1	-0.80125	0.000329833	0.00343395
IRX1	-0.800977	0.00194961	0.0145311
LINC02832	-0.800732	0.0284866	0.109879
VEGFB	-0.800499	0.000541204	0.00515456
GON7	-0.800448	0.00216802	0.0157775
LGALS8	-0.800378	0.000192359	0.00221007
HIRIP3	-0.799193	0.000836791	0.0073664
TRIM47	-0.798858	0.000441524	0.00435059
HK2	-0.798299	0.000160256	0.00189825
THOC7	-0.798153	0.000481595	0.00468194
HAUS6	-0.798147	0.000219398	0.00245854
IDNK	-0.798104	0.010442	0.0529346
LYSMD2	-0.798104	0.010442	0.0529346
PIMREG	-0.797926	0.000740186	0.00666121
MSRA	-0.797772	0.0357983	0.128441
KCNIP1	-0.797384	0.00282996	0.0194471
AURKB	-0.797359	0.000291996	0.00309546
GRIP1	-0.79722	0.0104979	0.0531626
ZCCHC8	-0.797148	0.00029437	0.00311835
UBE2T	-0.796615	0.000540566	0.00515186
PAXX	-0.795634	0.00204108	0.0150584
CPEB4	-0.795106	0.000735098	0.00662385
CALD1	-0.794748	0.000136993	0.00166729
AIF1L	-0.794393	0.000174924	0.00204204
TAP2	-0.794068	0.00212257	0.0155348
SLC37A3	-0.794019	0.000289952	0.00308053
FAM111A-DT	-0.793931	0.0554375	0.174779
FAHD1	-0.793354	0.000351055	0.00361132
SLC17A1	-0.793146	0.000492865	0.00475967
DDAH1	-0.792068	0.000228692	0.00254705
KIF26A	-0.791417	0.00399032	0.025445
STRADB	-0.791408	0.000262487	0.0028564
CWC27	-0.791389	0.000840657	0.00738255
AGPS	-0.79057	0.000159162	0.00188838
LNP1	-0.790204	0.0789874	0.220822
TMEM52B	-0.790204	0.0789874	0.220822
SPC25	-0.789592	0.000702746	0.00639957
IGFBP6	-0.78903	0.000399182	0.00401503
UBE2E2	-0.788988	0.000518016	0.0049761
TBC1D4	-0.788933	0.000364974	0.00374086
MIPOL1	-0.788773	0.00566948	0.0333334
BAMBI	-0.788027	0.00117103	0.00966485
PPM1H	-0.787947	0.000229141	0.00254807
IKZF5	-0.787936	0.00565887	0.033298
SPRY1	-0.786192	0.024277	0.0983942
MMAB	-0.786019	0.000808731	0.0071715
SEC23B	-0.785981	0.00022799	0.00254501
UBA7	-0.785313	0.00125766	0.0102459
SOAT1	-0.785289	0.000213131	0.00239756
ZDHHC7	-0.784016	0.000179478	0.0020885
HOMER3	-0.782771	0.000993885	0.00845733
PLEKHM1	-0.782767	0.000370158	0.0037727
TAF6L	-0.782582	0.00487759	0.0296479
SMG7	-0.782545	0.000368495	0.00375993
CHKA	-0.781753	0.000333271	0.00346231
TOMM5	-0.781354	0.0930976	0.246268
PNPO	-0.780019	0.00187862	0.0141324
PDE12	-0.779856	0.000881935	0.00768007
BAZ1B	-0.779448	0.000202129	0.00230411
SLC37A4	-0.778608	0.00045842	0.00448363
ZNF702P	-0.777869	0.00037648	0.00382641
HAUS1	-0.777828	0.000820753	0.00724716
PPARG	-0.777612	0.000402437	0.00404217
TEX41	-0.777377	0.00966656	0.0501585
FOXM1	-0.777182	0.000268641	0.00290076
TBCE	-0.776342	0.123095	0.295859
HMGN2P3	-0.776342	0.123095	0.295859
VCAN	-0.775901	0.000164472	0.00194187
RHEBP2	-0.775211	0.00235449	0.0168489
WDHD1	-0.773969	0.000972546	0.00829518
APIP	-0.773861	0.000817719	0.00722916
RAB20	-0.773364	0.00281067	0.0193685
R3HDM1	-0.773207	0.00041771	0.00416107
INTS7	-0.773134	0.000838006	0.00737263
MPP1	-0.772865	0.000730339	0.00659711
LRRC40	-0.772578	0.00132612	0.0106899
UEVLD	-0.772385	0.000899515	0.00781444
HSD3B7	-0.772271	0.000368646	0.00375993
SBNO2	-0.771847	0.000276766	0.00296865
CTNS	-0.771809	0.000906737	0.00785839
ACSM3	-0.771614	0.000923316	0.00798303
FTL	-0.771533	0.000182049	0.00211165
CDKL2	-0.771008	0.00119597	0.00984826
TCF12	-0.770794	0.000399895	0.00401941
MT2P1	-0.77049	0.000601711	0.00563484
COPS8P2	-0.769979	0.165414	0.360115
SULT2B1	-0.769979	0.165414	0.360115
NRTN	-0.769979	0.165414	0.360115
CDCA3	-0.769885	0.000645572	0.00597019
EIF4EBP1	-0.769856	0.000924838	0.00799144
TMPO	-0.769727	0.000206742	0.00234305
ATP5MJ	-0.768681	0.00056208	0.00531854
POLA1	-0.767775	0.00146226	0.0115249
CUL4B	-0.767146	0.000451837	0.00442222
OGDH	-0.766767	0.00029024	0.00308134
PCCA	-0.766751	0.000763068	0.00683751
ATP6V1E1P1	-0.766108	0.153582	0.343567
REEP1	-0.766108	0.153582	0.343567
ADAM8	-0.765626	0.0214965	0.0905332
CYTOR	-0.765581	0.00131138	0.0105769
TAPBPL	-0.764028	0.012534	0.0607229
SUV39H1	-0.764004	0.00155114	0.0120945
DPYSL3	-0.763914	0.000406834	0.00406928
SLC25A19	-0.763617	0.0375423	0.132856
MYLIP	-0.76361	0.00347901	0.022828
SCLT1	-0.762904	0.0094253	0.0491346
FAM241B	-0.762057	0.0100148	0.0515421
KTI12	-0.761967	0.04134	0.142615
KLF2	-0.76188	0.0845039	0.230384
LINC00501	-0.761634	0.179719	0.379877
RBM3	-0.761176	0.000298809	0.00315159
PLCE1	-0.76094	0.00152083	0.0118901
TXLNG	-0.76067	0.00115657	0.00958357
CYB5A	-0.75941	0.000677376	0.00619961
HSD11B2	-0.75934	0.0228191	0.0945779
ATF5	-0.759146	0.0012403	0.0101361
LINC02535	-0.757916	0.0248254	0.0997546
DNA2	-0.757597	0.00129299	0.0104576
ENO2	-0.756885	0.000506204	0.00487863
SUDS3P1	-0.756403	0.21141	0.422413
ADCY1	-0.756403	0.21141	0.422413
CAPG	-0.756111	0.00027439	0.00294969
PHGDH	-0.755845	0.000376988	0.00382889
PPM1A	-0.755574	0.000475304	0.00463007
HCAR1	-0.755534	0.00142839	0.0113073
HELLS	-0.755127	0.000831275	0.00732671
ADARB1	-0.754842	0.00127203	0.0103225
HMGB2	-0.754523	0.000297272	0.00313766
DUSP8	-0.753756	0.00101394	0.00859306
KIF18A	-0.753053	0.00106568	0.00897371
PGP	-0.752505	0.000675922	0.00619802
BZW1P2	-0.752139	0.0459677	0.153797
CACNA1D	-0.752069	0.0142196	0.0670346
FAM102A	-0.751959	0.000623588	0.00580232
CDC40	-0.75192	0.00133386	0.0107285
MYCL	-0.751524	0.0302966	0.114307
SPIN1	-0.750365	0.000418582	0.00416404
APELA	-0.750207	0.250097	0.467331
ZFAND2B	-0.750135	0.00324265	0.0216187
FTLP3	-0.749784	0.0511323	0.165284
SLC8A1	-0.749605	0.003841	0.0247123
MED11	-0.749022	0.00398979	0.025445
PIM3	-0.748254	0.000679566	0.00621574
DNAH7	-0.747838	0.0363831	0.129956
PLEKHM1P1	-0.747825	0.00176722	0.0134687
PTPRE	-0.747563	0.00132877	0.0106994
CYREN	-0.746589	0.00053359	0.0051021
OGG1	-0.746292	0.00159858	0.0124178
HAVCR1	-0.746139	0.000365313	0.00374169
PAXIP1	-0.74602	0.000977685	0.00832923
INSR	-0.74575	0.0178351	0.078741
EFHB	-0.745586	0.00120654	0.00992405
TFAP4	-0.745319	0.00410764	0.0259906
NRARP	-0.744948	0.00524215	0.0313795
DPYSL5	-0.744265	0.00140657	0.0111894
GAB1	-0.743247	0.00193989	0.0144809
DGKZP1	-0.742899	0.0206892	0.0881551
SMC3P1	-0.742752	0.297676	0.518735
MICE	-0.742752	0.297676	0.518735
F8A3	-0.742752	0.297676	0.518735
MT1P3	-0.742752	0.297676	0.518735
GRN	-0.742623	0.000320786	0.00335177
MAPRE1	-0.742261	0.00043067	0.00424651
EPS15L1	-0.74172	0.000692802	0.00632487
GPRIN3	-0.741686	0.0713183	0.205624
GRB7	-0.741461	0.0014718	0.011569
ALDH3A2	-0.740668	0.00317686	0.0213158
ARID5A	-0.740144	0.0134224	0.0639084
DERA	-0.740075	0.000726254	0.00657123
CACNA2D3	-0.739579	0.0313571	0.116824
PAXIP1-DT	-0.739579	0.0313571	0.116824
HPS1	-0.739247	0.0009605	0.00821654
PIGW	-0.738937	0.00343273	0.0226124
PTMAP4	-0.738577	0.0800549	0.222258
SUMO3	-0.738497	0.000586418	0.00551363
CHCHD4	-0.738387	0.00859687	0.0456526
PDXP	-0.737328	0.132383	0.310481
BLACAT1	-0.736727	0.047331	0.157272
WBP2	-0.736667	0.000449461	0.00440787
PSMB9	-0.735981	0.00212046	0.0155336
ARCN1	-0.735257	0.000421887	0.0041862
ABCC6P2	-0.735222	0.0900806	0.240845
PGBD5	-0.734964	0.0017	0.0130798
CCDC134	-0.734955	0.00204522	0.0150813
BIN1	-0.734727	0.000404907	0.00405576
NPNT	-0.734587	0.000521843	0.00500625
FABP5P7	-0.734102	0.052449	0.167869
USH1C	-0.73362	0.000696032	0.00635037
TC2N	-0.733608	0.356672	0.576691
ARHGAP44	-0.733608	0.356672	0.576691
NEURL2	-0.733608	0.356672	0.576691
NUDT14	-0.733608	0.00272936	0.0189558
TMEM37	-0.732972	0.0019697	0.0146583
NEIL3	-0.731675	0.00290255	0.0198241
MVK	-0.731574	0.00259771	0.0182304
TCF3	-0.731107	0.000963906	0.00823611
DOK4	-0.730836	0.000586852	0.00551363
SEMA3B	-0.730517	0.00115404	0.00957125
DPYSL2	-0.729921	0.000747995	0.00671071
BMS1P1	-0.72984	0.00680792	0.0380856
PMS2P4	-0.729677	0.00952276	0.0495893
TIMELESS	-0.728483	0.00093611	0.00805054
SOD3	-0.728474	0.0031025	0.0209048
IGFBP2	-0.728237	0.000808375	0.0071715
MED12L	-0.727648	0.0954667	0.249084
DUSP6	-0.726961	0.00126825	0.0103034
NDUFA9	-0.726917	0.00831834	0.0446087
EPG5	-0.726671	0.000653769	0.00603677
NCAPG2	-0.726579	0.000873095	0.00761221
SPAG1	-0.726474	0.00106959	0.00899617
EIF2S2P4	-0.725635	0.0275264	0.10743
CRYBG1	-0.725521	0.00228331	0.0164366
ADK	-0.725455	0.00343527	0.0226124
TNFAIP8L1	-0.724855	0.00173311	0.0132644
ADGRL1	-0.7248	0.0332554	0.122301
ABCB10	-0.724695	0.00172618	0.0132183
ARRDC1	-0.724114	0.00132875	0.0106994
YBX3P1	-0.723353	0.108144	0.271509
H2AZ1	-0.723286	0.000528456	0.005063
GOLT1B	-0.723072	0.00113361	0.00944715
ZC3H7B	-0.722202	0.000581599	0.00547827
ARL4D	-0.722107	0.00998545	0.0514275
RFWD3	-0.722012	0.000659879	0.00607774
RHEB	-0.720365	0.000605037	0.00565506
PTPN23	-0.720341	0.000965984	0.00824889
IFI35	-0.720012	0.00284892	0.0195282
KDM1B	-0.719934	0.00141891	0.0112506
NUP42	-0.719876	0.00220549	0.0159873
RAI14	-0.719042	0.000555923	0.00527568
WIPF3	-0.719023	0.0179521	0.0790893
ABCC2	-0.718827	0.00345812	0.022732
PTPN3	-0.718818	0.00063611	0.00589995
B4GALT7	-0.718792	0.00162387	0.0125672
LPCAT3	-0.718792	0.00162387	0.0125672
LAMC2	-0.718712	0.000656915	0.00606197
TRIM45	-0.717919	0.00646365	0.0367394
FAM177A1	-0.717587	0.00142242	0.0112723
MPP6	-0.717574	0.000869528	0.0075903
PPP1R14C	-0.717513	0.00371646	0.0240602
DMGDH	-0.715571	0.00215242	0.0156808
LPIN1	-0.715334	0.00071676	0.00651087
DDX60L	-0.715295	0.00185669	0.0140037
ARX	-0.71506	0.0410173	0.141703
GTF3C5	-0.714803	0.000785882	0.00700737
ASF1B	-0.714715	0.00103254	0.00873003
SMN2	-0.714304	0.0146661	0.0686717
LINC02475	-0.713492	0.107922	0.271093
RAB23	-0.713381	0.00345988	0.0227333
PLD1	-0.713105	0.00140519	0.0111846
GMPPB	-0.7131	0.00180795	0.0137359
TRIM28	-0.71304	0.000607913	0.00567828
MAN1A1	-0.712956	0.000703528	0.00640268
MCM2	-0.711887	0.000855898	0.00749375
CMIP	-0.711692	0.000659477	0.00607774
RASSF2	-0.711671	0.00206692	0.0152165
LPCAT4	-0.711357	0.00373431	0.0241327
TRIM2	-0.711269	0.000813934	0.00720446
DIAPH3	-0.711098	0.00119762	0.00985628
ENDOD1	-0.710702	0.00160648	0.0124526
SLC12A7	-0.71039	0.0013956	0.0111346
RAB28	-0.710147	0.00842748	0.0449816
PXDC1	-0.710025	0.00159736	0.0124178
SLC16A3	-0.709983	0.000675249	0.00619575
HNF1A-AS1	-0.709979	0.0226203	0.093987
ADCK5	-0.709925	0.00491084	0.0297516
OAS1	-0.709925	0.00491084	0.0297516
SMIM4	-0.709719	0.0086004	0.0456531
PQBP1	-0.708661	0.00160448	0.0124507
ADAMTSL5	-0.708488	0.00664675	0.0373448
GJB2	-0.708032	0.00612224	0.0353097
NAE1	-0.707079	0.00111851	0.00934816
NSUN3	-0.706269	0.00993769	0.0512179
SBF1	-0.705329	0.000677269	0.00619961
CCDC28B	-0.705282	0.0419356	0.144327
BLOC1S3	-0.704715	0.00642606	0.0365973
CENPM	-0.703905	0.00376765	0.0243265
PDCD6IPP2	-0.703759	0.0282989	0.109329
ICAM1	-0.703559	0.00144303	0.0114026
DVL2	-0.703427	0.00114369	0.00950618
MCM9	-0.703413	0.00409782	0.0259398
GABPA	-0.703092	0.00174242	0.0133286
RNF217-AS1	-0.703057	0.226333	0.441843
ALOX5	-0.703057	0.226333	0.441843
DDX60	-0.703055	0.00460902	0.0283365
SRSF12	-0.702882	0.00476616	0.0291669
COA3	-0.702806	0.00164325	0.0126835
SH3PXD2B	-0.702742	0.000729941	0.00659711
SH2D5	-0.702386	0.0174266	0.0772899
LRRC58	-0.702291	0.0011225	0.00937611
SELENOT	-0.701985	0.00123901	0.0101338
SLC5A3	-0.701484	0.000933203	0.00803506
NCOA2	-0.700964	0.000933851	0.00803588
DUSP4	-0.700849	0.00239727	0.0171129
ARHGEF40	-0.700576	0.00120981	0.00994539
MPC2	-0.700516	0.00094037	0.0080824
ATP6V1B2	-0.700111	0.000953245	0.00816891
MX1	-0.699553	0.0434165	0.147675
DDX39A	-0.69937	0.00122878	0.0100558
SETD6	-0.699221	0.00507795	0.0305729
CDC7	-0.699178	0.00476099	0.0291476
CARHSP1	-0.699166	0.000903701	0.0078392
HASPIN	-0.6987	0.0122532	0.0595813
CTPS1	-0.697659	0.00149342	0.011701
GNAQ	-0.697647	0.00111195	0.0092987
LETM1	-0.696386	0.00158133	0.0123036
UBE2C	-0.696079	0.00126003	0.0102524
NPM1	-0.695751	0.000724911	0.00656849
TWF2	-0.695436	0.00224848	0.0162341
FANCA	-0.695171	0.00148938	0.0116774
HSPA12A	-0.694995	0.000849022	0.007447
PSMC3IP	-0.694932	0.0102819	0.0523971
RFC5	-0.694636	0.00305997	0.0206662
GPHN	-0.694549	0.00507586	0.0305729
REP15	-0.694429	0.163084	0.35756
CDS1	-0.694034	0.00477022	0.0291704
LARS2	-0.693634	0.0017095	0.013139
TIGD2	-0.693578	0.00450647	0.0278001
POLQ	-0.693452	0.00294788	0.0200395
ZBTB12	-0.693344	0.0215209	0.0905837
BHMT2	-0.693344	0.000943158	0.00810157
KLF12	-0.693211	0.00353966	0.0231007
UCKL1	-0.693211	0.00353966	0.0231007
CD9	-0.692722	0.00103087	0.00872102
SPON2	-0.691977	0.00171589	0.0131812
ARHGEF4	-0.691371	0.0230066	0.0950097
EXOSC8	-0.691325	0.00440161	0.0273461
LPAR1	-0.691115	0.00249982	0.0176628
ARPC1B	-0.690738	0.0233234	0.095515
CYB5B	-0.690733	0.000927176	0.00799749
ARAP2	-0.69014	0.00818681	0.0440856
S100A2	-0.689992	0.00368372	0.0238695
HAP1	-0.689511	0.130311	0.307559
EEF1A2	-0.689223	0.000831254	0.00732671
CTNNAL1	-0.688969	0.00116584	0.0096439
SUV39H2	-0.688941	0.00647661	0.0367843
CHAF1A	-0.688782	0.00189904	0.0142305
UAP1L1	-0.688451	0.00407077	0.0258135
LINC01594	-0.688395	0.0618892	0.1876
PPP1R3E	-0.687856	0.0179131	0.0789894
CTSL	-0.687462	0.00115442	0.00957125
TXNDC11	-0.687213	0.00140234	0.011168
TXN	-0.686839	0.00121211	0.00995861
RTTN	-0.68611	0.00814884	0.0439454
HOMER1	-0.686076	0.00342782	0.0226043
DDX11	-0.685893	0.00214042	0.0156326
PNKP	-0.685755	0.00398134	0.0254314
GOLGA8IP	-0.683929	0.00157418	0.0122545
ZNRF2P2	-0.683146	0.14816	0.335676
FBXL14	-0.682899	0.0082898	0.0445083
CAAP1	-0.682828	0.00278215	0.019246
SUCLG2-AS1	-0.682496	0.00789931	0.0429351
PLEKHF1	-0.682468	0.0697735	0.202376
SULF2	-0.682325	0.00202256	0.014975
OIP5-AS1	-0.68195	0.00141372	0.0112279
MANBAL	-0.681332	0.00300424	0.020356
DARS2	-0.681055	0.00146866	0.0115506
GBGT1	-0.681014	0.114006	0.280509
CPPED1	-0.68056	0.00183728	0.0138789
MUTYH	-0.680271	0.316045	0.538246
SNTG2-AS1	-0.680271	0.316045	0.538246
IDH1-AS1	-0.680271	0.316045	0.538246
C1QTNF3	-0.680271	0.316045	0.538246
GYG2	-0.679842	0.0053775	0.0320445
FOXRED2	-0.679284	0.00245043	0.0173814
JPT2	-0.678777	0.00109885	0.00921035
ANOS2P	-0.67847	0.0770828	0.217117
FHIT	-0.67757	0.218659	0.431675
SGK2	-0.676553	0.00433765	0.0270341
CMC2	-0.675914	0.00423372	0.0266146
OSER1	-0.675699	0.00490548	0.029744
SSR3	-0.675021	0.00125126	0.0102053
PKMYT1	-0.674913	0.00203848	0.015053
HEXB	-0.673963	0.00139531	0.0111346
ADSS2	-0.673654	0.00251657	0.0177639
GNAL	-0.672925	0.00261216	0.0183229
LRP11	-0.672558	0.0149411	0.0695784
ZNF700	-0.672558	0.0149411	0.0695784
CCNB1	-0.672531	0.00129214	0.0104565
SEMA3F	-0.672141	0.00139737	0.0111346
SMOX	-0.67178	0.00272523	0.0189424
MEGF9	-0.671706	0.00207196	0.0152321
METTL7B	-0.671289	0.0045507	0.028061
SLC66A3	-0.671284	0.0046595	0.0286106
CHST15	-0.671144	0.00227548	0.0163965
COA6	-0.671043	0.010378	0.0527575
FAM117A	-0.670947	0.0140725	0.0664921
FAM83D	-0.670931	0.00207881	0.015267
ORC6	-0.670824	0.0034703	0.0227914
TSPAN12	-0.670286	0.00137428	0.0109917
CC2D1A	-0.670141	0.0041807	0.0263611
PLS1	-0.669165	0.00174789	0.0133494
SOX9	-0.668889	0.0219032	0.0919422
MAML2	-0.66828	0.00355087	0.0231531
HDGFL3	-0.668136	0.00219152	0.0159135
PELI1	-0.667799	0.00276678	0.019167
BHLHE40-AS1	-0.667372	0.206011	0.415107
IL9RP3	-0.667372	0.206011	0.415107
UPK3B	-0.666752	0.00545335	0.0324168
TGFB1	-0.666627	0.00278384	0.0192485
MDGA1	-0.665904	0.0308854	0.115693
SOWAHD	-0.665826	0.0733973	0.209638
TNFAIP6	-0.665305	0.376638	0.595847
ANKHD1-EIF4EBP3	-0.665305	0.376638	0.595847
ZNF815P	-0.665305	0.376638	0.595847
SCG5	-0.665305	0.376638	0.595847
PITPNA	-0.66458	0.00207324	0.0152338
XRCC2	-0.664443	0.00489317	0.0296941
ARHGAP32	-0.664017	0.0138105	0.0655741
DCK	-0.663554	0.00301372	0.0204012
IQCB1	-0.663553	0.00541117	0.0322055
PARPBP	-0.663523	0.00922345	0.0483377
LBH	-0.663249	0.00306908	0.0207181
HIP1R	-0.663236	0.00160453	0.0124507
SUCLG2	-0.662846	0.00239846	0.017113
CHAC2	-0.662839	0.0205183	0.0875181
INKA2	-0.662622	0.0580232	0.179734
LMNB1	-0.662341	0.00164082	0.0126715
PACSIN3	-0.661478	0.0130541	0.062658
FAM20C	-0.660757	0.00233855	0.0167513
RAD54L	-0.660375	0.00853205	0.0454397
PATL1	-0.660267	0.00190047	0.0142305
RAD51	-0.660029	0.006483	0.0367918
PAQR8	-0.659992	0.0268941	0.105729
CCDC189	-0.659956	0.0535097	0.170258
CRYBG2	-0.659916	0.0810153	0.223812
MAGED4B	-0.659916	0.0810153	0.223812
SPTBN1	-0.65979	0.00134	0.0107481
ARHGEF3	-0.658845	0.0069064	0.0385053
PLD6	-0.658574	0.0636874	0.191722
SERPINB1	-0.658442	0.00217848	0.0158389
ZSWIM7	-0.658311	0.0163662	0.0741249
GGCT	-0.65743	0.00537103	0.0320218
FADS2	-0.656949	0.00163381	0.012624
IDH2	-0.656868	0.00162574	0.012575
PUM3	-0.656039	0.00283354	0.0194625
HSPBAP1	-0.655776	0.0483029	0.159379
TCF7	-0.655641	0.240748	0.45709
NPC1L1	-0.655641	0.240748	0.45709
SPNS1	-0.655641	0.240748	0.45709
MRPL12	-0.654926	0.0196221	0.0847259
KDM1A	-0.654499	0.00207155	0.0152321
USF2	-0.654472	0.00237488	0.0169781
PDSS2	-0.653795	0.0087429	0.0462743
SLC25A11	-0.652629	0.00308477	0.0208047
DDX18	-0.652625	0.00180891	0.013736
FHOD3	-0.652441	0.00228944	0.0164564
SLF2	-0.652292	0.0024802	0.0175631
TMEM201	-0.652201	0.00841228	0.0449588
USP32	-0.652081	0.00247763	0.0175572
NCAPG	-0.651927	0.00251989	0.0177787
IRX3	-0.651452	0.00580064	0.0339125
CLCN5	-0.651273	0.00635655	0.0362725
RMI1	-0.650317	0.0099961	0.0514641
ZBTB2	-0.649267	0.00619627	0.0356519
ATP10A	-0.649259	0.00255755	0.0180007
YTHDF1	-0.649186	0.00245742	0.0174225
GPR161	-0.648513	0.00920962	0.0483222
AGA	-0.647927	0.00764259	0.0418398
FANCI	-0.647651	0.00277656	0.0192164
TP53I11	-0.647445	0.025687	0.102255
ABCC6	-0.646467	0.00503872	0.0304123
MTFR1	-0.644535	0.00279436	0.0193028
ANKHD1	-0.644328	0.152573	0.342011
LONRF3	-0.643568	0.0117028	0.0576377
RAB7A	-0.643371	0.00197875	0.0147181
CFL1	-0.643233	0.00187128	0.0140918
LY6E	-0.642846	0.00222545	0.0160999
DTYMK	-0.642416	0.00293935	0.020019
MCUR1	-0.642395	0.00471707	0.0289274
DLST	-0.642388	0.00238146	0.0170168
SLC2A1	-0.642254	0.00206774	0.0152165
VPS18	-0.642239	0.00271469	0.0188871
SLC16A13	-0.642083	0.0385971	0.135795
CCNB2	-0.642029	0.00319915	0.0213875
RPL35P1	-0.642001	0.282622	0.500695
FRMPD3	-0.642001	0.282622	0.500695
BRSK1	-0.642001	0.282622	0.500695
MPG	-0.641494	0.00235019	0.0168265
MRS2	-0.641389	0.00363613	0.0236228
MATN2	-0.641343	0.00229748	0.0164978
H3-2	-0.640999	0.0483029	0.159379
CIBAR1P1	-0.640999	0.0483029	0.159379
TMEM141	-0.639919	0.0147911	0.0691011
QDPR	-0.639706	0.00401361	0.0255617
CLTA	-0.639665	0.00224187	0.0161945
PRR13P5	-0.639416	0.230971	0.44783
FAM149B1	-0.638228	0.0192222	0.0832713
INCENP	-0.637547	0.00336076	0.0223241
ITGAX	-0.637299	0.0271539	0.106375
VPS37B	-0.6364	0.00689002	0.0384561
SLC9A8	-0.635922	0.00740227	0.0408136
ENAH	-0.635732	0.00231931	0.0166217
DPYD	-0.635406	0.0304005	0.114526
DECR2	-0.634955	0.00631364	0.0361012
ZNF334	-0.634836	0.103735	0.263503
ATPSCKMT	-0.634642	0.0220172	0.092192
TMEM232	-0.634124	0.00624779	0.03587
SQLE	-0.6341	0.0183825	0.0806192
FEM1A	-0.634001	0.00573452	0.0336342
AOPEP	-0.633887	0.00441539	0.0273786
CDCA5	-0.633607	0.00415106	0.0262311
DCUN1D2	-0.63345	0.00799006	0.0433474
PLK4	-0.633383	0.00609336	0.0351991
MRM3	-0.633249	0.0128727	0.0618895
SNX2	-0.633038	0.0034185	0.0225633
TVP23B	-0.632962	0.0070061	0.0389543
CFAP410	-0.632705	0.0278995	0.108262
ARNT	-0.63261	0.00558104	0.0329274
SPSB2	-0.632473	0.0232731	0.0953628
LARP1	-0.631976	0.0022768	0.0163979
GPNMB	-0.631713	0.00218559	0.0158827
NBPF3	-0.631482	0.00719099	0.0397845
HSPE1	-0.631158	0.00390811	0.0250864
EPHA4	-0.630782	0.00430336	0.0269243
KIF15	-0.630637	0.008727	0.046207
APOOL	-0.630586	0.00986379	0.0509165
WHAMMP3	-0.63052	0.0125426	0.0607446
CCNYL1	-0.630249	0.00267336	0.0186622
DPM3	-0.630156	0.0296888	0.112922
PLSCR1	-0.629893	0.00724273	0.040025
TMEM41B	-0.629401	0.00606552	0.0350801
SGO1	-0.629312	0.0119496	0.0585274
RAB3IL1	-0.62877	0.142064	0.326858
CNNM3	-0.628757	0.0051248	0.0307784
PFDN1	-0.628511	0.00431336	0.0269752
FRAS1	-0.628419	0.00480622	0.0293626
AK2	-0.628328	0.00319658	0.0213801
FAM24B	-0.62792	0.183258	0.384784
TKT	-0.627772	0.00236845	0.0169405
C2CD5	-0.62767	0.00478646	0.0292541
NPC2	-0.627473	0.00280003	0.0193329
HJURP	-0.627226	0.00320386	0.0214091
LINS1	-0.627033	0.0174953	0.0775259
HIPK3	-0.626817	0.00389186	0.0249952
RPL22L1	-0.626729	0.00921701	0.048332
STAG3L1	-0.626689	0.0130371	0.0625971
SPCS2P4	-0.62661	0.0199786	0.0858308
LUM	-0.626342	0.00271415	0.0188871
ESD	-0.626002	0.00314684	0.0211643
TUBA1C	-0.625951	0.00243089	0.0172783
SMU1P1	-0.625946	0.333362	0.555286
DCDC1	-0.625946	0.333362	0.555286
EIF4A1P2	-0.625946	0.333362	0.555286
MRPL55	-0.625826	0.00938833	0.0490298
ANKS6	-0.625441	0.00385666	0.0247911
CCDC138	-0.625294	0.018309	0.080345
EZH2	-0.625241	0.00507261	0.0305729
MTSS2	-0.625164	0.00279067	0.0192865
PRR15	-0.624896	0.0210167	0.0891846
FBXO4	-0.62452	0.0354972	0.127797
BMP4	-0.62452	0.0354972	0.127797
ZMAT5	-0.62452	0.0354972	0.127797
BCL7B	-0.623802	0.00441511	0.0273786
KIF24	-0.623473	0.0154545	0.0711034
COX20P1	-0.623308	0.0899951	0.240749
NDUFAF6	-0.623265	0.0143158	0.0673569
STMP1	-0.622966	0.00525842	0.0314639
HNRNPA1P10	-0.622757	0.0549194	0.173516
RPL36AL	-0.622504	0.00354649	0.0231349
CDC25A	-0.621992	0.012608	0.0608989
PRR5L	-0.621792	0.0110497	0.0552069
PLGRKT	-0.621386	0.0120343	0.0588315
SUCLA2	-0.621294	0.00488278	0.0296491
GALK2	-0.621133	0.00811619	0.0438506
FLCN	-0.621133	0.00811619	0.0438506
CCDC160	-0.621059	0.159921	0.352646
LMCD1	-0.620601	0.00623379	0.0358252
TRIM69	-0.620578	0.0101502	0.0518901
CASZ1	-0.620248	0.0188988	0.082312
HMGN2P5	-0.620193	0.0144003	0.0676671
MTLN	-0.619861	0.0272367	0.106499
LINC02244	-0.61965	0.0845181	0.230384
PKHD1L1	-0.619349	0.186636	0.390298
SLK	-0.618893	0.00368333	0.0238695
TSEN54	-0.618657	0.0161533	0.0734121
ADGRF2	-0.618078	0.0643412	0.192927
ZIC5	-0.617706	0.013292	0.0635271
AMN	-0.617501	0.00819488	0.0440964
NUBP1	-0.617501	0.00819488	0.0440964
MXD3	-0.617074	0.0168272	0.0755754
SMC4	-0.617018	0.00300339	0.020356
LINC00910	-0.616998	0.100044	0.257537
FAF2	-0.616667	0.00374585	0.0241965
COPS3	-0.616436	0.00481181	0.0293721
CCDC93	-0.616333	0.00342026	0.0225647
SMG1P1	-0.616226	0.0190127	0.0826842
AKNA	-0.616113	0.0231161	0.0951798
RIDA	-0.616047	0.00558605	0.0329362
ASH2L	-0.615597	0.00864944	0.0458632
UNG	-0.61545	0.00606141	0.0350801
SHMT2	-0.615129	0.0035272	0.0230712
MAP3K21	-0.614578	0.00542685	0.0322724
ZFAT	-0.614511	0.0198531	0.085419
HAGH	-0.613983	0.005364	0.0320034
FAM169A	-0.613252	0.011087	0.0553739
OLFML2A	-0.613235	0.00593927	0.0344871
PSMC2P1	-0.613196	0.254666	0.47295
PPP1R14B-AS1	-0.613196	0.254666	0.47295
CSF1	-0.613133	0.00700467	0.0389543
KRT222	-0.612711	0.180393	0.380747
LINC00665	-0.612711	0.180393	0.380747
SLC16A10	-0.612407	0.0732397	0.209404
MRPS28	-0.612294	0.0465174	0.155109
GYPC	-0.611502	0.00495166	0.0299615
DNMT1	-0.611323	0.00353835	0.0231007
ZNF860	-0.61116	0.0426935	0.145864
C6orf136	-0.610778	0.0244137	0.098776
XPO4	-0.610567	0.00500923	0.0302846
CCNT2-AS1	-0.610277	0.111412	0.277009
SMPDL3A	-0.610277	0.111412	0.277009
BMI1	-0.609632	0.00912641	0.048007
PITPNA-AS1	-0.609413	0.064297	0.192927
NKX3-1	-0.609396	0.212368	0.423744
CDK2	-0.608721	0.00630615	0.0360986
MRPS11	-0.607765	0.0123439	0.059982
FAM210A	-0.607527	0.0128892	0.0619483
INSIG1-DT	-0.60742	0.148815	0.336583
CERS1	-0.60742	0.148815	0.336583
MRPS30	-0.607085	0.00690679	0.0385053
TAL1	-0.60677	0.395171	0.612762
PTPRR	-0.60677	0.395171	0.612762
PIGAP1	-0.60677	0.395171	0.612762
PHF21B	-0.60677	0.395171	0.612762
LIF	-0.60676	0.0045017	0.0277825
NPM1P27	-0.606373	0.00661678	0.0373448
DCBLD1	-0.606344	0.0132905	0.0635271
NUP62CL	-0.606208	0.0945441	0.247363
HGD	-0.606026	0.00540614	0.0321888
VTI1A	-0.605996	0.0107799	0.054214
KNTC1	-0.605733	0.0069289	0.0386061
WASHC4	-0.604905	0.00415716	0.0262468
ENOSF1	-0.604724	0.00655396	0.037151
TUBB2A	-0.604564	0.00589084	0.0342881
PMF1	-0.604553	0.0352154	0.127066
MAMDC2	-0.604281	0.00555955	0.0328332
RN7SL1	-0.603906	0.0255728	0.10194
MLST8	-0.603828	0.0059117	0.0343683
GRHPR	-0.603752	0.00427716	0.0268065
GUCD1	-0.603123	0.0043955	0.027336
CTBP2	-0.602671	0.00494835	0.0299539
SHROOM2	-0.602521	0.00887765	0.0468851
HHEX	-0.602512	0.0766959	0.216502
SH2B2	-0.602195	0.0154523	0.0711034
DLG3	-0.601879	0.0102857	0.0523982
MTFR2	-0.601867	0.0373499	0.132304
NANP	-0.601867	0.0373499	0.132304
YWHAH	-0.601599	0.00424256	0.0266586
POM121C	-0.601382	0.00436629	0.0271776
HLA-C	-0.601084	0.00518931	0.0311273
BCAR3	-0.60014	0.00954091	0.049666
RBBP4P1	-0.599982	0.0763954	0.216102
FEN1	-0.599684	0.00645481	0.0367035
OGDHL	-0.599554	0.010736	0.054123
TNFRSF11B	-0.599226	0.00653527	0.0370596
TIMM23B	-0.599104	0.16722	0.36258
PTS	-0.59873	0.0121165	0.059035
TFDP1	-0.59866	0.00533838	0.0318899
ALDH8A1	-0.598631	0.0265435	0.104747
HMGN2	-0.598568	0.00394184	0.0252239
MST1R	-0.598422	0.193122	0.398956
ZNF554	-0.598422	0.193122	0.398956
ZNF407-AS1	-0.598291	0.029438	0.112203
STAG3L4	-0.598164	0.0160579	0.0730699
UBAC1	-0.598015	0.00814511	0.0439454
RGS3	-0.597929	0.00633709	0.0362041
DNAJC2	-0.597853	0.00769767	0.0420594
DSN1	-0.59784	0.0115979	0.0572954
SIRPAP1	-0.597064	0.297807	0.518735
ACMSD	-0.596482	0.12486	0.298442
NDOR1	-0.596394	0.0149727	0.0696542
XYLB	-0.596349	0.0573089	0.178319
FAM86C1P	-0.596258	0.0277384	0.107765
MOCS1	-0.595965	0.0220002	0.0921737
FAM110A	-0.595428	0.138916	0.321856
LRRC1	-0.595354	0.00900124	0.0474516
CAPN2	-0.595337	0.00409669	0.0259398
FDFT1	-0.595227	0.0047011	0.0288416
CHEK2	-0.595158	0.024661	0.0993964
GARNL3	-0.593987	0.0355404	0.127889
SCAF1	-0.593637	0.00579489	0.0338926
EIF5AL1	-0.593229	0.0595121	0.182468
FBXO43	-0.592949	0.0730279	0.20906
BORCS7	-0.592289	0.0409682	0.141573
CDT1	-0.592273	0.00609829	0.0352135
SLC25A22	-0.59199	0.012654	0.0610198
[truncated: 11,657 more rows]

## Sheet: DEG NONO-TFE3 ctrl vs 4 hr dTAG
DEGs of NONO-TFE3 dTAG24h (RNA-seq)
Gene	logFC	PValue	FDR
PDE1B	-7.83262	1.00844e-48	5.66364e-47
LGI3	-7.19239	9.37608e-36	3.8897e-34
G0S2	-6.75186	2.72533e-09	2.82276e-08
GIPR	-5.77616	8.88408e-185	2.70999e-182
CIITA	-5.58439	6.12071e-10	6.84543e-09
LINGO1	-5.43605	1.16524e-37	5.12079e-36
PPP1R16B	-5.36904	3.2719e-07	2.60363e-06
CLDN14	-5.20713	4.32218e-11	5.37921e-10
ANGPTL2	-5.17946	1.2949e-35	5.32931e-34
SV2B	-4.88256	6.12009e-10	6.84543e-09
CELF2	-4.81067	8.85821e-101	1.11135e-98
TM4SF19	-4.52195	3.64113e-148	7.55268e-146
NMRK2	-4.51064	0	0
INHBE	-4.39851	1.43614e-16	2.59489e-15
FAM124A	-4.38894	3.25057e-165	8.15631e-163
HNF4A	-4.2755	5.432e-06	3.60211e-05
DCHS2	-4.22897	7.33089e-27	2.25389e-25
SH3PXD2A	-4.2124	2.85682e-20	6.4881e-19
SYT7	-4.11903	1.2902e-07	1.08645e-06
F13A1	-4.05588	0	0
GPBAR1	-4.03647	5.97023e-52	3.545e-50
TRIM67	-4.03442	1.2098e-10	1.45898e-09
LINC02606	-4.01737	9.09897e-21	2.13182e-19
KCNF1	-4.00831	2.3918e-58	1.60384e-56
SLC6A15	-3.86944	2.40815e-87	2.566e-85
ZMIZ1-AS1	-3.83197	1.48518e-28	4.81353e-27
SIGLEC15	-3.81337	2.68325e-24	7.49431e-23
C15orf62	-3.80578	1.48306e-17	2.8171e-16
FJX1	-3.71292	2.98477e-58	1.99288e-56
ALOXE3	-3.6997	8.65511e-07	6.52678e-06
NKD2	-3.67948	4.61051e-06	3.08896e-05
SMPDL3B	-3.6611	3.85909e-255	2.0702e-252
NIPAL4	-3.64638	3.62254e-12	5.00496e-11
DYNLT2B	-3.55362	1.23616e-08	1.19373e-07
KCNH2	-3.54288	3.94532e-73	3.4289e-71
LINC02009	-3.5147	2.80585e-14	4.40026e-13
P2RX5	-3.42689	2.43774e-18	4.92518e-17
SERPINE1	-3.37469	1.1773e-119	1.77817e-117
ERFE	-3.34947	0	0
ITGBL1	-3.30932	5.59414e-25	1.60273e-23
ZP1	-3.29687	1.1732e-06	8.64586e-06
FSD2	-3.25048	1.49066e-17	2.82807e-16
RTN4R	-3.20562	9.75271e-221	4.10062e-218
CAMKK1	-3.19712	8.35054e-74	7.42339e-72
SUCNR1	-3.19663	5.66673e-06	3.74341e-05
LHCGR	-3.15494	4.58038e-18	9.08891e-17
CCN3	-3.11339	1.49632e-35	6.10978e-34
ABCC13	-3.0819	3.42193e-05	0.000199831
ANKRD1	-3.05896	1.00385e-20	2.34137e-19
PRKAG2	-3.04448	0	0
RNF125	-3.00483	1.08268e-18	2.23386e-17
KLF4	-2.99944	3.33426e-30	1.15526e-28
SNCB	-2.99545	2.34315e-05	0.000140689
EML5	-2.98706	1.38574e-99	1.68421e-97
PALD1	-2.98195	3.95962e-05	0.000228825
AHNAK2	-2.8881	0	0
ADAMTS14	-2.86006	1.53097e-26	4.63372e-25
NR1D1	-2.85834	1.2225e-31	4.45397e-30
GALNT9	-2.85644	3.72953e-18	7.45763e-17
SLITRK5	-2.8401	1.96872e-24	5.52842e-23
MAT1A	-2.83811	1.07261e-51	6.27316e-50
TSPAN10	-2.82819	3.89393e-86	4.06563e-84
EPHB1	-2.82459	7.24539e-68	5.78033e-66
HABP2	-2.81451	9.7229e-145	1.93922e-142
MELTF	-2.78695	0	0
SLC19A2	-2.78408	3.4463e-107	4.8301e-105
ADGRB1	-2.71523	1.73771e-152	3.80755e-150
TP73-AS3	-2.69052	5.97944e-05	0.000332816
GPRC5A	-2.686	1.30348e-65	9.9403e-64
CPA6	-2.64128	2.26098e-40	1.07566e-38
SHANK1	-2.58737	8.77136e-227	3.79045e-224
SCRT1	-2.58034	7.31515e-05	0.000399725
DRAXIN	-2.5542	5.21662e-08	4.61633e-07
CYP17A1	-2.51345	1.50176e-09	1.60129e-08
KCNAB2	-2.5039	1.81024e-139	3.393e-137
PHLDA2	-2.49671	4.57514e-43	2.30341e-41
PKIB	-2.4849	2.05748e-97	2.46217e-95
ADAD2	-2.48304	1.63926e-86	1.7231e-84
PER3	-2.47849	7.07787e-134	1.26564e-131
APLN	-2.46889	7.0523e-05	0.00038604
TONSL	-2.39012	3.94941e-100	4.87627e-98
SLC5A10	-2.38254	7.14435e-20	1.59005e-18
SLC22A11	-2.34516	4.44817e-10	5.0511e-09
PLCD1	-2.34214	2.22165e-44	1.14825e-42
ADPRHL1	-2.32484	8.07268e-18	1.57377e-16
DMBX1	-2.31422	3.72785e-21	8.92218e-20
PRUNE2	-2.29583	9.18662e-13	1.32452e-11
RAB32	-2.28815	6.10057e-68	4.89209e-66
RRAGD	-2.28267	1.04352e-285	7.05827e-283
SPRING1	-2.27252	0	0
RECQL4	-2.25125	7.05193e-164	1.71417e-161
NEURL1	-2.24322	8.09713e-05	0.000439676
TOR3A	-2.24094	7.38778e-96	8.64148e-94
SCARB1	-2.23309	1.19424e-175	3.20324e-173
SH3BP2	-2.21638	0	0
CCDC78	-2.19605	9.5738e-30	3.25907e-28
FSTL3	-2.18779	7.05412e-271	4.2208e-268
BHLHE41	-2.1684	6.50786e-84	6.70482e-82
PNPLA3	-2.16418	2.18132e-30	7.59167e-29
GBX2	-2.15284	3.18056e-09	3.26385e-08
PCDH1	-2.12966	8.20383e-155	1.87687e-152
TNFRSF14-AS1	-2.12805	2.53069e-40	1.2003e-38
PNPLA7	-2.12392	6.48196e-30	2.22114e-28
OSGIN1	-2.10758	1.18226e-51	6.88853e-50
ACP5	-2.0936	0	0
CHRM4	-2.08906	6.51458e-05	0.000359643
MMP2	-2.08376	2.06556e-05	0.000124986
ITGAX	-2.08113	2.51735e-10	2.95789e-09
DOK7	-2.07102	6.12099e-31	2.16419e-29
LRRC75A	-2.06772	1.16232e-08	1.12592e-07
IRX6	-2.06255	5.14326e-81	5.09642e-79
LSS	-2.06064	2.67166e-270	1.53937e-267
PTPRE	-2.05592	3.63447e-39	1.67283e-37
SH3RF3	-2.05492	1.7022e-69	1.40111e-67
DAGLA	-2.05471	4.49371e-23	1.16709e-21
SLC16A7	-2.05441	8.18963e-42	3.98144e-40
MGAT5B	-2.05295	3.58697e-05	0.000208998
KCTD12	-2.04845	1.75428e-10	2.08809e-09
LRRC26	-2.0458	1.26759e-05	7.93236e-05
SLC25A10	-2.04007	8.32122e-40	3.91097e-38
SULT1B1	-2.02983	1.03213e-07	8.7983e-07
AVPI1	-2.0296	6.62621e-22	1.62593e-20
ACOT11	-2.02828	3.57309e-10	4.10839e-09
E2F1	-2.02827	2.48921e-31	8.96405e-30
SLC20A1	-2.02371	1.44453e-239	6.60958e-237
CD22	-2.02145	1.13924e-05	7.18993e-05
IQGAP2	-2.01543	5.89995e-34	2.28322e-32
BAIAP2	-2.01341	1.28602e-201	4.87968e-199
ARHGAP22	-2.00883	6.47178e-06	4.21791e-05
BTBD11	-1.99478	1.19881e-13	1.82484e-12
HAGHL	-1.97901	5.5956e-70	4.63036e-68
UPP1	-1.96701	8.10092e-185	2.52052e-182
EPHA5	-1.96457	9.27556e-23	2.33873e-21
ST3GAL1	-1.96163	5.34622e-101	6.76189e-99
RETREG1	-1.95722	1.41362e-22	3.54132e-21
TRNP1	-1.94506	2.70307e-124	4.24765e-122
SLC7A11	-1.94052	6.77511e-26	2.00763e-24
CCNE2	-1.93804	6.24353e-18	1.22485e-16
MFSD1	-1.93262	3.86938e-56	2.50816e-54
CDC6	-1.92582	1.28684e-45	6.83254e-44
SYNM	-1.92242	7.99226e-74	7.14573e-72
DTL	-1.91997	9.5132e-35	3.80455e-33
SOX6	-1.91892	2.85782e-19	6.17487e-18
PITPNM3	-1.91459	1.63212e-25	4.77273e-24
SMIM1	-1.91244	1.58649e-25	4.65679e-24
NBAT1	-1.90988	8.90619e-07	6.69341e-06
TNFRSF11A	-1.89406	1.67906e-31	6.07469e-30
FKBP5	-1.88851	1.31347e-28	4.28379e-27
OSBPL6	-1.88455	1.33767e-17	2.55653e-16
COL28A1	-1.88	8.05731e-07	6.11452e-06
MCM6	-1.87678	9.06628e-140	1.74129e-137
SYT3	-1.87615	4.72939e-20	1.06322e-18
KLHDC7A	-1.87309	2.67561e-167	6.93741e-165
RPP25	-1.86204	7.91545e-49	4.47784e-47
SYNPO	-1.85849	1.75844e-80	1.72051e-78
CDC45	-1.85736	1.23694e-19	2.72951e-18
ANK2	-1.85096	7.57497e-69	6.1377e-67
ALX4	-1.84404	1.52998e-35	6.2146e-34
E2F2	-1.84385	2.40513e-17	4.50802e-16
HRH2	-1.84139	4.22824e-18	8.42238e-17
DHX58	-1.84055	4.60581e-50	2.6538e-48
VDR	-1.84031	6.39939e-09	6.37358e-08
SBNO2	-1.83901	2.4484e-93	2.80071e-91
MMP16	-1.83739	1.89109e-08	1.77763e-07
NOP14-AS1	-1.83247	4.25029e-39	1.95049e-37
LINC00426	-1.82795	0.00014195	0.000739806
SH3RF3-AS1	-1.82632	6.98129e-05	0.000382692
TP73	-1.82552	1.56641e-35	6.346e-34
LIF	-1.82417	7.59791e-106	1.02783e-103
MCM10	-1.82389	9.19843e-22	2.24295e-20
CASC19	-1.8194	9.10576e-05	0.000490507
FAM53B	-1.81688	1.11053e-54	6.93835e-53
RORC	-1.8139	3.27227e-67	2.54533e-65
TK1	-1.81189	3.00884e-167	7.67352e-165
UNC5A	-1.81189	3.70044e-20	8.37959e-19
SLC7A1	-1.798	2.30003e-177	6.27747e-175
WDR76	-1.79674	1.55872e-20	3.59777e-19
KIF26B	-1.78884	8.64432e-15	1.39937e-13
KREMEN2	-1.78586	1.082e-15	1.8579e-14
CNTN3	-1.77301	2.69482e-15	4.52248e-14
FAM81A	-1.76569	3.70457e-10	4.24702e-09
HSD11B2	-1.76509	5.38019e-17	9.97612e-16
EEPD1	-1.76196	3.41387e-23	8.97121e-22
KRT80	-1.75604	9.69784e-67	7.46878e-65
DUSP8	-1.74847	1.51697e-35	6.17788e-34
HRK	-1.74669	1.09691e-06	8.12602e-06
MAPKAPK3	-1.74033	8.71604e-200	3.22846e-197
FAM111B	-1.73948	1.40835e-26	4.27924e-25
CCDC28B	-1.73924	1.95622e-08	1.83431e-07
SOX8	-1.73652	6.88344e-08	6.0262e-07
CDC25A	-1.73068	1.06345e-16	1.93951e-15
BCO1	-1.72692	9.8857e-37	4.22505e-35
GREB1	-1.7257	5.21281e-37	2.25266e-35
KLHL21	-1.72256	1.3506e-139	2.56234e-137
OLFML2A	-1.71917	8.59037e-32	3.15935e-30
HLA-V	-1.70852	1.24509e-06	9.13671e-06
GLIS1	-1.70729	2.2506e-44	1.15936e-42
RASEF	-1.70513	1.42984e-91	1.60309e-89
DCBLD1	-1.70393	3.05412e-16	5.38695e-15
DEXI	-1.70205	3.21725e-49	1.83336e-47
SEMA3C	-1.70024	1.24409e-78	1.18014e-76
CLSPN	-1.68396	2.13504e-31	7.70645e-30
ARFGAP1	-1.68328	1.25226e-242	5.90347e-240
PTP4A3	-1.68231	3.13336e-26	9.37417e-25
GALNT18	-1.68168	3.62609e-10	4.16057e-09
TMEM70	-1.67893	1.73039e-36	7.35509e-35
LINC02709	-1.67647	2.04626e-07	1.67634e-06
CDCA7	-1.67518	8.39386e-42	4.06802e-40
ERVFRD-1	-1.67271	4.43774e-06	2.98091e-05
MCM4	-1.67037	1.50033e-172	3.95605e-170
AK5	-1.66972	5.12257e-55	3.21338e-53
PIEZO1	-1.66508	0	0
CEMIP	-1.6633	0.000170194	0.000869814
TSPAN18	-1.66221	0.000177343	0.000901607
ASAP2	-1.65821	9.95238e-122	1.51793e-119
PLPP3	-1.65332	6.38795e-17	1.17841e-15
LFNG	-1.65327	7.34103e-73	6.30963e-71
LDC1P	-1.64994	0.000152856	0.000789763
SLC29A1	-1.64952	1.73484e-90	1.91411e-88
RASGRP3	-1.64385	1.23581e-10	1.48804e-09
AMZ1	-1.64362	5.50642e-19	1.15449e-17
TANGO2	-1.6419	1.24834e-56	8.12568e-55
ISG20	-1.63505	2.74042e-05	0.000163237
DGKZ	-1.62569	1.66205e-63	1.20263e-61
ARID5A	-1.6252	3.53866e-10	4.07483e-09
SCDP1	-1.62359	6.70358e-06	4.3562e-05
PNP	-1.62216	6.04785e-37	2.60627e-35
UCK1	-1.62205	1.39668e-55	8.90495e-54
FAM222A	-1.62202	3.4321e-06	2.34386e-05
ZNF367	-1.61953	2.58124e-21	6.22578e-20
B4GALNT3	-1.61371	7.38851e-16	1.28142e-14
COTL1	-1.60351	2.79161e-271	1.73717e-268
RADX	-1.59916	2.39162e-29	8.00138e-28
LY6E	-1.59777	9.77757e-144	1.90137e-141
AKR1B1	-1.59736	0	0
ALS2CL	-1.59231	8.75532e-31	3.0816e-29
UHRF1	-1.58998	5.40058e-34	2.09518e-32
MYBL2	-1.58942	3.92066e-23	1.0251e-21
DLX2	-1.58803	1.45365e-08	1.38739e-07
SURF2	-1.58649	5.16169e-17	9.58238e-16
HSPA5	-1.58283	0	0
NAV1	-1.57085	1.20486e-72	1.01869e-70
PCNA	-1.57031	1.07431e-102	1.38124e-100
GINS2	-1.56949	4.12626e-25	1.19316e-23
DTNBP1	-1.56658	3.42259e-23	8.97896e-22
PKD1L2	-1.56352	2.66469e-20	6.0606e-19
MCM3	-1.56239	1.2098e-71	1.01187e-69
IRAK1	-1.55798	4.79272e-155	1.11284e-152
MICALL2	-1.55144	4.58968e-45	2.4041e-43
NOCT	-1.5431	3.06051e-08	2.78924e-07
BHLHE40	-1.53767	3.20244e-193	1.03793e-190
PIGW	-1.5325	6.92533e-12	9.2877e-11
STC2	-1.52757	1.15414e-24	3.27049e-23
MYO7B	-1.52219	3.64299e-228	1.61926e-225
MYO18A	-1.52125	4.25067e-199	1.53785e-196
MCM5	-1.51993	2.00862e-81	2.016e-79
INSYN1	-1.51964	2.47231e-05	0.000148101
NRP2	-1.51348	8.13167e-89	8.84646e-87
SPSB1	-1.5101	7.99536e-49	4.50666e-47
DSCC1	-1.50822	1.07896e-10	1.30625e-09
BOP1	-1.50486	8.78682e-35	3.52311e-33
SORBS3	-1.50483	9.36545e-24	2.53388e-22
RAB19	-1.50337	7.26155e-10	8.02899e-09
TIPIN	-1.49394	2.87442e-09	2.96731e-08
SLC9A1	-1.491	7.35925e-26	2.17658e-24
ZNF620	-1.48908	1.63259e-08	1.54764e-07
ADM2	-1.48823	1.2404e-32	4.62757e-31
SPTB	-1.48803	2.69199e-15	4.52248e-14
ARHGEF4	-1.48797	1.46764e-10	1.75496e-09
TPSP2	-1.4814	1.9792e-08	1.85373e-07
BCAT1	-1.47968	4.91745e-91	5.46434e-89
LINC01315	-1.47813	0.000277935	0.00135078
IDI2-AS1	-1.47544	0.00022401	0.0011102
FEN1	-1.47096	8.54363e-29	2.81001e-27
PPP2R2D	-1.47096	3.35636e-49	1.90565e-47
H3-2	-1.46887	2.54663e-06	1.78459e-05
GALNT6	-1.4683	1.28909e-19	2.84056e-18
IL15RA	-1.46803	7.21032e-07	5.50938e-06
ABCA12	-1.46776	7.2092e-15	1.17561e-13
MLPH	-1.45717	1.9416e-41	9.35153e-40
ZSCAN12P1	-1.45167	0.000156948	0.000808221
LDLRAD3	-1.44479	5.32e-14	8.25157e-13
CHAC2	-1.44373	2.42178e-06	1.7017e-05
BEND3	-1.44229	5.19899e-15	8.59518e-14
CEP83	-1.44204	4.16328e-09	4.23598e-08
LYPD6B	-1.44123	5.57502e-06	3.68596e-05
ACSS1	-1.44102	1.48662e-29	5.01678e-28
C4orf46	-1.42953	3.74282e-12	5.1574e-11
EEF2KMT	-1.42915	3.44507e-13	5.1287e-12
MBP	-1.42876	9.30809e-75	8.5684e-73
HOMER2	-1.42788	2.58013e-18	5.19264e-17
ATP6V1B2	-1.42625	1.02905e-72	8.74804e-71
EXO1	-1.4252	8.55845e-12	1.14091e-10
TIAF1	-1.42375	3.01996e-07	2.4155e-06
TUBB2A	-1.42153	3.02281e-34	1.18453e-32
CYTOR	-1.42045	5.11262e-13	7.51768e-12
SBF2-AS1	-1.42032	2.8759e-16	5.07837e-15
MCM2	-1.42016	5.8198e-64	4.25064e-62
NAA16	-1.41776	5.64041e-31	2.00338e-29
IRX1	-1.41551	1.37487e-20	3.18286e-19
SDC4	-1.4123	5.21653e-180	1.50284e-177
HSD17B14	-1.40777	3.58431e-14	5.58729e-13
BACE2	-1.40518	9.09633e-153	2.02159e-150
CAVIN4	-1.40397	5.19894e-05	0.000293149
ORC6	-1.39963	1.58765e-16	2.85538e-15
LPCAT1	-1.39137	3.50408e-111	5.09467e-109
HERC1	-1.39035	3.13971e-105	4.17474e-103
SNHG12	-1.38997	4.13092e-08	3.70829e-07
OSR2	-1.38734	4.38837e-07	3.4341e-06
INHBB	-1.38027	5.11763e-19	1.07879e-17
FAAP100	-1.37777	8.84617e-38	3.89858e-36
STRIP2	-1.3724	1.62345e-23	4.33952e-22
STEAP3	-1.37023	1.52736e-37	6.65579e-36
SH2B3	-1.36408	1.79728e-28	5.80088e-27
RFC2	-1.35793	1.3238e-33	5.04762e-32
SLCO4A1	-1.35103	1.8073e-53	1.09829e-51
POPDC3	-1.34448	5.28124e-09	5.30066e-08
SLC25A19	-1.3427	0.000149874	0.000776161
HS3ST1	-1.34234	4.47484e-15	7.42165e-14
STARD5	-1.34165	0.000159212	0.000819337
MAP3K7CL	-1.33926	9.70535e-11	1.1805e-09
BCYRN1	-1.33838	0.000725203	0.00321699
VPS18	-1.32749	3.21403e-58	2.13678e-56
KLHL30	-1.32712	1.25157e-06	9.17995e-06
GALE	-1.3271	7.8257e-42	3.82844e-40
SRXN1	-1.32676	0.000161787	0.000831217
RHOU	-1.3221	1.71597e-06	1.23533e-05
CAMK2B	-1.32036	4.24528e-08	3.80218e-07
PLEKHA6	-1.31587	2.07244e-72	1.74275e-70
PLEKHM1	-1.31574	5.41058e-28	1.70735e-26
TNFRSF14	-1.31496	1.60817e-73	1.40553e-71
HSBP1L1	-1.31385	1.27385e-33	4.8691e-32
CEROX1	-1.31337	1.05085e-05	6.65099e-05
GNAL	-1.30998	5.50247e-23	1.41491e-21
ADAMTSL4	-1.30924	4.26789e-10	4.86059e-09
OVGP1	-1.30871	4.18243e-09	4.25268e-08
SLC7A5	-1.30547	0	0
NRARP	-1.30474	3.05932e-10	3.55178e-09
EEF2K	-1.30061	4.00997e-69	3.28332e-67
ZDHHC8P1	-1.29969	0.000669071	0.00299016
CAST	-1.29937	3.02126e-198	1.06822e-195
CDK4	-1.29889	6.67452e-50	3.81748e-48
XRCC3	-1.297	3.95819e-17	7.37456e-16
SCD	-1.29584	0	0
URB2	-1.29444	4.46107e-09	4.52122e-08
GMNN	-1.29323	1.10602e-13	1.68524e-12
HELLS	-1.29239	1.52332e-23	4.07887e-22
ZNF488	-1.29178	2.37611e-06	1.67415e-05
FAM86B3P	-1.29176	2.45116e-07	1.99067e-06
CCNE1	-1.29156	3.16955e-07	2.52606e-06
CRYAB	-1.29133	5.16599e-253	2.67891e-250
SERAC1	-1.28335	8.08775e-28	2.54184e-26
GPER1	-1.28175	7.95848e-07	6.04541e-06
MATN2	-1.28	4.73517e-55	2.98239e-53
RAB17	-1.27207	1.21755e-17	2.33556e-16
IRX2	-1.27138	9.87794e-14	1.51251e-12
TCF19	-1.27114	2.95842e-21	7.11347e-20
NOP56	-1.26801	4.86483e-61	3.45581e-59
SERTAD4	-1.26757	5.54763e-07	4.28736e-06
GPRIN1	-1.26752	1.45441e-14	2.32781e-13
LINC01226	-1.26743	0.000466341	0.0021624
TXLNB	-1.26058	0.000660999	0.00295748
RFC5	-1.2602	4.07887e-14	6.34549e-13
TNS2	-1.25889	8.60898e-20	1.90512e-18
ADCY3	-1.25471	6.75339e-24	1.83676e-22
PPM1H	-1.25353	6.72135e-48	3.68183e-46
SHISA9	-1.25124	7.79766e-59	5.2973e-57
CHST6	-1.24787	0.000167323	0.000856264
ANGPTL4	-1.24726	1.7693e-08	1.67021e-07
PNMA6A	-1.24668	0.00104287	0.00445834
TCN2	-1.24656	4.58199e-148	9.37922e-146
GCHFR	-1.24415	6.11811e-24	1.6757e-22
SRSF7	-1.24162	3.93503e-64	2.88761e-62
CHAF1A	-1.24027	4.45277e-23	1.15839e-21
NAV3	-1.23956	6.29786e-06	4.11318e-05
ATP1A3	-1.23923	0.000999529	0.00429786
CXCL14	-1.23834	9.63186e-13	1.38615e-11
RHOXF1P1	-1.23819	5.2381e-06	3.48244e-05
DAPK2	-1.23781	0.000580827	0.00263233
ABCC2	-1.23535	6.90689e-18	1.35158e-16
SH3BP5	-1.23485	3.80978e-13	5.65541e-12
PKHD1L1	-1.23417	0.000362343	0.00171285
FICD	-1.23139	1.27574e-06	9.34843e-06
NQO2	-1.2256	7.0875e-29	2.33602e-27
SLC39A14	-1.22473	9.91317e-37	4.22518e-35
RELT	-1.21956	3.16704e-05	0.000186627
MREG	-1.21884	1.92276e-10	2.28164e-09
UST	-1.21402	5.41255e-16	9.4398e-15
NUP210	-1.21334	7.73695e-73	6.61339e-71
FAM102A	-1.21104	4.33274e-42	2.13982e-40
ATAD2	-1.21067	2.04301e-58	1.37589e-56
SLC1A4	-1.20751	1.69196e-16	3.03248e-15
DUS3L	-1.20546	1.09386e-16	1.99032e-15
TMEM273	-1.20498	8.7869e-05	0.000474645
TUBA4A	-1.20383	9.80737e-24	2.64884e-22
C8orf31	-1.20347	0.000908159	0.00393215
RFC3	-1.20294	5.97042e-15	9.808e-14
RRP15	-1.20121	1.80679e-12	2.55297e-11
AXIN1	-1.19881	1.58672e-73	1.39461e-71
PPIF	-1.19716	5.09268e-54	3.15644e-52
ORC1	-1.19716	3.40763e-10	3.93268e-09
LAMC2	-1.19162	3.47434e-36	1.45688e-34
SIRPB1	-1.19076	0.000701716	0.00312349
FABP5	-1.19066	2.02877e-11	2.60408e-10
GM2A	-1.18721	3.21002e-26	9.58507e-25
CALD1	-1.18584	5.35764e-100	6.5629e-98
CDC7	-1.18424	3.1962e-10	3.7024e-09
SLC29A3	-1.18406	2.29402e-10	2.71392e-09
ASAH1	-1.17994	1.10474e-125	1.7718e-123
ZNF165	-1.17317	9.6027e-08	8.26267e-07
LUM	-1.17167	1.48291e-59	1.01628e-57
TACC1	-1.17053	6.6042e-23	1.67604e-21
ST6GALNAC4	-1.17007	5.39676e-10	6.07507e-09
CPNE7	-1.16848	2.53705e-14	3.98675e-13
CCDC85C	-1.16848	6.34341e-30	2.17846e-28
KIAA1671	-1.16767	5.97477e-63	4.30322e-61
PWWP2B	-1.16685	1.28998e-11	1.6921e-10
HNRNPAB	-1.16627	2.09152e-127	3.38935e-125
PEPD	-1.16579	8.66096e-51	5.02756e-49
SLC12A9	-1.16494	4.65137e-32	1.72289e-30
ZNF441	-1.16409	3.24591e-11	4.08549e-10
SLC26A1	-1.16277	1.0795e-17	2.08878e-16
MCM7	-1.15989	7.3721e-125	1.17028e-122
E2F7	-1.15842	4.5081e-08	4.01796e-07
CDC34	-1.15404	1.73941e-39	8.0776e-38
NOG	-1.15377	0.00138398	0.00572163
CPEB1	-1.15344	6.61575e-05	0.000364323
ASIC1	-1.15101	6.56911e-06	4.27597e-05
RBL1	-1.14895	1.79361e-11	2.31947e-10
NMNAT3	-1.14867	1.53803e-14	2.45155e-13
CCDC43	-1.14648	9.60894e-15	1.54908e-13
CLN6	-1.14598	5.33232e-24	1.46305e-22
GPR157	-1.14404	2.10439e-10	2.49337e-09
LXN	-1.14356	2.11558e-09	2.2178e-08
RAB26	-1.14352	5.57331e-10	6.26927e-09
TSPAN4	-1.14349	1.31633e-39	6.14958e-38
BTBD6	-1.1432	6.26027e-21	1.47786e-19
EFNB2	-1.13865	8.62995e-10	9.468e-09
NIM1K	-1.13754	0.00136344	0.00565325
CHRD	-1.13659	9.83731e-05	0.000526631
SEL1L3	-1.13476	1.94522e-36	8.24572e-35
CHST13	-1.13359	0.00039216	0.00184427
GPC1	-1.12962	5.4811e-85	5.68463e-83
PKMYT1	-1.128	2.48334e-28	7.94925e-27
FBXO2	-1.12773	0.000447198	0.00208358
SLC38A6	-1.12606	7.9719e-07	6.05266e-06
SLC16A3	-1.12442	2.9557e-100	3.67855e-98
SDF2L1	-1.12398	2.44025e-09	2.54103e-08
MN1	-1.1235	1.72005e-06	1.23712e-05
ENTR1	-1.12335	7.57844e-09	7.47608e-08
ZNF469	-1.1215	3.60524e-12	4.98549e-11
GBP1	-1.12007	1.51264e-07	1.2611e-06
AMPD3	-1.11818	8.87076e-09	8.65219e-08
SNX8	-1.1164	2.1442e-64	1.58844e-62
SLC25A13	-1.11621	2.05886e-43	1.04331e-41
SNHG1	-1.1162	9.29339e-21	2.17409e-19
MGAT5	-1.11542	1.66807e-94	1.93658e-92
CTPS1	-1.11525	2.10428e-18	4.28485e-17
MRPL55	-1.11223	2.14324e-13	3.22773e-12
UNG	-1.11206	4.82305e-17	8.96443e-16
KCNQ5	-1.11051	0.000299182	0.00144411
ZCCHC8	-1.11032	1.91171e-22	4.76609e-21
CTTN	-1.10992	3.90269e-130	6.59936e-128
TMEM232	-1.10982	1.46989e-10	1.7563e-09
GPATCH4	-1.10915	2.66348e-16	4.73011e-15
LMX1B	-1.10785	2.97597e-06	2.05857e-05
ENDOD1	-1.10395	2.39983e-20	5.48577e-19
TRIB3	-1.10358	8.1496e-18	1.58677e-16
NUDT4	-1.10018	7.35028e-21	1.72732e-19
SERPINB8	-1.09993	5.54295e-05	0.000310745
POLR1G	-1.09894	3.85215e-06	2.61357e-05
CLMP	-1.09857	2.9001e-07	2.32822e-06
MTHFD2	-1.09747	9.44162e-23	2.37675e-21
GSR	-1.09741	1.78379e-60	1.25002e-58
EPM2A	-1.09666	6.41821e-05	0.000355205
E2F8	-1.09648	1.68234e-11	2.18292e-10
B3GAT3	-1.09615	2.55909e-13	3.83913e-12
STK39	-1.09584	2.15977e-42	1.07691e-40
TFPI2	-1.09561	1.00841e-11	1.33627e-10
SLC47A1	-1.09321	0.00156207	0.0063699
PPME1	-1.09304	6.5235e-133	1.15325e-130
GLDC	-1.09247	6.01867e-15	9.87683e-14
LRP8	-1.08965	2.25137e-09	2.35222e-08
CTNNAL1	-1.08635	3.43602e-23	8.99901e-22
HES4	-1.08621	4.94573e-19	1.04397e-17
ENG	-1.08581	5.90417e-13	8.64889e-12
ABR	-1.08566	1.39145e-53	8.48894e-52
COLGALT2	-1.08401	1.83912e-05	0.000112245
ERICH1	-1.08348	2.53038e-12	3.54002e-11
RHOV	-1.08196	0.00143385	0.00590896
SLC39A1	-1.08156	9.17997e-05	0.000494333
C19orf12	-1.08051	6.9298e-19	1.44902e-17
TBC1D14	-1.078	4.92677e-73	4.2581e-71
DHFRP1	-1.07575	2.4181e-05	0.000145077
SLC3A2	-1.0724	1.47717e-106	2.05181e-104
XRCC2	-1.0697	1.31608e-10	1.58102e-09
KRT7	-1.06831	0.000337115	0.00160558
CHAF1B	-1.06802	7.38227e-10	8.15088e-09
TMEM38B	-1.06426	3.89237e-11	4.87942e-10
UCK2	-1.06355	1.29635e-17	2.4806e-16
PCLAF	-1.06124	1.52417e-06	1.10543e-05
LONRF3	-1.06094	7.05241e-06	4.57334e-05
S100A2	-1.06085	2.37462e-06	1.67385e-05
RTN4RL2	-1.05872	1.3256e-16	2.40074e-15
VRK1	-1.05608	3.07257e-09	3.16347e-08
DTNA	-1.05546	0.00188421	0.00752766
FAM86FP	-1.0536	2.96606e-07	2.3785e-06
TM6SF1	-1.05213	8.0532e-05	0.000437596
POLR3G	-1.05192	0.000458615	0.00213039
CDKN1A	-1.05191	1.69533e-28	5.48322e-27
LONP1	-1.05177	8.923e-54	5.46516e-52
TBX2	-1.04944	2.45171e-07	1.99067e-06
SLC16A1	-1.04615	2.31776e-36	9.77164e-35
SUV39H1	-1.04376	3.56823e-10	4.10584e-09
BRIP1	-1.04304	8.30824e-09	8.14951e-08
GTF2A1	-1.0423	2.92465e-15	4.88708e-14
HSD3B7	-1.03812	2.89027e-39	1.33424e-37
CAPN15	-1.03713	1.00408e-51	5.89454e-50
STAMBPL1	-1.03701	9.41863e-05	0.000505959
RPIA	-1.03662	1.62914e-07	1.35387e-06
RHBDL3	-1.03574	0.00195351	0.00776859
SRPX	-1.03531	2.24295e-05	0.000135299
PAQR4	-1.03435	6.49499e-23	1.65372e-21
SRC	-1.03422	1.79824e-35	7.26628e-34
FIGNL1	-1.03381	9.56341e-12	1.26835e-10
SLC48A1	-1.03375	9.24241e-34	3.55023e-32
SDC1	-1.03344	3.05906e-25	8.86217e-24
SAMD5	-1.03224	4.6033e-06	3.08546e-05
IGDCC3	-1.03187	0.00142494	0.00587695
TOGARAM2	-1.03078	0.000278189	0.00135159
TLCD3A	-1.03036	7.10326e-14	1.09303e-12
PDE7A	-1.0264	4.63696e-25	1.33587e-23
GABBR2	-1.02605	0.00215865	0.00848032
GGCT	-1.02555	1.12481e-08	1.09026e-07
ELOC	-1.02534	3.75358e-29	1.24775e-27
MIOX	-1.0252	7.80224e-27	2.39407e-25
DHFR	-1.02469	3.50993e-17	6.54724e-16
EVPL	-1.02336	1.4763e-48	8.23182e-47
SH3PXD2B	-1.02332	1.44208e-66	1.10514e-64
ABTB2	-1.02262	2.41888e-18	4.89343e-17
RGS3	-1.02219	2.98203e-21	7.15917e-20
LYAR	-1.01904	3.85825e-07	3.05149e-06
PLAU	-1.01715	1.95813e-34	7.77107e-33
ZMIZ1	-1.01703	9.40218e-71	7.82191e-69
OXCT1	-1.01684	5.12168e-20	1.1481e-18
ODC1	-1.01666	3.14286e-130	5.37292e-128
IQSEC1	-1.01621	3.94454e-48	2.18381e-46
HPS1	-1.01565	5.41552e-23	1.39486e-21
SLC23A2	-1.01414	1.9101e-23	5.08825e-22
ARL4D	-1.01255	1.40872e-05	8.75918e-05
TRIM55	-1.01079	0.000205399	0.00102806
MANF	-1.00884	3.12061e-14	4.87913e-13
PPIL1	-1.00474	2.41818e-12	3.38611e-11
NAP1L5	-1.00403	0.000477132	0.00220849
IL6R	-1.00243	2.50844e-14	3.94578e-13
RRM2	-1.00103	4.74466e-74	4.29143e-72
BRI3BP	-0.999584	2.16063e-18	4.38812e-17
GYG1	-0.998381	1.12672e-14	1.80891e-13
TMEM144	-0.99552	7.2918e-10	8.05671e-09
FAM171B	-0.994923	5.49868e-05	0.000308597
SH3TC1	-0.993013	0.000500009	0.00230342
NOP58	-0.992476	2.61315e-36	1.09872e-34
GUCY1A2	-0.991702	0.00248012	0.00957401
ARRDC1	-0.991512	2.79426e-19	6.04595e-18
PHACTR1	-0.991458	0.00247887	0.00957154
CHST11	-0.991032	4.61757e-31	1.64761e-29
HS3ST3A1	-0.989302	2.46595e-05	0.000147776
ARRB2	-0.986473	2.87615e-18	5.77345e-17
CCND1	-0.986471	3.59427e-52	2.14238e-50
ABCA5	-0.983878	0.000583205	0.00264131
PREX1	-0.983138	2.45877e-07	1.99536e-06
DDC	-0.981812	2.42627e-19	5.27172e-18
CRY1	-0.981393	8.31202e-15	1.3512e-13
MANEAL	-0.980146	2.39609e-17	4.4965e-16
CCT5	-0.978528	2.16378e-97	2.56962e-95
FLRT1	-0.978251	0.00261342	0.0100338
ADCK5	-0.978088	5.06822e-12	6.88614e-11
FAM86C1P	-0.978021	1.68317e-06	1.2134e-05
SGK2	-0.97616	1.50213e-12	2.13412e-11
NFIX	-0.975022	3.21153e-05	0.000188963
FAM86DP	-0.97392	1.68027e-06	1.21186e-05
KIAA1217	-0.969484	8.23996e-45	4.28726e-43
DDIAS	-0.967663	0.00019455	0.000979485
CYRIA	-0.966655	8.07951e-17	1.48398e-15
RNF187	-0.966181	6.0051e-58	3.97538e-56
PPARGC1B	-0.96613	0.000696471	0.00310103
IFRD1	-0.965428	1.51378e-06	1.09892e-05
DNMT1	-0.964218	3.36177e-46	1.80341e-44
IFITM10	-0.963828	0.00241982	0.00936212
CORO1C	-0.963021	3.22311e-87	3.41102e-85
MAN1A1	-0.960572	3.13396e-47	1.70472e-45
SMTNL2	-0.959776	6.64205e-39	3.02135e-37
TCOF1	-0.95936	5.82569e-28	1.83462e-26
CTSD	-0.958385	3.54464e-262	1.96943e-259
METTL7B	-0.956444	5.49608e-16	9.57476e-15
GPNMB	-0.956411	9.68394e-150	2.06374e-147
SEPTIN11	-0.953685	2.02415e-44	1.04966e-42
EBP	-0.951897	2.55883e-08	2.36108e-07
COLEC12	-0.951113	0.00154399	0.00630442
SLC15A4	-0.949774	1.30846e-21	3.17563e-20
SNHG3	-0.948831	1.5694e-15	2.66542e-14
LRR1	-0.948689	2.64369e-06	1.84761e-05
NAMPTP1	-0.948186	2.76087e-05	0.000164311
SIRPA	-0.948002	1.25146e-61	8.93068e-60
LARP1	-0.94687	1.82402e-123	2.83762e-121
RAD51	-0.946322	1.10425e-05	6.97759e-05
ARSI	-0.946283	1.0145e-10	1.23205e-09
PRKCB	-0.945891	1.36013e-06	9.9387e-06
RPL7AP22	-0.94394	0.00291366	0.0110448
POLR3K	-0.943137	1.65516e-07	1.37329e-06
DONSON	-0.94275	1.45388e-09	1.5513e-08
BRCA1	-0.942282	1.0267e-16	1.87469e-15
SOCS3	-0.939374	8.13025e-21	1.90773e-19
ASF1B	-0.936238	6.96126e-19	1.45364e-17
TNFRSF12A	-0.933883	6.19999e-56	3.98567e-54
INTS7	-0.931043	8.81102e-10	9.64623e-09
TMEM184A	-0.931011	5.39739e-16	9.42392e-15
PLAAT3	-0.93022	6.69882e-29	2.2126e-27
GINS4	-0.927522	9.5573e-08	8.22816e-07
SBF1	-0.927435	6.70657e-115	9.93658e-113
PLEKHG4	-0.925934	4.97443e-08	4.41234e-07
FARSB	-0.924754	9.77426e-15	1.5741e-13
ARFGEF3	-0.924242	1.03475e-15	1.78267e-14
SLF2	-0.922547	1.83545e-22	4.58331e-21
ARC	-0.922296	0.00316105	0.0118726
CD63	-0.921916	5.09262e-194	1.7223e-191
GGT8P	-0.921664	0.00163948	0.00664894
METTL21A	-0.921487	2.33822e-18	4.73643e-17
SOCS1	-0.919684	1.21142e-05	7.60228e-05
SLC1A5	-0.919427	3.4452e-32	1.27916e-30
TMEM192	-0.91533	3.27899e-15	5.46744e-14
UBASH3B	-0.914847	1.3165e-14	2.10926e-13
CHKA	-0.912565	1.23445e-17	2.36507e-16
GLIPR2	-0.912334	1.31944e-08	1.26785e-07
RDH10	-0.911594	4.98873e-29	1.65479e-27
PSMG1	-0.91136	6.14431e-10	6.86688e-09
C2CD3	-0.910892	2.4172e-20	5.51384e-19
UPK1B	-0.907953	3.22147e-22	7.99304e-21
IL17RD	-0.906361	3.38569e-11	4.25111e-10
PPAT	-0.905996	1.12701e-09	1.21756e-08
HNRNPF	-0.903851	2.47892e-76	2.30926e-74
ABCE1	-0.902513	3.40646e-19	7.30956e-18
SYNJ2	-0.902145	8.83512e-22	2.15774e-20
ZWINT	-0.902115	1.34136e-15	2.29566e-14
POU3F1	-0.901787	0.00209128	0.00825528
PPRC1	-0.901543	2.31026e-12	3.24375e-11
KAT2B	-0.901517	1.55298e-12	2.20436e-11
ATP6V0A4	-0.899467	0.00173699	0.00700606
PEBP1	-0.89942	4.9614e-62	3.55689e-60
SRPRB	-0.898463	1.07534e-09	1.16336e-08
HK2	-0.898102	5.80758e-31	2.05805e-29
GINS3	-0.894867	1.73522e-05	0.000106489
ANKRD46	-0.894215	1.9149e-08	1.79675e-07
BEAN1	-0.893897	0.00223875	0.00875303
COPRS	-0.893884	1.81785e-10	2.16045e-09
VPS37A	-0.893804	3.02717e-07	2.42002e-06
SRCIN1	-0.89322	1.19088e-10	1.43727e-09
IFI16	-0.892646	8.46717e-17	1.55335e-15
NAMPT	-0.892101	7.27385e-34	2.80097e-32
ARRB1	-0.892054	2.54641e-18	5.13806e-17
RASAL1	-0.890822	1.12509e-16	2.04235e-15
MPHOSPH6	-0.890606	7.2423e-06	4.69256e-05
AP1B1	-0.889539	1.9794e-34	7.83549e-33
SLC25A25	-0.88795	2.48989e-09	2.58925e-08
KL	-0.88605	8.43314e-30	2.87707e-28
ALYREF	-0.885834	5.93812e-22	1.4617e-20
NBEAL2	-0.885686	1.20352e-18	2.47662e-17
GCNT2	-0.884719	9.64919e-16	1.66422e-14
FANCI	-0.883067	2.09914e-17	3.96796e-16
UMPS	-0.882519	3.98836e-11	4.99171e-10
KCNQ4	-0.880833	8.83002e-10	9.65345e-09
PHKA1	-0.880505	1.93328e-05	0.000117622
THUMPD2	-0.878568	3.24587e-05	0.000190695
UGT8	-0.877211	5.26833e-14	8.17958e-13
RANBP1	-0.875922	7.83949e-20	1.74227e-18
HSP90AA1	-0.874514	3.53403e-252	1.77351e-249
CENPU	-0.874334	4.25956e-11	5.30977e-10
GLIPR1	-0.872005	9.60789e-06	6.11579e-05
CLSTN2	-0.871743	2.30012e-79	2.22254e-77
ICAM2	-0.86904	0.000519998	0.0023842
KCNIP4	-0.868139	0.00320171	0.012008
PTTG1IP	-0.867824	1.61167e-108	2.27934e-106
POLE	-0.86622	1.04378e-26	3.18393e-25
DOCK2	-0.866072	3.36946e-06	2.30412e-05
NUDT15	-0.865211	1.94567e-06	1.38975e-05
SMIM4	-0.864852	1.39828e-05	8.71169e-05
HMOX1	-0.864709	6.71402e-48	3.68183e-46
RASSF2	-0.864002	3.06655e-07	2.44899e-06
SH3GL1	-0.863849	5.04322e-28	1.59791e-26
JPH1	-0.863729	0.00124702	0.00521643
ETFA	-0.860444	7.11388e-20	1.58554e-18
ATP6V0E2-AS1	-0.859374	0.00170229	0.00688931
EEF1A2	-0.857539	2.46417e-249	1.19797e-246
DNAJA4	-0.856536	4.09615e-05	0.000235839
BOLA3	-0.855163	2.62595e-06	1.83687e-05
CHMP2B	-0.854772	1.08394e-11	1.43149e-10
TIMM22	-0.853223	1.65367e-09	1.75845e-08
THEM6	-0.851751	7.98563e-18	1.55875e-16
FANCD2	-0.851181	8.69152e-09	8.48801e-08
MPG	-0.850022	1.41545e-35	5.81006e-34
LETM1	-0.849806	2.11763e-16	3.78232e-15
MT1L	-0.849341	1.94248e-14	3.07731e-13
EXOSC9	-0.849058	4.84599e-08	4.30795e-07
FANCA	-0.848547	1.43575e-17	2.73056e-16
LGALS2	-0.847635	3.67706e-07	2.91412e-06
POTEI	-0.847164	0.00343374	0.0127643
AFAP1	-0.844679	5.2882e-24	1.45351e-22
PLD1	-0.844535	5.90082e-12	7.96176e-11
RGPD5	-0.844185	0.00368208	0.0135836
PSMC3IP	-0.844104	4.68508e-05	0.000266883
SHMT2	-0.844067	1.74318e-30	6.10782e-29
CLCN7	-0.842747	7.13278e-65	5.33484e-63
CLPTM1L	-0.841502	2.14853e-39	9.94782e-38
FKBP4	-0.840643	4.7909e-24	1.31915e-22
CD163L1	-0.840487	0.00384205	0.0140703
FAM234B	-0.839924	0.000569891	0.00259006
LYST	-0.839327	3.14439e-07	2.50858e-06
MFSD12	-0.838645	1.2541e-28	4.09875e-27
AGAP1	-0.838245	1.27186e-29	4.30139e-28
SH3BGRL2	-0.837301	6.18614e-07	4.75953e-06
PXN	-0.837229	1.82461e-29	6.14404e-28
GRHPR	-0.837086	2.22845e-33	8.45562e-32
MAP2K3	-0.835187	2.93367e-10	3.4161e-09
KITLG	-0.834902	2.72744e-12	3.80205e-11
RFC4	-0.834791	6.59628e-08	5.78457e-07
DAB2IP	-0.831982	3.23876e-26	9.65238e-25
NCL	-0.831911	4.81721e-181	1.41399e-178
WDR5	-0.831842	7.71547e-16	1.33663e-14
DHX37	-0.831392	4.66592e-11	5.79312e-10
MID1IP1	-0.829222	9.44752e-18	1.83489e-16
M6PR	-0.829118	4.71673e-23	1.22297e-21
FLT4	-0.828945	0.00374379	0.0137656
NOL6	-0.828637	3.36487e-12	4.65722e-11
AKR1C1	-0.828512	4.07477e-16	7.13061e-15
TMEM201	-0.827719	3.46456e-07	2.75271e-06
SLBP	-0.82545	2.56115e-20	5.83364e-19
BRCA2	-0.824286	3.54157e-09	3.61524e-08
CD70	-0.823933	0.00100526	0.00432011
ADARB1	-0.823786	8.56832e-09	8.37821e-08
GBP2	-0.823307	1.01935e-05	6.46209e-05
VOPP1	-0.822352	4.39261e-21	1.04649e-19
PFKFB2	-0.821776	2.43808e-09	2.54047e-08
C15orf39	-0.82115	0.000230376	0.00113849
NR2C2AP	-0.820776	0.00024018	0.00118093
SLC25A48	-0.820519	0.00150577	0.00616267
C21orf91	-0.820339	4.45392e-05	0.000255398
SPAG1	-0.820266	6.73498e-11	8.26962e-10
ZNF330	-0.819292	6.34939e-10	7.07574e-09
POLD1	-0.819231	1.59887e-13	2.4267e-12
PEA15	-0.817626	2.3394e-24	6.54569e-23
SLC6A12	-0.817161	1.75131e-33	6.66142e-32
TTC13	-0.814858	1.3952e-06	1.01711e-05
CD47	-0.814049	3.30976e-16	5.83125e-15
SLC45A4	-0.812377	2.59612e-19	5.62505e-18
SYT12	-0.811535	8.0235e-13	1.16438e-11
TNC	-0.809774	2.47101e-11	3.14836e-10
SQSTM1	-0.809619	5.62189e-178	1.59018e-175
IKBKE	-0.80816	6.37923e-09	6.35757e-08
SYT13	-0.807934	2.16416e-18	4.38955e-17
WDR43	-0.807112	3.38882e-16	5.96379e-15
POLE2	-0.806295	0.000317716	0.00152365
CRISPLD1	-0.804721	0.00107515	0.00458373
CLIP4	-0.803855	4.57822e-55	2.89526e-53
SLC25A16	-0.803353	9.88894e-08	8.46217e-07
HSPB8	-0.803103	3.70898e-10	4.24894e-09
GAPLINC	-0.801383	0.00571912	0.0198732
CYP3A5	-0.800758	4.75722e-05	0.000270497
FCRLB	-0.800079	0.00575391	0.0199718
SGMS2	-0.799869	2.88453e-08	2.64279e-07
NF2	-0.799359	9.20687e-29	3.02176e-27
TMEM86A	-0.798878	5.0989e-05	0.000288554
HSPA8	-0.798486	0	0
SPNS2	-0.798329	4.84998e-65	3.66268e-63
BAG3	-0.798003	1.76858e-15	2.99389e-14
POLA2	-0.796203	0.00115732	0.00489118
TIMM8A	-0.7959	0.000656997	0.00294296
GTPBP4	-0.79442	4.1223e-16	7.20569e-15
HSPD1	-0.794053	3.40265e-137	6.3018e-135
SLC16A6	-0.793862	0.00596442	0.0205521
IGFBP1	-0.793779	0.000217562	0.00108273
UTP20	-0.793585	1.00885e-12	1.44919e-11
MRTO4	-0.792469	2.75973e-08	2.53293e-07
AP1M2	-0.791718	1.23701e-08	1.1938e-07
RRM1	-0.791545	1.12769e-18	2.32364e-17
APOL2	-0.790397	2.91365e-17	5.4415e-16
CYCS	-0.790132	1.50368e-27	4.71629e-26
TEDC2	-0.78923	0.000199425	0.00100241
SLK	-0.788589	1.50576e-24	4.236e-23
MSH2	-0.78798	3.44153e-24	9.56069e-23
SNORD104	-0.78662	0.00564322	0.0196358
NCAPD3	-0.786293	2.25284e-12	3.16884e-11
PUSL1	-0.785474	3.39751e-05	0.000198778
RAB27B	-0.785068	0.00400434	0.0145618
SPON2	-0.784989	7.08231e-17	1.3039e-15
SEMA3E	-0.784437	1.82369e-06	1.30682e-05
GINS1	-0.784241	5.67768e-07	4.38133e-06
GDPD5	-0.784082	1.4453e-05	8.96867e-05
FAM207A	-0.784067	2.9724e-08	2.7185e-07
ABHD5	-0.782888	7.74386e-07	5.8939e-06
CSRNP1	-0.782411	5.37699e-10	6.06159e-09
NAGK	-0.78132	2.82059e-15	4.71826e-14
ATP8B1	-0.78095	5.45177e-06	3.61061e-05
MYLK	-0.780802	1.56845e-14	2.49748e-13
AEBP2	-0.77998	2.99524e-12	4.16789e-11
TMEM97	-0.779887	7.6754e-09	7.56214e-08
NXT1	-0.779726	0.000657672	0.00294458
GRWD1	-0.779594	4.33731e-11	5.39373e-10
CD274	-0.778766	0.00275508	0.0105051
ACTN1	-0.77825	1.03868e-55	6.64969e-54
C2CD4D-AS1	-0.77746	0.00260504	0.0100066
ASB13	-0.777304	7.4693e-07	5.70166e-06
E2F6	-0.777203	3.71048e-07	2.93611e-06
AQP11	-0.775517	0.00416525	0.0151083
CCZ1B	-0.775315	2.26474e-05	0.000136508
HSPD1P11	-0.77461	0.00581888	0.0201299
LRRC1	-0.774276	2.30158e-10	2.7208e-09
PSMG3	-0.774103	1.27273e-06	9.33079e-06
SYTL2	-0.772776	1.32089e-10	1.58557e-09
ALMS1-IT1	-0.772583	0.00612607	0.0209596
GMDS	-0.771491	2.21338e-05	0.000133671
GADD45B	-0.771105	2.96916e-07	2.37917e-06
ITGA3	-0.771039	3.45587e-162	8.27124e-160
MCOLN1	-0.77063	4.67298e-05	0.000266389
ASS1	-0.770552	1.98781e-93	2.29069e-91
RAPGEF3	-0.768877	3.22896e-34	1.26213e-32
RAB7A	-0.768817	1.64848e-43	8.38085e-42
BZW2	-0.768769	6.46565e-12	8.69371e-11
NME1	-0.768757	0.00014824	0.000768722
HSPB1	-0.767095	3.4055e-135	6.23287e-133
PDE4A	-0.766904	0.00549886	0.0192294
PFDN2	-0.76676	8.49584e-07	6.41601e-06
PPP1R3G	-0.765861	3.22261e-06	2.21566e-05
UAP1L1	-0.765808	0.000295218	0.00142675
TRA2B	-0.764784	1.40523e-32	5.22995e-31
GADD45G	-0.764738	0.00644883	0.0219432
SLCO5A1	-0.763956	0.00605819	0.0207776
COMMD9	-0.763893	4.45608e-10	5.0564e-09
CHCHD10	-0.762811	2.16542e-23	5.7487e-22
TIGD2	-0.762712	2.7717e-06	1.92411e-05
USP37	-0.762552	3.17894e-09	3.26385e-08
DANCR	-0.762006	0.000504396	0.00232082
BEST3	-0.761385	0.0069104	0.02332
NR1D2	-0.760785	6.8507e-10	7.60716e-09
C19orf48	-0.760684	7.82541e-14	1.20296e-12
SRSF2	-0.760067	5.07439e-39	2.32183e-37
GCNT3	-0.759433	6.21735e-10	6.93855e-09
KCNH1	-0.75893	6.11115e-06	4.00975e-05
NEU3	-0.758355	3.97205e-06	2.69134e-05
TTC39A	-0.758308	4.00562e-15	6.65763e-14
NAGLU	-0.753731	4.43571e-20	9.98644e-19
TIPARP	-0.751934	5.78908e-08	5.0997e-07
CARNMT1	-0.751836	1.21201e-06	8.91498e-06
BLM	-0.749907	0.000122649	0.00064636
ADAM7	-0.749832	0.00743727	0.0248554
RBM19	-0.749373	1.76859e-12	2.50354e-11
NET1	-0.748972	4.62792e-09	4.68118e-08
WBP2	-0.746051	2.15506e-28	6.94126e-27
DDTL	-0.745986	0.00640709	0.0218251
CDT1	-0.744881	9.8634e-19	2.04321e-17
RRP9	-0.744672	8.3761e-06	5.36905e-05
OSTM1	-0.744481	4.16425e-10	4.74602e-09
ANKS4B	-0.744262	0.00742598	0.0248229
GASK1B	-0.743888	8.65577e-06	5.54376e-05
MRPL27	-0.743717	2.12692e-07	1.74059e-06
DLG5	-0.742087	9.55673e-18	1.85379e-16
DSN1	-0.740831	1.42795e-05	8.86456e-05
SYT16	-0.74044	0.00214575	0.00843793
SLC12A2	-0.740376	1.90592e-08	1.7894e-07
FARSA	-0.739288	4.75334e-12	6.48096e-11
RARRES1	-0.736326	0.00261748	0.0100454
CDCA4	-0.734967	8.76001e-08	7.58218e-07
OAS3	-0.734816	7.34323e-12	9.83967e-11
PLEKHO2	-0.733896	2.15532e-06	1.52897e-05
PTPRG-AS1	-0.732451	0.00552222	0.0192794
TMEM132A	-0.731972	6.84092e-18	1.34036e-16
ATP2A2	-0.727531	2.02558e-53	1.22139e-51
HAUS5	-0.727199	2.40419e-06	1.69087e-05
WHRN	-0.72615	1.19669e-06	8.81063e-06
ETF1	-0.726136	5.15395e-23	1.32969e-21
RBM14	-0.725326	1.3307e-15	2.27992e-14
PNO1	-0.72356	1.28811e-06	9.43014e-06
HAVCR1	-0.723163	5.75327e-44	2.9442e-42
IL20RB	-0.722891	0.000280926	0.00136318
MT1X	-0.722707	1.96409e-05	0.000119357
CPNE8	-0.722686	3.14601e-15	5.25134e-14
ADAMTS2	-0.721201	1.42906e-06	1.04082e-05
TRPM7	-0.721098	1.6449e-23	4.3893e-22
GSDME	-0.720601	2.93331e-10	3.4161e-09
FAH	-0.719466	3.51604e-07	2.79077e-06
EFR3B	-0.71828	0.00103756	0.00443932
DUSP3	-0.717912	1.26854e-24	3.58161e-23
EPS15L1	-0.717855	1.00766e-13	1.5399e-12
COA3	-0.717088	3.91475e-11	4.90352e-10
TSPAN17	-0.715986	5.17844e-28	1.63742e-26
EMX1	-0.715392	1.33213e-05	8.31955e-05
ISOC1	-0.715278	2.67267e-06	1.86284e-05
FAT3	-0.714689	0.000800233	0.00351375
CENPK	-0.713799	6.4781e-05	0.000357883
EVA1A	-0.713149	3.10919e-08	2.82533e-07
CHEK1	-0.711084	1.15613e-07	9.80695e-07
RAD18	-0.710859	4.8636e-05	0.000276042
CDK2	-0.709105	4.30093e-07	3.37246e-06
YDJC	-0.708544	1.35103e-08	1.29501e-07
ARMC6	-0.705108	1.91765e-06	1.37099e-05
SFXN4	-0.70471	1.83009e-05	0.000111781
GARS1	-0.704454	1.09954e-38	4.97253e-37
GLI2	-0.704419	0.00163451	0.00663053
RAB38	-0.703831	4.66177e-05	0.000265847
TIMM10	-0.703487	3.49071e-05	0.000203618
GPR45	-0.702959	0.00545749	0.0191178
SLC25A18	-0.702556	0.00906509	0.0295156
PCSK5	-0.701311	1.99627e-11	2.56449e-10
ANXA3	-0.700794	8.12212e-08	7.06293e-07
YARS1	-0.700544	2.32324e-14	3.66931e-13
B3GNT2	-0.700472	3.10791e-10	3.60281e-09
VARS1	-0.699775	4.51816e-18	8.97688e-17
GPD2	-0.699285	2.92454e-26	8.78321e-25
TOR4A	-0.698501	5.21333e-13	7.6513e-12
GEM	-0.698045	0.000770546	0.00339875
DNAJB9	-0.697593	2.53554e-06	1.77762e-05
MON1A	-0.69744	0.00649538	0.0220775
HBEGF	-0.696498	0.00480543	0.0171701
LSP1P5	-0.696359	8.85627e-05	0.00047806
DNAJC9	-0.695429	8.86528e-10	9.6852e-09
SHC3	-0.69518	0.000112823	0.000599039
MASTL	-0.695068	1.14652e-06	8.46529e-06
UVRAG	-0.694094	2.1249e-05	0.000128527
ANO2	-0.693943	0.00907786	0.029551
SNX4	-0.693748	6.40417e-15	1.04763e-13
OTULINL	-0.693513	0.00531365	0.018677
TNS1	-0.693406	2.09041e-26	6.29023e-25
RFWD3	-0.693147	1.63598e-16	2.9389e-15
SKP2	-0.692812	3.58771e-07	2.8462e-06
HIRIP3	-0.692671	6.57336e-06	4.27695e-05
FABP5P7	-0.692358	0.0100658	0.0322675
FRK	-0.692161	2.17614e-08	2.02963e-07
C2CD5	-0.692098	2.37471e-11	3.03312e-10
CD151	-0.691958	1.41198e-73	1.24808e-71
SHPK	-0.691928	0.00654303	0.0222103
TOX2	-0.691509	0.0100982	0.0323514
TESC	-0.691373	0.00766553	0.0255086
SERTAD4-AS1	-0.691351	0.00886403	0.0289519
ICMT	-0.690281	1.22561e-20	2.84155e-19
RGCC	-0.690254	0.00771016	0.0256314
MT2P1	-0.689938	1.80566e-09	1.91213e-08
PAICS	-0.689085	1.86374e-26	5.61902e-25
CCNYL1	-0.68868	1.43753e-21	3.47802e-20
USP1	-0.688604	7.91604e-12	1.0589e-10
GEMIN4	-0.688209	2.25824e-06	1.59906e-05
RAD51C	-0.687919	0.00016664	0.000853614
DYNLL2	-0.687775	3.79202e-24	1.04969e-22
NUP188	-0.686995	2.51355e-11	3.19471e-10
NOLC1	-0.686809	3.95728e-18	7.90287e-17
CAPN2	-0.685959	2.08053e-45	1.10091e-43
MARVELD3	-0.684768	2.41984e-15	4.07419e-14
PLEKHM1P1	-0.683868	2.90228e-07	2.32856e-06
HSP90AA2P	-0.683842	4.13459e-06	2.79053e-05
EXOSC2	-0.683694	1.12278e-05	7.09182e-05
GTF2H2	-0.683677	0.00343054	0.0127555
CLN8	-0.683559	0.00015928	0.000819416
TMEM259	-0.682374	2.03418e-34	8.03193e-33
MTHFD1	-0.681763	6.26204e-23	1.59965e-21
LMNB2	-0.680996	8.95406e-23	2.26134e-21
OGFRL1	-0.680967	1.38872e-43	7.08337e-42
NDUFAF4	-0.680955	0.00126703	0.00528873
BDH1	-0.680816	0.00138068	0.00571103
DCLRE1A	-0.680522	2.90777e-05	0.000172328
CIBAR1P1	-0.680337	0.0023718	0.00919695
CAPG	-0.67922	1.25484e-48	7.02213e-47
DNAJB11	-0.679048	2.09677e-08	1.95795e-07
TRIM71	-0.678858	4.98413e-05	0.000282471
SAA1	-0.678264	0.00442742	0.0159771
PPP2R3C	-0.67787	5.49538e-05	0.000308523
MYT1	-0.676846	0.0040492	0.0147181
MIR4435-2HG	-0.676838	0.000224695	0.00111324
RTTN	-0.67675	0.000741488	0.00327988
ABHD2	-0.676463	3.96724e-19	8.4778e-18
CENPP	-0.676291	0.00692591	0.0233658
RIOK1	-0.67601	0.000453688	0.00211129
CENPM	-0.675231	9.34135e-05	0.000502154
ARHGDIB	-0.67506	0.00709655	0.0238602
SLC66A1	-0.674868	9.35507e-07	6.99696e-06
ZGRF1	-0.674627	0.00128092	0.00534216
RAET1E	-0.673078	0.00483133	0.0172506
UFSP1	-0.672776	0.00949078	0.0307279
STX11	-0.672468	0.0032161	0.0120561
DUT	-0.671363	7.76116e-13	1.12736e-11
CD81	-0.670808	5.48256e-61	3.87692e-59
MTLN	-0.670002	0.000845965	0.00369163
RALGAPA2	-0.669841	3.09372e-10	3.58904e-09
TRIM47	-0.669499	2.02447e-07	1.66024e-06
MOCOS	-0.669361	0.000134669	0.00070564
TYMS	-0.66887	1.47561e-24	4.1587e-23
RPS6KA4	-0.668678	3.2619e-10	3.77125e-09
RAI14	-0.668528	2.42112e-33	9.16433e-32
S100A6	-0.668223	6.1942e-54	3.82393e-52
NOL11	-0.667596	2.08344e-09	2.18558e-08
FUCA1	-0.667082	4.03955e-19	8.62049e-18
TOMM40	-0.667038	9.93926e-14	1.5204e-12
NCR3LG1	-0.666974	0.00454112	0.0163571
NELFA	-0.666907	1.90168e-11	2.45107e-10
TNIP2	-0.666174	1.27168e-08	1.22651e-07
HS6ST1	-0.664917	9.90496e-24	2.67056e-22
ATP6V0D1	-0.664032	2.61933e-25	7.6024e-24
RABEPK	-0.663547	0.000708074	0.00314626
B3GALNT1	-0.661606	0.00067811	0.00302621
SLC41A2	-0.661529	3.69062e-07	2.92189e-06
FAM126A	-0.661453	3.01419e-08	2.74864e-07
MMS22L	-0.660876	2.22496e-05	0.000134266
MARS1	-0.660766	1.48965e-15	2.54385e-14
MACROH2A1	-0.660105	3.01411e-28	9.62843e-27
PIP4P2	-0.659903	0.000178777	0.000907358
NUP50	-0.659757	5.0031e-34	1.94583e-32
ZNF705B	-0.659587	0.00523405	0.0184389
TSPAN32	-0.659587	0.00523405	0.0184389
QDPR	-0.657684	4.00757e-07	3.15995e-06
RNLS	-0.657445	2.61229e-07	2.11223e-06
GAREM2	-0.657082	0.0118553	0.0370199
NRCAM	-0.656709	1.0236e-28	3.35245e-27
HUS1	-0.656147	0.000141817	0.000739359
PRMT3	-0.654646	1.97272e-05	0.000119835
ARHGEF26	-0.654239	0.00812521	0.0268487
BRI3	-0.654136	6.72567e-24	1.83242e-22
DGKZP1	-0.654067	0.0019704	0.00783176
PYROXD1	-0.653596	0.000905457	0.00392155
VCL	-0.651768	3.65509e-50	2.11384e-48
H2AZ1	-0.649887	3.10872e-28	9.91031e-27
NCAPH2	-0.64964	8.6888e-10	9.52583e-09
SMPD4	-0.649584	1.66416e-46	8.98935e-45
STAC	-0.649267	0.00205067	0.00811557
MRPS12	-0.649082	1.46508e-06	1.06656e-05
PMP22	-0.648262	4.5301e-05	0.000259194
WDR18	-0.647934	1.25211e-10	1.5065e-09
PVR	-0.647917	1.25479e-09	1.34998e-08
WDHD1	-0.647702	3.41893e-05	0.000199804
SLC30A1	-0.647692	8.86419e-14	1.3613e-12
ZNF85	-0.64671	0.00384631	0.0140826
ARSG	-0.646282	0.0116091	0.0363605
RABGAP1L	-0.645998	7.17367e-10	7.93747e-09
CRYBG2	-0.645744	0.0113151	0.0355975
SEPTIN9	-0.644283	6.82194e-61	4.80222e-59
HSPA9	-0.643703	8.55162e-40	4.00716e-38
PKD1L1	-0.643541	0.0126633	0.0391346
RAB12	-0.643421	8.47876e-06	5.43262e-05
LIN9	-0.642756	0.0030761	0.0115956
LSP1P4	-0.642043	0.000165949	0.000850634
MAPK6	-0.641481	4.96156e-11	6.13569e-10
ACOT7	-0.640985	1.1535e-11	1.52206e-10
HECTD1	-0.639671	1.02658e-35	4.24749e-34
DOCK4	-0.639278	3.97765e-06	2.69396e-05
SGK1	-0.638857	2.56215e-06	1.79466e-05
ACBD3	-0.638571	8.60094e-13	1.2447e-11
RAD54L	-0.638555	0.000290424	0.00140576
ABCB10	-0.638129	4.2784e-06	2.87904e-05
RBM12	-0.637946	1.63943e-18	3.35588e-17
ESCO2	-0.637864	0.00270834	0.0103548
CEBPZ	-0.637856	7.65884e-12	1.02537e-10
ATAD5	-0.637819	0.000234197	0.00115553
RPF2	-0.637289	2.05719e-05	0.000124528
EPHX1	-0.63705	1.18432e-42	5.94337e-41
PDE12	-0.63672	3.89413e-06	2.64085e-05
PHF19	-0.636452	3.88522e-11	4.87438e-10
CCDC85B	-0.636354	0.00014158	0.000738619
ERCC6L	-0.636252	0.00091423	0.00395404
PRKDC	-0.636017	3.1595e-67	2.46997e-65
AHSA1	-0.635565	1.9233e-11	2.47689e-10
NASP	-0.635272	5.39516e-19	1.13269e-17
ATP11A	-0.635015	3.12546e-38	1.38922e-36
TMEM154	-0.635001	0.00471289	0.0168898
DYNLT1	-0.634362	8.09546e-13	1.17373e-11
RRS1	-0.633014	1.06424e-05	6.72747e-05
DMAC1	-0.632777	3.76142e-05	0.000218292
NLRC5	-0.632349	1.6339e-08	1.54764e-07
PUS7L	-0.631946	0.000182335	0.000923068
ZNF90	-0.631832	0.00884274	0.0288884
TOPBP1	-0.630787	9.62958e-09	9.35711e-08
SFN	-0.630409	1.04119e-11	1.37736e-10
AVEN	-0.629526	0.00186736	0.0074728
LRRC59	-0.629495	8.71454e-17	1.59685e-15
S1PR1	-0.628758	0.00581416	0.0201226
NIFK	-0.62873	1.28361e-06	9.40167e-06
SNRPB	-0.628115	3.63768e-12	5.02141e-11
IDH3A	-0.627954	5.08815e-07	3.95189e-06
YWHAG	-0.627855	6.09839e-40	2.87493e-38
RASD2	-0.627459	0.0139303	0.0423643
YTHDF1	-0.627258	2.51407e-16	4.48011e-15
CENPN	-0.626565	1.53725e-08	1.46091e-07
DDX21	-0.626475	5.31903e-20	1.19062e-18
RFTN1	-0.626384	2.24984e-09	2.3522e-08
GMPPB	-0.626039	2.81515e-06	1.95166e-05
PLD6	-0.625995	0.00724198	0.02426
COPS3	-0.624928	1.98532e-09	2.09252e-08
MFN2	-0.624719	1.03099e-23	2.77493e-22
LINC01322	-0.624255	0.000350526	0.00166254
MCF2L	-0.623052	4.47414e-05	0.000256369
RAB27A	-0.622673	0.000415084	0.00194268
TRIM37	-0.622582	2.17011e-09	2.27343e-08
MRPL17	-0.622304	1.02518e-07	8.74782e-07
PC	-0.621971	0.000220127	0.00109375
RGS2	-0.62134	0.0139851	0.0424933
PPP1R37	-0.620707	9.00076e-13	1.30014e-11
RAN	-0.620414	1.37856e-37	6.04121e-36
ZNF714	-0.620232	5.21689e-05	0.000294055
SRSF3	-0.620053	4.24485e-35	1.70638e-33
AUNIP	-0.619991	0.0134669	0.0411844
VAT1	-0.619834	5.1523e-48	2.84235e-46
ACTB	-0.619744	0	0
AEN	-0.619571	0.000103162	0.000550752
FASTKD2	-0.61924	3.98436e-09	4.05924e-08
IARS1	-0.618072	2.29864e-20	5.26656e-19
YJU2	-0.617507	3.12046e-05	0.000184091
ECM1	-0.615998	0.0060082	0.0206563
CCNH	-0.615811	0.000125056	0.000658374
LIG1	-0.615743	3.30038e-10	3.81174e-09
CENPL	-0.615639	0.00235729	0.00914979
NAPA	-0.615626	3.50491e-09	3.58016e-08
QTRT2	-0.615377	6.2882e-05	0.00034863
BLVRB	-0.614904	1.05096e-09	1.14015e-08
FAM89A	-0.614087	0.00720372	0.0241666
SIVA1	-0.613978	2.47865e-08	2.29253e-07
PIM1	-0.613875	1.09327e-10	1.32255e-09
ATIC	-0.613669	4.44447e-23	1.15817e-21
SNX18	-0.613394	8.27173e-06	5.30872e-05
ULK3	-0.613259	9.29732e-05	0.000500133
CDCP1	-0.612527	9.51208e-15	1.53506e-13
CCND3	-0.612434	5.09192e-27	1.57485e-25
AFAP1L1	-0.61235	1.48661e-05	9.21033e-05
PARP1	-0.612316	7.93884e-24	2.1554e-22
HSP90AB1	-0.61225	2.10224e-129	3.4792e-127
METTL1	-0.61169	0.00308159	0.0116134
POLA1	-0.611008	0.000326048	0.00155909
CERS6	-0.610574	2.60113e-10	3.05171e-09
DEGS1	-0.610122	1.48571e-11	1.93741e-10
GRK3	-0.609432	0.00845159	0.0278032
BRF1	-0.609162	3.11569e-08	2.82958e-07
SAE1	-0.608874	1.61764e-12	2.29404e-11
ZNF726	-0.608104	0.0119949	0.0374107
CLDN12	-0.607896	4.56744e-10	5.17521e-09
GABARAPL2	-0.607455	4.93253e-11	6.10464e-10
SHISA3	-0.60664	0.015697	0.0467365
DNA2	-0.606559	0.000182794	0.00092479
SLCO3A1	-0.606373	2.28776e-10	2.70857e-09
RNF13	-0.605685	4.70035e-09	4.73597e-08
BAIAP2L2	-0.605026	0.000113414	0.000601563
APOO	-0.604811	0.00388536	0.0141989
HAVCR2	-0.604735	0.0146041	0.0440473
MTCH2	-0.604676	4.22472e-12	5.78047e-11
PDXDC1	-0.604512	2.3672e-28	7.60879e-27
HK2-DT	-0.604211	0.00399282	0.0145301
LYRM2	-0.604065	1.66966e-07	1.38238e-06
H2AX	-0.603717	4.36556e-18	8.68479e-17
MRPS31	-0.602405	0.0011445	0.0048462
ZNF513	-0.60234	0.0157529	0.0468758
FRRS1	-0.601965	0.0104448	0.0332561
PFKP	-0.601929	6.94053e-32	2.5647e-30
SLC6A8	-0.600943	8.84822e-32	3.2465e-30
CCDC86	-0.600615	2.84774e-05	0.000169028
CENPO	-0.59926	1.27537e-07	1.07539e-06
DIRAS2	-0.599044	0.00502323	0.0177807
FADS1	-0.598825	5.92157e-29	1.96004e-27
STIP1	-0.598747	3.56132e-24	9.87583e-23
IL27RA	-0.598465	0.000182665	0.000924437
P3H2	-0.598367	3.83337e-16	6.71573e-15
NUDT5	-0.598251	4.74725e-13	6.99365e-12
STS	-0.596474	6.89686e-05	0.000378731
PPFIBP2	-0.595759	0.000158264	0.000814729
OBI1	-0.595155	2.27822e-05	0.000137267
SDHB	-0.594708	1.8005e-09	1.90806e-08
SMC1A	-0.594682	1.40196e-16	2.53609e-15
NAT8L	-0.594525	7.83263e-06	5.05611e-05
TP53RK	-0.59437	0.00175468	0.00707006
ASPH	-0.593741	1.95023e-53	1.18054e-51
CDC42EP1	-0.593502	1.06113e-05	6.71327e-05
CENPB	-0.593224	3.14444e-12	4.36379e-11
SNRNP25	-0.593045	1.69528e-06	1.221e-05
NAT10	-0.592426	8.29459e-08	7.19681e-07
RIN1	-0.592158	0.000273655	0.00133081
POGLUT1	-0.591839	0.00227427	0.0088785
HSPA1B	-0.591442	9.8014e-08	8.40575e-07
ADAT1	-0.591203	4.34685e-07	3.40332e-06
KPNA7	-0.590673	0.0138656	0.0422293
RRP1B	-0.590371	1.84121e-08	1.73283e-07
LINC00973	-0.589502	0.0178175	0.0520539
EPB41L1	-0.589124	3.06709e-19	6.61785e-18
BRIX1	-0.589088	9.09679e-05	0.000490193
ATP6V1D	-0.589045	4.97476e-08	4.41234e-07
TGFBRAP1	-0.588932	1.57801e-14	2.51013e-13
PADI3	-0.588931	0.01029	0.0328171
RHBDF1	-0.588302	2.8439e-11	3.60282e-10
HSPH1	-0.588166	3.38143e-19	7.26587e-18
HACD1	-0.587341	0.000577853	0.00262089
ULBP2	-0.587229	0.0133251	0.040847
POLD3	-0.587224	3.33337e-05	0.000195466
PIK3AP1	-0.586977	6.83312e-31	2.4105e-29
HSPE1	-0.586741	1.65845e-06	1.19779e-05
CBWD4P	-0.58638	0.0183316	0.0532671
NSMF	-0.586186	1.08467e-17	2.09617e-16
PRPS1	-0.585864	5.95396e-09	5.93755e-08
KIAA0930	-0.58539	8.65689e-09	8.4595e-08
CADPS2	-0.584691	0.00162802	0.00660936
NANS	-0.583924	6.42118e-06	4.1902e-05
NOP16	-0.583729	0.00112376	0.00476747
EIF2S1	-0.583228	1.03246e-09	1.12164e-08
SMARCD3	-0.582737	1.0977e-08	1.06531e-07
SNRPD1	-0.582673	7.58403e-07	5.77597e-06
EEA1	-0.582545	1.91303e-06	1.36832e-05
UBE2Q1	-0.582307	3.41174e-09	3.49648e-08
TAT	-0.581979	0.018174	0.0529362
TMEM11	-0.581713	3.51151e-05	0.000204755
ATP6V0E2	-0.581525	8.22436e-08	7.14385e-07
ZNF541	-0.581429	0.00754716	0.0251793
HSPA2	-0.581279	4.59166e-05	0.000262426
SLC20A2	-0.581102	1.6686e-07	1.38223e-06
TICRR	-0.581064	0.000279331	0.00135629
GART	-0.579393	7.09008e-10	7.85056e-09
SCFD2	-0.578931	0.0147152	0.0443136
RHOBTB3	-0.578888	1.72493e-13	2.61293e-12
NPC2	-0.578521	1.37413e-17	2.62037e-16
AARS1	-0.578373	1.09549e-24	3.11564e-23
CLPB	-0.577626	0.000838779	0.00366336
EIF4G1	-0.577534	2.50977e-45	1.31907e-43
GUCY1A1	-0.577377	9.54621e-10	1.04145e-08
GFM1	-0.576519	2.08944e-08	1.95227e-07
POLE3	-0.576363	3.41543e-07	2.71646e-06
CD83	-0.575621	0.0137392	0.0419101
GRIK2	-0.575584	0.0149913	0.0449797
ADAT2	-0.575398	0.00266631	0.0102142
MYO1C	-0.57536	2.1447e-37	9.31986e-36
PRNP	-0.574388	1.34335e-11	1.76062e-10
GRB10	-0.574268	2.28441e-12	3.21035e-11
CNPPD1	-0.574112	3.52829e-16	6.18823e-15
MRPL41	-0.574016	1.83404e-05	0.000111979
ABCC6P1	-0.573839	0.00115353	0.00487915
KDM7A-DT	-0.573294	0.011409	0.0358202
C1QBP	-0.572553	2.43532e-10	2.86366e-09
FAM86JP	-0.572522	0.00923371	0.0300018
PDSS1	-0.572391	0.00762544	0.0253969
SKI	-0.572301	4.13028e-10	4.71422e-09
SORD	-0.572051	2.69498e-06	1.87587e-05
PCNX4	-0.571922	6.50066e-12	8.73323e-11
POP1	-0.571802	1.95729e-08	1.83431e-07
BCAS4	-0.571641	0.00560221	0.0195324
LYN	-0.571008	1.40801e-07	1.18146e-06
ITPK1	-0.570014	8.99281e-12	1.19574e-10
CDCA5	-0.569457	2.61197e-06	1.82791e-05
DNAJA1	-0.568574	8.28016e-23	2.09454e-21
FAM210A	-0.568458	0.000736134	0.0032599
INSYN2A	-0.568251	0.0204907	0.0584157
LRRC31	-0.568017	0.0204853	0.0584109
NAV2-AS6	-0.567946	0.0205394	0.058533
DCDC2C	-0.567935	0.0204426	0.0583104
MSH6	-0.56793	3.92905e-19	8.40773e-18
SAAL1	-0.567529	0.000962595	0.00414823
GPR153	-0.567256	0.0020144	0.00798626
ZMYND15	-0.567042	0.0107253	0.0340438
ABHD18	-0.566859	0.000124038	0.000653457
KLHL2	-0.566355	0.000507009	0.00233083
SBDS	-0.566139	1.00526e-09	1.09516e-08
FAXC	-0.566135	5.18561e-05	0.00029261
NUP160	-0.565594	1.25758e-07	1.06211e-06
POLR1F	-0.565211	2.25701e-06	1.59892e-05
ALDH4A1	-0.565051	5.54115e-09	5.55078e-08
TMEM33	-0.564975	6.16077e-10	6.88034e-09
UNC13D	-0.564732	0.0193519	0.0557306
EMG1	-0.564547	1.70807e-05	0.000104863
PLCG2	-0.562955	0.000228405	0.00113054
MTRR	-0.562938	1.15503e-05	7.28072e-05
SAMD11	-0.562356	2.80269e-05	0.000166608
HADH	-0.56227	6.35496e-07	4.88459e-06
RHEB	-0.561585	1.10309e-16	2.00476e-15
WDR62	-0.560747	9.03361e-06	5.77149e-05
CCT2	-0.560365	3.58198e-21	8.58627e-20
ENTPD8	-0.56034	0.0178348	0.0520752
VPS25	-0.559705	6.44627e-08	5.65621e-07
S100A4	-0.559101	0.000103536	0.000552371
EIF5	-0.558888	2.40204e-23	6.36603e-22
GNL2	-0.558581	4.70363e-07	3.66605e-06
MYO19	-0.558428	2.28489e-08	2.12342e-07
SOAT1	-0.558264	5.65059e-11	6.96012e-10
DERA	-0.557674	3.00447e-07	2.40506e-06
DKC1	-0.557505	6.22659e-08	5.47271e-07
TJP2	-0.557441	0.00708416	0.0238288
CUTC	-0.557367	0.001137	0.00481839
PRPSAP2	-0.556829	3.71437e-05	0.000215694
AMDHD2	-0.556758	3.91578e-08	3.51922e-07
LARP4	-0.555818	3.85938e-08	3.47255e-07
B4GALT6	-0.555514	0.00996709	0.0320103
RABEP1	-0.554943	3.33716e-08	3.02895e-07
SAYSD1	-0.554863	0.00233626	0.00907949
RRP7A	-0.554795	5.05288e-06	3.36506e-05
MRPS30	-0.553812	9.88622e-07	7.3765e-06
SLC2A8	-0.553806	0.000167074	0.000855392
SPRYD3	-0.553171	0.000104132	0.000555167
ANKRD18B	-0.552818	0.00307478	0.0115934
ITPRIP	-0.552667	0.000987108	0.00424798
ARNTL2	-0.552413	6.11306e-05	0.000339525
TMEM129	-0.552338	1.41948e-09	1.51564e-08
GRID1	-0.552161	0.00578932	0.02005
PGP	-0.551042	5.21642e-08	4.61633e-07
TSR1	-0.551041	1.48289e-08	1.41356e-07
USF2	-0.550628	7.92782e-11	9.696e-10
HSPD1P1	-0.550581	0.00841506	0.0277107
LRRN4	-0.550476	2.44678e-11	3.12005e-10
CADM1	-0.550409	1.66309e-06	1.20059e-05
GDPD3	-0.550046	0.0194294	0.0559437
RGS12	-0.549879	2.75788e-09	2.85078e-08
GFOD1	-0.549779	0.0188892	0.0546104
NCAPH	-0.549617	5.27764e-06	3.50573e-05
G6PD	-0.549554	1.24621e-15	2.13752e-14
LPGAT1	-0.549245	3.59673e-09	3.66913e-08
RNASEL	-0.549163	0.00341955	0.0127298
PNPT1	-0.549131	3.3467e-06	2.29158e-05
HAUS8	-0.54906	0.0157558	0.0468758
SLC35F3	-0.548793	0.0112854	0.0355327
GALNT12	-0.548483	8.35933e-07	6.31905e-06
NEIL3	-0.547852	0.00174815	0.00704742
GOLGA4-AS1	-0.546756	0.0177072	0.0517705
C1orf198	-0.546644	2.40168e-12	3.36603e-11
UBE2T	-0.546427	0.000478159	0.00221193
THAP5	-0.546258	3.70811e-05	0.000215411
PHYH	-0.546192	6.33242e-07	4.86967e-06
KNTC1	-0.545052	1.04403e-05	6.61048e-05
VDAC1	-0.545032	7.90032e-25	2.25514e-23
CYB5A	-0.544656	7.75495e-09	7.63085e-08
AIMP2	-0.544594	2.96995e-07	2.37917e-06
FDX1	-0.544164	0.000185582	0.000937393
GSE1	-0.544004	4.64526e-21	1.10499e-19
CSTF2	-0.543687	0.000358642	0.00169638
EEFSEC	-0.543257	0.00322363	0.0120814
BCOR	-0.542562	2.57928e-09	2.67684e-08
DBF4	-0.542198	4.05767e-05	0.000233884
MGA	-0.542173	5.38855e-10	6.07021e-09
ATG16L1	-0.542136	1.0737e-07	9.13146e-07
WDR3	-0.541976	3.3969e-05	0.000198778
ZSWIM5	-0.541215	0.0218962	0.0617884
TIMM17A	-0.540977	1.44205e-07	1.20743e-06
MTX1	-0.540937	0.000817434	0.00358119
ANKRD6	-0.540724	4.16423e-10	4.74602e-09
BARD1	-0.540693	0.000465949	0.00216123
PUM3	-0.540295	4.05552e-06	2.74431e-05
TRIP4	-0.539692	1.50447e-05	9.31732e-05
ENOSF1	-0.539607	2.92289e-08	2.67637e-07
WDR77	-0.53948	0.00138734	0.00573251
RABGGTB	-0.539409	1.74499e-07	1.44245e-06
PRR22	-0.539342	0.0197975	0.056741
SNAPC4	-0.538945	1.11288e-06	8.23648e-06
SPTBN2	-0.538899	3.69231e-05	0.000214573
TRAM1	-0.538552	1.61564e-63	1.17451e-61
SNX27	-0.537513	2.69466e-07	2.17432e-06
GPR146	-0.537113	0.00935722	0.0303737
SUPT16H	-0.53706	1.1308e-17	2.17451e-16
XPO4	-0.536855	9.93369e-08	8.49579e-07
ZMYND19	-0.536285	0.000817947	0.00358243
RAB5IF	-0.536193	0.00131797	0.00548374
SFTA1P	-0.535965	0.0138588	0.0422167
SLC25A33	-0.53594	0.00943301	0.0305855
SHCBP1	-0.535745	1.49985e-06	1.08982e-05
RILP	-0.535517	0.00116525	0.00491802
POLR1B	-0.535459	4.13396e-06	2.79053e-05
OAT	-0.535306	6.06828e-12	8.18061e-11
RRP12	-0.535037	2.64649e-06	1.84817e-05
DNAAF5	-0.534752	3.4114e-13	5.08345e-12
KIF26A	-0.534553	0.00191586	0.00763643
ATP6V1C1	-0.534283	9.84694e-08	8.43551e-07
TGFBI	-0.534153	5.85504e-18	1.15154e-16
MRPL12	-0.533969	0.0039383	0.0143653
CACNA1D	-0.533646	0.00223562	0.00874298
ROR2	-0.533075	0.0140536	0.0426932
MGST1	-0.532608	5.88715e-14	9.09497e-13
OGFOD3	-0.532338	0.000199111	0.00100115
UBAP2L	-0.532195	3.95086e-13	5.85925e-12
DLEU2	-0.531642	0.00541555	0.0189875
ETFDH	-0.531603	0.00127969	0.00533875
MAK16	-0.531486	0.00392076	0.0143181
URB1	-0.531212	2.44302e-07	1.98568e-06
COX10	-0.530808	0.00109774	0.00466849
NAA15	-0.530327	1.18308e-07	1.00191e-06
HNF1A	-0.529961	3.59417e-05	0.000209261
SLFN5	-0.52923	7.95629e-06	5.12318e-05
ULK4	-0.528937	0.000318612	0.001527
DHDDS	-0.527511	6.05785e-05	0.000336819
AXL	-0.526971	9.47482e-15	1.53063e-13
KHK	-0.526392	0.0058518	0.0202079
CLIC5	-0.526382	0.0222056	0.0625819
HMBS	-0.526348	0.000274944	0.00133666
PRODH2	-0.526175	0.0197412	0.05659
PHC2	-0.525804	4.24644e-12	5.80508e-11
OTUD3	-0.525769	0.00195169	0.00776335
FAM155B	-0.52573	0.0253501	0.0700357
TXNL4A	-0.525139	4.60503e-07	3.5946e-06
ENOPH1	-0.524733	4.50013e-05	0.000257669
HIGD1A	-0.524663	1.74044e-05	0.000106724
FUS	-0.524531	1.88117e-38	8.40957e-37
SH2D4A	-0.524209	0.00119983	0.00504481
TRMT2A	-0.524137	2.96379e-05	0.000175448
PUDP	-0.52402	0.000808171	0.00354661
UBE2N	-0.523981	1.26202e-07	1.06529e-06
GCLC	-0.523598	1.54519e-07	1.28617e-06
PRTFDC1	-0.523582	0.026631	0.0728116
ST14	-0.523168	3.57194e-13	5.3125e-12
NUBP1	-0.522876	4.56822e-05	0.000261183
MAT2A	-0.522623	3.43025e-42	1.6995e-40
SNX22	-0.522307	0.0256823	0.0707024
ZNF678	-0.521327	0.00442219	0.0159619
MT2A	-0.521312	1.85089e-07	1.52674e-06
HGD	-0.520674	3.12466e-09	3.21497e-08
RAMP1	-0.520518	0.00092068	0.00397751
SMG1P6	-0.520512	0.0274246	0.0745753
REEP4	-0.520272	2.01916e-05	0.000122464
UBTF	-0.519839	1.02974e-18	2.12744e-17
SLC12A8	-0.519607	0.00442177	0.0159619
NAGPA	-0.519009	1.95011e-05	0.000118553
AURKB	-0.519007	3.20989e-06	2.21025e-05
THOC3	-0.518966	1.85033e-05	0.000112884
MAN1A2	-0.518909	2.95159e-13	4.41518e-12
USP38	-0.518561	0.000100461	0.000537252
RAD51AP1	-0.518525	0.0014669	0.00602887
POLR1H	-0.518375	0.00998062	0.0320472
TMEM251	-0.518181	0.0048051	0.0171701
VAV2	-0.51792	1.5111e-07	1.26049e-06
NOC4L	-0.517662	0.000371183	0.00175038
RYBP	-0.517561	2.68001e-06	1.86629e-05
FANCG	-0.517183	0.00116054	0.00490214
PEX10	-0.51705	9.1114e-06	5.81403e-05
PBDC1	-0.516995	0.0003617	0.00171033
TOE1	-0.516938	0.00184635	0.00739347
NDUFAF8	-0.516771	0.00239791	0.00928431
ADRA1B	-0.51643	0.00789135	0.0261593
RFK	-0.516216	0.000112103	0.000595421
GADD45A	-0.515608	0.000316689	0.00151919
UBE2R2-AS1	-0.515465	0.0194458	0.0559611
SPG21	-0.514511	3.65392e-07	2.89725e-06
HLCS	-0.514239	0.000523006	0.00239658
SLC25A4	-0.514155	3.93351e-05	0.000227401
DECR2	-0.514118	7.14942e-07	5.46553e-06
ZNF702P	-0.514057	3.76281e-06	2.55624e-05
GNL3	-0.514015	1.2558e-05	7.86495e-05
ATP5MC3	-0.513681	5.57408e-23	1.43096e-21
PRR5	-0.513167	3.09198e-08	2.81133e-07
MRPL15	-0.512648	2.06305e-09	2.16565e-08
PWP1	-0.511759	1.46165e-07	1.22318e-06
SLC4A2	-0.511589	5.30932e-33	1.99993e-31
UXS1	-0.510473	1.8561e-20	4.27149e-19
TAF5L	-0.510214	0.000595257	0.00269042
SERPINE2	-0.510169	1.18423e-17	2.27445e-16
LASTR	-0.509961	0.0287337	0.0774043
ISG15	-0.508994	0.00422563	0.0153022
LINC00635	-0.508889	0.0280168	0.0757748
EMP2	-0.508786	2.68706e-08	2.4706e-07
NUDCD1	-0.508588	3.28165e-05	0.000192724
KLF2	-0.50789	0.0171761	0.0504643
GJB2	-0.507686	0.00611207	0.0209301
NCALD	-0.507207	0.000904304	0.00391764
SPIN4	-0.50685	0.00819091	0.0270486
DHX35	-0.506428	0.00171336	0.0069269
F2RL1	-0.506396	1.36578e-11	1.7885e-10
POGLUT3	-0.506298	2.02471e-05	0.000122753
UTP11	-0.506134	0.000218796	0.00108782
CEP78	-0.505923	0.000102134	0.000545451
TOMM5	-0.505794	0.0271468	0.0739639
SUCLA2	-0.505727	8.22497e-06	5.28525e-05
HYOU1	-0.505274	2.74332e-13	4.10759e-12
TIMELESS	-0.505038	2.90297e-06	2.00896e-05
STARD9	-0.504229	0.000325606	0.00155812
UBQLN2	-0.503531	2.79016e-05	0.000165927
HMCN2	-0.503383	0.0242146	0.0672887
PLSCR1	-0.503331	0.00169015	0.00684376
NSUN2	-0.503303	2.00772e-07	1.64824e-06
TIMM23	-0.503123	3.14437e-06	2.16735e-05
DOHH	-0.502387	0.000869831	0.0037841
ANXA1	-0.502036	1.04564e-09	1.13517e-08
COX17	-0.502024	0.00116301	0.00491122
TUBA1C	-0.501967	8.99365e-32	3.2921e-30
EIF1AY	-0.501857	0.000252323	0.00123401
ADK	-0.501343	0.00348975	0.0129385
EXOC5P1	-0.501314	0.0166748	0.0491865
BCL9L	-0.501219	1.42575e-21	3.4549e-20
NUDT1	-0.501113	0.00137327	0.00568785
HASPIN	-0.500855	0.0131445	0.040381
SEH1L	-0.500105	1.18418e-05	7.44937e-05
SETDB2	-0.500079	0.000258513	0.0012619
DDX1	-0.499949	8.22132e-18	1.59874e-16
BAG2	-0.49991	0.00014637	0.000760294
TET1	-0.499427	0.0184691	0.0535653
LAMA1	-0.498837	1.56395e-15	2.65905e-14
CST3	-0.498765	5.3558e-19	1.12595e-17
NOC3L	-0.498675	0.000958027	0.00413083
YBX1P1	-0.497982	0.0183831	0.0533456
CRELD2	-0.497805	0.000147261	0.000764409
DGKD	-0.497255	6.00421e-06	3.94624e-05
FBXO5	-0.496881	0.000262383	0.00127999
APEX2	-0.496526	0.00142105	0.00586245
NBN	-0.496316	1.01732e-11	1.34693e-10
CCDC137	-0.496245	0.000256239	0.00125159
UBIAD1	-0.495377	0.000747452	0.00330438
SNORA73B	-0.495366	0.0276506	0.074993
TMEM250	-0.495265	4.18452e-07	3.28947e-06
OSBPL11	-0.49493	0.000111102	0.000590306
ADORA1	-0.494636	8.78094e-07	6.61526e-06
CARS2	-0.494573	1.11506e-06	8.24869e-06
TPP1	-0.494356	2.93413e-11	3.70806e-10
ZNF695	-0.494295	0.0326295	0.0860513
FBRSL1	-0.493879	6.59011e-10	7.32975e-09
UTP4	-0.493581	2.75623e-08	2.5327e-07
PPA1	-0.493388	1.5469e-06	1.12057e-05
NPTXR	-0.492944	0.00186829	0.00747364
FAS	-0.492801	0.00100593	0.00432105
OSBPL1A	-0.492726	9.05217e-07	6.78673e-06
DMRTA1	-0.492722	0.000535238	0.00244903
TMX3	-0.492679	1.07282e-06	7.95891e-06
MRPS18C	-0.492638	0.00244068	0.0094358
NUP155	-0.491866	1.81631e-06	1.30213e-05
LTV1	-0.491855	0.00458768	0.0164904
LEPROTL1	-0.491703	0.000181538	0.000919333
EARS2	-0.491307	1.68427e-06	1.21363e-05
EXOSC3	-0.490944	0.00442039	0.0159619
IFRD2	-0.490818	0.000826668	0.00361554
PIP5K1C	-0.490656	1.56053e-10	1.86175e-09
MICAL2	-0.490079	6.23243e-14	9.61883e-13
INO80C	-0.489912	0.01132	0.0356056
PSMA3	-0.489793	5.38495e-07	4.17408e-06
MAPRE2	-0.489357	5.53885e-06	3.6636e-05
POLQ	-0.489026	0.000591458	0.00267558
PSMD7	-0.489025	7.52746e-09	7.43994e-08
FOXRED2	-0.488966	2.83101e-06	1.96091e-05
SHISAL1	-0.488932	0.0281261	0.075965
GNS	-0.488146	7.68533e-30	2.62771e-28
GRN	-0.488109	1.58426e-106	2.18108e-104
DUSP6	-0.488039	1.3961e-05	8.70157e-05
CEMIP2	-0.487915	1.92763e-15	3.24899e-14
ADGRG1	-0.487774	2.23345e-154	5.03562e-152
CTSZ	-0.487391	1.38355e-22	3.47159e-21
AGK	-0.487173	4.12e-05	0.000237037
PA2G4	-0.487001	8.18658e-08	7.11501e-07
KLHL29	-0.48616	4.30131e-11	5.35753e-10
FTL	-0.485792	3.34461e-79	3.21186e-77
ARHGAP27P1-BPTFP1-KPNA2P3	-0.485266	0.0260125	0.0714724
GCFC2	-0.484072	0.000597134	0.00269812
ME1	-0.484024	5.48819e-07	4.24564e-06
NRG2	-0.483904	0.0167832	0.04945
YBX3	-0.483706	4.75599e-18	9.42535e-17
CASC15	-0.483173	0.00713382	0.02397
PLK4	-0.483034	0.00088081	0.00382438
PRPF19	-0.482733	3.43351e-09	3.51646e-08
CIBAR1	-0.48167	3.47022e-05	0.000202499
COX5A	-0.48136	3.74312e-10	4.2849e-09
PTDSS1	-0.481194	1.79648e-09	1.90511e-08
TEX2	-0.481147	0.000486942	0.00224855
DCUN1D2	-0.480844	9.96492e-05	0.000533279
ABLIM1	-0.480839	6.4193e-24	1.7551e-22
TFDP1	-0.480753	2.38173e-08	2.20704e-07
BASP1	-0.4807	0.00309068	0.0116421
TXN	-0.480568	4.24957e-08	3.80383e-07
MRPL14	-0.480128	0.00021533	0.00107334
APCDD1L-DT	-0.479949	0.0346791	0.0904447
APOL1	-0.479132	7.87763e-08	6.86567e-07
SRSF6	-0.478784	1.54014e-15	2.62431e-14
CALR	-0.478653	5.3449e-60	3.71208e-58
ATP5MC1	-0.478635	0.000193785	0.000975952
PTPRJ	-0.478561	1.81569e-15	3.06696e-14
HNRNPA2B1	-0.478521	1.51346e-67	1.18913e-65
MFSD5	-0.478503	0.000551696	0.00251767
DDIT3	-0.478409	0.00106843	0.00455634
CENPH	-0.478244	0.00884088	0.0288884
ABCD3	-0.478134	2.22088e-08	2.06887e-07
UTP15	-0.478043	0.00392545	0.0143318
MPHOSPH10	-0.477639	7.10098e-05	0.000388568
CCDC183-AS1	-0.477634	0.00178758	0.00719144
TARS1	-0.477631	3.71779e-09	3.79015e-08
RALA	-0.477507	1.53131e-05	9.46845e-05
SLC9B2	-0.477446	0.00486398	0.0173235
NUP35	-0.477371	0.000947758	0.00408881
DEFB1	-0.477343	0.000709399	0.00315048
NOTCH2	-0.47722	5.05074e-21	1.19961e-19
DOLPP1	-0.476493	0.00582492	0.0201464
PCSK6	-0.476138	0.0124647	0.0386342
QRFPR	-0.47607	0.0121813	0.0378857
ZNF530	-0.475912	0.0244175	0.0677842
PTAFR	-0.475835	0.034047	0.0890949
TRIM14	-0.475037	0.00145645	0.00599101
MTHFS	-0.475	0.0356581	0.0924708
NT5DC3	-0.474695	0.00315062	0.0118449
TASOR2	-0.474641	3.87952e-10	4.43125e-09
ARX	-0.474401	0.0342578	0.0895109
SNHG17	-0.473938	0.00343757	0.0127742
CSK	-0.473581	2.29128e-06	1.62025e-05
NUDC	-0.473198	5.19889e-12	7.05752e-11
FAM241B	-0.472873	0.0193334	0.0556878
CHUK	-0.472677	0.000191559	0.000965053
SLC33A1	-0.472671	0.0130476	0.0401227
EIF5A	-0.472503	4.21933e-20	9.52687e-19
MRPS34	-0.472285	2.04567e-08	1.91368e-07
NCAPG2	-0.472229	1.02924e-05	6.5195e-05
KLHL25	-0.472216	0.013909	0.0423117
AMD1	-0.472031	1.65511e-07	1.37329e-06
ITFG2	-0.471435	0.00183808	0.00736227
DIMT1	-0.47143	0.00494198	0.0175498
PDCD11	-0.470791	5.72379e-06	3.77629e-05
CHST10	-0.470598	0.0029955	0.0113247
TSEN15	-0.469983	0.000588908	0.00266559
THOP1	-0.469956	5.13665e-06	3.41791e-05
SEPHS2	-0.469862	4.48287e-19	9.48844e-18
PSPC1	-0.469123	2.33892e-10	2.76074e-09
BCCIP	-0.469102	3.67817e-05	0.000213911
FH	-0.468542	1.78621e-08	1.68413e-07
FANCB	-0.468294	0.0374355	0.0962777
SCO2	-0.468057	0.0032688	0.0122389
CSE1L	-0.467594	7.65215e-09	7.54402e-08
ENPP5	-0.467093	0.00703809	0.0236841
PMPCA	-0.466791	9.25221e-07	6.93003e-06
CEP250	-0.46658	2.09511e-06	1.48966e-05
DTYMK	-0.466255	4.81515e-07	3.74359e-06
ASIP	-0.465701	0.0375725	0.0965663
SULT1A1	-0.465614	0.0068229	0.0230743
VSIR	-0.465438	0.00529996	0.0186458
MTFR2	-0.465376	0.0206258	0.0587254
CLEC4E	-0.465359	9.95628e-06	6.3272e-05
PTOV1-AS2	-0.465265	0.0251603	0.0695485
SERBP1	-0.46511	9.59035e-26	2.82036e-24
DMD	-0.464971	0.000286953	0.0013907
UBQLN4	-0.464805	1.57866e-06	1.14176e-05
FGD1	-0.464494	0.000284821	0.00138122
MRPL35	-0.464366	1.56107e-05	9.62947e-05
MRPL3	-0.464311	4.19258e-08	3.75931e-07
TMEM199	-0.464297	0.00507423	0.0179449
IP6K3	-0.464152	0.0311986	0.0828677
C12orf45	-0.46383	0.0101752	0.0325175
SNAPC5	-0.463782	0.00294152	0.011145
NUP205	-0.463708	9.45371e-05	0.000507493
CCT8P1	-0.463232	0.029623	0.0794013
CCDC6	-0.462919	5.66832e-09	5.67452e-08
DR1	-0.46272	6.1929e-06	4.04973e-05
AZIN1	-0.462663	5.05851e-10	5.71083e-09
CHAMP1	-0.462394	0.000107243	0.000570969
MKI67	-0.462351	4.89398e-31	1.74223e-29
C1GALT1	-0.462213	0.000305686	0.00147185
MLXIPL	-0.462164	0.0364475	0.0941883
MRPS28	-0.461941	0.0149165	0.044807
AARS2	-0.461854	0.00272641	0.0104187
LRRCC1	-0.461751	0.00137397	0.00568785
UBR7	-0.46018	0.00056414	0.00256775
NCAPG	-0.459929	4.34395e-05	0.000249737
TRMT61A	-0.459688	0.00182492	0.0073171
ELAVL1	-0.459677	4.20455e-09	4.2696e-08
PABIR1	-0.459544	0.00771069	0.0256314
LINC00896	-0.459081	0.0333449	0.0876262
PATL1	-0.459036	1.94446e-11	2.50207e-10
WDR12	-0.458797	3.87287e-05	0.000224145
FAM20B	-0.458631	2.06542e-06	1.47056e-05
TRMT1	-0.458545	0.000218392	0.00108617
ARF4	-0.458504	1.90771e-12	2.68824e-11
TMX1	-0.458328	4.06721e-06	2.75102e-05
TMEM138	-0.457981	0.00365424	0.0134937
HSPA4	-0.457842	1.96719e-18	4.02149e-17
GATAD2A	-0.456698	9.65477e-08	8.29831e-07
APOBEC3B	-0.456586	0.000345688	0.0016431
EIF4EBP1	-0.45634	0.00125892	0.00526195
PUF60	-0.456169	5.3582e-12	7.26111e-11
PSMC2	-0.456079	1.00142e-09	1.09174e-08
RSL1D1	-0.455937	1.52613e-19	3.34866e-18
RNH1	-0.455462	4.67901e-09	4.72059e-08
RPS6KA1	-0.45537	8.1377e-07	6.1605e-06
TRIM9	-0.455358	0.0422484	0.106284
PXMP2	-0.455163	0.0364891	0.0942646
HSPA14	-0.45512	0.0135143	0.0413049
WDR7	-0.454983	0.00460861	0.0165618
LAMA3	-0.454591	4.54632e-09	4.60463e-08
SMAD9	-0.454549	0.0424669	0.10673
XBP1	-0.454383	6.33688e-11	7.79928e-10
GMPS	-0.45419	1.30569e-08	1.25697e-07
ENO1	-0.454034	4.90761e-109	7.06922e-107
SEC11C	-0.453896	0.0087968	0.0287564
TIMM44	-0.453762	0.000306284	0.00147382
ANGEL1	-0.453676	0.00236699	0.00918286
SLC46A3	-0.453647	0.0350702	0.0913147
DDX39A	-0.453471	6.47939e-07	4.97286e-06
DPM2	-0.453427	0.000828134	0.00362093
CNBP	-0.452579	1.51565e-14	2.41835e-13
SERPINB1	-0.452503	9.07165e-08	7.84042e-07
WARS1	-0.452235	5.2564e-08	4.64888e-07
QSOX2	-0.451472	4.37721e-05	0.000251556
ME2	-0.450759	0.000143078	0.000744685
COPS8	-0.450703	8.96974e-06	5.7354e-05
BCL2L11	-0.450637	4.85583e-06	3.24354e-05
CDH24	-0.450526	0.000774712	0.00341325
PTPN11	-0.450512	1.02078e-14	1.64222e-13
DGCR8	-0.45039	5.89876e-05	0.000328561
RPL22L1	-0.450269	0.00753225	0.0251404
USPL1	-0.450038	0.00350455	0.0129872
SPART	-0.449679	1.72022e-07	1.42273e-06
TRAPPC2L	-0.449553	5.48476e-07	4.2451e-06
TYW1	-0.449306	0.000429615	0.00200646
CHCHD4	-0.449169	0.014162	0.0429652
CMIP	-0.449073	1.57097e-19	3.44219e-18
DTNB	-0.448946	0.00209925	0.00828255
DCAF17	-0.448654	0.00105638	0.00450991
ADRM1	-0.448449	5.9486e-10	6.67213e-09
MLST8	-0.448326	4.7611e-07	3.70713e-06
ACTBP2	-0.448296	0.0410786	0.103819
COMMD4	-0.448257	3.22302e-06	2.21566e-05
PAXX	-0.448256	0.00182192	0.00730884
GTF3A	-0.448011	3.66326e-06	2.49625e-05
ADSS2	-0.447746	0.000197729	0.000995172
ESD	-0.447405	1.7805e-09	1.88944e-08
ATP6V1E1	-0.447261	1.31692e-09	1.41389e-08
SRPRA	-0.446846	7.45504e-10	8.22539e-09
PRPS2	-0.44675	9.4089e-05	0.000505611
NR4A3	-0.446547	0.0424016	0.1066
KLHL4	-0.446427	0.00447867	0.0161503
TRIP13	-0.446036	0.00308872	0.0116375
MPZL3	-0.445533	0.0352698	0.0917084
BLOC1S3	-0.445517	0.00574568	0.0199521
SLC25A39	-0.445358	4.97564e-18	9.84809e-17
UNK	-0.445124	4.0766e-05	0.000234888
CCDC68	-0.444833	0.0287132	0.0773625
TTYH3	-0.444692	5.96653e-30	2.05357e-28
FGFR1	-0.44466	2.45906e-09	2.5589e-08
ATP1B3	-0.443973	5.20501e-09	5.2309e-08
SACS	-0.443852	1.49909e-06	1.08978e-05
MDH1	-0.443032	6.23155e-19	1.30477e-17
SIGMAR1	-0.442925	0.000138888	0.00072579
ZNF784	-0.441911	0.0163294	0.048345
EXOC6	-0.44191	0.00133481	0.0055449
GLRX3	-0.441766	9.04066e-06	5.77363e-05
LINC00526	-0.441576	0.0402147	0.101959
C16orf96	-0.44145	0.0451751	0.112374
TMED1	-0.441304	0.0211557	0.0600912
PPT1	-0.441239	5.17893e-05	0.000292339
CCT7	-0.440805	1.33622e-19	2.94025e-18
RBBP8	-0.440758	0.0048546	0.017302
TSC22D3	-0.440616	5.04056e-06	3.35829e-05
ZPR1	-0.440408	0.000512416	0.00235291
MCM8	-0.440396	0.0110737	0.0349724
RAP1GDS1	-0.440288	0.000515147	0.00236336
N6AMT1	-0.440124	0.0101717	0.0325175
DDX28	-0.440022	0.00297495	0.0112524
GCN1	-0.439871	2.76407e-16	4.89199e-15
NIBAN2	-0.439673	2.1351e-21	5.15773e-20
ZBTB2	-0.439308	0.00469663	0.0168393
GFRA1	-0.438651	0.00115983	0.00490047
KCNG3	-0.438573	0.0389286	0.0993948
PPFIBP1	-0.438527	4.81748e-19	1.01828e-17
GUCD1	-0.438395	1.28063e-09	1.37588e-08
TMEM54	-0.43831	0.00040949	0.0019188
DESI1	-0.438271	0.000891899	0.00386713
LAPTM5	-0.438074	0.0472004	0.116629
JRK	-0.437704	4.40856e-05	0.000252984
CHRNA5	-0.437626	0.0227228	0.0637854
PKN3	-0.437579	0.00510456	0.0180276
HAT1	-0.437424	2.73472e-06	1.90099e-05
SLC25A22	-0.436928	0.00117822	0.00496469
EPC1	-0.436731	0.00024076	0.00118342
NEU1	-0.436053	2.91625e-21	7.02292e-20
WNK4	-0.436015	0.0182833	0.0531652
MRPL21	-0.435947	0.00209339	0.0082615
LINC02511	-0.435579	2.60801e-05	0.000155511
NID2	-0.435494	7.13654e-13	1.04052e-11
POLR2L	-0.435482	4.31672e-07	3.38313e-06
SNX13	-0.43503	5.99321e-08	5.27355e-07
EMP3	-0.434753	1.40165e-05	8.72566e-05
ZNF593	-0.434718	0.00595969	0.020544
GNPNAT1	-0.434694	5.68765e-05	0.000318054
PDIA6	-0.434295	6.04001e-33	2.26967e-31
DYNLL1	-0.434276	2.49068e-14	3.92182e-13
TTC27	-0.433971	0.000813494	0.00356695
GNPDA1	-0.433635	1.55708e-05	9.60962e-05
LIMS1	-0.433409	2.78601e-08	2.55554e-07
EIF3B	-0.433268	2.09448e-18	4.2705e-17
SLC8A1	-0.433252	0.0262722	0.0720206
OGDH	-0.432598	1.35004e-09	1.44746e-08
PSMA7	-0.432586	1.99746e-09	2.10389e-08
LMNB1	-0.432458	4.71215e-10	5.33529e-09
NT5DC1	-0.432027	1.22336e-05	7.67106e-05
TTF2	-0.431831	0.00132925	0.00552477
TMEM39B	-0.431661	0.0104004	0.0331283
RPF1	-0.431055	0.00398227	0.0144951
SELENOT	-0.430851	1.9769e-05	0.000119995
DNTTIP2	-0.430666	4.71973e-05	0.00026866
NOL8	-0.430648	0.000805245	0.00353476
STT3B	-0.429266	1.36831e-10	1.63871e-09
STOML2	-0.42878	2.1518e-07	1.76002e-06
PSMD1	-0.428706	5.33318e-11	6.59002e-10
SRSF1	-0.42813	6.11679e-06	4.01176e-05
IL6-AS1	-0.42805	0.0407185	0.103052
NEMP2	-0.428019	0.000814854	0.0035719
NRDE2	-0.427753	0.00282032	0.0107407
IPO7	-0.427592	8.45004e-15	1.37077e-13
PSMD14	-0.427468	9.79766e-08	8.40575e-07
INSIG1	-0.42738	2.79849e-11	3.54817e-10
CDIP1	-0.426731	0.00989331	0.0318198
KLF10	-0.426624	2.75557e-07	2.22116e-06
CENPW	-0.426229	0.0282894	0.0763396
SUV39H2	-0.426179	0.013272	0.040711
HSP90B1	-0.425635	2.52596e-27	7.85927e-26
PRIM1	-0.425071	0.0165552	0.048908
INTS14	-0.424864	2.82741e-05	0.000168014
LDHB	-0.424854	0.000672095	0.00300281
TMC3-AS1	-0.424756	0.0321197	0.0849085
GTPBP8	-0.424454	0.0193313	0.0556878
TACC2	-0.42423	0.000202932	0.00101708
RAPGEF1	-0.424163	4.30873e-09	4.37253e-08
FMN1	-0.424044	5.18981e-05	0.000292741
PRPF4	-0.423632	8.36834e-05	0.000453295
ATAD3A	-0.423557	0.000130262	0.000683237
THNSL1	-0.423345	0.0128965	0.0397598
SLC2A2	-0.422798	0.0373965	0.0961934
C12orf66	-0.422468	0.0198043	0.05675
NARS1	-0.422413	8.70295e-13	1.25829e-11
FSCN1	-0.422394	1.39597e-38	6.29483e-37
TCP1	-0.422244	4.17651e-13	6.188e-12
CLTA	-0.422141	1.43805e-12	2.04869e-11
LZTS1	-0.422108	0.0526632	0.127218
CLTB	-0.421861	0.000147554	0.000765675
ANKRD33B	-0.421736	9.51436e-17	1.7393e-15
TOR2A	-0.42156	0.0121505	0.0378051
BYSL	-0.421503	0.00551407	0.019264
GRAMD1B	-0.421462	0.0314055	0.0833036
MAPRE1	-0.421428	2.37398e-08	2.20227e-07
MIR924HG	-0.421197	0.0495124	0.121092
SLC5A6	-0.421102	0.00026448	0.00128941
NXPH4	-0.421042	0.0214718	0.0607963
API5	-0.421019	6.51437e-09	6.4798e-08
L3MBTL2	-0.42063	0.00155735	0.00635565
SEC13	-0.420619	0.00113581	0.00481563
PHLDA3	-0.420301	0.000738348	0.00326878
EIF4A1P10	-0.420268	0.00587816	0.0202899
MAL2	-0.419879	5.54262e-15	9.14385e-14
TNFRSF21	-0.419824	2.34214e-09	2.44377e-08
ADAM9	-0.419818	6.5444e-15	1.06945e-13
ANKRD16	-0.419635	0.0217594	0.0614805
CHTF18	-0.419551	0.00032837	0.00156749
FAM217B	-0.419412	0.00383575	0.0140539
LANCL2	-0.419315	0.00101557	0.00435359
ERLIN1	-0.419223	0.000309183	0.00148593
HIP1R	-0.419094	8.46598e-15	1.37193e-13
TRAPPC6A	-0.419007	0.000292625	0.00141554
FBXO4	-0.418845	0.0188704	0.0545662
NOS1AP	-0.418695	0.039599	0.10071
VASH1-AS1	-0.418628	0.049761	0.121568
RMI1	-0.418539	0.0100038	0.0321019
LCMT2	-0.4185	0.0125789	0.03892
RIPOR3	-0.41838	0.0499306	0.121846
ZNF799	-0.418189	0.0412598	0.104201
NBPF26	-0.417959	0.0105136	0.033452
MICAL3	-0.417733	3.02669e-09	3.11829e-08
TUSC1	-0.417458	0.00693241	0.023379
CCDC61	-0.417335	0.0192175	0.0554155
ATP6V1G1	-0.417136	4.51752e-07	3.52806e-06
LINC02516	-0.416866	0.0547559	0.131335
EME1	-0.416397	0.0151104	0.0452684
SPC24	-0.416364	0.0110256	0.0348347
KIT	-0.416204	0.030591	0.0815044
GLRX	-0.41605	0.0126846	0.0391925
AP5S1	-0.416018	0.00860985	0.0282879
LRP3	-0.415739	0.0432084	0.108279
CALM1	-0.415533	5.69619e-17	1.05495e-15
HKDC1	-0.415446	1.92677e-06	1.37688e-05
GUSBP1	-0.415071	0.0393222	0.10014
MLYCD	-0.41503	0.00112537	0.00477301
PCBP1	-0.414806	2.74212e-30	9.52212e-29
RPA2	-0.41466	0.00110449	0.00469339
STXBP6	-0.41459	0.0215444	0.0609615
ASAP1	-0.414317	4.09534e-09	4.16958e-08
COL20A1	-0.414209	0.0489611	0.120026
SLC25A29	-0.414105	8.32606e-07	6.29696e-06
SMYD4	-0.414013	0.00491197	0.0174704
PIGH	-0.413987	0.0230755	0.0645773
TACC3	-0.413946	1.71227e-09	1.81827e-08
CNOT9	-0.413791	4.84957e-05	0.000275446
ABHD3	-0.413514	0.00234622	0.00910908
MAGIX	-0.413457	0.0563432	0.13452
CNDP2	-0.413342	5.57293e-22	1.37616e-20
MBLAC1	-0.413123	0.0421451	0.106058
LMCD1	-0.412867	0.000544339	0.00248629
HAUS1	-0.412819	0.0033113	0.0123772
ACAT2	-0.412737	6.56525e-05	0.000362183
TUBGCP3	-0.412662	0.00152192	0.00621758
RPS26	-0.412582	5.7158e-07	4.40857e-06
SLC2A1	-0.412526	1.17913e-10	1.42421e-09
DLAT	-0.412351	7.86986e-05	0.000428232
TLR6	-0.411902	0.0411175	0.103892
ZNF142	-0.411456	3.82048e-05	0.00022136
RCC1L	-0.411312	2.54304e-07	2.05838e-06
PREP	-0.411069	0.00328211	0.0122858
LHX2	-0.411	0.0445005	0.11098
NDUFS8	-0.410381	3.17844e-07	2.53185e-06
SPP1	-0.410092	1.9898e-164	4.91354e-162
GCSHP5	-0.409643	0.0493987	0.120871
FAM86C2P	-0.40957	0.0348334	0.0908306
TTPAL	-0.409364	0.00192418	0.00766175
HEATR3	-0.409301	0.00920255	0.0299131
IGF2R	-0.40906	6.66859e-21	1.57187e-19
NOMO2	-0.409011	0.00217248	0.00853036
CEP41	-0.408814	0.00807446	0.0267038
PTX3	-0.408803	0.0489686	0.120026
PITRM1	-0.408625	6.8881e-06	4.47238e-05
RABGAP1L-DT	-0.407411	0.0529145	0.127713
BTC	-0.406223	0.0552062	0.132089
CASP4	-0.406194	0.00141679	0.00584799
S100A3	-0.406139	0.051047	0.124084
TACO1	-0.406074	0.00233865	0.00908652
SNTB1	-0.405767	4.67659e-15	7.748e-14
EZH2	-0.405497	7.87453e-05	0.000428336
GPATCH11	-0.405215	0.0108311	0.0343244
SLC6A17	-0.405058	0.0290968	0.078247
POLR1A	-0.405055	6.63991e-09	6.59624e-08
GXYLT2	-0.404938	0.0262866	0.0720473
MBLAC2	-0.404849	0.0257328	0.0708038
MSX1	-0.404778	0.0225807	0.0634551
ADCK1	-0.404516	0.0352118	0.0915883
CNN2	-0.40448	2.71357e-16	4.80809e-15
CD82	-0.404432	0.0126264	0.039036
ZFAS1	-0.404058	0.0049458	0.0175506
GTF3C5	-0.40396	2.46505e-07	1.99942e-06
KRT8	-0.403692	9.17385e-33	3.43898e-31
ACSL1	-0.403666	5.46516e-21	1.29606e-19
CSTB	-0.403568	2.54425e-10	2.98724e-09
GJB3	-0.403291	0.0346362	0.090348
PHGDH	-0.403284	6.74035e-07	5.16296e-06
[truncated: 12,310 more rows]

## Sheet: List of 500 targeted genes
CLMP
GNAL
MMP7
DTNBP1
[truncated: 496 more rows]
