# Supplementary material for: RNA-mediated condensation of TFE3 oncofusions facilitates transcriptional hub formation to promote translocation renal cell carcinoma
Source: Nat Commun. 2025 Sep 30;16:8712. doi: 10.1038/s41467-025-63761-z (PMC12484640; doi:10.1038/s41467-025-63761-z)
Supplement: Supplementary file 7 — Supplementary Data 5 [file 41467_2025_63761_MOESM7_ESM.xlsx]

## Sheet: List of antibodies
Antibody	Vendor	Cat. No.
GFP	Santa Cruz Biotechnology	sc-9996
mCherry	NOVUS	NBP2-25157
TFE3	Cell Signaling Technology	14779S
GAPDH	Santa Cruz Biotechnology	sc-32233
FLAG	Sigma-Aldrich	F1804
CDK7	Santa Cruz Biotechnology	sc-7344
Streptavidin-HRP	Cell signaling technology	3999
PSPC1	Santa Cruz Biotechnology	sc-374181
SFPQ	Abcam	ab177149
IgG	NOVUS	IG266
Cas9	Santa Cruz Biotechnology	sc-517386
FKBP12	Thermo Scientific	PA1026A
Total Pol-II	Abcam	ab26721
Pol-II Ser2	Active Motif	61984
Pol-II Ser5	Abcam	ab5131
H3K27ac	Diagenode	C15410196
Anti-Rabbit Secondary Antibody	EpiCypher	13-0047
Anti-Mouse Secondary Antibody	EpiCypher	13-0048

## Sheet: List of primers
Primer name	Primer sequence (5' -> 3')
shRNAs
hNONO-TFE3 shRNA-1-fw	CCGGGCCAGAATTCTACCCTGGAAACTCGAGTTTCCAGGGTAGAATTCTGGCTTTTT
hNONO-TFE3 shRNA-1-rev	AATTAAAAAGCCAGAATTCTACCCTGGAAACTCGAGTTTCCAGGGTAGAATTCTGGC
hNONO-TFE3 shRNA-2-fw	CCGGCAGGCGAAGTCTTCATTCATACTCGAGTATGAATGAAGACTTCGCCTGTTTTT
hNONO-TFE3 shRNA-2-rev	AATTAAAAACAGGCGAAGTCTTCATTCATACTCGAGTATGAATGAAGACTTCGCCTG
hPSPC1-shRNA-1-fw	CCGGGAGCTGCTAGAGCAAGCATTTCTCGAGAAATGCTTGCTCTAGCAGCTCTTTTT
hPSPC1-shRNA-1-rev	AATTAAAAAGAGCTGCTAGAGCAAGCATTTCTCGAGAAATGCTTGCTCTAGCAGCTC
hPSPC1-shRNA-2-fw	CCGGGCCTTGACTGTCAAGAACCTTCTCGAGAAGGTTCTTGACAGTCAAGGCTTTTT
hPSPC1-shRNA-2-rev	AATTAAAAAGCCTTGACTGTCAAGAACCTTCTCGAGAAGGTTCTTGACAGTCAAGGC
hSFPQ shRNA-1-fw	CCGGCGGTTGTTTGTTGGGAATCTACTCGAGTAGATTCCCAACAAACAACCGTTTTT
hSFPQ shRNA-1-rev	AATTAAAAACGGTTGTTTGTTGGGAATCTACTCGAGTAGATTCCCAACAAACAACCG
hSFPQ shRNA-2-fw	CCGGGCGCCAAAGAGAGGAAAGTTACTCGAGTAACTTTCCTCTCTTTGGCGCTTTTT
hSFPQ shRNA-2-rev	AATTAAAAAGCGCCAAAGAGAGGAAAGTTACTCGAGTAACTTTCCTCTCTTTGGCGC
Cas12 KI
M1_hTFE3	GCTGCCTCCGATCCCCTGCTCTCTTCAGTGTCCCCTGCTGTCTCCAAGGCCAGCAGCCGCCGCAGCAGCTTCAGCATGGAAGAGGAGTCCTCAGGTGGAGGAGGTAGTG
M2_hTFE3	TCTCATGGGAGGGTGGGGGAAAAGGCGGGGCCTCATCCTGACTGGTCCTCCTTTCAAAAAACCTGGGACTTTCCCACCCAGATCTACACTTAGTAGAAATTAGCTAGCTGCATCGGTACC
pMacTag-GFP-Degron-for	cgg ggatccgtgagcaagggcgaggag
pMacTag-GFP-Degron-rev	cgg actagtttacttatcgtcgtcatccttgtaatcTTC
Cas12 KI genetyping primer set (TFE3-C terminus to EGFP-N terminus)
UOK109-dTAG-KI-F1	GCTGGAGGACATTCTGATGG
UOK109-dTAG-KI-R1	CGTCGCCGTCCAGCTCGACCAG
sgRNAs
sgRNA-NONO-TFE3 KO-1-fw	CACCG GTATGTGTCCAACGAACTGC
sgRNA-NONO-TFE3 KO-1-rev	AAAC GCAGTTCGTTGGACACATAC C
sgRNA-NONO-TFE3 KO-2-fw	CACCG GTAGTCATTGTGGATGATCG
sgRNA-NONO-TFE3 KO-2-rev	AAAC CGATCATCCACAATGACTAC C
