# Supplementary material for: RNA-mediated condensation of TFE3 oncofusions facilitates transcriptional hub formation to promote translocation renal cell carcinoma
Source: Nat Commun. 2025 Sep 30;16:8712. doi: 10.1038/s41467-025-63761-z (PMC12484640; doi:10.1038/s41467-025-63761-z)
Supplement: Supplementary file 10 — Source Data [file 41467_2025_63761_MOESM10_ESM.zip]

Archive with 2 entries (2 files):
- 545184_3_data_set_11274120_t01lk1 (1).xlsx
- 545184_3_related_ms_11274126_t0mkws.pptx
