# Supplementary material for: RNA-mediated condensation of TFE3 oncofusions facilitates transcriptional hub formation to promote translocation renal cell carcinoma
Source: Nat Commun. 2025 Sep 30;16:8712. doi: 10.1038/s41467-025-63761-z (PMC12484640; doi:10.1038/s41467-025-63761-z)
Supplement: Supplementary file 10 — Source Data [file 41467_2025_63761_MOESM10_ESM.zip › 545184_3_data_set_11274120_t01lk1 (1).xlsx]

## Sheet: Figure 1
Fig 1C
	DMSO			dTAG 13			washout
dTAG-KI	1.02	0.87	0.94	0.24	0.17	0.36	0.96	0.89	1.12
Parental	1.07	0.83	1.12	0.97	0.86	1.09	1.14	0.88	0.93

## Sheet: Figure S1
Fig S1G
	Scramble			shSFPQ-1			shSFPQ-2
	1.07	0.87	0.94	0.31	0.37	0.28	0.21	0.34	0.27

## Sheet: Figure 2
Fig 2I
	Dox	200 nt
	0	1.02	0.87	1.12	1.07	0.94	0.84
	10	1.21	1.43	1.07	1.15	1.09	1.47
	100	1.65	1.14	1.43	1.32	1.76	1.97
	1000	1.16	1.24	1.57	1.08	1.48	1.65

## Sheet: FigureS 3
Fig S3D
	Dox	200 nt
	0	1.09	0.81	1.2	1.17	0.84	0.94
	10	2.11	1.43	3.07	4.15	3.09	2.47
	100	15.65	14.14	18.43	16.32	21.76	24.97
	1000	18.76	25.24	27.57	26.81	19.4	25.69

## Sheet: Figure 3
Fig3.A						Fig3.E
	NONO-TFE3	TFE3-S321A				NT-WT	delta PLD	delta CC	delta RRM	4A	RnaseA-NT
	33	1				47	43	1	16	11	7
	47	0				45	35	3	17	6	9
	49	1				33	29	2	4	9	4
	36	0				42	37	3	7	14	12
	44	4				58	47	7	11	7	14
	57	1				32	39	1	14	12	17
	33	7				36	46	3	14	16	11
	45	2				39	54	4	12	15	12
Fig3.B		Relative intensity								Fig3.G
	Time	rep.1	rep.2	rep.3	rep.4	rep.5	rep.6				GFP	NT-WT	delta PLD	delta CC	delta RRM	4A
	0	1	1	1	1	1.00027	1				1	6.7	8.5	0.7	4.5	0.9
	0.978	0.985694	0.963948	0.960558	0.998543	0.968754	0.983782				0	14.5	14.8	0.5	2.4	1.7
	1.978	0.991116	0.963277	0.94161	1.01109	0.983434	1.00445				0	8.5	9.3	0.2	2.7	2.7
	2.978	0.969484	0.983042	0.959014	0.992672	0.982963	1.01099				0.5	12.3	5.2	0	0.8	3.9
	3.978	0.967292	0.969072	0.96834	0.962348	0.998114	1.02119				0.7	6.9	8.6	0	0.7	2.5
	4.618	0.256129	0.204356	0.17529	0.19529	0.17798	0.198928				0.4	10.3	11.7	0.8	2.2	2.9
	7.618	0.30574	0.237601	0.218295	0.238295	0.213131	0.238033
	10.619	0.319931	0.25029	0.250787	0.240787	0.235556	0.257128
	13.619	0.347332	0.266516	0.267716	0.269716	0.245724	0.274392			Fig3.H
	16.618	0.345948	0.284573	0.29011	0.29811	0.282626	0.295187				Day(s)	Scramble					shNT					shNT+WT					shNT+4A					shNT+dPLD					shNT+dRRM					shNT+dCC					shNT+TFE3-S321A
	19.619	0.359677	0.306045	0.311494	0.311494	0.303838	0.322783				0	48.8	27.4	14.9	92.1	44.5	25.8	7.7	28	14.8	15.9	29	64.4	37.3	43.1	67.3	18.5	5.5	20	10.5	11.4	36	120	44.4	41.8	104	10.1	3	11	5.8	6.2	8.5	2.5	9.2	4.8	5.2	16	4.8	17.4
	22.618	0.38754	0.317941	0.330264	0.342632	0.31468	0.331415				3	55.8	42.7	29.2	122.8	63.8	19	6.1	20.7	11	13.2	56.9	85.9	53.6	60.4	72	21.7	7	23.7	12.6	15.1	44.3	131.1	53.2	57.2	119	14.9	4.8	16.3	8.7	10.4	9.8	3.1	10.7	5.7	6.8	20.3	6.6	22.2
	25.618	0.407153	0.326969	0.344877	0.392632	0.327879	0.351818				6	69.7	45.8	44.9	170.4	99.2	24.2	12.4	27.3	15.3	25.3	87.3	119.3	83.3	87.5	89.2	26.3	9.3	29	15.6	21	59.5	153.3	69.7	85.1	147.4	15.5	5.5	17.1	9.2	12.4	13.2	4.7	14.5	7.8	10.5	31	10.9	34.2
	28.619	0.420536	0.343683	0.356103	0.411215	0.34431	0.382553				9	93.7	71.8	67.3	257.4	164.9	30.7	12.1	34.3	18.8	28.7	130.8	180.2	138.5	139.2	147.7	21.1	8.3	23.6	12.9	19.7	88	189.5	100.1	139.4	197.8	18.4	7.3	20.6	11.3	17.2	23	9.1	25.7	14.1	21.5	28.8	11.4	32.1
	31.619	0.42717	0.349173	0.377963	0.417976	0.364714	0.397463				12	124.1	101.3	104.9	330.8	218.3	49.8	20.3	55.8	30.7	48.6	204.1	231.5	183.4	181.9	183.4	17.6	7.2	19.8	10.9	34.5	104.8	213.3	129	190.9	245.9	27	11	30.3	16.6	26.3	22.8	9.3	25.6	14.1	22.3	24.9	10.2	27.9
	34.619	0.438362	0.361374	0.396911	0.442591	0.36303	0.410934				15	158.9	135.4	139.1	441	298.6	57.3	25	64.9	36	61.1	270.4	308.7	250.8	246.1	237	47.4	20.6	53.6	29.8	68.3	131	238.1	158.7	248.4	291.7	27.4	12	31	17.2	29.2	22.2	9.7	25.1	13.9	23.6	39.9	17.4	45.1
	37.619	0.457629	0.377356	0.379388	0.46081	0.419327	0.424013				18	197.3	173.1	192.5	562.9	387.4	89.2	48.1	89.2	65.9	95.3	374.2	394	325.4	317	296.3	76.2	35.7	87	48.9	111.3	198.9	315.3	216.7	354.9	385.5	49.7	23.3	56.7	31.9	58.3	33.1	15.5	37.8	21.3	38.9	59.6	28	68.1
	40.619	0.447534	0.389374	0.406653	0.41166	0.420808	0.432514				21	282.7	256.8	294.5	833.4	584.4	99.3	47.3	105.3	77.2	111.2	572.6	583.4	490.9	474.4	427.9	121.4	56.3	116.5	89.5	163.2	268.3	393.9	289.7	490.1	503	56.8	27.7	65.2	36.9	70.2	48.7	23.7	55.9	31.7	60.1	85.3	41.5	97.9
	43.619	0.477993	0.414872	0.419543	0.433887	0.455017	0.449778				24	432.2	403.4	473.2	1307.3	929.7	100.5	63.2	116.4	82.4	133.6	920.2	915.1	780.9	750.2	658.5	169.6	87.6	196.4	112.3	225.5	488.8	636.7	521.1	921.8	872.4	113.1	58.4	130.9	74.8	150.3	106.8	55.2	123.6	70.7	142	125.7	64.9	145.5
	46.619	0.483473	0.428232	0.443243	0.456113	0.461077	0.452524
	49.619	0.480877	0.436528	0.454529	0.48583	0.477912	0.484436			Fig3.I
	52.619	0.497548	0.443848	0.471874	0.477571	0.477037	0.496338					scr						shNONO						shNONO WT						shNONO 4A						pld						rrm						cc
	55.619	0.506951	0.435613	0.465934	0.50834	0.511044	0.499215					0.129	0.074	0.0704	0.0731	0.0649		0.0252	0.007	0.0355	0.0108	0.0318		0.0803	0.0581	0.0736	0.085	0.0809		0.0289	0.0249	0.0375	0.0194	0.0252		0.089	0.0768	0.0752	0.0777	0.1006		0.0245	0.0271	0.0246	0.0262	0.0181		0.0251	0.0292
	58.619	0.508451	0.454096	0.472527	0.511619	0.509293	0.480251
	61.619	0.533776	0.469896	0.504782	0.529717	0.495758	0.517787
	64.618	0.545544	0.463369	0.488387	0.534534	0.48	0.533612
	67.618	0.554081	0.485939	0.497594	0.536559	0.485118	0.521449
	70.618	0.569888	0.477094	0.491951	0.575061	0.508687	0.537013
	73.618	0.570291	0.478314	0.489278	0.590081	0.541684	0.533089
	76.618	0.574964	0.475874	0.498307		0.533603	0.581219
	79.618	0.584482	0.48722	0.494743		0.529562	0.561862
	82.618	0.584136	0.482035	0.502703		0.54303	0.562516
	85.618	0.605769	0.503264	0.539115		0.529764	0.568663
	88.618	0.622613	0.506192	0.531037		0.542828	0.562778
	91.618	0.616729	0.513634	0.524859		0.56431	0.578342
	94.618	0.652091	0.537364	0.5267		0.565791	0.582004
	97.618	0.636862	0.549076	0.528482		0.5767	0.569579
	100.618	0.648515	0.528091	0.551233		0.547879	0.569579
	103.618	0.649957	0.563838	0.551589		0.584108	0.577295
	106.618	0.662994	0.586287	0.557767		0.583367	0.586843
	109.617	0.672685	0.584701	0.564122		0.568889	0.605676
	112.617	0.703202	0.617093	0.595664		0.554949	0.59129
	115.617	0.686934	0.604465	0.585566		0.591246	0.597044
	118.618	0.688088	0.603062	0.58022		0.554276	0.609338
	121.617	0.694318	0.566888	0.564063		0.57266	0.604499
	124.617	0.704644	0.590618	0.580873		0.580135	0.609207
	127.617	0.704644	0.59745	0.590912		0.58229	0.618886
	130.617	0.719931	0.599524	0.572379		0.539865	0.610515
	133.617	0.713008	0.610992	0.57529		0.562896	0.626864
	136.617	0.720508	0.611664	0.583249		0.597037	0.646089
	139.617	0.71272	0.582749	0.559905		0.583434	0.630526
	142.617	0.694318	0.577808	0.557054		0.588485	0.634711
	145.617	0.694202	0.580858	0.559608		0.583434	0.626733
	148.617	0.722642	0.620021	0.534304		0.582492	0.646351
	151.617	0.724142	0.619594	0.56935		0.582222	0.619932
	154.617	0.727488	0.63094	0.547075		0.578047	0.642558
	157.617	0.721085	0.635515	0.541729		0.54633	0.646089
	160.616	0.700548	0.610199	0.532106		0.567071	0.666623
	163.616	0.717739	0.62362	0.557945		0.581077	0.709521
	166.617	0.717796	0.680107	0.542204		0.578721	0.689772
	169.617	0.713758	0.746416	0.585625		0.595017	0.684933
	172.617	0.679665	0.758616	0.577844		0.592997	0.700235
	175.617	0.688434	0.746782	0.558776		0.577576	0.718415
	178.617	0.697491	0.770756	0.570716		0.571919	0.691865
	181.617	0.730257	0.763741	0.569884		0.578114	0.700759
	184.617	0.682781	0.782712	0.596555		0.58963	0.713576
	187.617	0.701125	0.751113	0.562637		0.594882	0.706906
	190.617	0.717912	0.75093	0.581408		0.609764	0.698797
	193.617	0.70499	0.779357	0.595426		0.658316	0.703767
	196.617	0.691895	0.785274	0.613781		0.611987	0.696835
	199.617	0.69801	0.73629	0.598931		0.624781	0.69108
	202.617	0.719008	0.740926	0.594535		0.601347	0.693434
	205.617	0.708855	0.714451	0.605049		0.589158	0.703767
	208.616	0.695183	0.730129	0.570538		0.579259	0.681402
	211.616	0.694952	0.759226	0.576715		0.572525	0.683887
	214.617	0.670147	0.755322	0.579091		0.585185	0.664923
	217.616	0.680242	0.767279	0.559727		0.582896	0.674863
	220.616	0.678396	0.740438	0.529373		0.567879	0.677348
	223.616	0.675454	0.745745	0.580636		0.550034	0.671593
	226.616	0.70897	0.766974	0.583071		0.576835	0.721423
	229.616	0.686069	0.740621	0.59507		0.584781	0.663877
	232.616	0.682146	0.753492	0.595129		0.633401	0.693434
	235.616	0.661898	0.737449	0.617523		0.606599	0.680748
	238.616	0.670436	0.767767			0.613266	0.68598
	241.616	0.671128	0.777527			0.596296	0.67277
	244.616	0.662821	0.765266			0.58431	0.676563
	247.616	0.692472	0.753919			0.576768	0.668062
	250.616	0.725007	0.728177			0.588956	0.680094
	253.616	0.713701	0.757274			0.608956	0.674732
	256.616	0.715085	0.751845			0.589091	0.680617
	259.616	0.73989	0.729519			0.622155	0.659168
	262.615	0.716354	0.694809			0.590909	0.662438
	265.615	0.714624	0.679253			0.599865	0.674078
	268.615	0.731872	0.707863			0.575758	0.682841
	271.616	0.730199	0.718904			0.591178	0.675386
	274.615	0.746755	0.684377			0.619259	0.68271
	277.615	0.745948	0.661502			0.597037	0.71593
	280.615	0.749293	0.658635			0.59468	0.741695
	283.615	0.762734	0.695968			0.580539	0.716061
	286.615	0.727372	0.706643			0.600875	0.704682
	289.615	0.733141	0.693955			0.616431	0.679309
	292.615	0.726911	0.665589			0.595421	0.680487
	295.615	0.724257	0.668883			0.606936	0.70259
	298.615	0.722988	0.661563			0.620404	0.668323
	301.614	0.739371	0.694077			0.627677	0.701543
	304.615	0.730949	0.679192			0.620202	0.735156
[truncated: 8 more columns]

## Sheet: Figure S4
Fig. S4C										Fig. S3F
	U2AF2	KHSRP	MATR3	RBM10	SFPQ	TFE3					WT	Mut
	23	8	22	5	27	1					41	1
	17	11	12	11	33	0					46	8
	19	14	9	7	34	1					39	2
	11	12	11	12	37	0					36	3
	7	19	6	8	19	4					54	3
	14	17	14	12	25	1					37	1
	16	21	8	5	28	3					39	6
	9	7	15	9	21	2					42	4
Fig. S4B		Relative intensity
	Time	rep.1	rep.2	rep.3	rep.4	rep.5				Fig. S3I		DMSO			control			NT			delta CC			4A			delta RRM			S321A			TFE3-C
	0	1	1	1	1	1						1.02	0.87	0.91	0.11	0.17	0.23	0.87	0.77	0.93	0.34	0.21	0.36	0.19	0.36	0.41	0.17	0.23	0.27	0.14	0.21	0.12	0.15	0.12	0.19
	0.893	0.984849	0.998339	0.990721	0.99841	0.999293
	1.893	0.97747	0.996454	0.985876	0.996419	0.997063
	2.894	0.984534	0.996303	0.992733	0.995331	0.99859
	4.177	0.175025	0.171026	0.112693	0.228514	0.16257
	5.178	0.249074	0.209373	0.157068	0.265186	0.222355
	6.179	0.308816	0.243717	0.193455	0.295877	0.26949
	7.179	0.355959	0.275135	0.230152	0.320203	0.313628
	8.179	0.397827	0.303533	0.261944	0.345315	0.34684
	9.179	0.428967	0.330899	0.288573	0.367066	0.38214
	10.179	0.467944	0.354685	0.314269	0.38815	0.410001
	11.178	0.496306	0.378445	0.337916	0.406086	0.433613
	12.179	0.513847	0.397167	0.364602	0.422041	0.457362
	13.179	0.538278	0.415169	0.386192	0.437115	0.480634
	14.178	0.557469	0.435254	0.399896	0.453081	0.49992
	15.179	0.578705	0.450854	0.423873	0.465523	0.520371
	16.179	0.593866	0.468425	0.432917	0.476756	0.53454
	17.178	0.610841	0.482646	0.452504	0.488064	0.55248
	18.178	0.626013	0.498605	0.45975	0.498583	0.565941
	19.179	0.633957	0.510359	0.478758	0.506758	0.580198
	20.178	0.645008	0.524991	0.489267	0.518027	0.590973
	21.178	0.665365	0.536306	0.490001	0.531333	0.599803
	22.179	0.671747	0.547333	0.506449	0.541979	0.611983
	23.178	0.679451	0.556551	0.508185	0.550505	0.628662
	24.178	0.682362	0.567182	0.517893	0.557595	0.64015
	25.179	0.687755	0.57957	0.534507	0.564828	0.646274
	26.178	0.702424	0.586859	0.534594	0.56657	0.657039
	27.178	0.710648	0.599579	0.551527	0.572035	0.661296
	28.179	0.711445	0.609613	0.55858	0.578187	0.670382
	29.178	0.707193	0.613676	0.555523	0.588179	0.672374
	30.178	0.715095	0.617724	0.574581	0.590726	0.678571
	31.179	0.716158	0.626839	0.581655	0.598063	0.680145
	32.178	0.712739	0.629048	0.577114	0.602532	0.683501
	33.178	0.719917	0.633254	0.591632	0.602748	0.689224
	34.179	0.723789	0.641268	0.587371	0.606127	0.691657
	35.179	0.740117	0.643996	0.594292	0.607691	0.698939
	36.178	0.745893	0.649413	0.608857	0.610603	0.7023
	37.178	0.751897	0.652939	0.613858	0.612545	0.703568
	38.179	0.754542	0.65578	0.618616	0.614045	0.709167
	39.178	0.752834	0.658044	0.623812	0.618029	0.709995
	40.178	0.740853	0.666264	0.615435	0.61954	0.716054
	41.179	0.743786	0.674142	0.628593	0.622	0.71774
	42.178	0.754018	0.676296	0.63152	0.628833	0.719865
	43.179	0.744186	0.684596	0.630293	0.627752	0.71596
	44.179	0.756038	0.688088	0.626206	0.631855	0.724175
	45.178	0.760523	0.690834	0.63061	0.632158	0.720691
	46.178	0.756803	0.693451	0.642193	0.634124	0.724491
	47.178	0.757811	0.69402	0.646406	0.635946	0.725264
	48.178	0.763468	0.698641	0.648831	0.633427	0.721516
	49.178	0.768542	0.700471	0.651529	0.637636	0.724497
	50.178	0.762829	0.708215	0.655727	0.635132	0.725032
	51.178	0.759642	0.712247	0.650209	0.635834	0.72569
	52.178	0.755982	0.711007	0.663832	0.639104	0.730674
	53.178	0.757041	0.71638	0.65546	0.642475	0.729768
	54.178	0.759833	0.716526	0.659063	0.643791	0.729402
	55.178	0.769324	0.7223	0.660736	0.648849	0.729228
	56.178	0.769058	0.721797	0.663798	0.650042	0.733843
	57.178	0.774672	0.721935	0.680572	0.652156	0.733888
	58.178	0.772393	0.721956	0.679736	0.656741	0.730023
	59.178	0.7728	0.721962	0.666921	0.655473	0.73538
	60.178	0.786677	0.718622	0.666205	0.659223	0.732607
		0.780254	0.717365	0.667702	0.663048	0.73488
		0.783596	0.723381	0.669802	0.662363	0.734837
		0.779031	0.728469	0.673779	0.661911	0.738503
		0.789384	0.733159	0.673961	0.663136	0.737542
		0.79115	0.728834	0.690848	0.66103	0.737439
		0.778498	0.725607	0.684247	0.667596	0.739718
		0.778258	0.728244	0.685462	0.666252	0.740206
		0.793731	0.72744	0.689516	0.670509	0.746283
		0.783388	0.725323	0.693709	0.670739	0.742569
		0.78425	0.725477	0.695573	0.671298	0.74186
		0.778656	0.730886	0.705799	0.668942	0.745641
		0.785938	0.727679	0.691884	0.670254	0.746963
		0.784763	0.727061	0.704853	0.670986	0.746081
		0.773894	0.726281	0.69404	0.669298	0.749613
		0.778803	0.730538	0.695077	0.674564	0.75521
		0.782085	0.738353	0.694132	0.671425	0.755732
		0.790053	0.741981	0.701743	0.671126	0.76026
		0.78377	0.747692	0.706776	0.67851	0.755508
		0.78633	0.741304	0.701043	0.676937	0.754292
		0.790939		0.700114	0.671238
		0.784572		0.699421	0.674741
		0.788304		0.712379	0.668206
		0.77332		0.703078	0.671437
		0.777907		0.711721	0.671674
		0.762587		0.700807
		0.773817		0.700342
		0.773395		0.69999
		0.770572		0.699778
		0.763907		0.700366
		0.764146		0.712377
		0.76606		0.6992
				0.712474
				0.703502

## Sheet: Figure 4
Fig. 4J
		Scramble			shPSPC1-1			shPSPC1-2			shSFPQ-1			shSFPQ-2
	UOK109	0.98	1.14	0.91	0.12	0.24	0.17	0.14	0.21	0.15	0.11	0.23	0.12	0.18	0.25	0.1
	786-O	0.87	1.12	0.97	0.84	0.93	1.16	0.87	0.83	0.98	0.31	0.33	0.38	0.37	0.43	0.28
Fig.4H	PSPC1-mCh				NLS-mCh
	position	GFP	mCh		position	GFP	mCh
	0	0.185345	0.144837		0	0.12359	0.991103
	0.108	0.228448	0.164024		0.108	0.127644	1.01601
	0.216	0.335668	0.332956		0.216	0.136634	1.06139
	0.324	0.446659	0.379112		0.324	0.141879	1.08808
	0.431	0.692349	0.566981		0.431	0.142917	1
	0.539	0.835668	0.696641		0.539	0.211262	0.968861
	0.647	0.91972	0.817357		0.647	0.485835	0.139502
	0.755	1	0.876578		0.755	0.740813	0.146655
	0.863	1.01024	0.9		0.863	1	0.157811
	0.971	0.853987	0.738175		0.971	1	0.148781
	1.079	0.726293	0.633448		1.079	0.960028	0.219858
	1.186	0.659483	0.565139		1.186	0.85554	0.253203
	1.294	0.553879	0.466738		1.294	0.46136	0.366014
	1.402	0.459052	0.392728		1.402	0.240533	0.745552
	1.51	0.413793	0.327398		1.51	0.143661	0.800712
	1.618	0.319504	0.25097		1.618	0.130326	0.813167
	1.726	0.318427	0.225075		1.726	0.12331	0.898577
	1.833	0.319504	0.161363		1.833	0.1231	0.823843

## Sheet: Figure 5
Fig.5H
		DMSO			COH29			3-BP
		1.17	0.93	0.91	0.11	0.07	0.04	0.14	0.09	0.11

## Sheet: Figure 6
Fig.6B
	PSPC1
	GFP	NT-WT	delta PLD	delta CC	delta RRM	4A
	0.9	8.7	11.5	0.7	3.5	1.5
	0	14.9	10.8	0.5	4.4	1.9
	0	10.5	7.3	0.2	2.1	4.7
	0.4	12.3	6.2	0.9	0.9	3.4
	0.3	7.6	15.6	0.8	0.7	2.1
	0.5	11.3	11.7	0.7	4.2	3.9
	Pol2 CTD
	GFP	NT-WT	delta PLD	delta CC	delta RRM	4A
	1	1.7	2.5	0.8	1.5	0.9
	0.8	2.5	1.8	0.7	0.9	0.7
	0.7	3.5	1.3	0.7	1.2	1.2
	0.5	2.3	3.2	0.9	0.8	0.9
	0.7	1.9	2.6	0.7	0.6	1.5
	0.8	2.3	2.7	0.6	1.2	0.8
Fig.6D
Droplet Area
		-RNA																														RNA 10
	GFP	4.1	1.6	2.9	3.1	2.1	7.7	8.1	1.9	2.7	3.9	3.8	5.7	4.8	7.2	4.6	2.4	8.7	2.1	1.1	1.9	1.2	1.8	2.3	1.9	1.8	3.1	2.7	4.2	8.9	7.9	8.9	4.6	2.3	5.1	1.7	9.7	10.8	7.9	5.7	3.3	6.8	9.7	6.8	7.1	5.6	6.1	10.2	5.5
	GFP-PSPC1	11.4	2.7	3.1	5.9	5.8	6.4	8.4	7.1	12.4	9.9	10.1	11.3	7.7	10.4	12.6	7.8	7.1	10.2	14.1	7.2	12.7	11.4	14.3	6.1	7.4	5.8	3.9	14.2	11.2	12.1	14.7	7.9	6.5	8.1	10.4	14.1	18.34	12.437	14.2	10.55	14.847	16.491	18.319	15.288	18.522	18.816	10.437	14.994
Co-efficiency
		No RNA			RNA 10			RNA 100			RNA 1000
	GFP	27	34	41	51	57	41	5	1	1	4	6	5
	GFP-PSPC1	54	43	49	64	72	83	51	69	81	5	7	4
[truncated: 72 more columns]

## Sheet: Figure S7
Fig S7B
Droplet Area					Co-efficiency
	sense	antisense			sense	antisense
	15.236	15.0789			67	76
	3.573	3.76581			71	62
	4.715	3.38855			78	72
	8.067	8.12499
	10.528	10.5122
	14.487	14.3524
	19.0238	18.7531
	12.7076	12.6264
	14.594	14.4562
	10.6885	10.6678
	15.2863	15.7277
	17.0454	16.834
	16.8613	16.6555
	15.7582	15.5854
	19.2185	18.942
	16.5331	19.2471
	10.5676	10.5506
	15.4436	15.2803
	16.092	15.9092
	12.561	12.4842
	7.746	6.81362
	6.248	6.36056
	10.207	12.2008
	9.351	9.37047
	7.211	7.29467
	6.676	6.77572
	12.989	12.8993
	6.783	6.87951
	14.487	14.3524
	12.882	12.7955

[truncated: 3 more sheets: Figure 7, Figure 8, Figure S8]
